# Supplementary material for: Saccharina genomes provide novel insight into kelp biology
Source: Nat Commun. 2015 Apr 24;6:6986. doi: 10.1038/ncomms7986 (PMC4421812; doi:10.1038/ncomms7986)
Supplement: Supplementary Data 1 — The 41 ortholog genes used for constructing phylogenetic tree [file ncomms7986-s2.zip]

Archive with 92 entries (89 files):
- tree_data/
- tree_data/.DS_Store
- __MACOSX/
- __MACOSX/tree_data/
- __MACOSX/tree_data/._.DS_Store
- tree_data/concatenated.phy
- __MACOSX/tree_data/._concatenated.phy
- tree_data/G_1034.faa
- __MACOSX/tree_data/._G_1034.faa
- tree_data/G_113.faa
- __MACOSX/tree_data/._G_113.faa
- tree_data/G_1301.faa
- __MACOSX/tree_data/._G_1301.faa
- tree_data/G_1344.faa
- __MACOSX/tree_data/._G_1344.faa
- tree_data/G_1353.faa
- __MACOSX/tree_data/._G_1353.faa
- tree_data/G_1432.faa
- __MACOSX/tree_data/._G_1432.faa
- tree_data/G_1929.faa
- __MACOSX/tree_data/._G_1929.faa
- tree_data/G_2037.faa
- __MACOSX/tree_data/._G_2037.faa
- tree_data/G_2075.faa
- __MACOSX/tree_data/._G_2075.faa
- tree_data/G_2149.faa
- __MACOSX/tree_data/._G_2149.faa
- tree_data/G_2176.faa
- __MACOSX/tree_data/._G_2176.faa
- tree_data/G_2281.faa
- __MACOSX/tree_data/._G_2281.faa
- tree_data/G_2359.faa
- __MACOSX/tree_data/._G_2359.faa
- tree_data/G_2372.faa
- __MACOSX/tree_data/._G_2372.faa
- tree_data/G_2379.faa
- __MACOSX/tree_data/._G_2379.faa
- tree_data/G_2462.faa
- __MACOSX/tree_data/._G_2462.faa
- tree_data/G_2495.faa
- __MACOSX/tree_data/._G_2495.faa
- tree_data/G_2830.faa
- __MACOSX/tree_data/._G_2830.faa
- tree_data/G_2852.faa
- __MACOSX/tree_data/._G_2852.faa
- tree_data/G_2873.faa
- __MACOSX/tree_data/._G_2873.faa
- tree_data/G_2967.faa
- __MACOSX/tree_data/._G_2967.faa
- tree_data/G_3055.faa
- __MACOSX/tree_data/._G_3055.faa
- tree_data/G_3062.faa
- __MACOSX/tree_data/._G_3062.faa
- tree_data/G_3069.faa
- __MACOSX/tree_data/._G_3069.faa
- tree_data/G_3150.faa
- __MACOSX/tree_data/._G_3150.faa
- tree_data/G_3234.faa
- __MACOSX/tree_data/._G_3234.faa
- tree_data/G_3407.faa
- __MACOSX/tree_data/._G_3407.faa
- tree_data/G_346.faa
- __MACOSX/tree_data/._G_346.faa
- tree_data/G_3476.faa
- __MACOSX/tree_data/._G_3476.faa
- tree_data/G_3837.faa
- __MACOSX/tree_data/._G_3837.faa
- tree_data/G_3908.faa
- __MACOSX/tree_data/._G_3908.faa
- tree_data/G_401.faa
- __MACOSX/tree_data/._G_401.faa
- tree_data/G_4268.faa
- __MACOSX/tree_data/._G_4268.faa
- tree_data/G_427.faa
- __MACOSX/tree_data/._G_427.faa
- tree_data/G_4282.faa
- __MACOSX/tree_data/._G_4282.faa
- tree_data/G_4324.faa
- __MACOSX/tree_data/._G_4324.faa
- tree_data/G_480.faa
- __MACOSX/tree_data/._G_480.faa
- tree_data/G_505.faa
- __MACOSX/tree_data/._G_505.faa
- tree_data/G_568.faa
- __MACOSX/tree_data/._G_568.faa
- tree_data/G_578.faa
- __MACOSX/tree_data/._G_578.faa
- tree_data/G_654.faa
- __MACOSX/tree_data/._G_654.faa
- tree_data/README.txt
- __MACOSX/tree_data/._README.txt
- __MACOSX/._tree_data
