# Supplementary material for: Saccharina genomes provide novel insight into kelp biology
Source: Nat Commun. 2015 Apr 24;6:6986. doi: 10.1038/ncomms7986 (PMC4421812; doi:10.1038/ncomms7986)
Supplement: Supplementary Data 1 — The 41 ortholog genes used for constructing phylogenetic tree [file ncomms7986-s2.zip › tree_data/G_1034.faa]

>Sjaponica_21903
MSDIKKKKKSSKKSKGEGDSDNGASPQAATEFMIRPETSKPALNTSKWPLLLRNYDDLECRAAHYMPIPSGCSPLKRELK
EYVRYGVINLDKPANPSSHEVVAWIKRILRVEKTGHSGTLDPKVTGCLIVCIDRATRLVKAQQSAGKEYVGLARFHSAVG
GNADESRRTVERAVSTLTGALFQRPPLISAVKRQLRIRTIYDSKLIEYDNDRHLGIFWVSCEAGTYVRTLCVHLGLIVGT
GGHMQELRRVRSGVLSEEGNLVTMHDVLDAQHVYDTKKDETYLRRIIMPLEVLLLTYKRIVVKDSAVNAICYGAKLMIPG
VLRFAADIEINTEVVMVTTKGEAIAVGIAQMVSPVMGTCDHGTVAKIKRVIMERDTYPKRWGLGPIAQKKKSMVKEGLLD
KHGRDNAQTPKGWKAEYKDLTPKVVKVEEASEPAPPAQEAVATEEAGGGDSAGEEKKKKKKDKKDKKDKKEKSKKRSAET
SDEEAGSEPSSEKKKKKKKKKVKEEAEEEA
>Esiliculosus_0014_0115
MSDVKKKKSKKSKGGDEQYGAGAASAAAAPQAATEYMIRPETTKPALNTSQWPLLLRNYDDLECRAAHYTPLPSGCSPLK
RELKEYIRYGVINLDKPANPSSHEVVAWIKRILRVDKTGHSGTLDPKVTGCLIVCIDRATRLVKAQQSAGKEYVGLARFH
SAVDGSAVEARMKVEKAVGLLTGALFQRPPLISAVKRQLRIRTIYDSKLIEYDNDRHLGIFWVSCQAGTYVRTLCVHLGL
IVGTGGHMQELRRVRSGVLSEEGNLVTMHDVLDAQHVYDTKKDESYLRRIIMPLEVLLLTYKRVVVKDSAVNAVCYGAKL
MIPGLLRFAADIEINTEVVMVTTKGEAIAVGIAQMISPVMATCDHGTVATIKRVIMERDTYPRRWGLGHVATKKKAMVKS
GLLDKHGRENASTPKDWKTSYHDLTPKAMKKDAGESGDADAGASAGAAQEAPAPDAAEGEEKKKKKKKKDKDKDKQSKKR
SAEGSDEDAAGSPSSEKKKKKKKKIKTEAEAE
>Ngaditana_02165
MGKKDKKAAAAANGEAAAATGLPSTEFMIKPETATPKLDTSTWPLLLKNYDQLHVRTARYTPIPMGSSPLKRPLKEYLRY
GVINLDKPANPSSHEVVAWIKRILRVEKTGHSGTLDPKVTGCLIVCIDRATRLVKAQQGAGKEYVGVVRLHGAIEGESKL
VRAVETLTGALFQRPPLIAAVKRQLRIRTIYESKLLEYDEKRHLGVFWVSCEAGTYIRTLCVHLGLLVGTGGHMQELRRV
RSGVLTENDHLMTMHDVLDAQYAYDTYKDESYLRRAVLPLEILFANTKRVVVKDSAVNAICYGARLMIPGLLRFADGIEV
NDEVVMVTTKGEAIAVGIAQMTTAVMATCDHGMVAKIKRVVMERDTYPRRWGLGPVATKKKGLMKEGKLDKHGRPNAETP
QDYLEAFEGKNGPAAQSGAGERVESGEAKEVKKEKKSKKEKAVAAEEMVAATSGDEGNGGEAKKKKKKKEKKRPAEGSAS
SPEAAEKKKKKKKSKGEE
>Noceanica_2255_1
MGKKDKKAAASCGDDESATGLPSTEFMIKPETATPKLDTSTWPLLLKNYDQLHVRTARYTPIPMGSSPLKRPLKEYLRYG
VINLDKPANPSSHEVVAWIKRILRVEKTGHSGTLDPKVTGCLIVCIDRATRLVKAQQGAGKEYVGVVRLHGAIEGHGKLM
RAVETLTGALFQRPPLIAAVKRQLRIRTIYESKLVEYDEKRHLGVFWVSCEAGTYIRTLCVHLGLLVGTGGHMQELRRVR
SGVLTENDHLMTMHDVLDAQYSYDTYKDETYLRRAVLPLEILFANTKRVVVKDSAVNAICYGARLMIPGLLRFADGIEVN
DEVVMVTTKGEAIAVGIAQMTTAVMATCDHGMVAKIKRVVMERDTYPRRWGLGPVATKKKGLMKEGKLDKHGRPNADTPK
EYLEAFEGKGGPAAAAGAGAGGGEVVKKEKKKEKKEKKEVEDVAISVADGSGGEENGEGKKKKKKDKKEKKRPAEEVPSS
PEAAEEKKKKKKKSKGE
>Aanophagefferens_23304
MPKDKSKKSKKEANGDGGDAAGDAIAPSSVTPKLDTSKWPLLLKDYDKLNVRTAHYTPIPSGCSPLKRPLAEYLRYGCIN
LDKPANPSSHEVVAWIKRILRVEKTGHSGTLDPKVTGCLIVCVDRATRLVKSQQSAGKEYVAVLRLHGPCDKAKLKRAVE
TLTGALFQRPPLISAVKRQLRIRTVYASSLLEYDAERHLAVFHVKCEAGTYIRTLCVHLGLLVGVGGHMQELRRVRSGAL
DENAHLVTMHDVLDAQHHYDATKDESYLRRVVMPLEVLLTSFKRLVVKDSAVNAICYGAKLMMPGLLRFADDVDVNEEVV
LMTTKGEAIAVGIAMMTTSVMADCDHGAVARIKRVIMERDTYPRKWGLGPMATK
>Ptricornutum_20773
MPSATKSAKKRKADDGSAVAETSAGPMITPSSHTPKLDTSKWPLLLKNYHELHVRTAHYTPLPTGSSPLARTLEQHLQYG
VINLDKPANPSSHEVVSWIKRILRVEKTGHSGTLDPKVTGCLIVCIDRATRLVKAQQSAGKEYIGVVRLHAALDDPKQLT
RAIETTLTGALFQRPPLISAVKRQLRIRTIYDSKLLEFDGERNLGVFWVKCEAGTYIRTLCVHAGLLVGTGGHMQELRRV
KSGVLGEEDNLVTLHDVMDAQHVYDTTKDETYLRRVVMPLETLLTNYKRIVVKDSAVNAICYGAKLMIPGLLRFADDIEL
NQEVVLMTTKGEAIAVALAQMTTAVMATVDHGVVAKIKRVIMERDVYPRRWGLGPMAQRKKSMIKEGKLDKHGKPNEKTP
SNFLDSYKDYSKSKPPVLDGNGEPTTPGSASVASSNGDKMEVDESEKKRPSSPKSEDDDDAPQKKKDKKDKKKKKDKKKK
KEKE
>Tpseudonana_508
MIAPSSHTPKLDTSAWPLLLKNYSDLHIRTSHYTPIPCGSSPLARNLKDHISSGVINLDKPANPSSHEVVSWIKRILRVE
KTGHSGTLDPKVTGCLIVCIDRATRLVKAQQSAGKEYVGVVRLHSALEDTKQLHRAVETLTGALFQRPPLISAVKRQLRI
RTIYESKLIEYDEKRNLGIFWVSCEAGTYVRTLCVHLGLLVGTGGHMQELRRVRSGVLDENDNLVTMHDVMDAQHVYDTT
KDEKYLRRVVMPLETLLTNYKRIVVKDSAVNAICYGAKLMIPGLLRFADDIDINQEVVLMTTKGEAIAVGIAQMTTAVMA
TCDHGVVAKIKRVIMERDTYPRRWGLGPMAQRKKGLIKEGKLDKHGKPNEKTPKDFLEGYKSVEGAAKAPTLGGANGGST
TTPAKIKSEEAKPDSPTAMDEDSNSGDEPKSSKKDKKKKKEGKTPKKEKKSKKSKSKE
>Alaibachii_CCA17096
MTSSELKMKKKKRKQSMELERKPDTDLIAPESYTPTLDTSKWPLLLKNYNTLNIRTGHYTPIPCSSSPLKRNIQDYVRYG
IINLDKPANPSSHEVVAWIRRILRVDKTGHSGTLDPKVTGCLIVCVDRATRLVKSQQGAGKEYVAVVRLHNAIESQVKLA
NAIETLTGALFQRPPLISAVKRQLRIRTIYQSKLIEYDEKRNLGVFWVSCEAGTYIRTLCVHLGLVLGVGGHMQELRRVR
SGAMSEQDGMVTMHDVMDAQYQYDNYKDESYLRRVVRPLEVLLTSYKRIVVKDSSVNAICYGAKFMVPGLLRFADDIDIG
EEVVLMTTKGEAIAIGIAQMTTAVMATCDHGVVAKIKRVIMERDTYPRRWGLGPMAQRVKNLVKEGKIGKYGKVNESTPV
EVSKLYGAEPVSVVQEASPVDESTPGSPKKVKKESKHKREAVDAASSPGNSPDKKKLKKKKKKKAKE
>Pinfestans_06263T0
MTAADVEKKSKKKKLKASETEGKDLIAPESHTPALDTSKWPLLLKNYHQLNVRTGHYTPIACSSSPLKRNLHDYVRYGVI
NLDKPANPSSHEVVAWIRRILRVDKTGHSGTLDPKVTGCLIVCVDRATRLVKAQQGAGKEYVAVVRLHSAIESQVKLARA
IETLTGALFQRPPLISAVKRQLRIRTIYESKLIEYDEDRHLGIFHVSCEAGTYIRTLCVHLGLVLGVGGHMQELRRVRSG
VMGENDAMVTMHDVLDAQFQYDTYKDESYLRRIVRPLEVLLTTYKRIVVKDSSVNAICYGAKFMIPGLLRFADDIDVGEE
VVLMTTKGEAIAVAIAQMTTAVMATCDHGVVAKIKRVIMERDTYPRRWGLGPMAQKVKGLVKEGKIGKYGKVNENTPADV
SELYGKDEKKALVEEVTEETKDEEEAPKKKHKKEKKEKKEKKKKHKRDADEADVAEAGESPEKKKSKKKKKKSKDTSDLE
*
>Pultimum_07573
MVASEIEKKSKKKKRKTSVDESLVTQSSDGKDLIAPESAAPKLDTSKWPLLLKNYNLLNVRTGHYTPIPTSTSPLKRNIS
DYVRYGVINLDKPANPSSHEVVAWIRRILRVTGCLIVCIDRATRLVKAQQGAGKEYVAVVRLHSAIDGQAKLARAIETLT
GALFQRPPLISAVKRQLRIRTIYQSKLIEYDQDRNLGVFWVSCEAGTYIRTLCVHLGLVLGVGGHMQELRRVRSGVLGES
DSMVTMHDVMDAQYQYDTYKDESYLRRIVRPLEVLLTTYKRIVVKDSSVNAICYGAKFMVPGLLRFADDIDIGEEVVLMT
TKGEAIAVGIAQMTTAVMATCDHGVVAKIKRVIMERDTYPRRWGLGPMAQKVKGLVKEGKIGKFGKVNENTPADVTELYK
KTDAPVAEKKPLIEEVSKAKDSDDEDEESARKKAKKEKKEKKKNKRDAEDAAVADVGESPEKKKSKKKKKKKXXXX
>Sparasitica_00273T0
MADKKLRKKEKEATDLIAPETSTPKLDTSKWPLLLKNYSDLNVRTGHYTPIPSGSTPLKRNIHDYIRYGVINLDKPANPS
SHEVVAWIRRILRVEKTGHSGTLDPKVTGCLIVCVDRATRLVKSQQGAGKEYVAIVRLHSAIESQATMARAIETLTGALF
QRPPLISAVKRQLRIRTIYSSKLIEYDNERHLGVFHVSCEAGTYIRTLCVHLGLVLGVGAHMQELRRVRSGVLGEADTMV
TMHDVLDAQYAFDTYKDESYLRRIVRPLEVLLTTYKRIVVKDSAVNAVCYGAKFMVPGLLRFADDIDVNEEVVLMTTKGE
AIAIGIAQMTTAVMATCDHGVVAKIKRVIMERDTYPRRWGLGPMAQKVKGLVKEGKIGKFGKVNEATPADVSAVYSKQAA
PVAAITPVIEEVKADSDEEPKKEKKAKKEKKEKKAKREAEAEDGADEPEKKKKKKKKHSQDDEE*
>Bnatans_57233
MCKILNKCYGANLENYAPTVLKSKKCRTEPGETFQIKPSNEVSRADTSGWPLLLKDYDKLLVRSGHYTPIPSGSSPLQRK
MRDYLRYGVINLDKPANPSSHEVVAWLKRILEVEKTGHSGTLDPKVTGNLLVCCDRATRMVKSQQSAGKEYVCVLRLHGE
VPNEKLVNKALKKLTGALWQRPPLISAVKRQLRIRTIYESKLLEFDSERGLGVFWVKCQAGTYIRTLCVHLGYLLGVGGH
MEELRRVRTGNLGEDDNMVTMHDILDAMWMWKHQDDESYLRRVIMPMEKLLEPLKRIVVKDSAVNALCYGAKLMLPGVLR
FSDNIEVGEEIVVITTKGEAVSVSIAQMTSVQILTCEHGLVAKAKRVIMDRDTYPRRWGLGPFAAKKKQLIEEGKLDKYG
KVNENTPEDWKMGYKDLTKGGMVEGKKTASAMELESKADSKSPPSTPKTPKSEKKNKKRKKDEDGTEKPKKKKAKKDKSA
KKKKKKNKE*
>Ehuxleyi_100421
MGKDGKQKVAGGSGAAAQDAHDFLIKPQSSTPPLDTSQWPLLLKNYDQLNVRTGHYTPIPNGSTPLKRPLAEYLKYGVIN
LDKPANPSSHEVVAWIRRILRTEKTGHSGTLDPKVTGCLIVCLNRATRLVKSQQGAGKEYIAIVRLHDAIDGARALTGAL
EQLTGALFQRPPLISAVKRQLRVRTVYQNTLIEYDNERHLGIFRVSCEAGTYIRTLCVHLGLVLGVGGHMQELRRSRSGA
LSEAKHMRAPPLTRRAARGRRHVIKPLELLLTRHKRLVLKDSSVNAVCYGAKLMLPGLLRFANDIEVNEEVVLMTTKGEA
VAVGIAQMTTSDMAHCDHGVVAKIKRVIMDRDTYPRRWGLGPKALQKKALIAEGKLDKHGKPNELTPPEWRPGYVPPREP
AAAAAAGGADGGEEAKVKKEKKDKGEKKKKKRDGDGEEDGEKKKKKKKDAAA*
>Gtheta_EKX45133
MGKKDKSEKSEKKKESLDYTIKPEDVTPKIDTSNWPLLLKNYDKLNIRTGHYTPIPNGCSPLKRPILEYVRYGVINLDKP
ANPSSHEVVAWIRRILRVDKTGHSGTLDPKVTGCLIVCVERATRLVKSQQGAGKEYVSIARLHGAIESENKFAKALEKLK
GAIFQRPPLISAVKRQLRIRTIYESKMIEFDKERNLGVFWISCEAGTYVRTMCVHIGLLLGVGGHMQELRRVRSGALTEH
DNLMTMHDVLDAQWMYDTYKDESYLRRVILPLERLLTGYKRVVVKDSAVNAICYGAKLMIPGLLRFEDGIEIGTEIVMIT
TKGEAICLGIAQMTTAVMATCDHGVVAKIKRVIMERDTYPRRWGLGPQAKAKKQMIIDGKLDKYGRPNANTPSNWQNLYK
DLSGNQSTPAKVESQKEEEPASKKRKKERENSDTDEDEKKKEKKEKKEEKKEKKDKKKKKKDSDSESD
>Ccrispus_546306615
MGASAIDEEYIIKPESKTPALDTSKWPLLLKNYDALNVRTAHFTPIPVGCSPHKRPLHDYVRYGVINLDKPANPSSHEVV
AWIKRILKVDKTGHSGTLDPKVTGCLIVCIDRSTRLVKSQQGAGKEYVAVVKLHGSLGENPVTQMRRGVDLLTGALFQRP
PLISAVKRQLRIRTVYQSKLLEFDDKRNLGVFWVKCEAGTYIRTLCVHLGYLLGVGGNMQELRRIRSGVMGEDTGMYTMH
DVLDAQWVYENNRDESYLRTVIKPLESLLTGHKRVVAKDSAVNSICYGAVLMIPGLLRFEDGIEVGEEIVIMTTKGEAVA
LAVAEMNTAVMATCDHGRIARIKRVVMERDTYPRKWGLGPMASKKKGLVQQGKLDKHGRPNESTPKEWGQMQPDLSVAAA
VAAVTSPVKADAPSNDAMEVSTPKTDAGEATPGDKVENATTPDTSEKKRKKDKSDKKKKKKKKEKDGSESEKKKKKKKRK
EKAAEDSD
>Cmerolae_CMM044C
MTPKSSASLAEQQRSLSFQIPSDAGENGLSTDSWPLLLKNYDRLNVRTTHYTPIPDAGYSPLKRPIQEYIRSGVINLDKP
ANPSSHEVVAWIKRILRVEKTGHSGTLDPQVTGCLIVCIERATRLVKSQQSAGKEYVAVLRLHGMRPELDEATVRRAIET
LTGPLYQRPPLISAVKRQLRIRTIYESKLLEYDPKRRLVLFWVSCEAGTYIRTLCVHLGLLLGVGGHMQELRRVRSGVHS
EYDGMVTMHDVLDAQWLFDTTKDESYLRRVIKPLESLLVHHKRIVIKDSCVNAVCYGAKLMLPGVLRYENDIECGEEVVI
MTTKGEAVALAIAHMSTSEIASCDHGVVARIKRVVMERDLYPRRWGLGPVASRKKAMIQRGELDKHGRPNEHTPSDWRRV
QPELESAPSRMERQAGPPVRPPKSH
>Gsulphuraria_545707534
MSLSEIQRREDFQIKPEKRSHELDTTSWPLLLKNFDKLNVRTSHYTPLPFGNSPLKRPLKEYIRYGVINLDKPGNPSSHE
VVAWVKRILKVEKTGHSGTLDPKVTGCLIVCIDRATRLVKSQQSAGKEYVTVLRLHDSLGEGGEAKLARAVDRLTGAVFQ
RPPLISAVKRQLRIRTIYESKLLEFDDSRHLAVFWIRCEAGTYVRTLCVHLGLLLGVGAHMQELRRVRSGAMGENSGLVT
MHDVLDAQWLYETCGDESYLRRVIMPLEALLVGYKRVVVKDSAVNAICYGAKVMIPGLLRFESGIEVGEEIVIMTTKGEA
IALGIAEMTSAVMATVDHGVIARIKRVIMERDTYPRRWGLGPVASKKKQLIAAGQLDKHGKPNENTPKNWFQIQPDFASL
NRITEQVPVETQKEEPTTPQPEKTHENDLKEDKPKKKKSDKKKKHKKHKKSRHSGRHSSSKKSTSSGEDSSGRDSSNESD
SSLSE
>Ppurpureum_497_4
MGLGDEQRSGEFAIKSESVTPALDTSHWPLLLKNYDKLNIRSAHYTPIPNGHSPLRRPIEEYLRYGMINLDKPANPSSHE
VVAWIKKILRCEKTGHSGTLDPKVTGCLIVCVDRATRLVKSQQSAGKEYVAVFRLHESLGEDALPKIQRAVDMLTGAVFQ
RPPLISAVKRQLRIRTIYESKLIEYNDEKKLGVFWVSCEAGTYIRTLCVHLGLLLGVGGHMQELRRVRSGAQGETEGMVT
MHDVMDAQWVYDHTKNEEYLRRVVKPLEALLVKHKRVFIKDSTINAICYGAKLMIPGLLRYEDDIEVGEEIVIVSTKGEA
VALGIAEMTSAIMATCDHGVVARIKRVIMERDTYPRRWGLGPTASKKKQMIKDGQLDKHGRKNEKTPDSWKKEQPAFAGT
SSGLATAHSVAPAGNMENESDVDPVTPKPEKKLKKEKKDKSSEKKKKSKKSEE*
>Pyezoensis_5802_g1312
MASAAVMEEEQDYVLKPEKTPKLDTSQWPLLMKNYDQLHVRTGHFTPLPFGCSPLKRPIAEYLRYGVINLDKPANPSSHE
VVAWIKRILRVERTGHSGTLDPKVTGCLIVCIDRATRLVKSQQSAGKEYVAVARFHGDVDEAAVRRGVELLTGALFQRPP
LISAVKRQLRVRTIYDSKLIEYDASRRLAVFWVSCEAGTYIRTLCVHLGYVLGVGGNMQELRRVRSGAFSEAGPALVSLH
DVLDAQWMLDNARDEAYLRRVVQPLEALLVGHKRLVVKDSAVNAVCYGAKLMIPGLLRFADGIEVGEEVVIMTTKGEAVA
LAYAEMATAVMASCDHGVVARVKRVVMERDTYPRKWGLGPMASKKKVMIKAGTLDKYGRPNESTPADWRTAVPPLGADAV
ASAAAAAAVVASTVAEAATAGDVAAAEAAPTNGTAAAAAAPETPLSKEEKKRIKSAKKVAKEAAKGGADAPGGDTEKDAA
AKAEKKRLKAERSAQKAAKEGGNAEKSDKKKKKKGKNAMVE
>Cparadoxa_10794
MPSDVKPKSAKKEKKERKSVAEKQVTEDFQIKPETITPTLDTSKWPLLLKNYDKLHVRTGHYTPIPAGNSPLKRPLQEYI
RYGIINLDKPANPSSHEVVAWVKRILRVEKTGHSGTLDPKVTGDLIICIDRATRLVKAQQSAKEYVGVIRLHGPIESQAK
LARAIETLTGALFQRPPLISAVKRQLRIRTIYESKLIEYDAERHLGVFWISCEAGTYVRTLCVHIGLLLGVGAHMQELRR
DAMCTMHDVLDAQWLYDNNKDTYLRRVIRPLEVVLTGFKRIVVKDSAVNAICYGAKLMIPGLLRFEGGIEVGEECVLMST
KGEAVAMGIAEMSAADMATCDHGVVAKIKRVIMERDTYPRRWGLGPKAQEKKKLVAAGKLDKHGRPNESTPADWVKGHPD
LKKGNAPKTPAKDEAAAEEEAPKSEKKKKEKKAAAEEEAPAEEAAAEEGEKKKKKKKRAAEEEAEAEPAAEEEGEKKKAR
PPAPSKKKKKAEADDE*
>Creinhardtii_30787716
MGKKDKGDKKGEAAETKSAAAGGEMSVGEAQQRTDFLIQPEKTVPKLDTSKWPLLLKNYDKLNVRTGHYTPIPAGSTPLK
RPLKEYLSYGCINLDKPANPSSHEVVAWVKRMLRVEKTGHSGTLDPKVTGNLIVCIDRATRLVKAQQAAGKEYVCIARFH
GKVEGGTAAVNKALETLTGALFQRPPLISAVKRQLRVRTIYQAKLYEYDEERHLAVFWISCEAGTYVRTLCVHLGLLLGV
GGHMQELRRVRSGIMGEAPSNNMVTMHDVLDAQWLYDNFKDESYLRRAVMPLEVLLTSFKRLVVKDSAVNAICYGAKLMI
PGLLRFESGVEVDDEVVLMTTKGEAVAVGIAQMTTGVMATVDHGCVAKIKRVIMERDTYPRRWGLGPYAQIKKKLITEGK
LDKHGRPNENTPKEYLRSLPDFVANGGASAAAAAPAAATPVEIKEEGKKEKKEKKDKSGDVDMAEADVKKEEKEKKKKEK
KEKKRAASESPEVSEETKPEKKKDKKEKKDKKEKKKKEKKDSDSD*
>Csubellipsoidea_27394742
MSKKDPSKLYIKPDSVTPKLDTSKWPLLLKNYDKLNVRTGHYTPIPAGHTPLRRPLEDHVRYGVINLDKPSNPSSHEVVA
WIRRILRVNKTGHSGTLDPKVTGSLIVCVERATRLVKSQQGAGKEYVCIARLHSKVPGGAAAVSRALTSLRGALFQRPPL
ISAVKRQLRVRTIFDSKMLEFDEDRQLVVFWISCEAGTYVRTMCVHLGLMLGVGAHMQELRRVRSGIVGEKDNLVTMHDI
LDAQWVYDNTKDESYLRRAIMPLEAVLTTYKRLVVKDSAVNAICYGAKLMLPGLLRYENGIEVDDEVVMITTKGEAIAIG
IAQMTTSTIATCDHGCAAKVKRVVMERDTYPRRWGLGPVASKKKQMKIEGEANGAKPADKPAAKAEEETNGS*
>Vcarteri_23138665
MGTAEKKEKKKDKGETPAAGAKSAAAVGEMTVGEVQQKTDFLIAPEKTIPKLDTSKWPLLLKHYDKLNVRTGHYTPIPAG
STPLKRSLKEYISYGCINLDKPSNPSSHEVVAWVKRMLRVEKTGHSGTLDPKVTGNLIVCIDRATRLAKSQQAAGKEYVC
IVRFHSKVEGGTGAVAKALETLTGALFQRPPLISAVKRQLRIRTIYKAKLYEYDEERHMGVFWISCEAGTYVRTMCVHLG
LLLGVGGHMQELRRVRSGIMGESPNNNMVTMHDVLDAQWIYDNFKDESYLRRAIMPLEVLLTGFKRVVVKDSAVNAICYG
AKLMIPGLLRFESGIEVDDEIVLMTTKGEAIAVGIAQMTTAVMATVDHGCVAKIKRVIMERDTYPRRWGLGPFAQLKKKL
IAEGKLDKHGRPNENTPKEYLRSLPDYVANGGAAGAAGAATPAPAAAAAAGAVTPAPKATPAAAAAPESETPAAEKSEKK
KKKDKKKKVGVVCATKGEEWEGANMSGYGGRYRQGAG*
>Athaliana_19662766
MAEVDISHSKKKKQDKTENDAADTGDYMIKPQSFTPAIDTSQWPILLKNYDRLNVRTGHYTPISAGHSPLKRPLQEYIRY
GVINLDKPANPSSHEVVAWIKRILRVEKTGHSGTLDPKVTGNLIVCIDRATRLVKSQQGAGKEYVCVARLHSAVPDVAKV
ARALESLTGAVFQRPPLISAVKRQLRIRTIYESKLLEYDADRHLVVFWVSCEAGTYIRTMCVHLGLLLGVGGHMQELRRV
RSGILGENNNMVTMHDVMDAQFVYDNSRDESYLRRVIMPLEMILTSYKRLVVKDSAVNAICYGAKLMIPGLLRFENDIDV
GTEVVLMTTKGEAIAVGIAEMTTSVMATCDHGVVAKIKRVVMDRDTYPRKWGLGPRASMKKKLIADGKLDKHGKPNEKTP
VEWSRNVVLPTGGDAIIAGAAAAPEEIKADAENGEAGEARKRKHDDSSDSPAPVTTKKSKTKEVEGEEAEEKVKSSKKKK
KKDKEEEKEEEAGSEKKEKKKKKDKKEEVIEEVASPKSEKKKKKKSKDTEAAVDAEDESAAEKSEKKKKKKDKKKKNKDS
EDDEE*
>Ppatens_28229242
MAGTGSKKKRKDKHREVEDAEGQRVVLGDAPSNEQADTDYLIKPQSTTPPLDTSKWPILLKNYDKLNVRTGHYTPLPTGH
TPLKRPLHDYVRYGVINLDKPANPSSHEVVAWIRRMLRVDKTGHSGTLDPKVTGSLIVCVDRATRLVKAQQGAGKEYVCV
ARLHSAVESVAKVAQAIETLTGALFQRPPLISAVKRQLRIRTIYESKLLEYDAERHLVVFWVSCEAGTYIRTLCVHLGLL
LGVGGHMQELRRVRSGILGEKDNLVTMHDVLDAQWVYDNHKDESYLRRVIMPLEVLLTSYKRCVVKDSAVNAICYGAKLM
IPGLLRYEQGIEVGEEVVLMTTKGEAIALGIAQMTTAVMATCDHGVVAKVKRVVMERDTYPRKWGLGPRAMTKKKMISDG
LLDKHGKPNEKTPAEWLRVPQFDAAPKKAAEEEGAKAAADGGEGAEMATPAKGKSKGEADNGGAEEVENGSKSEKKRSKE
ASSPVTQTPDTAPKKKKAKKGETAEETNGEATTEKKKKKKKMKSGDVEMEEATEVAASVEKSEKKKKKKKKSSEDVQ*
