# Supplementary material for: Saccharina genomes provide novel insight into kelp biology
Source: Nat Commun. 2015 Apr 24;6:6986. doi: 10.1038/ncomms7986 (PMC4421812; doi:10.1038/ncomms7986)
Supplement: Supplementary Data 1 — The 41 ortholog genes used for constructing phylogenetic tree [file ncomms7986-s2.zip › tree_data/G_113.faa]

>Sjaponica_13780
MVNFTTDQLREIMDKKHNIRNMSVIAHVDHGKSTLTDSLVSKAGIIAAKNAGEARFTDTRQDEQDRCITIKSTGISMFFE
YNLDQGELVARAELEAKASKSAGETAEEAKVAADAAASAAQAEEGAVKLDHVQIDETSFLINLIDSPGHVDFSSEVTAAL
RVTDGALVVVDCVEGVCVQTETVLRQAIAERVRPVLMVNKVDRALLELHLPPEEMYQSFARAIESVNVIIATYNDELLGD
VQVYPDHGTVAFGSGLHQWGFTLKKFAKIYAAKFGTQEEKMMQKLWGDWYFDAANKKWKKTSDNGKLERAFCQWIMSPIC
KMFDAIMEDKKQKIQKMLTAVGVTLKGDEKDMVGKPLLKRVMQKWLPAADAVLEMIVVHLPSPPQAQKYRVENLYDGPLD
DEVANSIRTCDTSPGAPLCMYVSKMVPTSDKGRFYAFGRVFAGTIATGQRVRILGPNYVPGKKTDLWVKNIQRTIIMMGR
YVEQVQDIPAGNTCGLVGVDQYLLKSGTITTSETGHCIKTMKFSVSPVVRVAVEPKNQADLPKLVEGMKRLSKSDPMVLC
YTEESGEHIIAGCGELHLEICLKDLQEDYMGGTEVKISEPVVSYRETVSAESSTQCLSKSPNKHNRLYLSACPLESGIPE
DVEEGRLNPRDDAKTRARYLADTYEWDVTEARKIWAFGPEGTGTNIFVDTTKGVNYLNEIKESVIGGFNWAMNEGPMTEE
KVRGVRFNLLDVVLHADAIHRGMGQIMPTSRRVVYASMLTASPVLLEPVFLCEISCPQDAMGGCYGVLTKRRGHVFAEEQ
RPGTPMMQLKAYLPVMESFGFTADLRSHTGGKAFPQCVFDHWQEMGGNPQEEGSKAYDVVREVRKRKGLSENIPPLDRYL
DRL
>Esiliculosus_0381_0015
MVNFTTDQLREIMDKKHNIRNMSVIAHVDHGKSTLTDSLVSKAGIIAAKNAGEARFTDTRQDEQDRCITIKSTGISMFFE
YNLDAGEKVARQELEAKASKSAGESAEDAKVAAEAAAAAGEANDTPKADHVQIDETSFLINLIDSPGHVDFSSEVTAALR
VTDGALVVVDCVEGVCVQTETVLRQAIGERVRPVLMVNKVDRALLELHLPPEEMYQSFARAIESVNVIIATYNDELLGDV
QVYPDKGTVAFGSGLHQWGFTLKKFAKIYAAKFGTQEEKMMQKLWGDWYFDAAGKKWKKNSDNGKLERAFCQWIMSPICK
MFDAIMDDKKQKIQKMLTAVGVTLKGEEKELVGKPLLKRVMQKWLPAADAVLEMIVVHLPSPPQAQKYRVENLYDGPLDD
EVANSIRTCDTSPGAPLCMYVSKMVPTSDKGRFYAFGRVFAGTIATGQKVRILGPNYVPGKKSDLWVKNIQRTIIMMGRY
VEQVQDIPAGNTCGLVGVDQYLLKSGTITTSDTGHCIKTMKFSVSPVVRVAVEPKNQADLPKLVEGMKRLSKSDPMVLCY
TEESGEHIIAGCGELHLEICLKDLQEDFMGTDVKISEPVVSYRETVSAESSTQCLSKSPNKHNRLYLSACPLESGIPEDV
EEGRLNPRDDAKTRARYLADTYSWDVSEARKIWAFGPEGTGTNIFVDVTKGVNYLGEIRESVIGGFNWAMNEGPMTEEKV
RGVRFNLLDVVLHADAIHRGMGQIMPTARRVVYASMLTASPMLLEPVFLCEISCPQDAMGGCYGVLTQRRGHVFAEEQRP
GTPMMTLKAYLPVMESFGFTKDLRSNTGGKAFPQCVFDHWQEMSGDPQSEGSKSYTVVREVRKRKGLVEDIPPLDRYLDR
L
>Ngaditana_00101
MVNFTVDQLRAMMDLKHNIRNMSVIAHVDHGKSTLTDSLVSKAGIIAAKNAGDARFTDTRADEQERCITIKSTGISMFFE
YDMDAGEKLAQAAAEAQLTGEKADAGASSANSSAITTAAAANVEINDKCFLINLIDSPGHVDFSSEVTAALRVTDGALVV
VDCIEGVCVQTETVLRQAISERVRPVLMVNKVDRALLELQLPPEEMYQSFSRAIESVNVIIATYNDALMGDVQVYPEKGT
VAFGSGLHQWGFTLKKFARTYAAKFNTDESSFMQKLWGDWFYDQEAKKWKTQSENGTLKRAFCQFIMDPICKVFEAVMED
KTAKIEKMLKVIGVTLKGDDKELKGKPLLKRIMQKWIPAADAILEMIVVHLPSPVAAQKYRVDNLYDGPLDDETANAIRT
CDTGPDAPLCMYVSKMVPTSDKGRFYAFGRVFAGRIATGQKCRILGPNYVPGKKTDLWVKNIQRTIVMMGRYVEQVQDVP
AGNTCGLVGVDQYLLKSGTITTAENAHCIKTMKFSVSPVVRVAVEPKNSSDLPKLVEGMKRLAKSDPMVLCYTEESGEHI
IAGAGELHLEICLKDLQEDFMGTEVKISDPVVSYRETVTGVSSQTCLSKSPNKHNRLYATAEPLADGLPDEIEDGKVNAR
DDFKLRARYLADTHGWDVTEARKIWAFAPDGTGPNIVLDATKGVNYLNEIKESVVGGFQQACGQGPMADEQVRGVCVKLL
DVVLHADAIHRGMGQIQPTARRVVHACILTASPGVLEPVYLCEISCPQDAMGGCYGVLTRRRGHVFSEEQRPGTPMMTLK
AYLPVMESFGFTADLRAGTGGKAFPQCVFDHWQMMGGDPLEAGTKSNEVMLGVRKRKGLSPEIPPLDRFLDRL
>Noceanica_11842_1
MMGCPGGYDWNEHPIGIQSRAFAVRPPQQQQQAIARKMVNFTVDQLRAMMDLKHNIRNMSVIAHVDHGKSTLTDSLVSKA
GIISAKNAGDARFTDTRADEQERCITIKSTGISMFFEYDMDAGEKLAQAAAEEQLTGEKKDNASAESASNKADNDTAIAT
AAASNVDINDKCFLINLIDSPGHVDFSSEVTAALRVTDGALVVVDCIEGVCVQTETVLRQAISERVRPVLMVNKVDRALL
ELQLPPEEMYQSFSRAIESVNVIIATYNDALMGDVQVYPDKGTVAFGSGLHQWGFTLKKFARTYAAKFNTDEASFMGKLW
GDWYYDQDAKKWKTQSENGTLKRAFCQFIMDPICKIFEAVMEDKTAKVEKMLKVIGVTLKGDDKELRGKPLLKRIMQKWI
PAADAILEMIVIHLPSPVAAQKYRVDNLYDGPLDDETAQAIRTCDTSPGAPLCMYVSKMVPTSDKGRFYAFGRVFAGRIA
TGQKCRILGPNYVPGKKTDLWVKNIQRTIVMMGRYVEQVQDVPAGNTCGLVGVDQYLLKSGTICTSESAHCIKTMKFSVS
PVVRVAVEPKNSADLPKLVEGMKRLAKSDPMVLCYTEESGEHIIAGAGELHLEICLKDLQEDYMGTEVKISDPVVSYRET
VTAVSKQTCLSKSPNKHNRLYATAEPLAEGLPDEIEDGKVNARDDFKLRARYLADTHGWDVTEARKIWAFAPDGTGPNIV
LDATKGVNYLNEIKESVCSGFQQACGQGPMADEQCRGVCVKVLDVVLHADAIHRGMGQIQPTARRVVHACILTASPGLLE
PVYLCEISCPQDAMGGCYGVLTRRRGHVFSEEQRPGTPMMTLKAYLPVMESFGFTADLRAGTGGKAFPQCVFDHWQMMNG
DCLEPGSKANEVVLGVRKRKGLAPEIPPLDRFLDKL
>Aanophagefferens_72618
MSVIAHVDHGKSTLTDSLVAKAGIIAQKHAGETRYTDTRADEAERGITIKSTGISMFFEYKMSAGEKAEIAAAEGRALKV
TGGGESEVLKPATEDGAPAITDDSYLINLIDSPGHVDFSSEVTAALRITDGALVVVDTIEGVCVQTETVLRQAISERVKP
VLHVNKVDRALLELQLSPEDMYQCFARSVESVNVIIATYNDELLGDCQVYPEKGTVSFGSGLHQWGFTLCKFARMYSEKF
GIGYDKMMQKLWGDNFFDAKGKKWVKSDKDGTLERAFCQFIMSPICKMFTAVMEDKRAKIAKLLKAVGVTLKKEDEELVG
KPLLKRVMQKWLPVGDAILEMIVVKLPSPAAAQRYRVENLYDGPLDDAAANAIRTCDTSEGAPLMMYISKMVPSSDRGRF
FAFGRVFSGKIATGQKVRIMGPNYVPGKKSDLWVKNIQRTLIMMGRFQEQVQDIPAGNTCGLVGVDQYLLKSGTITTCEE
AHCIKTMKFSVSPVVRCAVEPKKAQDLPKLVEGLKRLAKSDPMVLCYTEESGEHIIAATGELHLEICLKDLQEDFMGTEV
KVSDPVVSYRESVGATSAQTCLSKSPNKHNRLYMEAHPLSDELADAIEDGKISAKDDPKLRARAMADEYGWDVTDARKIW
GFGPDGSGANLIYDQTKGVNYLAEIRESVVAGFQWASKCSVLCDEQMRSVAFKLLDVTLHADAIHRGMGQIMPTARRVLF
ASMLTAEPVLQEPLFLVDISVPQDAMGGCYGVLTRRRGVVFHEEQRPGTPMVQMKAHMPVMESFGFNADVRAATGGKAFP
QMVFSHWQVLAGDPTDPETKPGKVITDVRARKGLAPEIPPLDRFLDRL
>Ptricornutum_35766
MRSIMDLKHNIRSMSVIAHVDHGKTTLTDSLVQKAGIISSKAAGGARYTDTRADEAERGITIKSTGISMFFEYDMKAGEI
SEKSYLINLIDSPGHVDFSSEVTAALRVTDGALVVVDTIDGVCVQTETVLRQAIAERVKPVLMVNKVDRALLELQLPAEE
LYQAFCRSIESVNVIVATYNDELLGDVQVHPTKGTVAFGSGLHQWAFTLKRFARDYGSKFGVPEDKMMEKLWGDWYFDAP
RKVWTSSDKGGTLERAFCQFIATPITSLFEAIMAEKAGKVKKMLKAIDVELKGDEKELVGKQLLKRVMQKWLPAGDAVLE
MIVLHLPSPAKAQRYRVDTLYDGPLDDATATAIRTCDTSPNAPLCMYISKMVPTSDKGRFYAFGRVFSGTIATGQKVRIM
GANFVPGKKSELWIKNIQRTVIMMGRYTEQVADVPAGNTCALVGVDQYLLKSGTIATAEDACPIKSMKFSVSPVVRCAVE
PKNSADLPKLVEGMKRLAKSDPMVLCYTEESGEHIIAASGELHLEICLQDLQNDFMGTEVKVSDPVVSFRETCTEKSSQT
CLAKSANKHNRLFVEAEPLGPELCKAIDDGDIKAGNDAKIQGRKLADEFGWDVSEARKIWAFGPEGTGPNLFVDTTKGVN
YLLEIKESVVGGFAWATQNGPLCDEQLRGCRFNLMDVVLHADAIHRGMGQIMPTSRRVCFASMMAGGPGILEPIYLCNIS
VPQDAMGNVYGVLTRRRGHVFTEEQRPGTPQMTLLAYLPVMESFGFTADLRSNTGGKAFPQCSFDHWEPMSGSPFDEGTK
TNEVVVSVRKRKGLADGVPEANKYLDKL
>Tpseudonana_269148
MVNFTVDQMRAIMDMKHNIRSMSVIAHVDHGKTTLTDSLVQKAGIISSKAAGGARYTDTRKDEAERGITIKSTGISMFFE
YDVKAGEITENSYLINLIDSPGHVDFSSEVTAALRVTDGALVVVDTIDGVCVQTETVLRQAISERVKPVLMVNKVDRALL
ELQLPAEELYQAFCRAIESVNVIVAMYNDEALGDIQVDPTKGSVAFGSGLHQWAFTLKRFAKTYGAKFNVPEDKMMAKLW
GDWYFDAGRKVWTTANKDGSLERAFCQFIATPITTLFEAIMAEKHKKVEKMLKAIGVELKSEEKELVGKALLKRVMQKWL
PAGDTVLEMIVLHLPSPFKAQQYRVDTLYNGPLDDATATAIRTCDTREGAPLCMYISKMVPTSDKGRFYGFGRVFSGTIA
TGQKVRILGPNYVPGKKTDLWVKNIQRTVIMMGRYTEQVADVPAGNTCALVGVDQYLLKTGTIVTEEDAHTIKSMKFSVS
PVVRCAVEPKNSADLPKLVEGMKRLSKSDPMVLCYTEESGEHIIAASGELHLEICLQDLQQDFMGTEVKVSDPVVSFRET
CQGKSDQTCLAKSANKHNRLFVEADALGAELCDAIDNGDIFAGAEAKIQGRKLADDFGWDVSEARKIWAFGPEGTGPNLF
VDTTKGVNYLLEIKESVVGGFAWATQNGPLCEEQMRGTRFNLMDVVLHADAIHRGMGQIMPTARRVCFSSMMTAEPGLLE
PVYLCNISVPQDAMGNVYGVLTQRRGHVFSEEQRPGTPQMTLLAYLPVMESFGFTADLRSNTGGKAFPQCSFDHWEPMGG
SVYGGGKVADTILAVRARKGLKDGIPEISQYLDKL
>Alaibachii_CCA25461
MVNFTVEQMREIMDYTKNIRNMSVIAHVDHGKSTLTDSLVSKAGIISAKHAGEARFTDTRQDEQDRCITIKSTGISMFFE
YNMDVGEKATAAKVANESVVAAKTDSETVEISQNSYLINLIDSPGHVDFSSEVTAALRVTDGALVVVDCIEGVCVQTETV
LRQAISERVKPVLMVNKVDRALLELHLEPEDCYQSFSRAIETVNVVIATYRDEKLGDMQVYPDHGTVAFGSGLHQWGFTL
KKFARMYSKKFGIEESKMMQKLWGDWYFDAENKKWTSKNNAAGTLKRAFCQFIMDPIIKMFDAIMNDKKQKIEKMLKALG
VELKSAEKELGGKQLLKVVMQRWLPAADAVLEMIVVHLPSPVTAQQYRVDTLYDGPLDDECANAIRKCDVNGPLVMYVSK
MVPTSDRGRFYAFGRVFAGKIATGQKVRLLGPNYIPGQKTDLWVKNIQRTIIMMGRYVEQTPDIPAGNTCGLVGVDQYLL
KSGTITTSESGHTIRTMKFSVSPVVRVAVQAKTAADLPKLVEGMKRLAKSDPMVLCYTEESGEHIIAGAGELHLEICLKD
LQEEFMGCEVQISEPVVSYRETIQAESSKTCLSKSPNKHNRLFCVGAPLGDELTDQIEDGKPELSPRYDFKLRARHLADN
FQWDVTDGRKIWGYGPEGTGPNLFVDQTKGVSYLNEIKESVLGGFNWATKDGVLCEEGVRGMRINLLDVVLHADAIHRGM
GQILPTARRVVYACQLTASPALMEPVFLVDIQCPQDGVGGVYGVLTRRRGHVFAEEQRPGTPMMQLKAYLPVNESFGFTA
DLRQSTGGKAFPQCVFDHYQVVPGDPLDVGTMAGKLVQGVRKRKGLSEDVPPLDRYYDRL
>Pinfestans_10941T0
MVNFTVDQMREIMDHTKNIRNMSVIAHVDHGKSTLTDSLVSKAGIISAKHAGEARFTDTRADEQERCITIKSTGISMFFE
YDMDVGEQATADAIAKESTEELAPGQEVVINKNSYLINLIDSPGHVDFSSEVTAALRVTDGALVVVDCIEGVCVQTETVL
RQSIGERVKPVLMVNKVDRALLELHLEPEDCYQSFTRAIETVNVVIATYFDEKLGDVQVYPEKGTVAFGSGLHQWGFTLK
KFARLYSKKFGIAEDKMMQKLWGDWYFDAANKKWTSKNNAEGTLKRAFCQFIMDPIIKMFDAIMNDKKAKYEKMMKAVGV
ELKSDEKELTGKPLLKRVMQRWLPAADAVLEMIVVHLPSPITAQRYRVDTLYEGPQDDECAEAIRKCDVNGPLVMYVSKM
VPTSDKGRFYAFGRVFAGKIATGQKVRMLGPNYVPGKKTDLWVKNIQRTVIMMGRYVEQTPDIPAGNTCALVGVDQYLLK
SGTITTSETGHTIRTMKFSVSPVVRVAVEPKTASDLPKLVEGMKRLSKSDPMVLCYTEESGEHIIAGAGELHLEICLKDL
QEEFMGTEVKISEPVVSYRETITGNSSKTCLSKSPNKHNRLFCEALPLGDELTQEIEEDKDEVTPRHDFKLRARYLADNH
GWDVTDARKIWGYGPDGTGANLFVDSTKGVSYLNEIKESVLGGFNWATKDGVLCEEVVRGMRVNLLDVVLHADAIHRGMG
QILPTTRRVVYACQLVSEPALMEPVFLADIQVPQDAVGGVYGVLTRRRGHVFAEEQRPGTPMMQLKAYLPVNESFGFTAD
LRQATGGKAFPQCVFDHYQVIGGDPTDLGNMSGKLVNGVRVRKGLSPDVPPLDRFYDRL*
>Pultimum_00579
MVRVNFTVDQMREIMDYTKNIRNMSVIAHVDHGKSTLTDSLVSKAGIIAAKHAGEARFTDTRADEQERGITIKSTGISMF
FEYDMDAGDIAASNKVAGHVDFSSEVTAALRVTDGALVVVDSIDGVCVQTETVLRQAISERVKPVLMLNKVDRALLELQL
GPEECYQAFNQVVENVNVIIATYNDEALGDCQVYPEKGTVAFGSGLHQWGFTLKKFARMYGQKFGIEESKMMQKLWGDWY
FDADNKKWTSKNNAEGTLKRAFCQFIMEPIIKMFDAIMNDKKAKFEKMMKAVGVELKSDERDLLGKPLLKLTAQRYRVDT
LYDGPLDDECANAIRKCDVNGPLVMYVSKMVPTSDKGRFYAFGRVFAGKIATGQKVRLLGPNYVPGKKTDLWVKNIQRTV
IMMGRYVEQTPDIPAGNTCGLVGVDQYLLKSGTITTSETGHTIRTMKFSVSPVVRVAVEPKSAADLPKLVEGMKRLAKSD
PMVLCYTEESGEHIIAGAGELHLEICLKDLQEEYMGCEVKVSEPVVSYRETITGESSKTCLSKSPNKHNRLFCVAAPLGD
ELTEELDEQKMEVTPRYDFKLRARYLADNHGWDVTDARKIWGFGPDGTGPNLFVDQTKGVSYLGEIKESVLGGFNWATKD
GVLCEEVVRGMRVNLLDVVLHADAIHRGMGQILPTCRRVVYACQLTSSPALMEPVFLVDISCPQDAMGGCYGVLTRRRGH
VFSEEQRPGTPMVQMKAYLPVNESFGFTADLRQQSGGKAFPQCIFDHYQVVAGDPLEANSMSGKLVNGVRVRKGLSPEVP
PLDRFYDRL
>Sparasitica_02848T0
MVNFTIAQLHALMSTPANVRNISVIAHVDHGKSTLTDALVAKAGIISHGAAGGARYTDTRDDEKDRGITIKSTGLSMYFE
TAKGDPLLVNLIDSPGHVDFSSEVTAALRVTDGALVVVDAIDGVCVQTETVLRQAMAERVKPVLMVNKVDRALLELQLEP
EECYQSLRRAVESVNVVLSTCADAALGDVQVYPDVGNVAFGSGLHQWGFTLATFANMYAAKFGMDAAKLAPKLWGDWGYD
QVRKVWTTRRDPSFPRAFVQFVLNPIYQLVDAVMKQQPKKLAKILASIGVSPSVLVDADGNALLERKLLKRIMQTWLPAS
DALLSMLETHLPSPVVAQRYRVDTLYDGPLDDECAEGIRNCDVNGPLVMYVSKMVPTSADRTRFYAFGRVFSGKIATGQK
VRLLGPNYVPGSSTDLWVNKTIQRTVVMMGRSVEAMPDVPAGSTCGLVGVDQYLLKTGTITTSETASTIRTMKFSVSPVV
RVAVEPESPADLPKLLEGMKRLAKSDPMVLCYTETTGEHIIAGAGELHLEICLHDLQEDFMGRTPLRVSNPVVTYRETIT
APSATLCLAKSSNKHNRLFCVAEPLSGALVAAIEAREIVMADHTDPKIRARYLADEHGWDVLDGRKIWGYGPDHLGANIF
VDQTKGVANTLDIRDGVVRGFQWATSQGVLCDEVVSGARVNLVDVLFHSSAAHRGTAQILPAARRVVHACQLASSPALLE
PVFMVEVQCPQDVIGGVYSVLHLRRGVVIGEEPKANGMLHLRAHVPVVESFGITEALRAKTGGKAFPQCWFDHYKVVEGD
PLSPATLAGKLVAATRLRKGLQPDMASFDQLNDRL*
>Bnatans_54579
MMSKSDNIRCLSVIAHVDHGKSTLTDSLIGAAGIIAEKKAGDTRFMDTREDEQDRTITIKSTGVSLFFSAAFTEKKTGEE
KVPFLINLIDSPGHVDFSSEVTAALRVTDGALVVVDCIEGVCVQTETVLRQAIAERIRPVLWVNKLDRIFLELHMPAEEA
YQSFSRAIESANVIIANYQDDLLGEISVSPEKGTVGFGSGLHGWGFTTHTFSHMYSKKLNMSRVETMHKLWGENYMSKKD
KFFKKQFNSKTGKARKRAFCKLIMEPIGELMDAVMNDKKEVYDKILENIEITIPKDARDLTRKPLLKRIMQTWLPAAQAL
LGMIAHFLPSPAKAQKYRVSNLYSGPLDDEAARAISTCNPKGPLMMYISKMIPTNEKGRFYAFGRVFSGTVATGMEVRIQ
GPDYTPGRKTDLHIKKIQRTILMMGRYVEQLPDVPCGNTCGLVGVDQYLTKSGTITTYDKAHNFVDMKYSVSPVVKVSVD
VKNAADLPKLMEGLKRLSKSDPLVQCYTAKTGEHIIAGCGELHLQICLKDLAEQYMKGAPIVEGQPVVSFCETITKETPK
DIVGKSANKHNRLYITARNMSKILVDLIDEGMITQNQDFKKRARIIVDETKGELDLQSARKIWSFGIEDAKNNLLIDMTK
GVAYLNEIKDSTKTAFQQAMCAGVLCGEAIRGMMVEVNDVVLHADAIHRGAGQIMPPMKRAIFGCQIASGPRLMEPMFLC
DITVPMDGLNGVYNTLSQRRGEVSEEVQRSGTPLTQIKAFLPVLESFGFTGLLRENTSGMAFPQMIFSHWQLMNGEMYAE
DPKLKKLMPIEGSFAVEKALEVRKRKGLKLIMPLLEDYSDKV*
>Ehuxleyi_312577
MSVIAHVDHGKSTLTDSLVAAAGIIAASAAGDTRLTDTRQDEQDHSPGHVDFSSEVTAALRVTDGALVVVDCVEGVCVQT
ETVLRQALGERIKPVLTINKLDRAFLELQLSSEEMYLEFRQHIANINVLVATYNDEELGDCQVDPTKGTVAFSAGLHGWA
FTLTKFARMYAKKFGVDVDKMMTRLWGDKYFNPKEKKWINTAGGDAPKGLERAFCMFCMTPISKVFTNCMDEKYDAVTKM
LCAVGVTLTKDDLELRQKPLLKRCMQKWLPAHDALLEMIVQHLPSPVTAQKYRAEALYTGPSDDIWCKGIRECAADGPLV
MYISKMIPTPDKGRFFGARPSREEPRPSRDEPRAPSPPLAPPAAFGRVFSGTVRTGAKVKIMGPNYVQGKKEDLFIKNVQ
RTILMMGRKTEAVESVTAGNTCALVGIDQYIVKSGTIAAADATESHPIVTMKYSVSPVVRVAVAPKNPNDLPKLVEGLKR
LAKSDPLVVCSMEESGEHIIAGCGELHIEICLKDLQEDFMNGAPISISDPVVSYRETVTDESSRTVLSKSPNKHNRLYCY
AQPLGYADDDYQTPLADSIEEGEVSAGMDRKARTRVLCDKFGWDRQTAQKIWCFGPDGTGPNLVVDIKDSVGAGSQWTCR
GVRLNIHEVVLHADAIHRGGGQIIPTARGEPVFMVEIQCPENAMGGVYSSLNRKRGTVVEETKRPGTPLYNVKAYLPVAE
SFGFTGFLRQETAGQAFPQMVFHHWETMNGDPFPGGDEKVGEIVLAARKRKGLKEYIPPLSEFEDKL*
>Gtheta_EKX46054
MVNFTIPQLRAIMDKPKNIRNMSVIAHVDHGKSTLTDSLVAAAGIISMASAGDQRLTDTRADEAERGITIKSTGISLYNE
ISEEEIPDAKMPKDSAGREFLINLIDSPGHVDFSAEVTAALRITDGALVVVDSIEGVSVQTETVLRQALGERIKPVLTVN
KLDRGFLELQLDWESMYTNFSKHVENVNVIISTYKDEAMGDLQVYPDKGTVSFSAGLHGWAFTLPQFARMYAKKFGVSEE
KMCERLWGENYFNPAEKKWTKEGDTANRAFNMFILDPIGKIVQATMNDQLDKLEKMLSALNIKMKKEDLELKGKALLKRT
MQSWIPAHKALLEMMILHLPSPAAAQKYRAELLYTGPADDACCTGIRECNPEAPLVLYVSKMVPSADKGRFIAFGRVFSG
TVQAGVKIRIMGPNYVPGKKEDLNIKSIQRVVLFMGRKQDPVDTVPVGNTCGLIGIDQFLVKTGTLTTAEDGYPMKDMKF
SVSPVVRCAVEPKNPQDLPKLVEGLKRLAKSDPMVVISIEESGEHIVAGAGELHMEICLKDLQDDYMNGAPLKISDPVVS
YRETVTAETDQECMSKSPNKHNRLYFKALPLGEELTNIIDDGQITPRDDVKVRGRRLADEFGWDVDIARKIWAFGPDIVG
PNLVCDATKAVQFLNEIKDSVVAGFNWVTKEGVICEENMRGICFQILDVTMHADAIHRGGGQIIPTARRVMYAAEMLSQP
RLMEPVFLVEIQCPEQAMGGIYSCLNRRRGQVFEENQRPGTPLYNVKAYLPVSESFGFDSDLRAQTAGQAFPQCVFDHWD
LVLGDPLAPGKLRDEVIAGIRKRKGLAVEVPPLDRFKDKL
>Ccrispus_546320819
MVNFTIDQLREIMDRKYNIRNMSVIAHVDHGKSTLTDSLVAAAGIIAMANAGDQRLTDTRQDEQDRCITIKSTGISLFFN
FPDDLPLPKEADGRNFLINLIDSPGHVDFSSEVTAALRVTDGALVVVDSVEGVCVQTETVLRQALAERIKPVMTINKLDR
SFLELQLEPEDMYQNFSRIIETANVIMSTYQDEELGDVQVYPDAGTVAFSAGLHGWAFTLNRFARMYSKKFGVEPEKMTS
RLWGDSFFNRKEKKWTKREGKGGVRAFCEFVIKPIKKIIELCMADKVEDLTKLLTSLNIKLTTEDKELRQKPLMKRVLQK
WLPADQALLEMMVLYLPAPAEAQKYRAELLYEGPPDDACCTAIRNCDANGPLMLYISKMVPSSDKGRFIAYGRVFSGTVR
AGMKVRIMGPNYVPGTKKDLAVKSVQRTLLMMGRRTDAVDSVPCGNTVGLVGLDQVIIKSGTISDVESAFPLKDMKYSVS
PVVRVAVEPKNPSDLPKLVEGLKRLAKSDPLVQTITEESGEHVIAGAGELHLEICLKDLKDDFMNGAEIRVSNPVVTFRE
TIEGVENPENTAICLSKSPNKHNRLYIYATPLPDNLPEAIEDGKVTPRDEAKARMKMLRDEYGVPEDAAKKIWCFGPDTT
GANLLVDRAKAVQYLNDIKDSCVAAFQWATKEGVLCDENMRGILFNIHDCSLHADTIHRGGGQIIPTCRRALFGAQLLAG
PKLVEPFFLVEIQCPETIVGSIYGVLTRKRGHVFEEVQRPGTPMFNVKAYLPVQESFGFTADLRSATGGQAFPQCVFDHW
STMAGDPLDPAETVGTLVKAIRERKGLKPVVPDIGNFYDRL
>Cmerolae_CMS428C
MVNFTIDELRSLMDIPEQIRNMSVIAHVDHGKSTLTDSLVAAAGIIAIEAAGDTRLTDTRPDEQERCITIKSTGISLFFH
YPPDLELPKDSGDSRDFLVNLIDSPGHVDFSSEVTAALRVTDGALVVVDCVEGVCVQTETVLRQALAERIKPVLTINKLD
RAFLELQLEAEEMYQTFSRVIENANVILATYQDAALGDVQVSPAKGTVAFSAGLHGWAFTLTRFARMYAKKFGVDVEKMT
QRLWGENYFNRKTKKWTTKSTDAEGEQLERAFCEFVIKPVKKIIELCMSDQVEALEKLLSGLDVSLTNDDKQLRQKPLMK
RVLQKWLPADQALLEMIVTHLPSPVKAQKYRTELLYEGPMDDVAATAMRNCDPKGPLMLYVSKMVPASDKGRFVAFGRVF
SGTIRTGMKVRIYGPNYEPGEKKDLAVKNIQRTLLMMGRRTEAVDSVPAGNTVGLVGVDQFLVKSGTITDEESAFPIKNM
KYSVSPVVRVAVEPKNPSDLPKLVEGLKRLAKSDPLVEVTMEESGEHIIAGAGELHLEICLKDLQEDFMNGAEIRVGNPV
VSYRETVEGVPDPLNTAVCLSKSPNKHNRLYIYADPLPEGVAQAIDEGKITPRDEPKARAKILKDEYNMDEDAARRIWCF
APDTTGPNLFMDRTKAVQFLNEIKDSCVAAMQWACKEGVLCEEPMRNIGFNLVDVTLHADAIHRGGGQIIPTCRRCLYGA
QLLAKPRLFEPMFLVDITCPEQAVGSIYGLFSRKRGMVTEEQQRAGTPLWILKAYLPVVESFGFTAELRSATSGQAFPQM
MFSHWELVPGSPLETGNLAYDFCKATRLRKGLKESVPDISNFYDKL
>Gsulphuraria_545703104
MVNFTIDELWHQMTKKHNIRNMSVIAHVDHGKSTLTDSLVAAAGIIATEAAGDTRLTDTRPDEQERCITIKSTGISLYFH
IPADVDLPKDSEGRDFLINLIDSPGHVDFSSEVTAALRVTDGALVVVDCVEGVCVQTETVLRQALTERIKPVLAINKLDR
AFLELQLDSEDMYQNFLRVIENANVIISTYQDEKLGDVQVSPEAGTVAFSAGLHGWAFTLPRMARMYAKKLGIDVQKMTE
RLWGNNYYDKAGKKWMKREQAGAERGFNEFVIKPIKKIIDLAMSDKVEELDKLLQGLGIKLTSEDKQLRQKQLMKRVLQK
WLPADGALLEMMVMHLPSPAVAQKYRVENLYEGPMDDAAATAIRNCDPNGPLMVYISKMVPATDKGRFVAFGRVFSGTVK
TGMKVRILGPNYEPGTKKDLFSKSIQRTLLMMGRKTEAVESVPCGNTVGLVGLDQYLVKSGTITDLEEAFPLKNMKYSVS
PVVRVAVEPKNPSDLPKLVEGLKRLSKSDPLVECIIEESGEHIIAGAGELHLEICLKDLQEEYMNGAEIRVSQPVVSFRE
TVVGRPNPEETAVCLSKSPNKHNRLYVYAEPLPEGLAEAIEEGKVGPRDDPKQRAKTLRDEFGMDEDAARKIWAFGPETT
GPNLLMDRTKAVQYLNEIKDSCIAAFQHAAKEGAICEENMRNISFNFLDVTLHSDAIHRGGGQIIPTARRCYYGAQLMAE
PRLLEPVYLVEIQCPEQAVGAIYGVLNRKRGHVFEEAQRPGTPLFNVKAYLPVSESFGFTADLRSATSGQAFPQCVFDHW
QLVNGDPRDPAEKVSEIVKGIRKRKGLKEEIPGIDNYFDKL
>Ppurpureum_2314_1
MVNFTIDQVREIMDVASNIRNMSVIAHVDHGKSTLTDSLVAAAGIIAMASAGDARMTDTRADEQERGITIKSTGISLYFR
LGEEVELPKDAVGRDFLINLIDSPGHVDFSSEVTAALRVTDGALVVVDCVEGVSVQTETVLRQALTERITPVVAINKLDR
AFLELQLDAEDMYQNFTRVVENANVSIATYMDKNLKDQQVAPERGTVAFSAGLHGWAFTLTRFARMYASKFGTDEQKMTE
RLWGESYFSKAEKKWTKTPGPGRERAFNEFIIKPLQRVISLAMTDKVDELDKLLKNLKIELKNEDKDLRGKQLMKRVLQK
WIPASDALLEMMVLHLPSPAVAQRYRVETLYEGPMDDVAATAIRNCDKNGPLMLYISKMIPSVDKGRFIAYGRVFAGTVR
NGMKVRIMGPNYEPGSKKDLSVKNIQRVLLMMGKKVESVESIPCGNTVGLVGLDQFLVKSGTLTDLEDAFPLKDMKYSVS
PVVRVAVEPKNPADLPKLVEGLKRLSKSDPLVQCFIEESGEHVIAGCGELHIEICLKDLQEDFMNGAPIKVSNPVVSYRE
TVQGIPDAAEAGVCLSKSPNKHNRLFVYAEPLPEGVPEVIEEGKVTPRDEPKPRSKILTELGMNEDATKKIWCFGPDTTG
PNLFMDASKAVQYLNEIKDSVAAAFQWATKEGVICDENMRGVGFYISDCVLHADAIHRGGGQIIPTARRACFGAQIKADP
KLLEPIFLVEIQCPEQAVGSIYGVLNRKRGHVFEEMQRPGTPMFNVKAYLPVAESFGFTADLRAATSGQAFPQCVFDHWA
MMPGDPYDATDKILEIVSGIRTRKGLKPNPPGLDNFYDKL*
>Pyezoensis_12206_g2925
MVNFTVDQMREIMDKKNNIRNMSVIAHVDHGKSTLTDSLVAAAGIIAMANAGDARLTDTRQDEQDRCITIKSTGISLYFN
FDPDLALPKDADGREFLINLIDSPGHVDFSSEVTAALRVTDGALVVVDSVEGVCVQTETVLRQALTERIIPVMTINKLDR
SFLELQLEPEEMYQNFQRIIENANVIMATYQDEKVGDVQVYPEKGTIAFSAGLHGWAFTLTRFARMYAKKFKVDVEKMLG
RLWGDNFFDRANKKWVKKEKDGLSRAFCEFVIKPIKKIIELAMSDKVDDLVKLLSTLDVTLTTDEKELRQKKLMKRVLQK
WLPADQALLEMMITHLPSPAKAQKYRVDTLYEGPLDDVCATSIRNCDPSGPLMLYISKMVPAADRGRFIAFGRVFSGTVR
TGTKVRIMGSNYEPGTKKDLNIKAVQRAMLMMGRRTEAVDSVPCGNTVGIVGLDAVILKTASISDSEDAFPLKDMKYSVS
AVVRVAVEPKNPGDLPKLVEGLKRLSKSDPLVQCSTEESGEHIIAGAGELHLEICLKDLQEDFMNGAEIRVSNPVVSFRE
SVGGVDNPEDTAVCLSKSANKHNRIYLYAEPLPSGLTEAIEDGKITARDEPKQRTRTLRDEYGMDEDAAKKIWAFTDSGS
ACLMMDRSKAVQYLLEIKDSMVSAFQWATREGVLCDENMRGLSFNITDVTLHADAIHRGAGQIMPTARRCMYGAQIKASP
RLLEPVYMVEIQCPEASVGSIYGVMSRKRGHVFEEVQRPGTPMYNVKAYLPVQESFGFTADLRSATSGQAFPQCVFDHWE
TMPGNPLLPEDKMVYDLVVSIRTRKGLKPNVPGIDNFYDKL
>Cparadoxa_30413
MVIREIMDFRDNIRCMSDSLVCKAGIIASAKAGDMRFTDSRADEQERGITIKSTGVSLYYEVDRERTHLKEGQRNSFLIN
LIDSPGHVDFSSEVTAALRVTDGALVVVDCVEGVCVQTETVLRQALGERVKPVLMVNKVDRAFLELQQDGEEAFQNFKKT
IENVNVIIATYMDAAIGDIQINPEKGTVCFGSGYHQWGFTLDRFAKMYAAKFGVDEKKMCERLWGDSYFDAEGKKWTSNN
QSSAGKPLKRAFVQFIWEPLAQLLQAVQNVDKEKMEKMFKALNIKLATEEKDLTRALMKAVMTKFLPVAESLLDMIVLHL
PSPVIAQKYRVDTLYESHSRFQCAVGMRNCDPKGPLMMYVSKMVPTSDRGRFYAFGRVFSGTIRTGMKARIMGPNYVPGK
KDDLFVKNIQRTVIMMGRYVEAVEDIPCGNTCGLVMDQFLVKSGTISDSEVAHNIKVMKFSVSPVVRVAVEPKNPGDLPK
LVEGLKRLSKSDPCVQCYTEESGEHIVAGVGELHLEICLKDLQEEFAGIDLKINDPVVSYRETVSTKSNQTCLSKSPNKH
NRIYCEAEPFAEGLAEAIESGKVNPRDDPKIRSKIMADEFGWDVTEARKIWTFGPDTNGPNVLVDTTKAVQYLNEIKDSC
VAAFQWATKEGALCEENMRAIRFNVMDVVLHADAIHRGGGQIIPTARRVYYAAELTAAPRLMEPVYLCEIQTPENAIGGI
YSVLNRKRGVIIAEEQRPGTPLYNVKAYLPVNESFFTSDLRAATSGQAFPQMVFDHWAILGGDPFEAGGKVEQIILGTRK
RKGLQEGIPPLDRFLDKL*
>Creinhardtii_30792542
MVKFTMEEIRALMDKPHNIRNMSVIAHVDHGKSTLTDSLVAAAGIMAVEQAGDARLTDTRADEQERGITIKSTGISLYYQ
MTDDDLKNFTGQRDGNDYLVNLIDSPGHVDFSSEVTAALRITDGALVVVDCVEGVCVQTETVLRQALAERIRPVLTVNKM
DRCFLELMLEGEEAYTTYLRVIENANVIMATYQDEAMGDIQVYPDKSTVSFSAGLHGWAFTLTTFARMYASKFGTDEARM
ITKLWGDNFFDPATKKWTTKQTDSPSCKRGFVQFIYEPIKQIIELAMKDAKDKLWPMLEKLNVIGRLKSDDKELSGKPLM
KRIMQSWLPANEALLEMIVYHLPSPAKAQRYRVDVLYEGPLDDTYATAIRNCDPNGPLMVYISKMIPTADKGRFFAFGRV
YSGKVATGAKVRIMGANYIPGEKKDLYNKSVQRTVLCMGRKQEAVEDVPCGNTVALVGLDQYITKTATITKEGCDDAFPM
KAMKFSVSPVVRVAVEPKNASDLPKLVEGLKRLARSDPMVQCIIEETGEHIIAGAGELHLEICLKDLQDDFMGGAEIKIS
EPVVSFRETVTAQSDHTVMSKSPNKHNRLYIQARPMEDGLAEAIESGRVGPRDDPKIRSKILSEEFGWDKEIAKKIWCFA
PDTNGANMMIDVTKGVQYLNEIKDSCVAAMQWACKEGVLAEENMRGIVFEFMDVVLHTDAIHRGGGQIIPTARRVIYAAE
LTAQPRLCEPVYLVEIQAPEQALGGIYSTLNTKRGMVFEEMQRPGTPMYNIKAYLPVVESFGFTSVLRANTAGQAFPQCV
FDHWDVMPMNPLDKGTQANTLVTNIRTRKGLKPEPAPLSEYEDKL*
>Csubellipsoidea_27385703
MVKFTIEQIRALMDYKDNIRNMSVIAHVDHGKSTLTDSLVAAAGIIAMDNAGDARLTDTRQDEQDRCITIKSTGISLYYQ
IEDEKLKGFTGPREGNDYLINLIDSPGHVDFSSEVTAALRITDGALVVVDCVEGVCVQTETVLRQALIERIRPVMTVNKL
DRCFLELMLDGEEAYNGFRRTIESANVIMATYADELLGDTQVYPEKGTVSFSAGLHGWAFTLTVFADLYAKKFGVERVKM
MEKLWGDNFFDPATKKWTKKDTGAASCKRGFVQFVYEPIKTIIDACMNDNKVKLFAMTDKLGITGKLKKEDKDLTGKPLM
KKIMQSWLPAHEALLEMMIWHLPSPATAQKYRVENLYEGPLDDQYANAIRTCDSKGPLMLYVSKMIPASDKGRFFAFGRV
FAGTVCTGAKVRIMGPNFIPGQKKDLYVKTVQRTVLCMGRRQEAVEDVPCGNTVAMVGLDQFITKNATLTNEKCEDAHPI
KAMKFSVSPVVRVAVEPKNPSDLPKLVEGLKRLAKSDPMVVCQIEETGEHIIAGAGELHLEICLKDLQDDFMGGAEIRIS
DPVVSFRETVSQMSDHICMSKSPNKHNRLYLQAHNARPIEDGLAEAIDEGRVGPRDDPKIRSKILAEEFGWDKDLAKKIW
CFGPDTTGPNLLTDVTKGVQYLNEIKDSCIAAFQWATKEGVMAEENMRGAVFEVCDVVMHADAIHRGGGQIIPTCRRVLY
ACQLTAQPRLCEPVYLVEIQAPEQSLGGIYSVLNQKRGHVFEEAQRPGTPIFNLKAYLPVIESFGFTGTLRAATSGQAFP
QCVFDHWETMSQDPLSPGTQANTILLDIRKRKGLKPEPSALSEYEDKL*
>Vcarteri_23134493
MVKFTIEEIRALMDKKHNIRNMSVIAHVDHGKSTLTDSLVAAAGIMAIEQAGDARLTDTRADEQERGITIKSTGISLYYQ
MTDEDLKNFTGEREGNDYLVNLIDSPGHVDFSSEVTAALRITDGALVVVDCVEGVCVQTETVLRQALAERIRPVLTVNKM
DRCFLELMLEGEEAYTTYLRVIENANVIMATYQDDAMGDIQVYPDKSTVSFSAGLHGWAFTLTTFARMYASKFGTDEARM
IQKLWGDNFFDPATKKWTTKQTDSPSCKRGFVQFIYEPIKTIIDLAMKDAKEKLWPMLEKLNVIGRLKSEDKELSGKPLM
KRIMQSWLPANEALLEMIVYHLPSPAKAQKYRVDVLYEGPLDDLYATAIRNCDPTGPLMCYVSKMIPTNDKGRFFAFGRV
FAGKVATGAKVRIMGANYVPGEKKDLYNKSVQRTVLCMGRKQEAVEDVPCGNTVALVGLDQYITKTATITKEGCEDAFPM
KAMKFSVSPVVRVAVEPKNAADLPKLVEGLKRLARSDPMVQCIIEETGEHIIAGAGELHLEICLKDLQDDFMGGAEIKIS
EPVVSFRETVTAQSDHTVMSKSPNKHNRLYIQARPMEDGLPEAIESGKVGPRDDPKIRSKILSEEYGWDKEIAKKIWCFA
PDTNGANMMVDVTKGVQYLNEIKDSCVAAMQWACKEGVLAEENMRGIVFEFMDVVLHTDAIHRGGGQIIPTARRVIYAAE
LVSQPRLCEPVYLVEIQAPENALGGIYSTLNTKRGMVFEEAQRPGTPMYNIKAYLPVVESFGFTSVLRANTSGQAFPQCV
FDHWDVMPMNPLEKGNQANTLVTNIRTRKGLKPEPAPLSEYEDKL*
>Athaliana_19665183
MSVIAHVDHGKSTLTDSLVAAAGIIAQETAGDVRMTDTRADEAERGITIKSTGISLYYEMTDASLKSFTGARDGNEYLIN
LIDSPGHVDFSSEVTAALRITDGALVVVDCIEGVCVQTETVLRQSLGERIRPVLTVNKMDRCFLELKVDGEEAYQNFQRV
IENANVIMATHEDPLLGDVQVYPEKGTVAFSAGLHGWAFTLTNFAKMYASKFGVSESKMMERLWGENFFDSATRKWTTKT
GSPTCKRGFVQFCYEPIKIMINTCMNDQKDKLWPMLEKLGIQMKPDEKELMGKPLMKRVMQAWLPASTALLEMMIFHLPS
PYTAQRYRVENLYEGPLDDKYAAAIRNCDPDGPLMLYVSKMIPASDKGRFFAFGRVFSGTVSTGMKVRIMGPNYVPGEKK
DLYVKSVQRTVIWMGKKQETVEDVPCGNTVAMVGLDQFITKNGTLTNEKEVDAHPLRAMKFSVSPVVRVAVKCKLASDLP
KLVEGLKRLAKSDPMVLCTMEESGEHIVAGAGELHIEICVKDLQDFMGGADIIVSDPVVSLRETVFERSCRTVMSKSPNK
HNRLYMEARPMEDGLAEAIDEGRIGPSDDPKIRSKILAEEFGWDKDLAKKIWAFGPDTTGPNMVVDMCKGVQYLNEIKDS
VVAGFQWASKEGPLAEENMRGVCYEVCDVVLHADAIHRGCGQMISTARRAIYASQLTAKPRLLEPVYMVEIQAPEGALGG
IYSVLNQKRGHVFEEMQRPGTPLYNIKAYLPVVESFGFSGQLRAATSGQAFPQCVFDHWDMMSSDPLETGSQAATLVADI
RKRKGLKLQMTPLSDYEDKL*
>Ppatens_28253654
MVKFSAEELRAIMDKKHNIRNMSVIAHVDHGKSTLTDSLVAAAGIIAQETAGDVRLTDTRQDEADRGITIKSTGISLYYE
MTSESLKDYHGEKDGCDYLINLIDSPGHVDFSSEVTAALRITDGALVVVDCVEGVCVQTETVLRQALGERIRPVLTVNKM
DRCFLELQVDGEEAYQTFQRVIESANVIMATYEDALLGDVQVYPEKGTVAFSAGLHGWAFTLTNFAKMYAGKFGVDEKKM
MERLWGENFFDPATKKWTSKNTGSATCQRGFVQFVYNPIKQVINICMNDQKDKLWPMLAKLNCGLKSEEKELVGKALMKR
TMQAWLPAASALLEMMIFHLPSPATAQKYRVENLYEGPLDDQYANAIRNCDPNGPLMLYVSKMIPASDKGRFFAFGRVFA
GKVATGMKVRIMGPNYVPGGKKDLYTKSVQRTVIWMGRRQESVEDVPCGNTVAMVGLDQFITKNATLTGEKETDAHPIRA
MKFSVSPVVRVAVQCKHASDLPKLVEGLKRLAKSDPMVLCMIEESGEHIIAGAGELHLEICLKDLQEDFMGGAEIVVSDP
VVSFRETVLDKSVRTVMSKSPNKHNRLYFEARPLEEGLPEAIDDGRIGPRDDPKVRSQILAQEFGWDKDLAKKIWCFGPE
TTGPNMVVDMCKGVQYLNEIKDSVVAAFQWATKEGALAEENMRGIAFEVCDVVLHTDAIHRGGGQVIPTARRVMYAAQLT
AKPRLLEPVYLVEIQAPEGALGGIYGVLNQKRGHVFEEVQRPGTPLYNIKAYLPVIESFGFSGTLRAATSGQAFPQCVFD
HWEMMTSDPLEAGTQSAQIVADVRKRKGLKEQITPLSEYEDKL*
