# Supplementary material for: Saccharina genomes provide novel insight into kelp biology
Source: Nat Commun. 2015 Apr 24;6:6986. doi: 10.1038/ncomms7986 (PMC4421812; doi:10.1038/ncomms7986)
Supplement: Supplementary Data 1 — The 41 ortholog genes used for constructing phylogenetic tree [file ncomms7986-s2.zip › tree_data/G_1301.faa]

>Sjaponica_13804
MECLHALNNGSECCSLGLVVVGVGVASGFDGGVGVGVVAYVVVVVFVFVSAFAGVGVVVVTVVTNEVLCENNMQILKLLS
EEVFDFGKDQMTTKKIKKMKESLNDEFAKIYELCEYILDRSQKPSLLNGTLQTLQRFLTWIPLGYIFERQLIDALLTKFF
AEALFRTSALECLTEIAGLVDLDPRYNPLQQQMFVVLVKQLSLVIKPNADLAGLYEEATEVEQVFIKKLALFFTVFMKSH
LGVLETQETQAVLLAGMEYLVHISEVPDDEVFKICLEFYHHFTQDLYQDHVSFASTDFRRGVYERLLTRIRLVIITRMAK
PEEVLIVEDENGEIVRETTRDTEAIAQYKTMRETLVYLTHLNNEDTETIMLEKLSKQVEVSGTQFTWNNLNTLCWAIGSI
SGAMNEEEEKRFLVTVIKDLLNLCEMKRGKDNKAVVASNIMYVVGQYPRFLKAHWKFLRTVVNKLFEFMHELHPGVQDMA
CDTFLKIAQKCKSKFMATQQGESMPFVEELMRQLHATVSDLETHQVHTFYEAVATMLSDKGQPGLDRTKLLAKLM
>Esiliculosus_0070_0055
MYMSRWMSLSLLLLLLLHHSIHFAAVARWRLCPLVSPPPTTPHPQEFAKIYELCEFILDRSQKASLLNGTLQTLQRFLTW
IPLGYIFERQLIEADCLAGPVRQPAARCYLSWFVMYRSTRTDLNLSVVIKPDANLAAMYEDATELEQVFIKKLALFFTVF
MKSHLGMLETPETQPVLLAGMEYLVSISEVPDDEVFKICLEFYHHFSSDLYQDQVASFAGTDLRRGVYERLLTKIRLVVI
TRMAKPEEVLIVEDENGEVVRETTKDTEAIAQYKSMRETLVYLTHLNNDDTEQIMLEKLSKQVEVSGSQFTWNSLNTLCW
AIGSISGAMNEEEEKRFLVTVIKDLLNLVEMKRGKDNKAVVASNIMYVVGQYPRFLRAHWKFLRTVVNKLFEFMHELHPG
VQDMACDTFLKISQKCKGKFMATQVGESIPFVEELLRQLHATVSDLETHQITKILKTNTRVWGALGPLYIHQLSTIFMDV
LKIYQYYSENFSQAVAEQGELATRLSHIRAMRGAKKEVLRLLTTFIEKAGPPQAPTDQIAANFLPPMLDPILGDYHRNIA
GARDPEVLSLFAQAIEKLGDAVQQYVPRIMEAVFECTLLMITRNFEDFPEHRLKFFRFLKAVNTHCFGTLFEIPPEHQKL
VVDSVVWAFKHTERNIAETGLEILYELLMNVGRTPAVAQGFYRQFKLSLIQSNRQYVMDFVGNLLLTSFPNLTKAQVAVF
VSGLLNSDMDLNTFKLHLRDFLVTLKEFSTEDNADLFLEENLAKKQADQDKARQAQLAVPGLVNPHDLPEDDMADL
>Ngaditana_05626
MEQARASLLNNDQPFDVALLDKVVICSQNPSDPNRNAAHQLMMEMQQDAAMWKRVDAVLERSTNQATRFFGLQILEDTIK
TRWKILPAEEREGIKNYIVGKVVEISKDDASMAAERLFLNKLNMALVQVLKQEWPHNWPSFIGDIVQFSQTSEVLCENNV
RILKLLSEEVFDFSKDQMTTAKIKTLKESLQHEFAKIFELLSFILSRSQRPSLIKATLQTLQRFLTWIPLGFIFETSLIQ
SLIDTFFIVPAFRVETLECLTEIASLQDLDPQYEPLFQKMYLAFLTQLQTIIPPDSDLSAPFHNQNEVDCLFIQRLALFF
CSFFRLHLQVLEVPEHQNALLTGMVYLVRISEVPEEEVFKICLDYWHVLSQDLYMDDVLYRSSSDALVYTRALSAGVGAR
IKSEGSPASPRKQFYIPLLSRVRVVMISRMAKPEEVLVVEDEAGNIVREQTKDTEVIAQYKTMREALVYLTHLDQDDTES
IMLEKLAQQVDGTEWSWNNLNTLCWAIGSISGAMGEEEEKRFLVTVIKDLLGLCEMKRGKDNKAVVASNIMYVVGQYPRF
LRAPKHWKFLRTVVTKLFEFMHEKHPGVQDMACDTYLKIAQKCKRKFVTVQTNETAPYIEDLVAKIGENTSDLEPHQIYV
FYEATGTMLSDKGPQVTLDRVAVLAKLMELPNSVWKGIMSQAAVNLQVLLDAATMRELTKILKTNGAVCASVGPLYVHQL
GVIFLDLLNLYSTYSTQVSQAVATQGPYATRMSNVRAMRGIKKEILRLLTTFIEKSGEPESTPAYVAQQIIPPILEPVLT
DYRNSTPEARDAEVLTLFAAAVEKLGSQMVPEIPRILDHVLDVTLDMINKNFEDFPEHRLRFYALLKAVNTATFEAILRL
RGEHQKLVVDAVVWGMKHTDRNIAEMSLEILFDLLNNVVRVPEVAPAFYQAYLLDLITDIFVVMTDRLHKSGFKMHATLL
RQTFSLIELGQVSAPLFDPSTQPPGQTNQQFVRQSVLDLLSRSFPNLTRSMIVEFVTGLFDQSKDLTAYKTHLRDFLVQL
KEFSAEDNSDLFHEEAALQRTQQEKEQRLSKLAVPGMVNPYEAPDPDLGDL
>Noceanica_11171_1
MDQARISLLSNEHPFDVALLDNVVTCSQNPSDPNRQAAHQLMMEMQQDSEMWKRVDAVLERSTNPATRFFGLQILEDTIK
TRWKILPAEEREGIKNYIVGKVVDISKDDASMAAERLFLNKLNMALVQVLKQEWPHNWPSFISDIVQFSQTSEVLCENNV
RILKLLSEEVFDFSKDQMTTAKIKTLKESLQHEFAKIFELLSFILSRSQRPSLIKATLQTLQRFLTWIPLAFIFETSLIQ
SLIDTFFVVPAFRVETLECLTEIASLQDLDPQYEPLYQKMFLAFLTQLQTIIPPDSDLSAPFHNQNEVDCLFIQRLALFF
CNFFRLHLQVLEVPECRDSLLMGMVYLVRISEVPEEEVFKICLDYWHVLAQDLYMGDVQYRSSLSTTTLAYSDGSGNGEG
GRGSPRKQLYAQILSRVRVVFISRMAKPEEVLVVEDEAGNIVREQTKDTEVIAQYKTMREALVYFTHLDQDDTESIMLEK
LAQQVDGTEWSWNNLNTLCWAIGSISGAMGEEEEKRFLVTVIKDLLGLCEMKRGKDNKAVVASNIMYVVGQYPRFLRAPK
HWKFLRTVVTKLFEFMHEKHPGVQDMACDTYLKIAQKCKRKFVTVQANESAPYIEELVAKIGDNTSDLEPHQIYVFYEAT
GTMLSERGPQVSLDRVGVLAKLMDLPNSVWRGIMAQAASNVQVLLDAGVIRELTKILKTNAAVCASVGPLYVHQLGVIFL
DLLNLYSTYSSQVAQAVATQGQYATRMSNVRAMRGIKKEILRLLTTFIEKSGEPESTPAYVAQQIMPPILEPVLTDYRAS
VPEARDAEVLTLFAAAVEKLGSQLVPEVPRILDHVLEVTLDMINKNFEDFPEHRLRFYALLKAVNNATFEAILQLKGEHQ
KLVVDAVVWGMKHTDRNIAEMALEILFDLLQNVGRAPEVAPAFYQAYLPDLISDIFVVMTDRLHKSGFKMHATLLRQIFT
LIELGQVTAPLFDTASQPPEQTNQQFMRESVLELLSRSFPNLTRTMTVAFVSGLFDQSKDLAAYKTHLRDFLVQLKEFSV
EDNSDLFHEEAALQRAQQEEQQRASRLAVPGMVNPYDAPDQDMGDL
>Aanophagefferens_54723
MEAAGTRLLDESQPFDVAIFDGVVSASYDPRHPERSMANEILMKLREQSNAWAKADAIIENSTLPQGRFFGLMALDDAIN
TRWKILPEEQRVGIKGFIVNKIIQLSSDEATASAERTMIHQMNKVLVSILKQEWPHNWPSFIGDVCGASRTSEVLCENNM
HILRLLSEEVFDFSKDAMTTAKIRTMKESLNAEFAQIFRLCEFVLGASSRPKLIDATLGTLKAFLSWIPLGYLFETPLVQ
TLVERFFAAAQFRNAALECLTEIASLSDLEPKYDEAFVRLYVGALQALGQIVPRDASLAAAFDAASGRDADQLFVSRLAL
FFSGFFKAHLRLVETREHGQALLEGLQYLVRISAVPDNEVFQICLDYWHAFSQDLYASETGRPALFQHGGLLSQARLVII
SRMSKPEEVLVVEDENGEIVREMFKDTEAIAQYKTMRETLVYLTHLNYDDTESIMLDKLALQVDGTEWSWANLNTLCWAI
GSISGAMSEDEEKRFLVTVIKDLLGLCEVKRGKGNKACIASNIMYVVGQYPRFLRAHWKFLKTVVNKLFEFMHELHPGVQ
DMACDTFLKIALKCKRKFVTQQPGEARPFARDLVAQLPAIISDLEPHQVHAFYEATACLLSDRGGHPSVAAQRPALLAQL
MALPNDAWRRITHDAQQNPATLVNPDTVRDVAKIVKTHRMVCGACGPLYVTQLGACYLDLLNVYRAYSEAVSSAVQQHGD
LATRHADVRALRAAKREILRLLTTFVEKCGEPEAPPPLVATSFVPPLLEPVLNDYRRSIVEARDSDVLNLLAATVDKLRD
LVANEVPRVLDAVFEPTLRMITRNFEDFPEHRLAFFKLLKAVNTHCFAALFAIPVAHHKLVVDSVVWAFKHTERNVADTG
LEILYELLLNVGRTVDDAKQPFYRAFVLPLIQDVLAVMTDRLHKSGFKMHATLLRHLFHLVEAGHVTAPLFDDPTKYPSN
QAFLRDHVANLLSTSFPNLSRQQIVDFVVGLFDLRMDLPTFKTHLRDFLIQLKEFSEQNNQDLYSEERAAQQVAVAEQQN
AARLAVPGLVNPHDRPMDDDDL
>Ptricornutum_24186
MTDFAALTQSLLQPETFDVTALDRVVTAAYSSGDPHQALANQTLMQLQEVDGLWTKADAIIEQAQNAQARFFGLQVLDNA
IQTRWKILPSEQREGIRNYVVGKIIHMSSGDESVLQKERVFVGKLNLTLVEILKQEWPHNWPNFITDLVGSSKTSEVLCE
NNMQILKLLSEEVFDFSRDQMVTEKVKRMKESLNGEFAQVYQLCEFVLEHSQRPSLLRVTLQTLQRFLTWIPLGFIFQTN
LIDTLVHKFLPVQVFRNDALDCLTEIGSLRDLDPTYDPRFRSLFTSFLTRLADIFSPETDLQPAYENGTEQDCEFLQKLA
LFLSGFFQAHLRVLEVPETHQALIAGLLYLVRISEIKETEIFRICLEAWYMLAEDLYKSEQIPHHGNMTRSMPVSPMGLQ
LNGGATNNGGTQSRKFLYAPVLNGIRQVMITNMAKPEEVLIVEDENGDIVRETTKDTDVIAQYKTMRDALVYLTHLNPED
TETIMLSRLAAQVDGSAWSWNNLNTLCWAIGSISGAMAEDEEKRFLVTVIKDLLGLCEMKRGKDNKAVVASNIMYVVGQY
PRFLKAHWKFLKTVANKQFEFMHETHPGVQDMACDTFLKITIKCKRKFVTLQPDESVPFVVELVDSLGSIVSDLEPHQIQ
SVYESVGTMLSDKGPSVTIDRKAVLAKLMEQPNQTWRMIMEHAAKNVETLVEPNTIKEIVKILKTNNRVCGAAGSLFTHQ
LQTFFLDMLNVYKVYSERISAAVAQQGAIATQMSLVRLMRSAKKEVLRLLIVFIDTSGPPEAEPKAVAEGFIPPVLDPIL
GDYKRNIAGARDPEVLKLFAVVVEKLRNNVVNDVPRIMEAVFEVTLEMITKNFEDFPEHRIRFFEFLKAINEHCFPALFS
IPPEHQKLVVHSIVWAMKHTERNISDTGLDILNELLVNVGKAPNVAQAFYQQYLLSLIQDVFAVMTDRLHKSGFKMHATL
LRHMFHLVQMNQVTVPLFDPSQQPAGTTNPSFLREHISSLLLTSFPNLARSQVGKFVEGMLDVKMDLLTFKTHLRDFLIE
LKEFNAEDNSALFAEEQEQAAREQQQAMMAERSAVPGMFSPAEIDNDL
>Tpseudonana_268616
MTSIEAAAQALLTPNPADFDVNLLDQVVTAAYNPVDPNRAVANKALMALQESPDVWTKADAILERAQNPQSRFFGLQVLD
DAIRIRWKVLPPEQREGIKNYVVGKVIQISSDEALMKQERVFISKLNLTLVQILKQEWPHNWPSFIPDLVGSSKTSEVLC
ENNMQILKLLSEEVFDFSRDQMVTEKVKKLKESLNSEFAAIYHLCEFILEHSQRPSLLKVTLQTLQRFLTWIPLGFIFQT
QLIDILLNKFFPEPIFRNDTLECLTEVGSLTDLEPEYDPLFRTLFAGFLTKLGAVFSPETELIGPFENGSEDDQIFIQRL
ALFLSGFFKAHLKVLETPDTQQSLITGLYYLVRVSEVDDVEIFRICLEAWHMLAFDLYQTENEFKMRLGSQSSVLNLGGN
VNSNAAASRKYMYGPVLTGVRKVMIAKMAKPEEVLIVEDENGDIVRETTKDTDVIAQYKTMRETLVYLTHLNSDDTESIM
LAKLTAQVDGTEWSWNNLNTLCWAIGSISGAMTEDEEKRFLVTVIKDLLGLCEYKRGKDNKAVVASNIMYVVGQYPRFLK
AHWKFLKTVVNKLFEFMHEVHPGVQDMACDTFLKIATKCKRKFVTLQTDERVPFIVELVDSLPTIISDLEPHQIQAFYEA
CGCMLSDKGPAVTVDRGDLMKKLMELPNRQWKLIMDKANSNVESLVEPNTIKEIIKILKTNNKICGTIGSIYATQLQTFF
MDLLNVYKVYSERISTTIAQQGAVATQLSLVRTMRSAKKEVLRLLIVFIEKSGPPESDPQAVAEGFIPPVLDPILGDYQR
NIPNARDPEVLVLFTTVIEKLKGQILSGVPRIMEAVFECTLQMITVNFEDFPEHRIRFFEFIRAINTHCFQALFNIPAEH
QKLVIDSVVWAMKHTERNISDTGLDILYDLLQNVGKTPNIAQGFYQQYLLALIQDVFAVMTDRLHKSGFKMHATLLRHMF
HLVQMNQVTVPLFDPANAPPGQTNPAFLREHISNLLIQSFPNLTRSQVSKFVDGMFDLNMDLPTFKTHLRDFLIQLKEFS
SEDNSGLFGEEQEEQQRERMEAQEASRRAVPGLLKPSEIIDDDL
>Alaibachii_CCA18470
MEAIGQKLLDFSQTFDVSLLDQVVTCMNDPKSPHQRIANQIMIALQEHQDSWTRASDILEQSKSPQTKYFGLQILEDAIR
YRWKILPKEQQEGIKNYVVSKLLSMSSDEAILRREKVFIHKMDLLLVQILKHEWPQNWPNFVSDIVNSSKTSEVLCENNM
TILKLLSEEIFDFSKDQLTEQKTKLLKESLNHEFTQIFQLCEFVLNKSSHVSLLTITLQTLLRFLSWIPLGFVFETVLIE
LLVTKFLATSAFRNDTLSCLSEIAQLHDQMPAKYDEVYVQLYMGVLHELSKLVPSGTSFQVVCDQDDIFVQRLSLFFTNF
FRYHVYVIEQPIQQFGDEPHQALLAGYSYLVGISDVDDDSIFKICLDYWHFLTKDLYHKTKFVCNPVIAALAGFQNLSAL
NPAGSTSAQISRKDLVASILSEVRHVMISKMVKPSEVLIVEDENGEIVRETTKDTEALSQYKTMHETLVYLTHLNYDDTE
TIMLEKLTAQVEGTEWSWNNLNTLCWAIGSISGAMSEENEKRFLVTVIKDLLGLCEMKRGKDNKAVVASNIMYVVGQYPR
FLRAHWKFLRTVVSKLFEFMHELHPGVQDMACDTFLKISQKCRRKFVTLQVKETCPFVEDLLAALPKIVSDLETHQVHTF
YEAVASMLSAESDPARGEVLLEKLMDLPNKSWKAIMSQASQDVNVLYDSRGVKEIIKIVRTNTRVCKAIGPNAFNSQMGY
LYQDMLNVYTAYTQRIAQHVERGGEIAVKTSEVRSLRNAKKEMLRLMETFIHHTAPDDASRQLVATHFLPKILETVLSDY
ELTTPTAKEAEVLSLLATSIHKLKQTIVPTVPAILKAVFECTLQMITKNFEDFPEHRVNFFKLLKAVNEHCFEALFGIPQ
ELQKLVVDSIIWAFKHTERNVADTGLETLFGLLLNIQDNPNIAAGFYRSFYLVLLQDILSVLTDRLHKFGFKLHAAILRH
MFAIVENPQLTVPLWETLPSPMPAPADRSNSTFLKDYVANLIGSSFPNLSRTQVVEFVVGCFDMRKDLAMFKKHLRDFLV
NIKEFAGEDNAELYMEERMAKTKLQEQELLAAKLAVPGLVQANERQDDMDEL
>Pinfestans_00787T0
MEAVGQKLLDFSQPFDVAALDQVVQCMNDPKSPHQRVANQIMVALQEHQDSWTRASDILEQSSSIQTKFFGLQILEDAIR
YRWKILPKDQREGIKSYIVGKLLSMSSDESTLHSQRVFVNKMDLVLVQVLKHEWPQNWPSFITDIVNASKTSEILCENNM
TILKLLSEEVFDFSKDQLTEQKTKTLKESLNHEFTQIFQLCEFVLNKSTHVPLLQITLQTLLRFLSWIPFGFIFETDLIK
ILVTKFLATNVFRNDTISCLSEIAQLRDVPEQYSNVYVQLYMGVLNEVGKILPPGSSFTPFWEQDEVFVQRLSIFFTSFF
RFHIQVIERPIATPGDDAHQALLAGFTYLVCIAEVDDDSIFKICLDYWHFFTRDLYTVDQNQMNPLAGFQNQSRSRRQLV
SPVMNRVRHVMISKMVKPSEVLIVEDENGEIVRETTKDTEALSQYKTMHETLVYLTHLNYDDTETIMLEKLTAQVEGTEW
SWNNLNTLCWAIGSISGAMSEENEKRFLVTVIKDLLGLCEMKRGKDNKAVVASNIMYVVGQYPRFLRAHWKFLRTVVNKL
FEFMHELHPGVQDMACDTFLKISQKCRRKFVVLQSGETRPFVEELLEELPRIVSDLETHQVHTFYEAVASMLAAENDAGR
KEVLLGRLMNLPNEAWKSIMSQASQAVDILYDSRGIKEIVKIIRTNVKVCKAIGPNGFNSQMGYIFQDMLNVYVAYTQRI
AAMVEQRGEIAVKTSEVRSLRSAKKESLRLMDAFVEHTAGDDSSRQFVATHFLPKLLETILSDYQNTTPSAKESEVLSLL
ATSINKLKNIIAPTVPMILEAVFECTLQMITKNFEDFPEHRVNFFKLLQAVNDFCFEALFSIPQEHQKLVVDSIIWAFKH
TERNVADTGLATLFALLLNIQENPQIAAGFYRSFYLLLLQDILAVLTDRLHKFGFKLHAAILRHMFSIVENNHVTVPLWE
SAPNAAAMPPGQTNSAFLKDYVANLIGSSFPNLSRAQVVEFVVGCFDMSRDLPTFKKHLRDFLVNIKEFAGEDNAELFLE
ENLARTQLQEKQDMAAKLAVPGLVNPNERPDEMADL*
>Pultimum_11263
MEAIGQKLLDFSQPFDVAALDQVVQCMNDPKSPHQRIANQIMVALQEHQDSWTRASDILEQSNSPQTKYFGLQILEDAIR
YRWKILPKDQREGIKSYIVNKLLTMSSNEATLRQQRVFINKMDLVLVQVLKHEWPQNWPSFITDIVNSSKTSEILCENNM
TILKLLSEEVFDFSKDQLTEQKTKTLKESLNHEFTQIFQLCEFVLSKSTHVPLLTITLQTLLRFLSWIPLGFIFETDLIK
ILVTKFLATGVFRNDTISCLSEIAQLRDVPAQYDGVYIQLYMGVLNEVGKILPPGNSFTPYWEQDDIFVQRLSIFFTSFF
RYHIQVIERPITALGDEAHQALLAGFTYLVCISEVDDDGIFKICLDYMHFFTRDLYTVDQNQMNPLAGFQNSTNNRRELV
APVMTRVRHVMISKMVKPSEVLIVEDENGEIVRETTKDTEALSQYKTMHETLVFLTHLNYDDTETIMLEKLTAQVDGSEW
SWNNLNTLCWAIGSISGAMSEENEKRFLVTVIKDLLGLCEMKRGKDNKAVVASNIMYVVGQYPRFLRAHWKFLRTVVNKL
FEFMHELHPGVQDMACDTFLKISQKCRRKFVVLQAGEVRPFVEELLDELPRIVSDLETHQVHTFYEAVASMLAAESDPSR
KEVLLGRLMNLPNEAWKSIMAQAAQEVNILYDNRGIKEIIKIIRTNVKVCKAIGANGFNSQMGYIFQDMLNVYAAYTQRI
HQLVEQGGEIAVKTSEVRALRGAKKETLRLLDAFVEHAAGDDASRTLVATHFLPKMLETVLTDYKTTTATAKEAEVLSLL
ATSINKMKNIIAPTVPAILEAVFECTLQMITKNFEDFPEHRVNFFKLLQAVNDFCFEALFGIPLEHQKLVVDSIIWAFKH
TERNVADTGLATLFALLLNIQENPQIAAGFYRSFYLLLLQDILAVLTDRLHKFGFKLHAAILRHMFSIVENNQVSVPLWE
SLPNAASFPQGHTNSAFLKDYVANLIGTSFPNLSRAQVVEFVVGCFDMSKDLPAFKKHLRDFLVNVKEFAGEDNADLFLE
ESLARTQLQEQQELSAKLAIPGLVNPNDRPDEMADL
>Sparasitica_07880T0
MEQVGAKLMDMSIPLDVAALDEVVMCMQNPNSPHIAIANQIMVAFQNHQDSWTRVSQILETSTYQPTKYFGLQVLEDAIK
YRWFAMPKDQREGIKQYIVGKILTMSADEATLRKERLFINKMNLVLVQVLKHEWPQNWPSFITDICTSSQTSEVLCENNM
LILKLLSEEIFDFSKDQMTEKKTKGLKESLNHEFIQIFKLCEFVLDKSTHIPLLTITLQTLLRFLSWIPLGFVFETSLIE
TLVKKFLGTPAFRNDTIACLSEIANLSDVPPSYDAVFVQMYIGVLTELTRLVPVGQSFERIYNHDSVFVQGLSLFFTNFF
RHRIQVIERPIVRANDEAHVALLTGFSYLVSISEVDDDNIFKICLDYWHLFTRDLYAVDQNQMQQQSHHSSSVLSLSSKR
EDEPITRKGLLAPILSRVRVVMISKMVKPSEVLIVEDENGEIVRETTKDTEALSQYKTMHEGLVYLTHLDYDDTENIMLE
KLTDQVEGNGWSWNNLNTLCWAIGSISGAMSEENEKRFLVTVIKDLLGLCEMKRGKDNKAVVASNIMYVVGQYPRFLRAH
WKFLKTVVNKLFEFMHELHPGVQDMACDTFLKISQKCRRKFVVLQPAEPYPFVEELLMDLPKTVSDLQTHQLHTFYEAVA
SMLAAENVPARKDTLLAELMKLPNQAWTSIMQQAAQNVEILFDSTVVKEIVKIIRTNGNVCKAIGPNGFNSQMGQIFQDL
LNVYRTYTHRIAMAVQQGGETATKSSEVRLLRSAKKESLRLFEAFIEHSSADETGRKTLSHHFLPALLEVVLSDYKTTVP
SAKEAEVLTLLAMTLNKLKASIAPSAPSMLEAVFECTLQMITRNFEDFPEHRVNFFKLLKAVNDYCFEALFTIPPEHQKL
VVDSIVWAFKHTERNVADTGLETLYALLLNVRESPVIAASFYRSFYLSLLQDILVVLTDRLHKFGFKMHAAILRHMFTIV
ESNQVAIPLWESLPNPPQMGPNQTNAAFLKEYVANMIGTSFPNMSSNQVRLFVVGCFDLGKDLAHFKKHLRDFLVNVKEF
AGEDNADLFLEESLAMTQQQLEMERASRLAVPGLIHPSERPDDMSDL*
>Bnatans_55703
MDQLKQILNFGKPLNIQLLDNAVRSFYSGNMAIQKVLVDFQEHPQAWTRVDQILDKSQNPQTKIIGLNILDKTIKYRWGA
LPKPQREGIRKFIVSLIIKLSQDKALFQKNMKVVRKMNLVLVQIVKKEWPHNWPNFIPELVQSSKKSASLCANNMQILKL
LSEEIFDYSLGQMTERKKSEMKKNLNSQFTMIFQLCEYVLGNSNDQLLVTITLQTLQKFLHWIPIGYIFKTKLLETLALK
FFPISQFQNDTLQCLGEIAGIETKGKSEYTPKVLAMFKAVMQQTGKLIKPTMNVAQLYASGNEKAATFIRYLALFITSFC
TPKTHLSELEAGKNEDHIALFSALKFLLMISRVNDMEIWKICLEYWNGLVADLYHSMRVNPAGSLNLGGVREYSSPRVKR
YSSILSELRHVMITKMPRPEEVLIHEDENGNIVKQRSKDTDAITLYYRMKEGLVYLTHLDAVDTQSIMLNKLGRQVDGSE
WSWNNLNTLCWAIGSISGTLHKHIEKTFLVRVIKDLLQMCDNKQGKDHKAVIASNIMYVVGQYPRFLRKHWKFLKTVVNK
LFEFMHEKHEGVQDMSCKTFLKIAQSCRQEFVKQQEEDEGKMQRAFVIEIIERLPQTIEDLEESHIHTFYEAVAGIVRAE
QRLQVAQQLIMQLMKLPNSRWAAIITQANRHMESLFDLRVVKSVVNVLKTNNRAATALQHYFDIQLGRIYLEMLQVYKSY
SKYVSNEIGKRGANATKTVIVRQMRTVKKETLRLIQTFVANSVQGQHEMIFKRLLPNLLDPVLDDYKRNVPHARDAEVLS
LIAELIKTLGPGMSSVIPRILDSTFSCTLDMIKTNLQDFPDVRRTFFEMIRAINARCFQALLALKPVQFKLVMDSICWSI
QHLDRTIAEIGLNTMLKMLSNFESSQAAAQFYKTYYMHMLKEILKVLSDTFHKPGFVLHCKLMMKLFVVCQSGAIPVPLW
NPKQGNFPNNVQFVQQSVAHLIKNTFKNISTRQAEYFVVGAFKFTSSERDFKRHIRDFLIQLKEFSSDKDDLYLEEKQRM
QNEEKKQVNARKEQVPGMIKQS*
>Ehuxleyi_464769
MEEQLLNFAVPLDLNVLEQVVQMVYTGTPQQMQSAQRTLSQLQERIAGEDAAGALNWFRVDQILDASAPCTANTRFYALQ
ILDGAIKYRWKTLPPPQQARGGRNGIKNFIVNLVIQKSSDEATFRAERVFMTKLNVILVQIVKQEWPHNWPSFIQDIVNA
SKTNETLCENNMVVLKLLSEEVFDFSRDEMTSVKAKKLKESFNADFSLIFQLCEYIMANSAKPSLLVCTFQTLLKFLNWI
PLGYIFETQLVKTLVYKFLPNAAFRNDVLACLTEVGSLDIGTIYESLTGEIGAAYDSHFEALFTQVATAILRGDGQGPPM
VNADLDMAQVWASGTDHDQTFIQNLALFFSCFFRQHLQIAERTAQADPTLLQAAPRPANDSPPRDAPRERELSGAAALSL
IVSISHVDDQETFKICLEYWNGLTSDLYHTECQFQPPPQSPLVLAPAALSPAASPRLQLYAPILTKLRQLMVSRMAKPEE
VLIVEDENGEIVRETMKDSDAITLYKTMRETLVYLTHLNYDDTENIMLDKLQYQVDGSQWSWHNLNTLCWAIGSISGAMS
EEDEKRFLVTVIKDLLGLCEMKRGKDNKAVVASNIMYVVGQYPRFLRAHWKFLKTVVNKLFEFMHELHPGVQDMACDTFL
KISQKCRRKFVILQVGEAMPFIDELTLNLRSVISDLEPGQVHVFYEAVGYMVAAQSDAPTRDALLMKLMEWPNQMWVPRV
FEAVFKSTLDMITKNFEDFPEHRSNLFNLLRAINHHCFPALLQGADNFTLIIESIKWAFKHTERTVAETGLHTLLELLQN
VQASTVMNAFYVQYYLGLLQDVFAAHLFVAVESGAITSPLWPQDGSVAATSNGQYVRELLLQMFTTSFPNLTAAQLQSTI
AGGHLNLGLRPPSWDQSAFKQHLRDFLVQVKEFGDSTDLFAEERQQELETKAKEVRTRQEQIPGLRNPHQRNDDMTMD*
>Gtheta_EKX34427
MSSELEKLLDFGSPLDVALLDQVVIAMYTCRDEAQRKQINAFMTAFQEHPQAWTRVDTILEQTQCDQSRFFALATLETCV
KQRWKVLPQDQREAIKAYIVNVIVRYSSDEATLVRTKTQLGKLNLILVQILKQEWPHNWKDFIPQIVESGKTNETLCGNN
MQILKLLSEEVFEFSLKQLTSKKIDDLKERLTQEFELIYQLCEFVMQNAKNVITLQTTLQCFLRFLFWVPLYYVFETPLI
EMLLHKFFPQPQFRSDALQCLTEIAVIEPKGIDPRYHPKIQKTYADFITNLSNIVQPNAIKQYYEEGESGEEFVQRLTLF
LCTILKTHIGILETQELVPYLIQGLQYLVFISEVDDDEIFKICTEYWNFLADDLYHKEVLLQRMPIPTFCQLMPNQNPRL
QTYAPILTEVRRILIERMPKPEEVLVVEDENGQVVKEHLKDVEVVALHKTVRETLVYLTHLDHQQTEEIMIEKLGLQVHP
APGGPGWSRQGLSTLCWAIGSISGAMREDDEKKFLVHVIKDLLGLCEIVRGKDNKAVIASNIMYVVGQYPRFLRAHWKFL
KTVVNKLFEFMHETHPGVQDMACETFLKICQRCKQQFVKHQPQEPAPFIDQLLIGPHSTVADIGSTIADLEAHQINMFYE
AVGYIVAAELTPERRDQIVQVLFKIPNQRWTQIIGSAMQDPNLLQQQETMREIAKVLQINVRVSSSLGNPYIIQLEYIFE
RMLQVYKMYSEQISQAVVGNPLSAKTSGVRLMRAVKRETLRLIETTVEKSEEMPRIVAHFVPPLVDYVLADYQSNHPETR
DPEVLSVFAAIIRRAGDSITDQVPRVLGAVFECTLAMITTNMEDYPEHRINFFNLLKEINHHCFRAFFQVPGEVFKVLID
SIVWAIKHRERNIAETGLTILLEMLRNLDGLQDIAAQFYVQFLLNLLHEIFTVLTDKEHEPGFKLQCAILQHMIYRVMAG
VPNTPLFNPSEYPGVADNKSFVKQKLLAMLSEGFSERMTQKQLTEFVENLFGPEKDIAAFQTLVRDFLIQIKEYSSDQWT
DSSLALQLEQEQKEAERKRVTPSRGAAAWAGWLTSWCAG
>Ccrispus_546316330
XIRYRWKTLPRSTCESIRNYVVNKVIALSETDESLSRDGVFVSKLNLILVQIVKQEWPDKWGSFISDIVGASKGSVPLCE
NNMKIMRLLSEEVFEFSAGEMTQDKVSHLRTRFNEDFSRIFDLCQYVFSSAADLQQSRPSLLIATLKMLEKFLSWIPVGY
IFETQIIDVLVGFVAVDPLRNATMPCLVEIAGLSGNIVSQYDDRFRFLFVSFVQRLTSVWPLNVDIASAYEEADDETQGF
VMDLALFFTNFFRYHVSLVDTDMTPDVRNAFRSAYEYLVKISRVPDVEVFKTCLEWWFKLASDLYDNECHIPSAAERSRP
LLLNMPSSPQSPPMGNMVTAGPGSEFVSQKRAFYAPILSEVRHVMISRMAKPEEVLIVEDENGEIVRETTKDTDAIALYK
TMRETLVFLTHLDTTNTESIMLCKLALQIENREWSWNNLNTLCWAIGSISGAMGEEEERKFLVTVIKELLILCENKRGKD
NKAVVASNIMYVVGQYPRFLRAHWKFLKTVVNKLFEFMHETHPGVQDMACDTFLKIAQKCRHKFVSLQTREAKPFIVEML
ETLPEIIQKLETHQIQSFYESCGCIIASESDELTRNQLIMKLFELPNSSWSQLLYSAGVSEEVWCQRAKMKNFSGILRTN
SRVATSLGSPYLVQLDYIYGDMLKVYKAYSELIQKAVMNGGQYASKSSDVRNMRAVKREVLRVIETCISTLHDTDREKIQ
EKVIEPLTDVVLGDYVQSAPDVREPAVLSLYSAIVSFMKGSLSTAAVRVIFKSLVGVTLVMIKNNFEDFPDARINFFLLL
RSINHHQFASLFALDENPSAAEAEFRIIINAIAWAFKHTERNVAETGLQILLEMLRNVDSSPFANYFYRIYFKSILNDIL
YVLTDTLHRPGFKLHAQILMHLIGAVGSGRITEPIWDQQQPEEVALASANGSSSPSNALYLHYHLLKILKAAFPNLSDGQ
VTDIVKALLSGSDDKTFKGHLRDFLVQTKEFSAGDNTDLFDEEKQMKDLEKEKAERDRLARTPGLIAPSNI
>Cmerolae_CMS276C
MATSDATFGAVESDTAGSLLNFELPDQDFLLQLEAKVQQLYGARSETDRKSAQEELTALQMHPQAWMRVDKILDSSTTSE
PSKFFALQILESLIKYRWKTLPTETRESIKLYVQNKAILLSSSAESLVRERTFLSKLNLILVRIVAQEWPSRWRSFISDV
VNASKTSPTLCENNLHILRLLSEEVFDFSAGQMTQDKIDELKTTFNQDFSEVYDLCQYVFAQRVILQQMQPSLLVTTVQT
LEKFLSWVPLGYIFETDLLETLLELFDYSAELRNSVMRCLVEIATLSVGPEYDERFLFLYMTLLSKLAVAVPLEVDIAAH
YDQASEATQSFIMDLALFLTGFFGAHAALLEQSSDPAHRQALVTGNMYVVKIARVNDVEVFKVCLEWWRSLTESLYRALF
SMLDYAVGERTPLTLDADRPNFERLEDQHARRQLYASVLYQIALVMIQRMAKPEEVLIVEDENGEIVRETTKDTDALALY
KTMRETFIFLTHIDPLDIETIMIEKLDRQLDGTEWSWQNLNTLCWAIGSISGTMSEESEKRFLIHVIKDLLRLCEEKRGK
DNKAVVAANIMYVVGQYPRFLRAHWRFLKTVVNKLFEFMHELHPGVQDMACDTFLKIAQKCRRQFVIVHAGEHQSFVNEM
LDNLESIIGDLEPHQVHSFYQSAATMISAETESSTRELYIRRLYDAPNRRWRSLLEEATLDQSLLRDRNRMKELVHVLRL
NVRGAQALGPLFYPQLVHIYMDLLALYRQFSQMVSNAVALGGMIATRSTDVKNMRAVKKEALRLLETFFELVDRDPEVLH
AAAEQLVEPLSGPILGDYAQSVPDARDAEVLTLYAVIIEHLRPYANMLTPLIPVIFRSCFNATLEMITTNFEDFPDHRIG
LFQLLRAINTSCFSALFSLDPDPAVAEQSFQLVINAIVWAFKHTERNVADTGLQTLLELLRNLDSSGFTEYFYERYYLFI
LNDILAVLTDTLHKPGFSLQAQVLMHLFTAARRGQVRLPQTDGGEATGSTTAMASETMVREHLQTLLENAFPNMGPVAVR
QAVDGMFLFLDDERLFKQHLRDFLVRTKEFLAGDNTDLYDEDRRSLETNAQRALAVVPGMSKPSQAADSDDED
>Gsulphuraria_545710870
MERLLNFNISDDEFLPLLEQTVSLLYSSVDSSQRNAAQSTLTQLKEHPDSWIRVDKILDRSNDPNVKFFALQILENLIKY
RWKTLPRGTCEAIRNYIVNKVIELSSSDEYLSREKVYIGKLDLILVQVVKQEWPANWRSFVSDIVGASKSSMSLCENNLY
ILQLLSEEVFDFSRGEMTQNKVLELKNQFNAEFLSVYQLCQLVFDQAAELQRSRPSLISTALKTFERFLSWIPLGYVFET
QVIESLLSFFGQSRFRNEALRCLVEVATIQVEAYHDKLRFLFVTFMEELCRIIPPETDIASLVDKSGEISMEFISNLALF
FSEFFKSHVRLLEDNGSNGLALLLGMEYLVKISMVPDTEVFKICLEWWRKLASEIYNAQYPIEKGTSSIVLLFNNRQVAN
ERLQFYAPIFSSIRRVMISRMAKPEEVLIVEDENGEIVRETTKDTDTIALYIAMKETIWCLCLFDPVDTMNIMLEKLSLQ
LSGTEWSWHNINTLCWAIGSISDALSEQEERKFLVTVIKDLLHLCEMKRGKDNKAVVASNIMYVVGQYPRFLQAHWKFLK
TVVNKLFEFMHETHPGVQDMACDTFRKIVQDCHYQFVVTQYGETKPFIMEIIENLQDIISDLEPHQVQALYPALSRIVAA
FPNAEMKNQLVLELFHLPNTSWESILYQASREQQILQQRDVMKRLVSILRTNSGAATHLGSLYMIQLRRIFSELMSCYSV
YSEMIIQAIGNLGVFATKTADVRLMRSVKKELLKLLESFFDVVDKSERKTVETEFIQPLLEPILSDYFRNIPEAREPETL
SLFAVITTYMGEMIPVTMVRYIFKSLFNVTLEMIKNNFEDFPDSRYNLFRLLRAINQYSFASLFQLDEDPSLAESEFRLV
INAILWAVKHTERNIAETGLQTLLELLKNVDSSSYEGYFYRTYFQLILNDILVVLTDTLHRPGFKYHVQILLRLFTVVNG
YLKEPIWTEEEATQASRSGVVLQNNYDYVNWYLRVLLMSAFPNMSRSQIENVIQGMLQAQDEKILKNHLRDFLIQTKEFS
SGDNSELYDEANHHSTSASEQERLQSSIVPTSSLQQASNNSSSSNMVQAAGFGINSNE
>Ppurpureum_488_5
MAQTLLTQVQEMPDAWLRADKVLDEPQSSQPTKFYALQLLTGMISYRWKALPRATAETVRSYVVNKVIALSSTQEGLLSE
RVYLNKLNLVLVSIVKQEWPAHWRSFIQEIVGASKTNPYLCENNMVILALLSEEVFEFSHGQMKQDRIVELKNQFNDEFA
MVFQLCQWVFKQADTLISTHKSLVCQSLQTLEKFLMWIPLGYIYETDLIEDLIKFFGVPYLRNASLRCMVEIGSLNVTTM
YAVQIKTLLVNFMKTLVSFVPPTHDFHNVYETSDEEAQNFIMDLALFFTGFFKAHLSLLDNDENSDVQTAIRIAHEFLAN
LSTVPDIEVFKTCLEWWHRLASDLYSNECHPSVALLRSPLMLGGSQGIHNHILDGTNTNNNTGDGSSAMEGQARSGPSRR
MFYAPILSAVRRVMISRMAKPEEVLIVEDENGEIVRETTKDTDAIALYKTMRETLVFLTHLDTDDTEHIMLERMTKQIDG
TEWSWHNLNTLCWAIGSISGAMGEEEEKKFLVTVIKDLLHLCEQKRGKDNKAVVASNIMYVVGQYPRFLRAHWKFLKTVV
NKNFEFMHETHPGVQDMACDTFLKIAQKCRRKFVTTQIGETRPFINEMLDNVSEIIAELEPHQIQSFYESCGCIIASHSN
SQERDGLIVKLFELPNQSWQQIIYAASSSGNDVLKQRDTMKKIVNILRTNARVAGSLGPPYYVQLKFIFVDMLKMYSLYS
EMISLAVQSQGVFATRTSDARNMRSVKKECLRVIEAFLSTLEHKDKDLVLRDVVDPMLEPILGNYYNSIAEARDAEVLSL
FSEIVSSMKGLDDARIRMIFKSLMSCTLDMIRNNFEDFPDARLNFFKLLASINRYSFPSLFRLDENPAAAEAEFRVVVDA
IVWAFRHTERNVAETGLTILLEHIQNIANSEYVGYWFQRYFRMILNEILSVLTDTLHKPGFKLQSLILMHLLGIVTSGVL
KEPIWNQDNSQDNALATSNGTQPPSNPLFVRNHLMQTLSSAFPNMNEAQVLETLRGMIECNEEKAFKGHLRDFLVQTKEF
SAGDNTDLYDEERQLQQIEQQKQEAERLARTPGLVAPNAMPDDGMS*
>Creinhardtii_30786818
MEALLDFNKPIDVGLLDAAVSASMTSVAGGEAQRAAAEKLLLEFQEHPQAWTRVDTILEVSQNQPTKYFALQILENVIRF
KWGALPLEQRDGIKNYLSNLIIRFSQTEELLRKESTFVNKLNILLVQILKHDWPARWKSFIPDLVAASRTSETLCENSMK
ILKLLSEEVFDFARLDLTQAKTKELKQTLTMEFKAIHELCVFVLNNTRKPELIRATLETLSVFLTWVPLGYIFEGNLLEM
LLQLFPQAPFRNVALQCLTEVGSLQMATEFNPHFAKFYTYFMQQLLMVVPPSVNIPEAYEKGTDDQQKFVQNLALFFTSF
FKAHIGILETPETQQQLLAGLDYLVNISYVDNTEVFKTCLDYWNFFVPDIYTSSCSATDPAGVTFMFAPPTTVGLPPAQG
RKLLYRPVLSKLRQLMICRMAKPEEVIVVEDENGNIVRETMKDNDVLAQYKSMRETLVYLCHLDYDDTEQQMLEKLRMQQ
LAGAKWTWGALNTLCWAIGSIAGSMADEQENRFLVTVIRDLLNLCEVTRGKDNKAVIASNIMYVVGQYPKFLRAHWKFLK
TVVNKLFEFMHETHPGVQDMACDTFLKICNKCRRKFVVLQVQEREPFICELLTALTDTIQDLQPHQIHTFYEAVGLMIGA
ESDPVKRDDYLHRLMGPPNTTWSQILAQARANPEVLKQQEVVKSIQNVLQTNVSVCSSLGQPFLVQFNVIFADMLQVYKL
YSELISQAIATGGANAARTTFVKYMRSVKKVALKLIETFVDKCDDPQLLASQYLPAMMDPLLGDYARSVPDARDAEVLSL
MAAIINKLRQLMEPEVPRVFEALFECTLTMITRNFEDYPEHRLQFFALLHSIVNSCFNTLFLMSAAQLKLVIDSIVWAFR
HTERNVAETGLALLHDLLVQFAGSEYATQFHQTYYLHLLNEILAVMTDSFHKPGFKSQARILHHLFTILDANVVKAPLWD
VAAKGPGAFPNNAAFVRVHVIGLLSTSFPNLTQPQVTACVSGMFEYKDFSAFKHHLRDFLVQTKQFASQDNADLFAEDVE
KTVVEQREQRQRVMANIPGMIPQAETMAAEDMNDS*
>Csubellipsoidea_27392047
MASGPAAQLLDYSQPIDVPLLDATVAAFYGAATPAERTTAEDILRKIQEHPDAWTRVDRILEHSQSQQSKFFALQILEEL
IKHRWGAIDDQQREGIKNYLSNLIIKISSDEVTLRREKVFLNKLNILLVQVLKQDWPHKWPTFIPDIVAASKTSEPLCEN
SMVILKLLSEEIFDFSRGELTQAKTKELKNSLNQEFRLIHELCLFVLNASQKPELIRATLSTLHAFLSWVPLAYIFNSNL
VEVLLKLFPQQPFRNVALQCLTEVAGLQVGAEHNTHFEGLFKVWIGQLGSILPAGTNIPAAYERGSDQDQDFVQNLAIFL
TTFFKAHIPTLETTDENRAALLLGLDYLLSVSFVDDDEVFKICLDFWNYFVPDVYASVTTGMADANAAFAFGGAAPAATG
RRHLYGAVLSRLRLLMISRMAKPEEVIVVEDENGNIVRETMKDTDTLARYKTMHETLVYLSHLDHDDTENQMLEKLRLQL
NGKEWSWGALNTLCWAIGSISGSMMEEQENRFLVTVIRDLLNLCEITRGKDNKAVIASNIMYVVGQYPRFLRNHWKFLKT
VVNKLFEFMHETHPGVQDMACETFLKICHKCKRKFVGETEPFISELLGELTATIQDLETHQIHMFYEAVGLMISADSDAK
RREQYLAQLMAPPNLTWREIVGQASAQADILKQTEVMRNVQNILSTNASVASSLGQPFLSQITLIYLDMLNMYRMYSELI
SAAIASGGPHAARTSQVKLMRAVKKATLRLIETFVDKCEDTQLIATQFVPAMMDPILGDYARNVPDARDAEVLSVFAAII
SKLREAMAAEVPRIFEAVFECTLQMITKNFEDYPEHRLQFFNLLRAITNACFPTLFAMSPGQLKLVIDSIVWAFRHTERN
VADTGLNLLLELLLMFSRSDYATQFHQTYYLQLVQEIFAVMTDTFHKPGLKMHAKILHHLFTIVNTDVIKAPLWDTAALG
PSTFPNNAAFVHQHVSQLLTTSFPNLRPQQVEACVTGMFELKEDSAFKAHLRDFLVQTKSFADKNNADLFAEEAAAQREA
ERQRMAQIPGMLNPHEVKEEAMGETG*
>Vcarteri_23128740
MGDVAQAATLLDFNKPIDVGLLDATVNLSMQSVVGGEQQRAAAEKLLLEFQEHPQAWTRVDTILEVSQNQPTKYFALQVI
LESVIRFKWGALPLEQREGIKNYLSNLIIRFSTSEELFRKESTFVNKLNILLVQILKHDWPARWKSFIPDLVAASRTSET
LCENSMKILKLLSEEVFDFARLDLTQAKTKELKQTLTMEFKAIHELCVFVLNNTRKPELIRATLETLSVYLTWVPLGYIF
EGNLLEILLQLFPQAPFRNVALQCLMEVGSLQMATEFNPQFAKFYDYFMRQLVLVVPPTVNIPDAYEKGTDDQQKFVQNL
ALFFTSFFKAHIGILEAPETQAQLLAGLDYLVNISYVDNTEVFKTCLDYWNFFVPDIYTSSCTGADPTGVSFMFAPPATH
GVAPATGGRKLLYRPILSKLRQLMICRMAKPEEVIVVEDENGNIVRETMKDNDVLAQYKSMRETLVYLCHLDYDDTEQQM
LEKLRMQQLAGAKWTWGALNTLCWAIGSIAGSMADEQENRFLVTVIRDLLNLCEVTRGKDNKAVIASNIMYVVGQYPKFL
RAHWKFLKTVVNKLFEFMHETHPGVQDMACDTFLKICNKCRRKFVVMQVQEREPFICELLNGLTETIQDLQPHQIHTFYE
AVGLMIGAESDPVKRDDYLHRLMGPPNTTWSQILAQAHANPEVLKQQEVIKSIQNVLQTNVSVCTSLGQPFLVQFNVIFK
DMLQVYRLYSELISQAIAAGGANAARSTFVKYMRSVKKVALKLIETFVDKCDDPQLLAASYVPAMMDPLLGDYARSVPDA
RDAEVLSLMAAIINKLRQLMEPEVPRVFEALFECTLTMITRNFEDYPEHRLQFFALLHAIVNSCFNTLFMMSAAQLKLVI
DSIVWAFRHTERNVAETGLALLHDLLVQFAGSDYATQFHQTYYLHLLNEILAVMTDSFHKPGFKSQARILHHLFTILDAN
VIKAPLWDVAVKGAGAFPTNSAFVRVHVIGLLSTSFPNLTQAQVSACVSGMFEYKDFSAFKHHLRDFLVQTKQFASQDNA
ELFAEDVEKQVVEQREARQRVLAAIPGMIPQVSKPASQGLCTISAYFFYQS*
>Athaliana_19673293
MAAEKLRDLSQPIDVGVLDATVAAFFVTGSKEERAAADQILRDLQANPDMWLQVVHILQNTNSLDTKFFALQVLEGVIKY
RWNALPVEQRDGMKNYISEVIVQLSSNEASFRSERLYVNKLNVILVQIVKHDWPAKWTSFIPDLVAAAKTSETICENCMA
ILKLLSEEVFDFSRGEMTQQKIKELKQSLNSEFKLIHELCLYVLSASQRQDLIRATLSALHAYLSWIPLGYIFESTLLET
LLKFFPVPAYRNLTIQCLTEVAALNFGDFYNVQYVKMYTIFIGQLRIILPPSTKIPEAYSSGSGEEQAFIQNLALFFTSF
FKFHIRVLESTPEVVSLLLAGLEYLINISYVDDTEVFKVCLDYWNSLVLELFDAHHNSDNPAVSASLMGLQPFLPGMVDG
LGSQVMQRRQLYSHPMSKLRGLMINRMAKPEEVLIVEDENGNIVRETMKDNDVLVQYKIMRETLIYLSHLDHDDTEKQML
RKLNKQLSGEEWAWNNLNTLCWAIGSISGSMAEDQENRFLVMVIRDLLNLCEITKGKDNKAVIASNIMYVVGQYPRFLRA
HWKFLKTVVNKLFEFMHETHPGVQDMACDTFLKIVQKCKRKFVIVQVGENEPFVSELLTGLATTVQDLEPHQIHSFYESV
GNMIQAESDPQKRDEYLQRLMALPNQKWAEIIGQARHSVEFLKDQVVIRTVLNILQTNTSAATSLGTYFLSQISLIFLDM
LNVYRMYSELVSTNITEGGPYASKTSFVKLLRSVKRETLKLIETFLDKAEDQPHIGKQFVPPMMESVLGDYARNVPDARE
SEVLSLFATIINKYKATMLDDVPHIFEAVFQCTLEMITKNFEDYPEHRLKFFSLLRAIATFCFPALIKLSSPQLKLVMDS
IIWAFRHTERNIAETGLNLLLEMLKNFQQSEFCNQFYRSYFMQIEQEIFAVLTDTFHKPGFKLHVLVLQQLFCLPESGAL
TEPLWDATTVPYPYPDNVAFVREYTIKLLSSSFPNMTAAEVTQFVNGLYESRNDPSGFKNNIRDFLVQSKEFSAQDNKDL
YAEEAAAQRERERQRMLSIPGLIAPNEIQDEMVDS*
>Pyezoensis_16219_g3923
MDRLLDPALPDPEFVALLEQPLQFLYTSPSTQERNMAQQVLTTLQDQPNAWLRVDKVIDNASSSPQAKFFALQILDKLIR
YRWKSLPRDTCKSVRNYVVNKVVELTRTDATLAREKVFVSKLNLVLVQIVKQEWPAHWRKFMEEITTASTSSASLCENNM
QILALLSEEVFDFSTGQMTQARIVALKNQFTQEFASVFHLCQYVLDQTAELQTSRPSLVLATLHTLRRFLSWIPLGYIFE
MKLIECLVGLMKAPALRHAALGCLVEIGGLAISGNTYDAHFKALFLSLMDELVVVLPPSADIAAAYDTADDEAQAFTMDL
ALFFTGFLRLRLRLLDLDSSPEDTRALKLALELLVRISMVSDVEVFKTCLEWWHRLASALYAVDCSVPRADDFLFSSFGG
EVSQANGSGSRGEQHSRAVGEGVALLGTSNPAVRKAFYTPVLAAVRRVLISRMAKPEEVLIVEDDNGEIVRETTRDTDAI
TLYKAMRETLVFLTHLDTVDTEEVMLGKLARQIDGSEWSWRNINTLCWAVGSISGAMSEEEEKRFLVTVIKELLHLVEQK
RGKDNKAVVASNIMYVVGQYPRFLRAHWKFLRTVVHKLFEFMHEPHPGVQDMACDTFLKIAHTCRRKFVVLQSGEPAAFI
VQMLDGLPDIVNELEPHQIHAFYDAAGCIIAAAPEGPGRGALVLKLFDLPNRTWANLVVAATNDASTLRLRDTAKAFVNL
LKTNARVAASLGPPFVIQLAWLQENGLLLIYRSYAQLLTAAISTGLPQATKTSEARNMRAVKKEMLRVVEAFVSSADPTT
DRAVVLNQVVNPMSETVLQDYASSPPEARDSEVLSLFATIIEFTGGLPLPAVRLLFRSLFACTLDMIKNNFEDFPDARLH
FFKLLRVIAQHNFSYLFNLDEEPAAAENDFRAVMNAIAWAFKHTERNVAETGLVILQQVLRSVDASPHASYFYRHYFQST
LNDILSVLTDTLHRPGFKLHAAILRHLLATVTSGVIQEPVWDVNAPDQVARSTANGTVPASNAVFVRAHLLHILAAAFPN
MGEAAVADVVRGLLDLRDDKAFKGHLRDFLVRTREFSVGDNADLYDDEKQALLVEQQRLEAERLARTPGLAPAQPGVIDD
GMAS
>Ppatens_28227213
MAEKLLDFTQPFDVGLLDATVAAFYGTGSKEERAAAERVLRQLQEHPDTWTRVVTILQNSSIPNSKFYALQVLEGVIKYR
WNALPVEQRDGIKNYISDLIVQLSSNEASFRTERLYVNKLNIILVQVLKHEWPARWPGFIPDLVSAAKSSETLCENCMVI
LKLLSEEVFDFSRGELTQSKIKELKNSLNSEFQLIHELCQYVLSMSQRPELIRATLATLHAFLSWIPLGYIFESALLETL
LKLFPVAGYRNLALQCLTEVAVLSFGDFYDAQFVKLYTIFTAQLQMILPPGTNVPESYGNGTDEDQAFIQNLAMFFTAFF
KSHIGVLESNQENQTALLMGLEYLIGISYVDDTEVFKVCLDYWNSLVCDLFQSECNMETPASSSPLGLQLNGMGAQLSRR
KQLYSGPLSKLRLLMISRMAKPEEVLIVEDENGNIVRETMKDNDVLVQYKIMRETLIYLSHLDHEDTEQQMLKKLNKQLN
GEEWAWNNLNTLCWAIGSISGSMVEDQENRFLVTVIRDLLNLCEITKGKDNKAVIASNIMYVVGQYPRFLRAHWKFLKTV
VNKLFEFMHETHPGVQDMACDTFLKIVQKCRRKFVILQVGETEPFVCELLKGLPTTILDLEAHQIHTFYEAVGFMIQAES
DPQRRDEYLQKLMELPNQRWVEIINQARQSVEYLKSTEVVRAVLNILQLNTSVASALGQSFLAQISLIYLDMLNVYRMYS
ELISSSIAEGGPYASRTSFVKLLRSVKRETLKLIETFVDKAEDAELIAKNFVPAMMDPILGDYARNVSDARESEVLSLFA
TIINKLKSVMMDDVPRIFEAVFACTLEMITKNFEDYPEHRLKFFSLLRAIASHCFRALFTLSSQQLKLVMDSIIWAFRHT
ERNVAETGLNLLLEMLTNFQASEFCNQFHQTYFLTIEQEVFAVLTDTFHKPGFKLHVLILQHLFCLVDSSTLTQPLWDAA
TLGPAAFPSNTEFVRDYTIKLLGTSFPNMTLVEVTTFVNGLFETRSDLGAFKNQLRDFLIQSKEFSAQDNKDLYAEEAAV
QREAERRRMLSIPGLIAPIEIQDEMIDT*
>Cparadoxa_00659
MEALLDSFTPGRPFDVNLLDRIVDAFYRGASEAERAQANQVLTQFKEHADAWTRVDSILEFSQNSATKFYGLQVLEQVIK
YKWKILPPEQRDGIKNYIVNLIIKLSRDDASLLRERMFLNKLNLILVQVLKQEWPHNWPTFIPDIVGSSKTSEVLCENNM
NILKLLEEVFDFSSGQMTQAKIKELKTNFNNEFSAIYQLCEFILTASTRPSLISVTLKTLLRFLNWIPLGYIFETQMIDM
LINKFLPEPAFRNDALKCLAEIGALNIGTPYDPHFAKLYCFFMKKLSEIIPQNIIPEAFENGTEDQQVFIEDLAMFFTGF
FKAHLTVLEAPEYHPVLCDGLSYLVNISQVEEVEIFKICLEYWNHLARRPSRFGLPPLALRLAASDLYHSECQYQPPTPT
LMLGSMQSNGTSPRRALYAPILSRVRLVMISRMAKPEEVLIVEDENGEIVREVMKDSDAITLYKSMRETLIFLTHLDYED
TETLMLEKLQLQVDGSEWSWHNLNTLCWAIGSISGAM
