# Supplementary material for: Saccharina genomes provide novel insight into kelp biology
Source: Nat Commun. 2015 Apr 24;6:6986. doi: 10.1038/ncomms7986 (PMC4421812; doi:10.1038/ncomms7986)
Supplement: Supplementary Data 1 — The 41 ortholog genes used for constructing phylogenetic tree [file ncomms7986-s2.zip › tree_data/G_1344.faa]

>Sjaponica_18449
MRLAGCRFPKRFSLCRVPRSTPPRGLSEVNTRSASTSKSTTPPKGDAVIDQVGTAAKTGAPGPTKSGVYAGGAEMPFTSR
LHIADPSKAPIWPVFRVLDDDGSVRADAVEPELSQEVALKMYGNMIRLEAMDDIFYNAQRQGRMSFYLQSAGEEALQMGA
AAALDLKDMAFTQYREPGILMWRDFGMQAFADQCLGNISDLGKGRQMPVHYGSRDLHYQTVSSPLGTQIPQAVGAGYALK
LSGDQNIAVCYFGEGAASEGDFHAALGMAATRDVPVLFICRNNGFAISTSVEEQYCGDGIVSRAPGYGMHGVRVDGNDAL
AMYAATAEARKLCLALNKPVLMEAMTYRLGHHSTSDDWSRYRTSEEVDQWKEKHPIRRFFLYLKGKGWWDDGQDRNLRDK
ERISVLKALETAERKAPPAADTLFDDVYKTMPPNLQEQKDQLQSHVQRNPDQAFKGEAH
>Esiliculosus_0006_0214
MLSLPLSTRCVRPWAAATQKLPKVTKSTTSHMSSAGSETTRAAAATRDAPAKVGVYAGGKEMPFTSILRIEDPDKLPVWP
VFRVLDDDGSVRADAVEPKLGKETALKMYGNMVRLEAMDDIFYNAQRQGRISFYLQSAGEEALQMGGAAALDMNDMAFTQ
YREPGLLMWRDFGVQSFADQCLSNISDLGKGRQMPVHYGSKELHYQTVSSPLGTQIPQAVGAGYALKLSGKDNIAVCYFG
DGAASEGDFHAALALAATRDVPVLFVCRNNGYAISTSVADQYRGDGIVSRAPGYGMHAVRVDGNDALAMFAATAEARRVC
LSQKKPVLMEAMTYRLGHHSTSDDWSRYRSSNEVKQWKANHHPIRRFYSYLEGKGWWDSAKDRVLRDRERRSVLIALETA
ERKAKPSLGSMFEDVYEVVPPHLQEQKHQLYAHLERNAGRYDGAGG
>Ngaditana_01757.01
MQHGHRGSRPGCGRRLLSLQPTPNPPQSRSTAEAVPADDSGSIELSSTVPSEHEGEGFDGTASQRTASSAAPPQSCVLPP
TEASHGDFPGAPPEGIPFTSSLHVVAPEEHVVWPVYRVLETDGRVRSGALVPDLDQAVVRRMYHTMVRLQAMDTIFYNAQ
RQGRISFYITCTGEEATHVGSAAALRPEDPVLAQYREGGVLMWRGFTLDQFADQCFSNRDDLGKGRQMPIHYGTAALHFQ
TISSPLATQIPHAVGAAYGIKLEDASKSAEDKRCVICFFGEGAASEGDFHAALNFAATLQAPVLFFCRNNGYAISTPVKE
QFRGDGVVSRAPGYGMHALRVDGNDVLAVYHACQAAREVCVREGKPVLVEAMTYRVGHHSTSDDSTRYRSLSEIKQWHGQ
EDPLRRFRAWMEGKGWWSDEDEVQLRDEERMAVLRALERAEVKPKPGMEALFEDVYREKPWHLREQEAGLRDHVEKYPDV
YKEGTGKGH
>Noceanica_667_1
VIYYFRLLLPANALRRLRPSLPAPSHSLLPPAVTTPPNMYSRPLRQLVLAQRACIASITLRSTMETTAPGAQGLSPSSMM
QHRLIHPLLPSSAPAASNVDAAAAATDATSVSILDHDNDNAAHPHGGSVVTSPPSIESHPAASSSPLPPPAPSSLPPSTT
TTAIATNQDQSHGMYPGSSNNVLPFTSLLEVVTPEQHPTWPVYRVLEPDGRVRAGALEPQLGEATVKKMYTIMVRLQAMD
TIFYNAQRQGRISFYMTSTGEEATHVGSAAALIPTDPVFAQYREGGVLMWRGFTLDQFADQCFSNCDDLGKGRQMPIHYG
TAALHFQTISSPLATQIPQAVGAAYGVKLEDALQPIQQKRCVICYFGEGAASEGDFHAALNFAATLQAPVIFFCRNNGYA
ISTPVKDQFRGDGIVSRASGYGMHAIRVDGNDLLAVFNACQAAREVCVREGRPVLVEAMTYRVGHHSTSDDSTRYRSLVE
IRKWHEHDCPLKRLRRWMEGKGWWSQEEEQQLRDEERVAVLQALERAEVKKKPGRKELFADVYKEKPRHLVEQEEELEAH
VKKYPEVYGD
>Aanophagefferens_32248
MYETMVTLQALDDVFYHAQRQGRMSFYMQAAGEEAATVCSAAGLEPDDEVFGQYREQGCLLWRGFGLQAMADQCIGNVDS
LDKGRVMPIHYGSKALRFQTISSPLATQIPHATGAALAVKLAKEDRVVACYFGEGAASEGDAHPALNFAATLRVPALFIV
RNNGYAISTPSDEQFAGDGIAPRALALGMDAIRVDGNDALATVAAVRDARARVRATGAPALVELMTYRLSHHSTSDDASK
YRGADELKALSVRARHPVDRLRAYMAERGHWDDDDEASARADTRAEVRAALDAAEAKDKPHVDTLFDDVYDELTPELEKQ
KAALNAWMAAKGE
>Ptricornutum_9476
SRNTLLRAHRQIIRLRTMDTILMNAQRQGRISFYMTCTGEEAIHIGAASALNIGDPILAQYREQGLIMWRGFTLDQFTDQ
CFSNEADMGKGRQMPIHYGSRALNYHTISSPLGTQLPQAVGVAYRLKLNGNRNVSVALFGDGCASTPDFHSALNFAAVLK
SPTLFICRNNGYAISTSVEDQYAGDGIICRAPGYGMAGIRVDGNDIFAVHAAVREAKQYALERHAPVLIECMTYRQGHHS
TSDDSSRYRSSEEVEAFAEICDPLTRLENFLTQHEWLNEEKAKEIRDEEKQAVIKAMNQAERKPRPKLDYMFTDVYHDMP
PHLVEQQTQLHDHLSKYPNEY
>Pinfestans_11161T0
MFSAASLARRVAICTRCHVRRLSSASTLGCFPGTEMPFVPDVVFRDPKEIDPIPCFRILNENGDVVEGATDPQLSQDLCT
QIYSQMIRLNTMDNIFYDAQRQGRISFYMTSYGEEAISFGSASALRLGDMVFAQYREPGVLMWRGFTLQEFADQCFSNKD
GHGKGRQMPVHYGSKNLNHQTISSPLATQLPQAAGAAYAFKLAKEDRISVCYFGEGAASEGDFHAALNFASTKDCPILFF
VRNNGFAISTSTKEQFRGDGIASRGSGYGIPIMRVDGNDFLAVHEATRRAREYILKENRPVLIEAMSYRQGHHSTSDDST
QYRAVAEIKQWKETCDPIERTKRYLLKRGWLTEEQDRLMQDNERTNVLAALQQAETKERPALETMFEDVYDVKLPHLLEQ
EREMLEHVSKYPDYYAEEH*
>Pultimum_06599
MTWYFPGTKLPYVADLAIKDPRENELIPCYRILNEQGDIVEGATDPELGQDICIQMYTNMIRLNAMDNIFYDAQRQGRIS
FYMTSYGEEAIQFGSASAIRQSDMVFGQYREPGVLMWRGYTLENFADQCFSNKDGHGKGRQMPVHYGSKNFNYQTISSPL
ATQLPQAVGAAYSFKIAKEDRISVCYFGEGAASEGDFHAALNFAATKDCPILFFCRNNGFAISTPTVDQYRGDGXXXXXX
XAGYGIPIMRVDGNDFLAVHEATRKARAFILKENRPHWKETCDPIDRTRSYLFRRGWLSAEQDQHLRDNERTNVLAALQK
AESKGPPSLDTLFEDVYDVKIPHLLRQEKEMLEHVAKYPDHYAAGH
>Sparasitica_14335T0
MALRLLTKSLVPRARAARFFSTTVGHGEFPGGQTVPYVNKIHVVDPKDADVIPAYRVLDQQGKLVPGASLPEGIDEDLAV
EIYKHMIRLNSMDNVFYDAQRQGRISFYMTAFGEEGTLFGSAAAIKPRDMVFAQYREAGVLMWRGFTLDQFADQLFSNEG
DLGKGRQMPVHYGSRELNYQTVSSPLATQLPQAAGAAYGFKLAKEDRIAVCYFGEGAASEGDFHAALNIAATRDCPVLYF
ARNNGYAISTPVKDQFRGDGIASRGAGYGIPVIRVDGNDVFAVYEATKKAREMILSDGRPVLLETMSYRQGHHSTSDDST
RYRAVSEIKHWKDTNCPMNRLKLYLLDQGWWSEERDVALKDAERSSVLAALTKAEAKGIPALDTMFEDVYAEKPRHLQDQ
EAEMLEHIAKYPEHYASGH*
>Ehuxleyi_442181
MVHVSEFDKIYNDAQRQGRISFYMTSRGEEAASVGSAAALQPSDMVLPQYRELGVFFWRGMTMAEIANQLCANALDRAHG
RQLPLHTGSAERNIIYVKSTLGTQCPHAAGVAYSLKQGGGERVAICYLGEGTSSEGDFPSGLNIAAVHGCPVVFFCRNNG
YAISTSSSDQYAGDGVAPRGPAYGLPTIRIDGNDLLAVVAATQRARAIAIEQRRPVLVEAMTYRIGAHSTSDDDSAYRNP
HAPEQGWDSERAYWEARSPIIRFGRYLQSLGWWSPQMEEDLRKATRKQVIKSLNDASAAPKPNNAYLFSDVYDEPSWLQR
DQEAALNAHLDKYPEHYPAVVR*
>Gtheta_EKX33562
MSRFAPLLRTSWRLARSCGRASRSFASSPDIAVHPNIGRFSSELDLQFISRFDEPFLTFRVMDENGNILDPSLEPDVSKE
KCQRMYKTMVELNVTDSILYQAQRQGRLSFYMTNYGEEATHIGSAAALEDEDVVFGQYREAGVLLWRGYSMQEMCDQCVG
NRDDSNKGRMMPVHYGSKRHNFHTISSPLATQLPQAAGAAYAMKLQGRQACVVCYFGDGAASEGDFHGALNFASTLDCPV
IFFCRNNGYAISTPIREQYRGDGIAVRGVSYNIRTARCDGNDVWAVHKIMDEARKIAISQKVPVLIEAMTYRGGNHSTSD
DASRYRGNDEVSSWKLSNNPLARMRMFMEKKNWWDDQQETALRESARTAIVQVCNFSFSLLLSLLLFFPPPLHHKVPASL
KEQEETLLEHLKEFGSHYPTVN
>Ccrispus_546325806
MLRSTRHITRHAARALVTIRYPGAATAPYTSSLNLEHAEAVPPMSCFRIMNERGKLLPGAVDYGAEVVGKEKAVDLFKCM
LRLNEMDVTLLQAQRQGRIAFYMSTFGEEAAVIGSAAALRDDDTIFAQYREHGVLLYRGMNYDFFCNQCCGNVLDSAKGR
QMPMHFGSNEKHFHTISSPLATQIPHAVGAAYSLKMQGSKQAVAVFFGEGAASEGDFAAAINMAAVMDLGVLFLCRNNGY
AISTRSTEQYRGDGIARRAVGYGVAALRVDGNDIWATMRAVEEARKFSKENDKPALLELMTYRTSHHSTSDDSARYRSED
EMSMYAQSASPIDRLRKYLVARQWWDVGEEEEFRNEQRQQVINALTKAETAPKPGVDTMFDDVYACKPAHLVAQEKEVTE
RLRK
>Cmerolae_CMH008C
MYHSKSYLKNVRVLLTRAVQDSVRIAYRAAFRAQVEKHHGRRIGNAYQQGCSGSYAAVGQQARCCSSGTERPVSWFSPGG
EVHFPGAVAAPYTHKLVVEEAAKLLPIPAFRLLNNNGELVDGVDSKSVEEKVSGAVLRKIYDCMVALNVMDSILFSAQRQ
GRISFYLTSFCEEAAVVASAAALDNHDEVFAQYREQGVLLWRGYTYDDFCQQCCSTRKEPARGHQMPVHYGRKDMHFHTI
SSTLATQIPHAVGAAYALKLDGKGIAACYFGEGAASEGDFHAAMNFASTLDCPVLFICRNNGYAISTPATEQFRGDGIAR
RACGYGMDAIRCDGNDALAVYVATNYARDRIVATSRPMLLELLTYRGGHHSTSDDSSQYRSLEEIDYFMRYADPIARLGR
FLNVSPAEEQAMRKRERTLVLDALSSAEQEEKEPPLDMFLDVYSSMPPHLIRQRESLRLSLERIEQAKANRASTSPK
>Gsulphuraria_545704857
MATWQHSSEMLKRLTERIQSKSSLSCHLRSLAQFGQLCLRRFSWSQHCTSQKICQSGFLHDSHSLLLRRYSASGSEYYFP
GAVGAPYTDKLELIAGEKEGRVPCFRIMNEYGEISSNIAKEYHPDHQMEPSVMTSMYQHMLKLHVMDTMLYSAQRQGRIS
FYMTSFGEEATAIGSAAALETADVIFGQYREQGVLLWRGFTYRDFCNQCCGNALEPAKGRQMPVHYGSKELNFVTISSPL
ATQIPQASGYAYGMKLSNSKNITVCYFGEGAASEGDFHAALNFAATLECPVLFICRNNGYAISTPAKEQYRGDGIAGRGL
AYGIDSMRVDGNDLWAVYFAVKEGKRRILQTSRPLLLELLTYRGGHHSTSDDSSRYRQKNEIELYSERLSPLRRMKRFLA
FRNCWNDEMDEKYIEEQRKELLTALEEAEKAPKAPLEDLFHDVYDQLTPNLERQKTMLFEFLEREKHPTHFS
>Ppurpureum_2113_2
MLCGQAYDAHSLAAAAAAMLATRFEWRSGLRAAGRWSGAKPPRRHWSTSSSTTTGPGGADAVPVSSAGSWEQEAEPKQFK
YPGAQGSKFSAKFNVVQAKFRTPASTFRVLSEAGDLVGSAAAPASPEHAPSRHIALAGRETVSEMYKHMVQLRIMDEYLY
SAQRQGRISFYMTSAGEEAAVIGTAAALKDTDPVFAQYREQGVLLWRGFTFQEFCMQCFGKGADKGRQMPVHYGSPELAF
HTVSSPLATQLPQASGAAYALRLARKGSIKLPASTSGSSGSKKGRSAHSTAGPEDMIVTCFFGDGAASEGDFHAGLNFSA
TLGCPVLFVCRNNGFAISTPTKEQYRGDGVVMRGLGYGMDAVRVDGNDALAVEYTVREARKHIVEHQVPVLVELMTYRVG
HHSTSDDSSQYREANEMQFYNERADPLRRLRAYMQRSGWWDDEQDTQYMQDQKRELLTAIKAAEKEPDTHPMTLFDDVYH
ELPPSLVEQRKELYNHLRSYPHVYKAAVHDMHV*
>Creinhardtii_30791796
MHLPALAAARQRHSLSELLCALARAATPVAALGSGHGGPCATVAPCRSHTAAAASGARRYAVSTRSESVAAARSTVDAYL
EVPGGRVPYTPELRFLGGPDAPIPTMPCYRTIDSTGQDVPGAHIPHPLSQELSLRLYGAMARLQTMDTMFYEAQRQGRFS
FYLTCQGEEATNIGSAAGLGGQDMVFAQYREQGVLLWRGYTLDQFANQLLGNALEPGKGRQMPIHYGSPELAYQTISSPL
ATQMPHAVGTAYGYKMDRLPRVAVTYFGDGASSEGDAHAAFNFAAVLGAPCLFVCRNNGYAISTPAHEQYKGDGIAGRGP
MYGIPSIRVDGGDVRAVYNAVVEARRRALGGQPAAAAAAAAGAAGAAAAPGQHCSGSGSSGGLLTEPAVGAVGKGAGQGQ
GQGQGQGQQQAAEPGPVLIECMSYRSGHHSTSDDSTRYRTSEEMGAWRARDPVARFRSWLVRQGWWDEAREAELRRSTRQ
EVLAALDRAAQVPKPPLSDMFTDVYAPLTAAAGGGGATAGGGGAGGAAAAAGGADDTGAGLGLPPHLAAQRAATLDFARR
HPAVCPPDVPLR*
>Csubellipsoidea_27388058
MDFPGGRVPFTDRLSFVGGAVSPSQPTSCYRTLDSTGACIEDAEVPHDIDEELALKMYETMVKLQTMDVIFYEAQRQGRF
SFFMTSNGEEATIIGSAAALSPKDHIFSQYREHGALLYRGFSFLDMANQCFGNVLGHGKGRQMPIHYGSKAHNFQTVSAP
LATQLPHAVGAAYALKLQGQSAVTAVYFGEGAASEGDFHAALNFAATLSAPVLFICRNNGWAISTPANEQYKGDGIVGRG
PSYGIPSVRVDGGDARAVFSATAEARRIALEKTCPVLIEAMSYRSGHHSTSDDSSRYRTAEEMSAWRARDPATRFHNFIV
SRGWWDDKRERQLRVATRKQVVDALTEAQKGAKPPLEDMFTDVYKEMPWHLQEQAAEARAHAQRHPESLHGIPLE*
>Vcarteri_23128492
MQSRTCSAALLASAPRAFVIALEACTSKPSFATAALQPSSFFSSISPFRLCIGSGREGGRGAAGSLVARLRGNAEREEAS
ALPSGRLFFANSNASFAAAAYSSASPAAEAATTAVDNAGSSTSSAEGRAGSISSSSSSSGSSSSSSSSSDAFLEVPGGRL
PYTSQLQFVGGPESPAPSIPCYRTIDSTGQDVRDAHVPYPLSQELALQMYTCMARLQTMDTLFYEAQRQGRFSFYLTCQG
EEATNIGSAAGLDGKDMVFAQYREQGVLMWRGFTLEQFANQLLGNSLEPGKGRQMPIHYGSPEHAYQTISSPLATQMPHA
VGAAYAYKMDRVQQVAVVYFGDGASSEGDAHAAFNFAAVLGAPVIFICRNNGYAISTPAHEQYKGDGIAGRGPMYGIPTL
RVDGGDVRAVYNAVVAARARALCMPYGSSGTGSTPGGFLGEAGSSGTGPVLIECMSYRSGHHSTSDDSTRYRTSEEMRAW
RARDPVARFRTWLVRRGWWDEAQEAALRRNTRVQVLEALDAAAKVPKPELSSLFTDVYSTITPLLESQRKQILEFVRRHP
SVCPPDVPVQ*
>Athaliana_19673233
MALHLRSSFSSKSTLLNILRHNLGFGSRSHVTRHIRQILPHDPPLRGSQNPISRLCNTMAEPETLSSFVQHEYANNHQVM
DFPGGKVAFTPEIQFISESDKERVPCYRVLDDNGQLITNSQFVQVSEEVAVKIYSDMVTLQIMDNIFYEAQRQGRLSFYA
TAIGEEAINIASAAALTPQDVIFPQYREPGVLLWRGFTLQEFANQCFGNKSDYGKGRQMPVHYGSNKLNYFTVSATIATQ
LPNAVGAAYSLKMDKKDACAVTYFGDGGTSEGDFHAALNIAAVMEAPVLFICRNNGWAISTPTSDQFRSDGVVVKGRAYG
IRSIRVDGNDALAMYSAVHTAREMAIREQRPILIEALTYRVGHHSTSDDSTRYRSAGEIEWWNKARNPLSRFRTWIESNG
WWSDKTESDLRSRIKKEMLEALRVAEKTEKPNLQNMFSDVYDVPPSNLREQELLVRQTINSHPQDYPSDVPL*
>Tpseudonana_795
MIRLRKMDTILHNAQRQGRISFYITCHGEEGMHIGSASALSPQDVVFAQYREQGILMWRGFTLEQFCNQCFSNQLDLGKG
RQMPVHYGCRALNYQTISSPLGTQLTQAVGAAYKLKLDAIANPERESAVSIAYFGDGAASSVDFHSACNFAATLRVPMIF
FCRNNGYAISTPVSDQYSGDGIVSRAPGYGMNGIRVDGNDVFAVHSVVQSARKLALETSSPVMIEAMTYRQGHHSTSDDS
TRYRDSDEVQTATDVSDPLVRFDLFLRQFGWTDDNVVATIEDEERIAVLRAIEGAEALPDPKLEHMFEDVYHEKPPHLVR
QEEELRRHLKKHSIAHQ
>Bnatans_41237
MDLVLLQEPLIPSFRILDEKGKVLTSKREFELADDDILSMYRTMSQVQAIDHIFMQAQRHGRISFHMQNAGEEGLQVLLG
ALPHFSSKDHVYSQYRELGVLLMEGFRCAAGIAHQCTSNMNDLGKGRQMPMHFGSQALNLHTISSPLATQLPQASGTAYA
LKRRGEDACVVCYFGDGAASEGDFHAALNFASTLECPVIFFCRNNGNNQYAILPHRDCLVIVVSRPPPSFAFSSSSGNDM
LAVYEATKVAREYAVSESRPVIVEAMTYRRSHHSSSDDSTTYREKDELVWWQQNNDPVARIRLYLESRGLWDSQQEAELK
IALKKETVQSLNNAEKLPKPPIDDLFTDVYKEMPKRLREQQEDLEAHIRKYAPEYDVSNFKS*
>Pyezoensis_2630_g516
SFMMSTAGEEAAVIGAAAALRPDDEVLAQYREHGVLLHRGWGLAEFVNQCVGNVKGSCKGRQMPIHYGSVEHHFHTISST
LATQMPQAVGVAYALKLRHRLAAAKAALREDNGGDGGVGSCGSPRGNGGKSAXXXXXXXXMPAARIDGSDLLAVLSGIAA
ARAAVATTCRPFLVELLAYRQNAHSTSDDASRYRRDGERDAYIERADPVARLRALLHRRGWWMGASEEGVWRAAVRAEVV
AALAAAEALPRPGWEDLFEDVYDAVPQGLVRQRDDPRLF
>Cparadoxa_23687
MDLLGFDAAELKRRDMLRPLLAAGLLRPARRIPRLYNPILSAPARAACSVVDSRIFKPKLEFIQPKVHTTYRVTNAEGRV
LEGAEEPDVPEALAVRMYEAMVRLNVQDSILYERQGRISFMMTSFGEEATQIGSAAALDPEDEVFAQYREHGVIMWRGFT
LDQILNQCVGNELGHGKGRQMPIHYGSAALRYHTAAGAGYALKLQGRPLCAVAYFGEGAASEGDFHAGLNFAATLECPVL
FICRNNGYAISTSAHEQFRGDGIVSRASGYGMLGIRVDGADLAVYNATSDDST
>Alaibachii_CCA17951
MFRVPLPHESAKFEEDVGTPPLLDLEGNLTDTTSTPTMKQNTTVQSYRKMICMKTMDSILYDAQRQGRISFYMTCYGEEA
VSFGTAAALNTSDVVFAQYREPGVLMWRGFHYQDFADQCFGNNDGHGKGRQMPVHYGSKPLSYHTISSPLATQIPHAVGA
AYALKLSREDRIAVCYLGEGAASEGDFHAGLNAAATRDCPVLFVVRNNGYAISTPRSDQYRGDGIATRGIGYGIAFARVD
GNDLLAVYETTTRARKFILENNKPMMLELMCYRTGHHSTSDDSTRYRPDIEMSSSKECFDPILRVKRYLIKHGWWSEAQD
SILQETERNNLASKKEHVRELAKGRRWKQIKQLYGEKMVIRAKNCTKKKWIGYVHKCIKDLEKTLSKQTPAFLAMQILEQ
NGYGAVKSSIAPIDNESKMISSGTTERLDGEESRGAEEVAQLRLTEEQRMKIEEKRKEALARRKELSNKLNPAPRNTCSE
KPQEVTHFALDSLEQELQAATEIFQSDISDHSGDVLEKSYREIVHYSVSTEEAHQPVPTTDDESEKPQALPTRDTPLAVS
LSQEILAATAIIEWEEQQEQDHRNTCYGSSLHIVPITDDEMELLPPDPSNDMGLSINPMRGRQTRKKISRPPNLEKARGM
SKTTLHTCKLSSITNF
>Ppatens_28254024
MAKCEEFIEAPNLTSADLQTCWLTKTPLSPFPVGAFELGGFVVVVRCGAFLQRSPSAAVNSPILPVSRIGSLPSMMVPKP
ASSWARLITTGLLRRPSHPFHASRSTIAPVRFPSSPSCGPFASVLRERQFCSSSSSGDESEDHLDEFLDFPGAKVGFINK
IKFTAERPQEPVPCFRVLDDHGRLIKDAYMPEVDKPLAIRMYQNMVTLQVMDTLFFEAQRQGRFSFYLTTFGEEAINIAS
AAALNNDDMVYAQYREPGVLMWRGFTLKEFANQCFSNVADYGKGRQMPVHYGSAKLNYPTVSSPIGTQLPHAVGAAYAFK
MDQKPLCTTTFFGEGASSEGDFHGAMNFAAVLEVPVLFICRNNGFAISTPASEQFKSDGVVAKGHAYGMRSIRVDGNDTL
AMYATVKAARKMAVEESRPILIEALTYRVGHHSTSDDSGKYRKGDEMQHWKTMRDPVLRFRRWLEGEGWWDTDAEQKLRS
DARNEVISALQSAGSQMKQPLTNLFTDVYDTIPRNLIQQEKELRSTVGRHHEDYPSDVPLY*
