# Supplementary material for: Saccharina genomes provide novel insight into kelp biology
Source: Nat Commun. 2015 Apr 24;6:6986. doi: 10.1038/ncomms7986 (PMC4421812; doi:10.1038/ncomms7986)
Supplement: Supplementary Data 1 — The 41 ortholog genes used for constructing phylogenetic tree [file ncomms7986-s2.zip › tree_data/G_1353.faa]

>Sjaponica_17670
MSARPVVSVFSTAGVAQESTSLPAVFTVPIRPDIVNFVHTNMAKNHRQPYAVSKRAGHQTSAESWGTGRAVSRIPRVQGG
GTQRAGQGAFGNMCRGGRMFSPTKIWRRWHRHVNVNQKRYAVASALAATAVPALVMARGHRVEEVPELPLVVDSSLQSCT
KTAAALATLTALGAAAEVEKVKDSKKIRAGKGKMRNRRYVMRRGPLVIYEKSEGINRAFRNLPGVETACVDRLNLLTLAP
GGHMGRFCVWTQAAFDKLDSIYGTYTEKSDVKSNFQLPRHCMTNTDLNRIINSDEIQSVLNDPKPEAQVRKVARKVNPLK
NRSVMLRLNPHHDARIKAQAAYQDAQKAGRKAVLKERRARKGQGKQFYLKANLEGDIKF
>Esiliculosus_0454_0002
MSARPVVSVFSKEGVAQESTTLPAVFTVPIRPDVVNFVHTNMAKNHRQPYAVSKRAGHQTSAESWGTGRAVSRIPRVQGG
GTQRAGQGAFGNMCRGGRMFSPTKIWRRWHRNVNVNQKRYAVASALAATAVPALVMARGHRVEEVPELPLVVDTSLETCS
KTAAAMATLTALGAAAEVEKAKDSKKIRAGKGKMRNRRYVMRRGPLVIYDKSEGISRAFRNLPGVETACVDRLNLLTLAP
GGHIGRFCVWTQAAFDKLDSIYGTYTEKSDVKSNFQLPRHCMTNTDLNRIINSDEIQSVVNDPKPEAQVRRVARKVNPLK
NRGVMLSLNPHHDARIAAQQAQQASNKAGRKAVLKERRGRKTARRAFHAKANLEGDVKF
>Ngaditana_04207
MAAARPQVSVYNVEGASVAEVPLPAVLTAPIRPDVVNFVFTGLNKNHRQPYAVSEKAGHQTSAESWGTGRAVARIPRVGG
GGTQRSGQGAFGNMCRSGRMFAPTKIWRRWHRKINITQKRYAVASALAASAVPALVMARGHRVDGVAEIPFVLDESFAKV
DKTAQAVKVLGALGVGPELDKSKDSKKIRSGKGKMRNRRYVLRRGPLVIYSTGEEGVVKAVRNIVGVEAAHVDRLNLLQL
APGGHLGRFCIWTRGAFERLDAVFGTQTEKSQVKLDYVLPRAPMANADLARIINSEEVQSVVRPAVTETVRLPRKKNPLK
NLAAMVRMNPYVLVHRRQELKRMAAAAGAKKGGKEKEEKKARKAAGRAFYEQASKEGDIKF
>Noceanica_6136_1
MAAARPQVSVYNAEGAAVAEVPLPAVLTAPIRPDVVKFVFTGLNKNHRQPYAVSEKAGHQTSAESWGTGRAVARIPRVGG
GGTQRSGQGAFGNMCRSGRMFAPTKIWRRWHRKINITQKRYAVASALAASAVPALVMARGHRVDGVAEIPFVLDSTFSKL
DKTAQAVKVLGTLGVGPELDKSKDSKKIRAGKGKMRNRRYVLRRGPLVIYNTGEEGVVKAVRNIVGVEAAHVDRLNLLQL
APGGHLGRFCIWTQGAFEKLDSVFGTQTEKSQVKLDYVLPRAPMANADLARIINSEEIQSVVRPAVTETVRLPRKKNPLK
NLSAMVRLNPYVLIHRRQELKRAAAAAEAKKGGKKGGKSKEERKTRKAAGRAFYEVAVKDGEIKF
>Aanophagefferens_60076
MAETRPVVSVYSPEGAVASTTPLPAVFNAPIRPDLVRFVHTNIAKNARQAYAVNMKAGHQTSAESWGTGRAVSRIPRVQG
GGTQRSGQGAFGNMCRGGRMFAPTKTWRKWHRKVNLNERRYAICSAIAASACPPLVMARGHVVDAVPEMPLVVDGSVEGS
VAKTKAAVALLKALGAEADADKCAASKKLRAGKGKMRNRRYVGRKGPLVIYEDKDAELPRAVRNLPGVDLCHIDRLNLLL
LAPGGHVGRFCVWTSGAFAKLDALYGGVGVKSELKKDYSLPRPCMLNADLARLINSDEIQSVVRPAEKDTQRPKAPKRNP
LKCLDAMLALNPYHEVHRASEMRAAKAQKKAKQAKVDKNRKAASKAFYEKACVEGEVTI
>Ptricornutum_51018
MPSHAPFYIEHLLYAPSQQSSKPETMAARPLVSVFSLSGDKSGDVSLPAVMTAPLRPDIVQFVHTNMNKNHRQAYAVNIR
AGKQVVASSWGTGRAVARIPRVGGGGTSRSGQGAFGNMCRGGRMFDPTKTWRKWNKKINISQKRYAVASALAATAVPALV
MSRGHVVDNVPEIPLVVENAVESAKKTSAAKDILSAIGALDDVEKAGESKQIRAGKGKMRNRRYTLRRGPLVIYKSNDGV
EQAFRNLPGVELCCVDRLNLLQLAPGGHMGRFCIWSQAALEELDIIYGENGKRIPQAAMTNADLARIINSDEVQSVVNPA
KPGQKDNAPKQNAIRNVEALEKLDPFAAEKRRAQARNDEARASKKAETLAKKRDSRTAKKAFKEQGKSFYAKVNEKR
>Tpseudonana_22610
MAARPLVSVFSLTGEKAGETTLPEVMTAPMRTDIVQFVHTNMNKNNRQAYAVNVHAGKLVSAESWGTGRAVARIPRVGGG
GTSRSGQGAFGNMCRGGRMFAPTKTWRKWHRKINVTQKRYAVASALAATAVPALVMARGHKVDDVPEIPLVLDNTLESAK
KTSAAKDILAAVGALADVEKAADSKKIRAGKGKARNRRYTLRRGPLVIYKSNDGVEQAFRNLPGVELCCVDRLNLLQLAP
GGHMGRFCIWSQAALDALNTIYGKEGKSIPEDLMANADLARIINSDEIQSVLNPAKRANKKFLRKKNPLTSIKALAKLDP
YAAAARESEQRAEAARKDQKAAILKKRRETAKEDSLIVVFAGVLKICSRLRMNIGTGI
>Alaibachii_CCA18236
MSSLAACRPVVSVYSIDADTVKVSSQVVLPTVFTAPIRPDVVKFVHTNMAKNNRQPYAVSRGAGHQHSAESWGTGRAVSR
IPRIQGGGTQRAGQGAFGNMCRSGRMFAPTRIWRKWHRKINVNQRRYAVASALAASALPSLVTARGHRIEKLAEIPCVLD
DMVESLQKTSHAVKLLSKIGADEDIEKVKDSKKIRTGRGKSRNRRYVMRRGPLIVYASPNGLEKAFRNIPGVELAHVERL
NLLQLAPGGHLGRFVIWTKTAFEKLDALYGTYSKKSSAKVDYTLPRHLMNNANLGRIINSDEIQSIIRPGIYEKHRRCQK
KNPLKNLGVMVKLNPYTLVARRAELRAQALRKEKKAEILAAKRNKKTALNNPKRREQSRALFTKNSAD
>Pinfestans_06995T0
MASVAANRPVVSVLSVEGETATVASQVVLPAVFTAPIRPDVVNFVHTNMAKNRRQAYGVSREAGHQHSAESWGTGRAVSR
IPRIQGGGNQSSGQAAFGNMCRGGRMFAPTRIWRKWHRKINVNQRRFAVASALAASAVPALVMARGHRIEKVPEVPLVLD
DSVEATQKTTQALKVLAKIGADVEIEKVKASKKITTGRGKSRNRRYTTRRGPLIVYANGNGAEKAFRNIPGVELAHVERL
NLLQLAPGGHVGRFIIWTKSAFQKLDALYGTYTKKSASKAGYQLPRHQMNNANLGRLISSDEIQSVVRAGKYQKHRRFQK
KNPLRNLGAMVKLNPYTLVARRAELRAEALRAEKKAAVVGKNRKNTCKTDPKRKTQSRALLEKNASD*
>Pultimum_05896
MASLAASRPVVSVLSVEKETASVVAQVVLPAVFTAPIRPDVVNFINVNQRRFAVASALAASALPALVTARGHRIEKVPEV
PLVLEDAVESIQKTAQAVKILAKIGADADVEKVKDSKKAFRNIPGVELANVERLNLLQLAPGGHLGRFIIWTRSAFEQLD
ALYGTYSKKSAKKSDYTLPRHIMNNANLGRLINSDEIQSVLRAGKYTSFRRHHKKNPLKNLGAMVKLNPYALEVETLQWE
RE
>Sparasitica_02287T0
MHDKLTALSLHGGHSAVVLKYTQLVYDAYNKNLAAYAAWLWRCECDSYIAIFESIARLLTSVPVGEVQFHVSKHDVRKTL
EATNQTLEKAIKHIGDRLKKHLSHTPSMVPVVSQSLQTVVLEQHATFSAMAKDCYDMELVPSASRLASLLAKLPGACHQR
LFLNMAAARPVVSVLSVADEAVKVLSQIALPAVFTAPIRPDVVTFVHTNMNKNNRQAYAVSRKAGHQHSAESWGTGRAVA
RIPRISGGGTQRAGQGAFGNMCRSGRMFAPTRIWRKWHRKINVNQRRFAVASALAASAVPSLVLARGHRIEQVSEIPLVL
DDSVESTQKTSAAVKILAKIGAHADVEKVKDSKKIRTGRGKSRNRRYSMKKGPLFVYAHANGIEKAFRNIPGIELVPVER
LNLLSLAPGGHVGRFIVWTKSAFEQLDSIYGTYTKKSAVKSDYTLPRHVMTNANLGRLINSDEIQSVIRAGIYKNTRRAH
KKNPLKNLGAMVKLNPYTLVARRAELRAEALRKEKKGAIVAAKRNIKTTKNDPKRKAQSKALFAKNASD*
>Bnatans_92780
MPAAARPLVRVHGHDALEAKVEGSNQIRMPEVFLAPIRPDIVNFVHTNMAKNKRQAYAVSRGAGHQHSAASWGTGRAVSR
IPRVSGGGTSRAGQAAFGNMCRKGRMFAPTRIWRKWHKKINLNQKRYAVASALAASALPSLVMARGHRIEECPEIPLVVP
NQMQGIEKTKDAVKFLKSIGAFDDVERAKASRKIRVGRGKLRNRRHVQKRGPLVVYAECEGVSKSFRNIPGVEVADVETL
NLLQLAPGGHMGRFIIWSEAAFRKLATIWGSTKRVSQSKKGYKLPRNVMLNSDISRIINSAEIQGHPGLNPAKVSSCTRR
SVKRNPLKNPEVMETLNPYSKAMRATERAAREAAAKNRSANLAAKRANQKANAIQKKVNYAKMKYDYTVLTKADLDQKNA
NDEAERKAALAKIEAEKKAAEEAEAAAIAAKKAGAAKAEEKAADDGDDDDDDDDDDE*
>Ehuxleyi_453373
MASRPTVTVYGADGAAGSSSVALPGVFLAPVRPDVVHQVTVALSKNKRQPYSVNKYAGKSCAASSWGTGRAVSRIPRVQG
GGTHRSGQGAYGNMCRGGRMFAPTKTWRKWHAKINVTQKRYAACSAIAASGVTPLVMARGHRVEDTPECPLVVDASVEST
AKTQKAVDLLRKIGAHADVDKVVASRTMRAGKGKMRNRRFVQRRGPLVIYDKDEGISRAFRNIPGIDGLYGTPTEASSEK
TRHGTPYRMPQLQMANADLSRLINSDEVQSVVNAPKEGTAPKARKANPLKSAKAMDVLNPAAATFKKAATEAQATKKAKA
KRVNAMKSTFYKQLIADES*
>Gtheta_EKX36886
MSATEEGKSVGSLPLPHVLLTPIRQDIVHRVHTNMAKNKRQPYAVNSKAGMQQSAISWGTGRAVSRIPRICGGGTHRSGQ
GAFGNMCRGGRMFNPTKTWRKWTAKTNTNERRVAVCSALAASSVPALLMARGHRVNNVSEVPLVVSNEIESYTKTKHALD
LLKLIKAMDDIEHVKDSRKIRRGKGKMRNRRYVQRKGPLLVYANNNGIEQAFRNIPGLDIACVDRLNLLKLAPGGHLGRF
VIWTQSAFEKLDSIFGSYDKPSEIKKTFTLPRSMMTNADLARIINSDEIQSKVRTAKAGFAKPSRKRNPLKNLGTMLKLN
PYVAQLKRAEKAKNLVGEAKKKVLKPKVAAGVRKAAKKGKKTCEIKFCETLRADPKTPCAAFLDSYNKVEETLPTLGGQ
>Ccrispus_546297166
MSSPAAARPVVTVLSAETGQPSGSTSMPAVFTAPIRNDLVQIVHTSMRKNHRQPYAVSRMAGMQSSAESWGTGRAVSRIP
RVPGGGTHRSGQGAFGNMCRGGRMFAPTRIWRKWHRKVPRKQKRYAVVSALAASALPALVMARGHEIDDVPEVPLVIDGT
AEGMKKTAKAVTLLKSLGAYDDVERVMETRKMRAGKGKLRNRRFKQRRGPLVVYEKDDGIVKAFRNLPGVDLCSVDCLNL
LQLAPGGHVGRFVIWTEKAIQKLDSIYGTGETGSSIKKNFVLPKNIISNSDVARIINSDEIQSVIRPIAEKKTWVQRKKN
PLRNTEVLFKLNPYARIQKKEVQKKTITASADKSAGKAFYEQMIAN
>Cmerolae_CMQ293C
MAYASRPLVSVISTKTGESIGEQVKLPQVFLAPIRPDVVQIVHTGVAKNARQPYGVSRMAGEWATAHSWGTGRAVSRAPR
VHGGGTHRSGQVSGANFARGARMFAPTRIWRRWHVKVSRGQRRYAVASALAASALPALVMSRGHRIDSVPELPLVLSEDS
ESLRRTKDAVALLKAIGAYEDVEHAAKSKNQRAGRGKMRNRRYTMRRGPLIIYANSEKDPKSGAPDNLSRAFRNLPGVEC
CHVERLNLLQLAPGGHLGRFCIFTKQAFERLDEIYATGKSGFKFPRAVMTQADLSRIINSDEVQSALRPIRRVPRLPRLK
RNALRNRRMMRLLNPAYDAFIRKMSERVPDASRRLPASERARVRAIGKRYIRQLLDTNPTEV
>Gsulphuraria_545711640
MVSVAVARPLVSVFSVEGEGTEGEVALPAVFTAPIRSDVVRSVHTRMALNKRQPYAVSTKAGMQSSAESWGTGRAVARIP
RVPGGGTHRAGQGAFGNMCRGGRRFAPTKIWRRWHRKITKNEKRYAVASALAASALTSLVMARGHRIERVSEVPLVIGDQ
AQTMKKTKAAVALLEKIGAYEDVIKVKESKKLRAGKGKLRNRRYTQRRGPLIIYEKDEGIVKAFRNLPGVELCRMDSLNL
LQLAPGGHLGRFCIWTKSAFEKLDEIFGTFTQPSQQKKDYTLPKSILTNCDINRIINSDEVQSVLRPKIIQKRTSTKKKN
PLKNKNEMFKLNPYSRILLKEAREASSKPSQKKQKRLLRRKNKEVKKIGQEYRKSILS
>Ppurpureum_2049_5
MASRPAVNVVSAETGEASGTLSLPDVFLAPIRPDVVNKVHTAIAKNRRQPYAVARLAGMQSSAESWGTGRAVSRIPRVPG
GGTHRSGQGAFGNMCRGGRMFAPTRVWRKWHVKVAVNQRRYALVSAIAASALPALVMARGHRVDNVPEVPLVVSTEINAI
KKTAKALACLQTVGAGDDVEKVNKSRKQMRAGQGKLRRSRFTPRRGPLVIYEKDDGIVKAFRNIPGVELCSVNHLNLLQM
APGGHVGRFCVWTEDAFAKLDALYGSATQAAELKKGYKLPKAVMTNADVARIINSDEVQSAVRPAKPPSKPLPRKKNPLK
NKRAMLELNPASKTVRKQPTYPKKQIDAEAARKFFESLVE*
>Pyezoensis_28276_g6949
MAGALVAGWVVAGMTGRLELVGFGVLFVGVLIGLYSVCDIADDLVLRRVNESDAVQFAKESAAAVAATISAVNAASDTAD
KGRPVRSKTCRNVVLATVDCRRWSFTLLRAAASRERPATCAYSPVAVTMALSRPTVSVHSTAGEASGSLPMPAVFTAPIR
PDVVRSVHTSMAKNKRQPYAVSKMAGMQTSAESWGTGRAVSRIPRVPGGGTHRSGQGAFGNMCRGGRMFAPTKIWRKWHR
KIAVNQRRFAVVSALAASALPALVMARGHKIDHVPEVPLVVSSEAESVAKTSAAVELLKKLGANADLNKVKASKKIRPGK
GKMRNRRYVQRRGPLVIYEKDAGLVKAVRNLPGVDTCCVDRLNLLQLAPGGHVGRFCVWTEGAVAKLDALYGTSTAGAQL
KSGYSLPKSVMTNSDVVRLINSDEVQAVVRPKAKQPMHLPRKKNPLKNKALMLKLNPAAMVAKPTGTSPQPKADRSKATK
LIGMKFYRDMKV
>Cparadoxa_05706
MVSDRAASRPTVTVWGADNAEKAGQLTLPAVLVAPIRPDVVFVHTSMAKNKRQAYAVSEAAGHQTSAESWGTGRAVSRIP
RVPGGGTHRAGQGAFGNMCRGGRMYAPTKIWRRWHRKINQNQRRYATASALAASAVPALVMARGHKIDEIPEVPLVVGNG
IESITKTKNAVALLQRFKAYADVERVKSSRKVRRGKGKLRNRRHVQRRGPLVVYNKNNGIVKAFRNIPGVELCKVDRLNL
LQLAPGGHLGRLIIWSQGAFERLDALYGTFRKAASLKNGYRLPRPMMSNPDLARIINSDEIQSVVRPSIKQKKYHARKKN
GLRNLGVMLKLNPYAKAVRRVELLAQEARAKKKAAILEQKRKGVPTANNAANKTKKLRQKVGKEFFKVISSFVAFGSQSV
ISQNTMSA*
>Creinhardtii_30781440
MAAAIPMVEVHSIETGEKAAQVALPAVFTAPIRPDIVRTIHTNMAKNKRQAYAVFMKAGHQTAAESWGTGRAVSRIPRVP
GGGTHRAGQGAFGNMCRGGRMFAPTKVWRRWHRKINVNQKRYAVVSALAASALPALVMARGHKIEQVPMVPLVLDDAVEG
VKKTSKALEILKKIGALPDVEKSKDSKSLRAGKGKMRNRRYVMRKGPLVVFANDEGISKAFRNLPGVEVTSVDRLNLLQL
APGGHLGRFCIWSKSAFEKLDKVFGTATTESEQKKGYKLPRACMANGDLARLINSDEIQSAVRPAKSAGPKHAPLKKNPL
RNLGAMLKLNPYAKVARRVEITRSTKKAAKRSEKLAKIAKGEKTGGQKDKAIKAIGKKFYKNMLVESDYAGDDYDLFARW
ITVQKQTKTA*
>Csubellipsoidea_27390772
MASARPLVSVQSLAGEAAEQTNLPAVFSAPLRPDIVRIVHTGLAKNKRQAYAVSVKAGHQTSAESWGTGRAVSRIPRVPG
GGTHRAGQGAFGNMCRGGRMFAPTKTWRRWHRKVSINQKRYAVVSALAASAVPSLVLARGHRIEQVPEIPLVVDDGVETY
SKTRKALELLEKLGASADVEKARASRNVRRGKGKMRNRRYTTRKGPLVVYSGDSGISRAFRNIPGVDLQDVESLNLLQLA
PGGHLGRFIIWTKSAFDRLDEIFGTTEEASKQKKGYKLPRGQMTNADLTRLINSDEIQSIVRPPKTGRTNVPLKKNPLKN
LGALLKLNPYAKTARRAELLAQERKQKEKTLEKARKARTEETKKVGKDFYGKLIQESDYQGEDYEVFSSWLGQTA*
>Vcarteri_23133417
MAAARPLVSVINIETGEAAEQTALPAVFTAPIRPDIVRTIHTNMAKNKRQAYAVFMKAGHQTAAESWGTGRAVSRIPRVP
GGGTHRAGQGAFGNMCRGGRMFAPTKVWRRWHRKVNVNQKRYAVCSALAASALPSLVMARGHRIEQVPEVPLVLSDAVEG
LKKTSKALEILKKIGALPDVEKSKDSKSLRSGKGKLRNRRYVMRKGPLVVFANDEGISKAFRNLPGVEVTSVDRLNLLQL
APGGHLGRFCIWSKSAFEKLDKIFGTATSESEVKKGFKVPRSVMTNGDLTRIINSDEIQSAVRPAKAAGPKHAPLKKNPL
RNLGALLKLNPYAKVARRIEITCSAKKGAVRAEKLEKIAKGIATGAKKDKAVKAIGKAFYKKMLVDSDYSGEDYDQFARW
ITVQKQTKTA*
>Athaliana_19667059
MVASAAARPLVTVQGLDGDMSTDQSTTVTLPDVMTAPVRPDIVNFVHAQISNNSRQPYAVSKKAGHQTSAESWGTGRAVS
RIPRVPGGGTHRAGQAAFGNMCRGGRMFAPTKIWRRWHRRVNVNMKRHAIVSAIAATAVPALVMARGHKIENVPEMPLVV
SDSAEAVEKTSAAIKVLKQIGAYDDAEKAKNSIGIRPGKGKMRNRRYISRKGPLVVFGTEGAKIVKAFRNLPGVELCHVE
RLNLLKLAPGGHLGRFVIWTKSAFEKLESIYGSFEKPSEKKKGYVLPRAKMVNADLARIINSDEVQSVVNPIKDGSKRAV
LKKNPLKNLNVMFKLNPYAKTAKRMSLLAEASRVKAKKEKLEKKRKVVTKEEAQAIKAAGKAWYQTMISDSDYTEFDNFT
KWLGASQ*
>Ppatens_28234561
MASTAAARPLVTVQSIDGGEKGAQASLPAVFLAPIRPDVVATVHTALAKNKRQPYAVSVKAGHQTSAESWGTGRAVSRIP
RVPGGGTHRAGQGAFGNMCRGGRMFAPTKIWRRWHRKVNLNQKRYAIASALAASAVPSLVLARGHKIEQVPEVPLVLADG
AEHIEKTSAAVKLLKLMGAYADVEKVKASHSIRAGKGKMRNRRYVSRRGPLVVYGTEGAKLVKAFRNIPGVEIVSVDRLN
LLQLAPGGHLGRFIIWTKSAFEKLDSVFGTQEKKSLVKKNYILPRNIMGNPDLSRIINSDEIQSIVRPAKVDLKRRALKK
NPLKNLGALLKLNPYAKTARRMELLAQERQAKAKAEKLQSKRSQLKPEEKELIKKQGASWYKTMVSDSEYTEFENFTKWL
GVSQ*
