# Supplementary material for: Saccharina genomes provide novel insight into kelp biology
Source: Nat Commun. 2015 Apr 24;6:6986. doi: 10.1038/ncomms7986 (PMC4421812; doi:10.1038/ncomms7986)
Supplement: Supplementary Data 1 — The 41 ortholog genes used for constructing phylogenetic tree [file ncomms7986-s2.zip › tree_data/G_1432.faa]

>Sjaponica_07840
MKPSGSKTPVAAICKQLGGTIDDSELVKGMVFEKGAQKGAGGPTRIENAKVGLIQFCLSAPKTDMENNVVVSDYAAMDRI
LREERKYILGLCKKIKKAGCTVLLVQKSILRDAFNDLSIHFLAKMGIMVITDVERNDIEFISRTLAVKPCAHIDTFTPDK
LGSADLVHEISMPGSGHKVVKVTGVPSTGMTRTILMRGSNRLVLDEAERSVHDALCVVRSLVKKRFLISGGGAAETEVAM
RLTEWSKTQTGMRGYCIRAYGEALEVIPYTLAENAGMNPISIVTELRSEHAKGKVGAGINVRKGTISDMYAEHVIQPVLV
NSSALKLATECVGMILKIDDVVAVM
>Esiliculosus_0147_0083
MAGPNQRKGDTHRDSQKEKDVRTANILAAKAVADAIRTSLGPRGMDKMIQGGDGEVVITNDGATILGQMQVFHPTAKMLV
ELSKSQDIEAGDGTTSVCVIAGALLNACTDLLAKGIHPMAVAESFLAAADKAEEILEGMSTPVDLANRETLIQAVDTCLS
SKVVSQNCETISPMAVDAVLGIIDPINATNVDLRDIKICKQLGGTIDDSELVHGMVFEKGAKKSAGGPTTIENAKVGLIQ
FCLSAPKTDMENNVVVSDYAAMDRILREERKYILGLCKKIKKAGCTVLLVQKSILRDAYNDLSIHFLAKMGIMVITDVER
NDIEFISRTLALKPCAHIDTFNADKLGTADLVQEVSMPGSGHKIVKVTGVPTTGMTMTVLMRGSNRLVLDEAERSVHDAL
CVVRSLVKKRFLISGGGAAETEVAMQLTEWAKTQTGMRGYCIRAYGEALEVVPYTLAENAGMNPISIVTELRSEHAKGKV
GAGINVRKGTISDMYAEHVIQPVLVNSSALKLATECVGMILKIDDVVAVM
>Ngaditana_00265
TVMVGATRRGETLKESSKEKDVRISNIVAAKGVADAIRTSLGPRGMDKMIQRGDGEVIITNDGATILGQMSVFHPCAKML
VELSKSQDIEAGDGTTSVVVLAGSMLNACSDLLAKGIHPTMIADSFKAASEKAEEILQAMSKPVDLRARETLIDAVVTCL
SSKVVSQNSDILAPIAVDAVLKIIDPDTARNVDLNDIRIVKQLGGTVDDTELVPGIVFEKGANKGAAGGPTRIEKAKVGL
IQFHLSAPKTDMENNVVVSDYAAMDRILREERKYILNLVKKIKKSGCNVLLVQKSILRDAYNDLSLHFLAKMDIMVITEV
ERTDVEFIQRTLGCMPVAHIDSFTPDKLGSAELVTEVTVPGGSHKVVKVTGVQNPGSTMSILIRGSNKLVLEEADRSLHD
ALCVVRSLVKKRFLIAGGGARRRK
>Noceanica_5187_1
MVSTASRRGETLKESSKEKDVRISNIVAAKEHSSFLLPLSPTTYRISSTGVADAIRTSLGPRGMDKMIQRGDGEVIITND
GATILGQMSVFHPCAKMLVELSKSQDIEAGDGTTSVVVLAGSMLNACSDLLAKGIHPTMIADSFKAAAEKAEEVLQGMSK
PVDLRARETLINAVVTCLSSKVVSQNSDILAPVAVDAVLNIINPESAVNVDLNDIRIVKQLGGTVDDTELVPGIVFEKGA
NKGAAGGPTRIEKAKIGLIQFHLSAPKTDMENNVVVSDYAAMDRILREERKYILNLVKKIKKSGCNVLLVQKSILRDAYN
DLSLHFLAKMDIMVITEVERTDVEFIQRTLGCMPVAHVDSFTPDKLGSAELVTEVTVPGGSHKVVKVTGVQNPGTTMSIL
IRGSNKLVLEEADRSLHDALCVVRSLVKKRFLIAGGGAAETEVNLRLTEWSKLQVGMKAYCVAAFAQSLEVVPYTLAENG
GLNPIAIVTELRRRHAAGENGTGINVRQSSISDMYAEKVVQPLLVSLSAISLASETVCMLMKIDDLVPVARV
>Aanophagefferens_72615
MSGRAMDGESQRGLKKEKDVRLSNIMAAKAIADAIRTSLGPRGMDKMIQKGDGEVLITNDGATQGRTRERNSQLQRLISR
PFSTRATILSTMEVGHPTAKMLVELSKSQDVEAGDGTTNIMAAKAIADAIRTSLGPRGMDKMIQKGDGEVLITNDGATIL
STMEVGHPTAKMLVELSKSQDVCVLAGALLDACHQLLAKGLHPTTIAEAFVRANAECGAILRRVAEPVDLGDRATLVDAV
ATCLSSKVIAQNSDALAPLAVDAVLGVVDAAAAATVDLDRVKIVKQVGGTVDDTELVDGIVFAQGAKKAAGGPTPGRHER
ATFPTPTRVANAKIGLIQFCLSAPKTDMENSVVVSDYAAMDRLLREERKHVKKAGVTVLLIQKSILRDAYNDLSLHFLAK
MGILVVADVAPRAAFDRRSGRSSLLFNETISDSLSRVFQLQLQLFLFCFLTLDGFRAVGAEAPPAPQVKALAKHALGSLT
PLLSLDGFDGKRHAILEAAATPVKHVGLVWCIAS
>Ptricornutum_30446
MANRQSGETYNERSKGKDVRTSNIVAAKSVANAIRTSLGPRGMDKLIQLSGNEVVISNDGATILSKMKVLHPAAKMLVEL
SQSQDIQAGDGTTTVVVLAGALLEACASLLSKGIHPTQISSSFLRAAEVACGFLKQVGKPVALQDREKLLHAVETCLSSK
VVAQNSDLLAPIAVDSVLSLMDKELQENNVDLRDIRMVQQMGGTVDDTELVDGLVLTKGASKTAGGPSAMKDAKIALIQY
CLSAPKTDMDNNVVVSDYAAMDRILREERKYILNQCKQIKKSGANVVLIQKSILRDAYNELSLHFLAKMGILVVTDIERP
DVDFICRTLGCHPIAHEDQLAPEKLGTAANVADVWMEGGHNKVVKFTGVANPGKTVTVLLRGSNELVLSEANRSLHDAQC
VVRSLVKERFLIAGGGAAETEAALRLKEYAVGLTGKDAYCFAAFADALEVIPYTLAENAGMKPIEVVTELRAKHSAGMQG
AGINVKKGIVSDMYELNVLQPLLVSTSAIQLATETVSMIMKVDDLIVVQ
>Tpseudonana_24084
MAVIAPRPLSGETYQERSKGKDVRISNIVAAKAVAAAIRTSLGPRGMDKLMQLPTGEVLISNDGATILSKMNVLHPAAKM
LVECSQSQDIEAGDGTTSVVVFAGALLDACTGLLSKGIHPAMIASSFYKAAETCTELLKKAAKPVDLADRESLIYAVQTC
LSSKVVSQNSDLLAPLAVDSVLGILGPNPGEATNVDLRDVRMVEQLGGTVDDTELVPGLVFDKGSTKTAGGPSQVENAKI
ALIQFCLSAPKTDMDNNVVVSDYAAMDRILRDERKYILNMCKKIKKSGANVVLIQKSILRDAYNELSLHFLAKMDILVVT
DIERTDVEFVCRTLGCTPVPHVDSLTPEKLGSAEHVGDVVLPGSGHKVVKFVGVANPGCTSTVLLRGSNELVLAEANRSV
HDAQCVVRSLVKQRYLIAGGGAAETEASLRLRELALETTGMDSHCFKAYADALEVIPYTLAENAGLKPIEIVTELRKAHA
EGSTGAGIDVIKGCISEMYEKNVIQPLLVTTSAIKLATETVCMILKVDDIVVVM
>Alaibachii_CCA20541
MTAPTISRTPVAQRNANLTGKGETYRAQSKEKDVRMSNIVAAKAIADAIRTSLGPRGMDKMIQQGNGEVIISNDGATILS
QMQVYHPTAKMLVDLSKSQDIEAGDGTTSVCVVAGALLSVCENLLMKGIHPTNISESFGLAAKKTEEFLVGMSKPVDLSN
RDELIQCVNTSLSSKVISEYSDRLSPIAVDAVLKVIDIETATNVDLDSIMVVKQLGGTIDDSELISGLVFSKGFDKSAAL
DAPSVIQNAKIALIQFCLSAPKADMESNVVIHDYAAMDRILREERKYILNLCKQIKKSGANVLLIQKSILRDATNDLSLH
FLAKMGIRVITDIERNDIEHIATTLGCLPVANIEYLTADKLGTAEFVEEANLGGHKVVKVTGIAKHGMTMSILIRGSNKL
VLEEAERSLHDALCVVRSLVKKRFLICGGGAPEIEIAQKLAEYANTLQGAASYCLQAFANSMEIIPYTLAENAGLDPIKL
VTELRAKHAEGKQSMGINVRNGLIGDMYELNVLQPLLVNTSGISLATECVRMILKIDDIVMVR
>Pinfestans_00804T0
MAAPATIARPTGETLRGKQKEKDVRMSNIIAAKAIANAIRTSLGPRGMDKMIQQGNGEVIISNDGATILSQMQVYHPTAK
MLVDLSKSQDIEAGDGTTSVCVIAGALLSACEDLLLKGIHPTNISEAFGLAAVKAEEILTEMAKPVELANREELINCVNT
SLSSKVISEYADRLSPIAVDAVLKVIDIATATNVDLNTVRVVKQLGGTIDDSELVEGLVFSKGFDKTAAGSAPTTIENAK
IALIQFCLSAPKADMESNVVINDYAAMDRILREERKYILNLCKKVKKSGANVLLIQKSILRDATNDLSLHFLAKMGIRVV
TDIERNDIEHIATTLGCLPVANIEYLTPEKLGTAGLVQEETVGGHKVVKITEIVNPGKTMSILVRGSNKLVLEEADRSLH
DALCVVRSLVKKRFLICGGGAPEIQVAQKLAAYGRSLEGTASYCLQAFADAMEIVPYTLAENAGLHPIGIVTELRAKHAQ
GHTSMGINVRKGATSDMYELNVLQPLLVNTSEISLATECVRMILKIDDIVMVR*
>Pultimum_03734
MSNIIAAKAIANAIRTSLGPRGMDKMIQQGNGEVIISNDGATILSQMQVYHPTAKMLGIHPTHISEAFGLAAVKAEEILT
EMARPVDLANREELINCVNTSLSSKVISEYADRLSPIAVDAVLKVIDIATATNVDLNTVKVVKQLGGTIDDSELITGLFC
LSAPKSDMESNVVINDYAAMDRILREERKYILNLCKKVKKSGANVLLIQKSILRDATNDLSLHFLAKMGIRVITDIERND
IEHIATTLGCLPKRFLICGGGAPEIQVAQKLAAYGRTLHGTASYCLQSFADAMEIIPYTLAENAGLXXXRHRDGAACQAC
AGRDESGHQRAQGLD
>Sparasitica_08085T0
MATTTASVQKTSAKGETLRGKAKEKDVRMSNIIAAKAIANAIRTSLGPRGMDKMIQQGNGEVIISNDGATILTQMQVYHP
TAKMLVDLSKSQDIEAGDGTTSVCVIAGALLSACEDLLQKGIHPSHISEAFGIAATKADEILMAMSRPVDLANRDELIKC
VTTSLSSKVISEYSDRLSPIAVDAVLNVIDIATAVNVDLRDVKVVKQLGGTIDDSQLINGLVFSKSSGVDMPTTIANAKI
ALIQFCLSAPKTDMENNVVINDYSAMDRILREERKFILNLCKQIKKAGVNVLLIQKSILRDATSDLSLHFLAKMGIHVIT
DIERTDVEYISTTLGCLPVAHIESLTAEKLGTAGLVQEESLGGHKVVKITEVVHPGKTMSILVRGSNKLVLEEAERSLHD
ALCVVRSLVKKRFLICGGGAPEIEVALRLGEYGRTLEGTAAYCLQAFADALEVIPYTLAENAGLHPIGMVTELRAKHAAG
DKAAGINVRKGTISNMYELNILQPLLVNTSEISLASECVRMILKIDDIVMVR*
>Bnatans_54922
MSGGGGDNSKFAGNEQQKDTRTGNITAAKAVANCIRTSLGPKGMDKMITTSNGEVTITNDGATILGKMEVQHPAAKMLMD
LSCAQDVEAGDGTTSVVVICGALLSAAERLLSRGLHPSVVSKAWQKAAAEAEKILKKTAIPIDLADRDNLIKTATTSLNS
KVIGGYSQALAPLAVDAVLSVCEDLKTSNNVDLNDIKIVKKMGGTLDDTELVLDGLVLDQGCVKGAGGPTSMKDCKIGLI
QFCLSAPKTDMENQVIVADSAQIDRIFREERRYILKMIKKIVKSGCNVLLVQKSILRDATAQLSQHYLAKKKIMLIQDIE
RKDIEFISKSLGCKPIAHIDAFTPDMLGSAKSVSEDLSGTGKIIRISGVKNPGKAATILLNASNRLVLDEADRSLHDALC
VVRCLVKMRSMIAGGASVEAELTHQLGKLAQTMGGVDGYCTKAFAEALEVIPYTLAENAGLHPIKMVTKLRKAHAEGKKY
AGINIKKGCISDMVEENVLQPLLVNISSIKLATETVQAILKIDDVVPIR*
>Ehuxleyi_463324
MPPSAASGPGQTRKASDRAQEKGVRESNIVAAKSVADAVRTSLGPRGMDKMISSAGGDVVITNDGATILKQMEASRAYSR
LRTIPALPHPGAPLSPAKQVAHPTAKMLVDLSKSQDVEAGDGTTTVTAEILLKKGIHPTVISESFLLAAKKSEEILQAMS
IPVDLGDREQLIKAAATSLNSKVISNNSSLLAPLAVDALLSVIDPATATNVDLRDIATVKKLGGTIDDTELVNGLVFTQK
VSHAAGGPTKVTGAKIGLIQFCLSAPKTDIEQNVTVSDYTQMDRILKEERKYILDMCKKVQKSGCNVLLIQKSILRDAVN
DLSLHFLAKMKILVVKDIERDDVEFICKTCGCLPIANIDTFHPEKLGRAELVHEVSTGDGKIVRVTGVPNEGKTASNNLV
LDESERSLHDALCVLRCLVKKRFLTPGGGAPEMRLSYELSKWADSLLGARPPPLPAARAPGRSPPPPRRRHALVVPYTLA
ENAGLDAIHVVTELRNKHAEGEKAAGINVRKGKVTNILEENVLVPLLVHTSAVSLATECVRLILKIDDIVITR*
>Gtheta_EKX34089
MSKGEQFDNKSQQDDVRKSNIMSAKAIADAVRTSLGPRGMDKMIQTADGEVIITNDGATILRQMSVSHPTAKMMVELSKS
QDIEAGDGTTSVVVMAGGLLNACSGLLNRGIHPNQISDAFQLACKKSTEILQEMGTPVDFNDRESLIKCTNTSLSSKVVS
QNSSLLAPLAVDAVMKIADPLDNNADLNMIRVVRKLGGTVDDTELVDGIVFTQKAAKGAGGPTRVQNAKIAVLQFQLSPP
KTDIENSVVISDYQQMDRILKEERTYIADLCKKIAKTGCNVVLLQKSILRDAITDLGLHFLAKLKIMLVRDIERDEIEFI
CRTLQCVPIASADALRPEKLGKADLVEEIGTSDGKIVKITGVPKPCKTVSILCRGSNKLVLEENERSIHDALCVVRSLLK
RKFMIPGGSAPEMEVSQRLMEYSKTLGGAESYCVRAYAEALEIIPATLAENAGLNPINIVTTLRLMHANGDKNAGINVRK
GTISNMMEENVVQPLLVSSSALELATEAVRMILKIDGFVPTL
>Ccrispus_546321524
MSISGGSGGVGTGSGSRMSQKSKDVRRNNITAAKAVADAVRTSLGPRGMDKMVQTADGGVLITNDGATILEKMQVEHPAA
KMLVQLSRSQDVVAGDGTTSVVVICGALLSAALDLLGSGIHPSAISDAFQVALDKSLQIVKEMAVPVNLEDKEALKQAAT
TSLNSKVVRQYANLLAPIAVDAVLAVKGAQAKHSAVVLENGNGAVPMKGVTSESTTSFVDLKNIRTVKKLGGTLDDTEMV
DGLLLSQPVAKGGSNSVTKVTNAKVALIQFCLSPPKTDVENSVVVQDYTAMDRILREERTYILGLCKKIKAAGCNVVLLQ
KSILRDATTELSLHFLAKMKIMAVNDIERDEVEFISKSLGLTPIAGIESFTADKMAKVELVEEVSLGTDKMIKMTGVTKT
PKETVSILVRGSNQLLLDEAERSLHDALCVVRSLVHKQYLLPGGGAPETEVSVLLSRAAKEKSGMEAYCMEAYAEALNVV
PFTLAENAGLSPVEIVTELRRRHAAGESGAGINVPKGAVTNISEENVVMPLLVFSSALSLATECVRQLLKIDDIVMVR
>Cmerolae_CMS270C
MNNHQATALIRSGQQGRTGDNSTSATTAKARDVRVANIAAAKALADAVRTSLGPRGMDKMIEGARGDVLITNDGATILDR
LGVQEPAAKMLVNLAKSQDIEAGDGTTTVVVICGALLAASQLLLERGIHPTTISDAYQSACTEALRIIDSIAVPVSLSDR
DELVKLATTALNSKIVSQHASLLAPIAVDAVLHVAERRFIESEATEAPPQAVDLSRIRIIKKLGSTIEDSFLYPGLILTQ
SVVKSAGGPSRIVNAQVALIQFCLSAPKTDIENNVVVQDYAAMDRILREERQHILQMCKKIKATGCNVLLIQKSILRDAT
NDLSLHYLAKMKIMVVRDIERDQVGFICKTLGCVPIAGLDTFTADKLAKVDVVEEVALDSGDEKIVRFVQGPAAAATAAA
LASNTNGLSMLPDGSSERPAFWTSLPAGTSNLPQTMTIVLRGSNQLILDEAERSLHDALCVVRSLVRKRSLVPGGAAVET
EVSVRLGEWAKTLSGAKAYCVKSYAEALETIPYTLAENAGLNPIQVITELRNRHVRGEKSVGIHIRRSGGVVANMLSEHV
VQPTLVSSSAFTLATEAARMILKIDDIVVTR
>Gsulphuraria_545707552
MDAKNNIKNNRESASKDRQKAKDVRLSNISASKAVADAVRTSLGPRGLDKMVQEEAGDVLISNDGATILSKMRVEHPAAK
MLVDLSKAQDIEAGDGTTTVVVIAGSLLSACLTLLGKGIHPSLISDAFQYAVEKAEEILDKAAQPVDVNDRTAVIQAAAT
ALSSKVVSQHATLLAPIAVDAVTRIANLEEPDAIDLRNIRVIKKLGGTLDDTELFEGLVLNQHVNKSAGGVTKVAGAKVA
LIQFCLSAPKTDIENNIIVQDYSAMDRVLREERQYILNLCKKIKNTGCNVLLIQKSILRDATSDLSLHYLAKMKIMVVQD
VEREEIEFIAKSLHCVPIAGIDSFVPEKLAKVDLVEEVSVGSEKMVKMSGIQGKHKTVSIIARGSNKLMLDEAERSLHDA
FCVVRSLFRRRFLIAGGGAAETEVAVGLNKIAKTLEGAAAFCVRAFADALEVIPYTLAENAGLPSIEIVTELRNRHVQGD
KNAGINVKKGNISNMVEENVVMPLLVTVSALRLATECVRMILKIDDIVMTR
>Ppurpureum_2255_6
MAKGGVGAGSGAGALKRRDGSGVRTTQKSKDVRLSNITAAKGVADAVRTSLGPRGMDKMIEVKNGEVLITNDGATILQRM
NVQHPAAKMLVDLSKSQDIEAGDGTTSVVVIAGALLSASLSLLDMGIHPTIISQGFQTALDKAVTVLSGMAVPVDLNDRE
TLLQAASTSLNSKVVSQYSSLLAPIAVDSVLRVKRADANSGGFSVDLNDVRTVKKVGGTIDDCELVDGLVLTQECARSAG
GPTRISGAKVALCQFQISPPKTDVENSVVVQDYNSMDRILKEERQHLLQMVKKIKASGANVLLIQKSILRDAVTDLSLHF
LAKVKIMVITDVERSEIEFISKSLGCTPVASVDALTADKLAKVDLVEEVTLSGEEKVVRLTGIQNAITPTSSILVRGSNN
LVLDEAERSLHDALCVIRSLVRKQFMIAGGSAPEVEMAIKLAQYSKELSGMESHCVRAYADALEVVPYTLAENAGLSPVE
IVTELRRRHALGEYNTGINVKKGRVTDILEENVKMPLLVIESAMRLATECVRLLLRIDDVVLCR*
>Pyezoensis_17909_g4391
MAQANGSASSAAPKGASGRQAGASEKSKDVRLNNITAAKAVADAVRTSLGPRGMDKMMQTASGDVLITNDGATILAKMTV
EHPAAKMLVQLSQAQDSVAGDGTTSVVVLAGALLQACTGLLAKGIHPTSISDAFATASHLADDVLKGMSFPVELSDRETL
IKAASTSLNSKVVSQYASLLAPMAVDAVLAVAVPRPPSGALSGAVGVNGVGSTPGVSIDGDLVVDLNNVRTVKKLGGTID
DTSLVDGLLLTQRAATGGSAGVRRVANAKVALLQFCLSPPKTDVENSVVVQDYAAMDRILREERQYILGLCKKIKASGAN
VLLIQKSILRDAVTELSLHFLAKLKIMVVTDIERGEVEFVCKSLGCLPVASIDALKADKLGKVDLVEEISLGSDKAVRLS
GVTLPAGVPRTVSLLVRGSNNLMLDEAERSLHDALCVVRSLVHRRFLIPGGGAPETQVSVALSKASKGMSGMQAYCVKAY
AEALEVVPFTLSENAGLNPIEIVTELRRRHAAGETTAGINVRKGSVTDIAEENVLMPLLVISSALGLATESVRMILKIDD
VVVVR
>Cparadoxa_29649
MASSAPVFKGKGSSESFREKAKETSVRTSNIVAAKVSDAVRTSLGPKGMDKMVQTGTGEVIITNDGATILKQMEVLHPAA
KMLVELSKSQDVEAGDGTTSVVVIAGSLLNACLGLLEKIHASVISEAFGKAADKADQILTSIAQKVDLSDRESLLKSAST
SLNSKVVSQNSAQLSPLAVDAVLRVIDPSAATNVDLRDIRIVKKLGGTVDDTELVDGIVFTQKASHAAGPTRIQNCKIGL
IQFCLSAPKTDMENNVVVNDYQQMDRILREERDYILKMCKKIQKAGCNVLLIQKSILRDAIAVVKDIERDEIEFICKTLG
CLPIASIDSFAPERLGKADLFEEVSTTDGKIITGVPNPGRTVSVLVRGSNKLMIDEADRSLHDALCVIRCLVKKRFLVSQ
QLAEWAKTLPGMESFCVRAFADAMEIPYTLAENAGLNPIQIVTELRNRHINGEKTAGINVRKGCITNILEENVVQPLLVS
TSAIKLATETVRMILKIDDIVAVR*
>Creinhardtii_30783461
MPPKQKNELYKESARKKDVRTSNIEAAKAVADAVRTSLGPRGMDKMVAAANGEVIITNDGATILQKMTVTQPAAKMLVEL
SKSQDVVAGDGTTSVVVICGALLKKCQELLEKGVHPTIISDAFFKASHKACEILESIAIPVNLEDREALLRAATTSLSSK
VVSQYSSLLSPMAVDAVLKVMDPARPNLLDLRDIKVVSKVGGTIDDSEMVDGMVFDQKAAKSAGGPTRMEDAKIALIQFQ
ISPPKTDIENNVIVSDYNQMDRVYKEERNYILSVVKKVKASGCNVLLIQKSILRDAVTDLALHYLAKAKIMVVRDIERDE
IELISKTLGCLPIAHVDNMKPEKLGSAALVEEVEVGKGRVVKITGIANKGRTATVLLRGSNKLVLEEADRSLHDALCVIR
CLVNKRFLIAGGSSPEVQVSMQLGHWSKTLQGMESVCVRAFAEALEVVPYTLAENAGLNPINIVTELRRMHASGEKYSGI
NVKKGTITNMLEENVVQPLLVTTSALTLATECVRMILKIDDIVPVR*
>Csubellipsoidea_27392971
MANSTVARKGETYKDNARKKDVRHSNILAAKAIADAVRTSLGPRGMDKMVTQPNGEVIITNDGATILNKMTVTQPAAKML
VELAKAQDVAAGDGTTSVTVICGALLRKCLELLEKGVHPTVISDSFAKAAAKAVEILESVAIPVDLGDRESLIKAANTSL
SSKVVSQYSTLLSPMAVDAVLKVLDPARPDFLDLKDIKVVTKLGGTVDDSELVDGVVFDQKASKTAGGPSRVENAKVALI
QFCISPPKTDLENNVIISDYTQMDRILKEERNYILQMIKKIRASGANVLLIQKSILRDAVTDLSLHYLAKAKILVVRDIE
RDDIEFISKTLGCLPIAHVDHMRPEKLGHAGLVEEKTVGKGKVVKVSGIERASRTATVLLRGSNKMVLEEAERSLHDALC
VIRCLVHKRFLIAGGAAPEVQVAFQLQRWAKTLVGMEAYGVRAFAEALEVIPFTLAENAGLNPIEIVTELRKRHAQGDHA
AGINVRKGTVSNMLEENVVQPLLVSTSALNLATETVRMILKIDDIVPTR*
>Vcarteri_23137206
MPPKQKNELYKESARKKDVRTSNIEAAKAVADAVRTSLGPRGMDKMVAAPNGEVIITNDGATILQKMTVTQPAAKMLVEL
SKSQDVVAGDGTTSVVVICGALLKKCQELLEKGVHPTIISDSFSKAAAKACEILESIAIPVNMEDREALIRAANTSLSSK
VVSQYSSLLSPMAVDAVLRVMDPARPNMLDLRDIKVVSKVGGTIDDSEMVDGLVFDQKAAKSAGGPTRMEDAKIGLIQFQ
ISPPKTDIENNVIVSDYNQMDRVYKEERNYILSVVKKIKASGCNVLLIQKSILRDAVTDLSLHYLAKAKIMVVRDIERDE
IELISKTLGCLPIAHVDNMKPEKLGAAKLVEEVEVGKGRVVKITGIENKGRTATVLLRGSNKMVLEEADRSLHDALCVIR
CLVNKRFLIAGGSSPEVQMSMQLAHWSKTLQGMEAFCVRAFAEALEVVPYTLAENAGLNPINIVTELRRMHAAGQKYAGI
NVKKGTITDMLEENVVQPLLVTTSAVTLATECVRMILKIDDIVPTR*
>Athaliana_19664101
MAAVAAPMASKPRGSKAESFVDNKRREDIRFANINSARAVSDAVRTSLGPKGMDKMISTANGEVIITNDGATILNKMEVL
QPAAKMLVELSKSQDSAAGDGTTTVVVIAGALLKECQSLLTNGIHPTVISDSLHKACGKAIDILTAMAVPVELTDRDSLV
KSASTSLNSKVVSQYSTLLAPLAVDAVLSVIDPEKPEIVDLRDIKIVKKLGGTVDDTHTVKGLVFDKKVSRAAGGPTRVE
NAKIAVIQFQISPPKTDIEQSIVVSDYTQMDRILKEERNYILGMIKKIKATGCNVLLIQKSILRDAVTDLSLHYLAKAKI
MVIKDVERDEIEFVTKTLNCLPIANIEHFRAEKLGHADLVEEASLGDGKILKITGIKDMGRTTSVLVRGSNQLVLDEAER
SLHDALCVVRCLVSKRFLIAGGGAPEIELSRQLGAWAKVLHGMEGYCVKSFAEALEVIPYTLAENAGLNPIAIVTELRNK
HAQGEINAGINVRKGQITNILEENVVQPLLVSTSAITLATECVRMILKIDDIVTVR*
>Ppatens_28230514
MSGPAGPKAKSKTEMYVDTKRKDDIRHANIVAAKAVADAVRTSLGPRGMDKMLSTATGDVIITNDGATILDKMEVVQPAA
KMLVELSKSQDIVAGDGTTTVVVLAGALLKQCLNLLSKGVHPTTISESLHKASEKAVEVVKSMAVPVELSDQDQLVKIAS
TSLNSKVVSQYSSLLAPLAVEAVLNVRDLDRPDSVDLRDIKVLRKLGGTVDDTELVKGLVFDHKASHTAGGPTRVENAMI
GLIQFQISPPKTDIEQSVIVSDYTQMDRILKEERNYILGMIKKIRATGCNVLLVQKSILRDAVTDLSLHYLAKAKILVIK
DVEREDIEFISKTLNCLPIANIEHFRAEKLGHADLVEEVSVGSGRVVKVTGIKNMGRTISLIVRGSNVLVLDEAARSLHD
ALCVVRCLVNQRYLIAGGGAPEIEVSRQLGIWSRSLLGMESYCVRSFADAMEVIPFTLAENAGLNPIAIVTELRNRHANG
EANTGINVRKGQITNILEENVVQPLLVSTSAISLATECVRMILKIDDIVSTR*
