# Supplementary material for: Saccharina genomes provide novel insight into kelp biology
Source: Nat Commun. 2015 Apr 24;6:6986. doi: 10.1038/ncomms7986 (PMC4421812; doi:10.1038/ncomms7986)
Supplement: Supplementary Data 1 — The 41 ortholog genes used for constructing phylogenetic tree [file ncomms7986-s2.zip › tree_data/G_1929.faa]

>Sjaponica_21105
MTELSSMGGSGGVPAHIREEAVASAAAPNLGGFGFENYHRNNRIIAELTKAGKEGTLPRAKLTGTTICGCVFKGGVVLGA
DTRATGGTEVVDKNCDKIHYLAPNIYCCGAGTAADTEKTTEMISGQLDLLRLSTGTQSRVITACTMLKRMLFRYQGQVSA
ALVLGGVDITGPHLYNIYPHGSSDKLPYLTMGSGSLAAMSVFETGFKDDMDEAEAVELVKQAILSGVFNDLGSGSNVDVT
VIRVNGETARFRGLEKPNEVSELRKTLQRPAALNVPKGATEVLASRFQPLSSLVTVEDAPQPMEL
>Esiliculosus_0232_0007
MSELSNVAGAGQSVPADLREEVLSASTTNAGGGGFDFENHHRNARIAAELAKSGKEGTLPRAKLTGTTICGCIYKGGVVL
GADTRATGGTEVVDKNCEKIHYLAPNIYCCGAGTAADTEKTTEMISGQLDLLRLSTGTQSRVVTACTMLKRMLFRYQGYV
SAALVLGGVDVTGPHLYNIYPHGSSDKLPYLTMGSGSLAAMSVFETGFKEDMEEAEAVELVKQAIMAGVFNDLGSGSNVD
VTVIRPGGETAIFRGLEKPNEVSELRKTVERPAAIKVPKGATEILASKFQPLSSLVTVEDAPQPMEI
>Ngaditana_03179
MHGESGKQSLRGALKEDVPGFNFDNYARNASLPTETTMHLPSAMKTGTTIAGVTFKDGVVLGADTRATGGTEVADKNCEK
IHYLAPNIYCCGAGTAADTEKTTEMISSQLDLLRLSTGSPSRVVTACTMLKRMLFRYQGHVSAALVLGGVDSSGAHLYQI
YPHGSTDKNPYVTMGSGSLAAMSVFETGFKEDMTEAEAIELVKEAILAGIYNDLGSGSNVDLTIIRRNGEVTVLRGYLTP
NDVEPLRTSYKRPAALSVPAGATAVLSTHMDPARPGLEGLVIEDATAMTF
>Noceanica_8526_1
MRGGSATQSQRGALKEDAPGFNFDNYSRNASLPTEKTLHLPSAMKTGTTIAGVVFKDGVVLGADTRATGGTEVADKNCEK
IHYLAPNIYCCGAGTAADTEKTTEIISSQLDLLRLSTGSPSRVVTACTMLKRMLFRYQGHVSAALVLGGVDSSGAHLYQI
YPHGSTDKNPYVTMGSGSLAAMSVFETGFKEDMSEAEAMELVKEAILAGIFNDLGSGSNVDLTIIRKSGEVSVLRGYVSP
NDLDPLRTSYARPSALTIPAGATAVTASHFEPARKALEGLVIEDATAMTF
>Aanophagefferens_69937
MAALDLDVATLKPVETGGFDFGMTARNEQIAAAAGGRPMPQPMSTGTTICGMVYDGGIVLGADTRATAGSEVADKNCEKI
HYLAPNIYCCGAGTAADTEKTTELIASQLELLRLSTGTQSRVVAAVTLLKRMLFKYQGHIGAALVLGGVDCTGPGLYQIY
PHGSTSKLPYVTMGSGSLAAMSVFETEYKDGMDEAGAVALVKNAIRAGIFNDLGSGSNVDVTIIRAGGASEVIRGYETPN
DTAPLRAAYARPKALIPPAAATAVLSTVVSVSDADAMEL
>Ptricornutum_5311
PSATKTGTTIVGLTFAGGVVLGADTRATGGTEVAEKNCEKIHYLAPNMYCCGAGTAADTEKTTALISSQLELLRMDTHAP
SRVVTACTLLKRMLFRYQGHVSAALVLGGVDVHGPHVYQIYPHGSTSKLPYTTMGSGSLAAMSVFESSWKENMEEADAVR
LVQRAIGAGIFNDLGSGSNCDVCIIRLDGTVDYRRNDIKPN
>Tpseudonana_264377
MSEFTNPSIGHDVTLPDGGFSFDNTHRNAMIQQLSTKAGGSSSILPLATKTGTTIVGLVYPGGIVLGADTRSTNDTTVAD
KNCEKIHYIAPNIYCCGAGTAADTEKSTELISSQMELLRMNTGDGQSRVVTACTLLKRMLFRYQGYVSAALVLGGCDVNG
PHLYQIYPHGSTGKLPFTTMGSGSLAAMAVFEADYRDDLSEEEAVELVKRSILAGIFNDLGSGSNVDTCVIRTDGTTTMG
RNCVKPNEVGELRAKVRRSDVLNMREGTTAVLGSKFVERRGMGVTLADVTVTAMET
>Alaibachii_CCA16537
MIESQLCRALAVNSTQIRKNESEQGERMSEFRRTLSTFGDTTPVKHPYDRGFDFQNCERNKRLMQDGNLTIKAMKTGTTI
CGVVYKDGVVLGADTRSTGGTIVMDKNCEKIHYIAPNIYCCGAGTAADTENTTALISSQLELHRLNTNTESRVVTAMTLL
KQMLFRYQGHISAALVLGGVDATGPHLYTVYPHGSTDKLPYVTMGSGSLAAMSMFEQGYKDDMTEEEAKKLVQDAILAGV
FNDLGSGSNVDITIIKKGPNGVEVVQDINSIKPNEVSQLRDQVKRNIVTDIPRGATAVLKSTFEKFRPELVVEEATPMEL
>Pinfestans_03220T0
MSDFRRTQNTFGDAFPTADQLHGGFNFDNCRRNELLFSQSGGKQKLKATKTGTTIDGVVLGADTRSTGGSIVMDKNCEKI
HYIAPNIYCCGAGTAADTENTTALISSQLELHRLNTDTQSRVVTAMTLLKRMLFQYQGHVSAALVLGGVDITGPHLYTIY
PHGSTDKLPFVTMGSGSLAAMSVFEHGYKDDMTEDDAKKLVQEAILAGIFNDLGSGSNVDVTTIKKVNGKVEVVKEFNCI
KPNEVSELRSQINRDIVTHIPRGATHVLSSKTELFPASIVVEEATPMEL*
>Pultimum_11301
MTDFRRTQNTFGDAFPTDDALHGGFNFDNCRRNELLLSQPGQGGQKIKAMKTGTTIVGVVYKDGVVLGADTRSTGGSTVM
DKNCEKIHYIAPNIYCCGAGTAADTENTTALISSQLELHRLNTDTQSRVVTAMTLLKRMLFQYQGHVSAALVLGGVDVTG
PHLYTVYPHGSTDKLPFVTMGSGSLAAMSVFEHGYKDDMTEEEAKQLVQDAILAGIFNDLGSGSNVDITIIKKVNGKVEV
VQDINSIKPNEVSDLRNQIKRDIVTHIPRGATHVLSSKFEPFPIVVEDATPMDLL
>Sparasitica_12968T0
MSEFRNTTGAEPTAFATAGADVGGFSFENVRRNEFLAAVGATSQASFRVQKTGTTIVGVVYKDGVVLGADTRSTGGSIVM
DKNCEKIHYIAPNIWCCGAGTAADTENVTQMISSQLELHRLNTDTSSRVATAMTLLKQKLFQYQGHLSAALVLGGVDVNG
PSLYTIYPHGSTDRLPFVTMGSGSLAAMSIFEAGYKDDMTEAEAKKLVQDAILAGVFNDLGSGSNVDVLTIKKVNNEVVV
EKEFNCITPNNVSELRSKVNRNVVTSIPRGATRVIRQHYEPMVVVEDGTPMDL*
>Bnatans_141352
MEAYQKSRGGFSFNLCDRNKLLSSDGKATVPKTKKTGTTICGVVYKNGVVLGADTRATEGPIVCDKNCEKIHKITENIWC
CGAGTSADTENVTGLIGSQLELHRLATGKEPRVITALTRLKQRLFQYQGYISAALVLGGVDCDGPHIYTVWPHGSTDHLP
YATMGSGSLAAMAVFEASYKDDMDEKEAIALVNDAIQAGIWNDLGSGGNVDVMVINKKGTKMLRNMVKPNDRTFHAKGFY
KFPKGTTALAEEAKKRFAAMSVSTMEVDS*
>Ehuxleyi_443432
MLPSSAPLHEALGLGGFNFDNTRRNQVLGAQGVAAPRVKKTGTTIVGVVYKDGVVLGADTRATEGETVCDKNCEKIHYIA
DNIWCCGAGTSADTEATTQLVSSQIELHRLATGKAPRTITALTMLKRKLFQYQGNISAALVLGGFDCNGPSLYTVYPHGS
TDSLPYVTMGSGSLAAMAVFEAEYKDAMSVEEAKALVQAAIMSGINNDLGSGGSVDMLVINKDGNTVLRNVVRPNERKFR
KAGGYSFPKGTAKVLTQTFTPLSSLPIDVTTTRSPAAMEVG*
>Gtheta_EKX43371
MEASLEIPKGGFSFDLCKRNAWLESQANYGSSSIIKKAKKTGTTIAGIIFKDGVVLGADTRATSGPIVADKNCEKIHYLA
PNIFCCGAGTSADCENVTEMMASNLTLHRLNTGRECRVITAVTMLSQYLFRYQGYISAALVVGGVDSTGPSLYTIHPHGS
VDQLPFVTMGSGSLAAMAVFEAGYQEGLERQPGIDLVRAAIQSGIDNDLGSGSNVDITVITPEGVQRFRNLDKAEPKYKS
KNPLFYPKGTTKYYDEIISKVAIIEGDAMEQ
>Ccrispus_546304059
MTSSGNAPGGFSFDNVIRNSMLQQKGYAPPTARKTGTTIAGVVFSGGVVLGADTRATSGPTVFEKNCQKIHYIADSIMCC
GAGTAADTDATTQLISSQLALHSLATRRAPRVATALNMLKQMLFRYQGHISAALVLGGVDFHGPHLYTVYPHGSTDRLPY
VTMGSGSLAAMAVFESKYKEDMTADEAKQLVYEGISAGIFNDLGSGGNVDLCIITKEGKELIRGYAKENERKYRRPAGYI
FPHGATPVIAGSEQFKGPEKGFSVVAEVAPAQDTMDVSA
>Cmerolae_CMK289C
MLLEQDFQGFSFDLFLRNQQLLRRWSNESKERIENVLAKPPRKTGTTIAGVLFAGGVVLGADTRATEGNVVADKNCSKIH
YIASNIYCCGAGTAADTEATTQLIASQMELHRQAVDRDLVPVAAAMTRLKHYLFRYQGYISAALVLGGVDELNGPSLYTV
YPHGSVDQLPYVSMGSGSLAAMAVFEARWHEALTEEEAKCLVYEAISAGIENDLGSGSNVDLCVVKNGGRAVDYLRGYAK
ENVRVYRKPTGHVFARGTTAVLAQELRKYVQVTRVVSDL
>Gsulphuraria_545706128
MSQFNGADGGFQFDLLERNERLKEKGYQVPVARKTGTTIVGLVFRDGVVLGADTRATSDTTVFDKNCEKIHYIAPNIYCC
GAGTAADTENTTALVSSQLELHRLNSGRESRVTTALTLLKRMLFRYQGYVSAALVLGGVDFYGPHLYTVYPHGSTDRLPF
VTMGSGSLAAMSVFESKYMDDMSREEAEKLVYEAISAGIYNDLGSGGNVDLCVITRGQTEYLRGYAKENERKFRKPQGYS
FPIGTTSILSSRFERSFVPTPFVSDPENSSTMAVD
>Ppurpureum_2096_8
MERGGFSFDNCVRNAMLESAGYQPPKARKTGTTICGVIFEGGVVLGADTRATSGNVVFEKNCEKIHYIAPNIYCCGAGTA
ADTENTTGLIASQLELHRLSTGRESRVITSLTMLKQMLFKYQGHVSAALVLGGVDLKGPHLYTVYPHGSSDSLPYVTMGS
GSLAAMAVFEANYKDNLTEEEAKLLVKQAISAGIFNDLGSGGNVNLCVIKKGKTEVIKGYAQENPRKYRRPAGYSFPTGT
TSVLESKFQRPVSEIAVVTEVVSESVSMET*
>Pyezoensis_30709_g7506
MLSSKERGGFSFDNVLRNNHLEAQGYTMPKPVKTGTTIAGVVFADGIVLGADTRATSGSTVFEKFCEKIHYIAPNIYCCG
AGTSADTESSTGLISSQLELHRLATGRESRVSTSLTMLKRMLFRYQGHVSAALVLGGVDLHGPHLYTVYPHGSTDRLPYV
TMGSGSLAAMAVFETGYKDDLSLEDAKNLVYRGISAGIYNDLGSGGNVDLCIIKRGSTEYLRGFATENARKYRRPSGYAF
APGTTAVLSSKFTRPLKEIAVVEEAGVAEAAVDGAATPATGEMDTTT
>Cparadoxa_10017
MEDLAAFRSTGGFSFDLCTRNEHLAGKGHKAPKARKTGTTIAGVTFKDGVVLGADTRATEDTIVADKNCSKIHYIAPNIY
CCGAGTAADTENVTMISSQLELHRLNTGRKSRVITACTMLKQMLFYQGHVSAALVLGGVDVTGSHLYTVYPHGSTDKLPY
VTMGSGSLAAMSVFEAGFKDDLTREEAIKLVHAAISAGVFNDLGSGGNVDLMVITKDGVENLRNYDTPNERLYRKPGGYA
FPPGTTPTLGQAVVVGSDAMEM*
>Creinhardtii_30789754
MAGTNGGGFDFDLVKRNSMLEGKGMTLPKAWKTGTTIAGLIFKDGVVLGADTRSTSGSTVADKNCSKIHYITPNIYACGA
GTAADLEHVTDMVSGQLALHRYATGRNARVITAMTMFKQHLFKYQGHVGAALVLGGYDINGPHLFTIYPHGSTDSLPFAT
MGSGSLNAMAMFEAYYKDDMNRAEAMELVAKGIRSGVLNDLGSGSNVDLCVITKDGVEYLRNYEYLQAKTYSRKFPVKYA
PGTATVLRQRILSLKDVEVTEGVPEEMDVS*
>Csubellipsoidea_27386604
MTQGGFAFDLCGRNAYLEGRGINPPRFTKTGTTIAGLIFKDGVVLGADTRSTSDTTVADKNCEKIHYIAPNIYCCGAGTA
ADTENVTGMISSSLELHRYATGRGSRVITALTMLKTHLFKYQGHVSAALVLGGVDFNGPHLFTVYPHGSTDSLPYCTMGS
GSLNAMAVFEDGYKEDLTKEEGMELVARAIRSGIFNDLGSGSNVDLCIITKDGVEYLRNYQRLQDKTYERKFPVKYPAGT
APVVKEKLYKIGVDVAVIAGEPEEAMDTS*
>Vcarteri_23124434
MGSNAGGFDFDLCKRNAMLQNKGMTLPKAWKTGTTIAGLIFKDGVVLGADTRSTSGSTVADKNCSKIHFITPNIYACGAG
TAADLEHVTDMVSGQIALHRYATGRQARVITAMTMFKQHLFKYQGHVGAALVLGGVDLNGPHLFTIYPHGSTDSLPFATM
GSGSVNAMAMFEAYYKDDMDRGEAMALVARAIRSGVMNDLGSGSNVDLCVITKEGVDYLRNYEYLQAKTYTRQFPVKYPP
GTATVVKQRVMSLKGVEVIQGAPEEMDVS*
>Athaliana_19671607
MSQSSVDIPPKGGFSFDLCKRNDMLTQKGLKAPSFLKTGTTIVGLIFKDGVILGADTRATEGPIVADKNCEKIHYMAPNI
YCCGAGTAADTEAVTDMVSSQLRLHRYQTGRDSRVVTALTLLKKHLFSYQGHVSAALVLGGVDITGPHLHTIYPHGSTDT
LPFATMGSGSLAAMSVFEAKYKEGLTRDEGIKLVAEAICSGIFNDLGSGSNVDICVITKGHKEYLRNYMEPNPRTYVSSK
GYSFTKKTEVLLTKITPLLERVEIVEVAGEAMEE*
>Ppatens_28266977
MTKSSVIQVPPKGGFSFDLSRRNAMLQQQGAKLPKYRKTGTTIVGLVYKDGVILGADTRATEGEIVCDKNCEKIHYLAPN
IYCCGAGTAADTENVTDMVSSQLALHRYATGRDSRVVTALTMIKTHLFRYQGHVSAALVLGGVDVTGPHLHAIYPHGSTD
TLPFATMGSGSLAAMSVFESRYKENLTREEGMEIVSAAICAGIFNDLGSGSNVDLCIITKQEGKEYLRNYQQPNPRSYTR
SKGYDFMNGYTAVLSTQIRQLRQHVQVLEGDRMDEE*
