# Supplementary material for: Saccharina genomes provide novel insight into kelp biology
Source: Nat Commun. 2015 Apr 24;6:6986. doi: 10.1038/ncomms7986 (PMC4421812; doi:10.1038/ncomms7986)
Supplement: Supplementary Data 1 — The 41 ortholog genes used for constructing phylogenetic tree [file ncomms7986-s2.zip › tree_data/G_2037.faa]

>Sjaponica_05715
MALRTIGAVARGLSARRPCTAREVATIGAARSVHRSVPAADEVHPLGQHRDTPDNNEETFFDFTDENYERVEKIMSKYPA
NYRQASIIPLLDLAQRQHGGWLPLAAMEKVAKIVGQHEMKVYEVATFYTMFNREKRGKHFIQLCGTTPCMVCGSEDIKKT
ITEELGIKNGGTTKDGLFTLLEVECLGACANAPMVQINDDYFECLTPKTMKELIDACKKGEKPEMGRWGSLPLNGQVSCE
GPHGKTSLGGEPTGPGFMMRKDLEKKVDPASVKEHMCY
>Esiliculosus_0072_0056
MALRTIGAATRALASRRPCTVRAPATVSAERNVHRTVSARDEVHQLGQHKDTPDNNETTFFDFTDENYARVEKIMAKYPA
NYRQASIIPLLDLAQRQHGGWLPLAAMEKVAKIVGQHEMKVYEVATFYTMFNREKRGKHFIQLCGTTPCMVCGSEDIKKT
IMDELGIKNGGTTADGMFTLLEVECLGACANAPMVQINDDYFECLTPETMKELLEKCKNGETPEMGRWGSLPLNGQVSCE
GPHGKTSLEGTPTGPGFMMRKDLEQKVDPKSVKDHMCY
>Ngaditana_03766.01
MLPAVAGRLSRSILRVPAFNKGHALTRVTGAGFHSGRARLMTNYHPTAQHKDEPGNSVKDAWDFSEENYKRVDMILHRYP
TNYKAAGIIPLLDLAQRQNGGWLPVAAMDKVASIVGVVPMRVYEVATFYTMFNREKVGKYFIQLCGTTPCMVNGAEEIRA
TIEKHLGIKEGETSKDGLFTLREVECLGSCANAPMVQLNDDYYECLTPASTIELLEACKKGNPPKMGRWGSLPMNGQVSC
EGPHGKTTLKEPAPAPGFMMRKDLDGNVDPATVKRDMHY
>Noceanica_9179_1
MDRQGKDLLLFPSPFLLAWLSFSSGLTLVIMLPAVLRRLGRSAAAGGLLEKSTRPAAAAATGFHSSPAVLTNYHPTAQHK
DEAGNSVKDAWDFTDENYKRVNMILARYPANYKAAGIIPMLDLAQRQNGGWLPVAAMDKVASIVGVVPMRVYEVATFYTM
FNREKVGKWFIQLCGTTPCMVNGAEEIRATIEKHLGIKEGETSKDGLFTLREVECLGSCANAPMIQLNDDYYECLTPATT
IELLEACKKGNPPKMGRWGSLPMNGQVSCEGPHGKTSLKEPAPTPGFMMRTDLDGKVDPATVKKEMHY
>Aanophagefferens_59800
MFGLRRLPRALARPSGVARAGGPGVRPLSNFHPLAQHVNTGDNTKETTFDFSPDNHLRAEHILGKYPANYKMSGIIPLLD
LAQRQSGGWLPLAAMDKVAKYVGCAPMRVYEVATFYTMFNREQVGTYFIQLCGTTPCMVCGSEAIKKSIEDHLGIKEGET
SKDGLFTLREVECLGACANAPMIQMNDDYYECLTPDSMVALLEACKKGEPHAMGRWGSLPMNGQVSCEGPAGKTSLASAP
GPQPVRAEGFAGDVDPASVKAHMGY
>Ptricornutum_22919
MLSRFGASRFASKLSPVIRSQSRTFAGQKPFHIDTPENNLEVHFDFTLENYDRVKYIMAKYPNNYKQAAMIPLLDLAQRQ
HGGWLPLTAMHKVAAICEVAPVRVYEVASFYTMFNRNPVGKYFIQLCGTTPCMICGSEDIKQTIEKHLGIKNGETTKDGL
FTLLEVECLGACANAPMVQLNDDYYECLTPDTTIALLESCKAGNPPAMGKWGSLPMNGQVSCEGPKGKTSLKEIVVPVVD
KTRFEKGEVDPAKIKKLMAY
>Tpseudonana_26002
MLSAARHLSRRLPSVVAATSGQTRSMGHAQSFHINTPDNTPETYFDFTEENYHRVNKILSKYPANYKQSGIIPLLDLAQR
QHGGWLPVAAMDKVAQIVGAAPSRVYEVASFYTMFNRTKVGKYFIQLCGTTPCMICGSEDIKKTIEKHLGIKNGETTKDG
MFTLLEVECLGACANAPMIQLNDDYYECLNAKSIVELLEACKAGKPPAMGKWGSLPMNGQVSCEGPLGKTSLFEVEAPKV
DVTRFKEGQVDPASVKAHMAY
>Alaibachii_CCA19114
MLRLLRLSSARAINKRNYVKAFHAGSSSPAIFAQHRDTRDNTKESSFDFTTENYTKVHAILDRYPENFKASAIIPLLDLA
QRQHGGWLPLAAMNKVARIVDVKPIQVYEVATFYTMFNREKVGKFFIQLCGTTPCMICGSEEIKHTIEEHLGIKEGETTK
DGMFTLREVECLGACANAPMVQINDDFYENLTPETTKELLEACKCGQPPKMSKWGSLPLNGQLSCEGPQGKTSLLWDKHP
PPGFRMRPDSELQPKVDPKKIKEEMLY
>Pinfestans_13683T0
MLSRSVRALRASAAQLSARPVAAAGFHSSNIAGSSFVQHRDTEDNNADTPFDFTPENYDRVHAILDRYPENYKTSAIIPL
LDLAQRQHGGWLPLAAMNKVARIVDAKPIQVYEVATFYTMFNREKVGKYFIQLCGTTPCMICGSEEIKKTIENHLGIKEG
ETTEDGKFTLREVECLGACSNAPMVQINDDFYENLTAETTRELLDACKNDAPPLMNKWGSLPMNGQLSCEGPQGKTTLKW
DKVPGPGFRMRPDDELKPKVNPKDIKEAMLY*
>Pultimum_09573
MLARSCVESEHRDTDDNNIDTSFDFTPENYDRVHAILDRYPENYKASAIIPLLDLAQRQHGGWLPLAAMNKVARIVDVKP
IQVYEVATFYTMFNREKVGKYFIQLCGTTPCMICGSEEIKKTIENHLDIKEGETTADGKFTLRELSCEGPQGKTSLLWEK
APGPGFRMRPDSELQPKIDPKKIKEEMLY
>Sparasitica_01020T0
MLSRLVASVARRAPTARAMSGGAISQHRDTPDNTKETPFDFSEENYVKVHAILSRYPENYKASAIIPLLDLAQRQHGGWL
PLAAMNKVARITEVKPIQVYEVATFYTMFNREKVGKYFIQLCGTTPCMICGSEEIKKTIESHLGIKEGETTADELFTLRE
VECLGACANAPMVQINDDFYENLTPQTTRELLDACKAGKAPAMNKWGSLPMNGQLSCEGPQGKTTLKWEHPPAGFKMRPD
SDLVPKVDPKTIKEEMLY*
>Bnatans_55826
MLPLCVSPVRETMQSVRFAQNATDMCGLHRHTELNNLETKFEFNAESKKEIDRVLKKYPPQYKKSATIPLLYIAQEQEGS
ENWLTLAAMNKIAELLEVPPMNVYEVATFYTMFNREPVGKYHIQLCGTTPCMVAGCGKDSIKKVIMDELGIKDGETTEDG
MFTLTEVECLGACVNAPMIQVNNKEFYEHLTEESTKKLLDTWKSGGTPKEGNQNHVKTCEGPMGKTSLKGGEPGFPEFLD
LDKVIAEKKEADAKKASESS*
>Ehuxleyi_417860
MPLLWIVQAQLDRAHATIKADNPRGAMAFPKSQGGGGWVPLAAMHKIAERLGCSHMDAYEVATFFTMYNREKRGRFHIML
CATTPCMVCGAYDIMHTIEKHLGIKAGETTADGEFTLTEVECLGACVNAPMVQVNDMFFENLTTESTVELLDNLKAGNPV
KIGPQNGLTNSEGPMGRTSLIEPPLGPQCRDLGA*
>Gtheta_EKX50184
MSLSLVQRRIQNIVAKHARFGAQSFRMFHAGRPLSADHVNVHRDTEYNNLDTMWDFTPESYKQIDEILKKYPRNYKRSAV
MPLLHLAQKQTEHMPEHGSTGWIPLVAMNKIAKILDMPPMRVYEVATFYTMYNRTPIGKHNIQVCTTTPCMVGTYGIGAY
TILDAIKKHLGIEVGETTKDGLFHLMEAECLGACCNAPMMQIAGPICNDAYYEDLTPESAIAIIEKLRKGETPPPGPQNG
RKGSIGPLGKTVLLGEPNAPYCRDLNAKA
>Ccrispus_546327876
MAMLRAGASALRRVSRVSRVAPSAPALIADEAALLRPAAMQKRGAWSPTAPAYAGGLNVHRDSADNTVDTPFDFSDENYA
QIQTILKRYPKNYAASAVIPLLDLAQRQNGGWLPLSAMNKVAKLLGMAPIRVYEVASFYTMFNRDKIGKYNVQVCTTTPC
MLRGAYDILDAVKEHLGVEVGGDTADGLFHVMEAECLGACVNAPMVQINDHFYEDLTKKTVKSVLSDLKAGRQPKIGPQI
DRNGCEGPQGRTSLKTPAGGPFCRDLAAAKEAQEKAQ
>Cmerolae_CMR188C
MAPFPRVGALGIVRQWFSHVRRGSGGYFEWNPRRALAGRSNVHRDSEGNSEFTTFDFSEDNYKKIAEILKRYPVNYKQSA
VIPVLDLAQRECGGWLPLAAMNKVAQVLGMQPMRVYEIATFYTMFNTVPIGKYNVQVCTTTPCMLRGAYDILRACEEESG
ARAGGDSPDGLFHIMEVECLGACANAPMMQINDDYYEDLTPQSAKAVLKSFRDGNPLKPGPQVARKSSMGIQGKTTLLEE
PPGPSCRDL
>Gsulphuraria_545710840
MARNVMNLFHLYKQTSSFLSGFNGFQILSKQRGSNSFGVFSVLNCRKSPPSKSFSTGSLSHVDREGNTAETTFDFTDENY
EKIENILKKYPRNYKSSAVIALLDLVQRQCGGWIPLAAMNQVAKILEMPPIRVYEVVTFYSMFYREPIGKFNVQVCCTTP
CMIRGAYDILRAIQSKFNLEPGGNSPDMMFHLEEVECLGACVNAPMMQVNDDYYEDLTVESAIQVLENLRDHKAVKVGPQ
NSRHQCVGIQGKTTLLSEPPGPYCRSLETEQVKKAS
>Ppurpureum_4432_16
MQSALSAAARSAAMGAGAKAWSRVATSCAGMGLWRAVMTAAASVSPAMSAPASRGRGVSCLLARALDDKPASAMSALNGC
APTHLRRGLHASPAWRYAEAMNQHRDVPHNTEETPFDFTDENYTKIAELLKKYPSNYKSSAVIPALDLAQRQCGGWLPLA
AMNKVANVLEMAPMRVYEVATFYTMYNREKIGKYNIQVCTTTPCMIRGGYEVLKACEEYLGIKVGGDTPDGLFHLMEVEC
LGACVNAPMVQINDDFYEDLTPESTVKVLKSFQEGKPLPYGPQNGRHTCVGPQGKTTLFEEPSGPSAPNLDA*
>Pyezoensis_8841_g2093
MAVARTVAARAVGLLSSTQRNLAALAPAGASVASAAAFPGAAGSHPPSALPQPATATAFAAAAGGRRGLAGVVVHRPSPT
NTAETPFDFSDENYAKIDTILARYPSNYRASGVIPLLDLAQRQAGGWLPLSAMNKVAKVLGMAPVKVYEVATFYTMFVRE
PIGKYHIQVCGTTPCMLRGARDIVAAATDEAGCALGATSEDGLFHVTEVECLGACVNAPMAQISSTTADPYVEDLTPDSM
REVIRALRAGKDIRVGPQTERPGCAGPQGKTSLLGDVPGPYCRDLKAEG
>Cparadoxa_31594
MLGRALSQLARTTAVRSVAPRAAVSTPLRHYSTALNIHRDSSYNNPNTPFDFTSENYAKIDKLLKKYPPNYKQSAVIACL
DIAQIQNGGWVSLAAMNKIAQVLDMPPMRVYEVATFYSMFNREPVGKFLVQVCVTTPCQIRGCDDLIKAIEKHLHIEMGT
TADGWFTLGEMECMGACVHAPMIVVSDYRDPSNFSYVYYEDLDIPTTLKVLDDLKAGRPVKGGSQKGRIGAEPFGGKTSL
FGEPRGPHCRDLGKAKADWEAAQAAAAAAAAAKK*
>Creinhardtii_30790863
MLSRALLLAGRLAATGQQQAASTSSRAVQPLGSLLQRCNFATNSTDIFNIHKDTPENNAATSFEFSEATLKVVNDIIARY
PPNYKQSAIIPVLDVTQQENGGWLSLAAMNRVAKLLDMAPIRVYEVATFYTMFNRTKIGKYHVQICGTTPCRLQGSQKIE
EAITKHLGIGIGQTTQDGLFTLGEMECMGACVNAPMVAIADYTKGVSGFEYIYYEDLTPKDIVNILDTIKKGGKPKPGSQ
YRLKAEPAGAVHGGEKWVPKDGETTLTGAPRAPYCRDLNATA*
>Csubellipsoidea_27395053
MAQASSSSPSFGCTSRSFATNSHDILNTHRHSPKNNWETPFDFTPENYERVAEVLAKFPTNYKQSACIPLLDLAQQQNDG
WLSLNAMNRVAEIIEVPPIRVYEVATFYTMFNRSPIGKYHIMVCGTTPCMLCGSRSISSAIKDHLKIDYGQTTSDGLFTL
GEMECMGSCVNAPMIAVADYTGGAQSFSYNYYEDLTPADAVKILEDLKGGKKPKVGSQYRDFAMPAGQVQGGKWTAASNK
AGLTLAFEASGGKVPGPYCRNLDEPAEGGESKSAPPPPPPPPPPSKEGAKAKA*
>Vcarteri_23137318
MLSRALLLAGRLASAASSQSSASTLSRAVQPLSLLLQKYNFATNSTDIFNVHKDTPENNASLTFDFTEANYKIVNEIIAR
YPPNYKASAIIPVLDVAQQQNGGWLSLAALNRVAKVLDMAPIRVYEVATFYTMFNRTKIGKYHVLICGTTPCRLQGAQGI
EEAVTKHLGIHIGQTTPDGLFTLGEMECMGACVNAPMVAIADYTKGVEGFEYTYYEDLTPSDIVGILDTIKKGGKPKPGS
QHRSKAEPAGAVVGDKWVPKDGTVTLAGPLRGPYCRDLNAV*
>Athaliana_19647195
MLARLAAKRLLEIRQVFRQPTSQVTRSLSTALNYHLDSPDNKPDLPWEFSEANQSKVKEILSYYPSNYKQSAVIPLLDLA
QQQNGGWLPVSAMNAVAKVIEVAPIRVYEVATFYSMFNRAKVGKYHLLVCGTTPCMIRGSRDIESALLDHLGVKRGEVTK
DGLFSVGEMECMGCCVNAPMITVADYSNGSEGYTYNYFEDVTPEKVVEIVEKLRKGEKPPHGTQNPKRIKCGPEGGNKTL
LGEPKPPQFRDLDAC*
>Ppatens_28268359
MRPWRVATRALWMLRTTTTTTTTTATVQGWHSRRAPAPHSLARVSTQIRRREDLSRSYSTATFAHVNTPDNNPDLKWDFT
PANMEKVKELLSHYPKNYKQSAVIPLLDLAQQQQGGWLPVQAMNRIAEIVGYAPIRVYEVATFYSMFNRQPVGRYHLLVC
GTTPCMLRGSREIEDALLKHLNVARNEVTKDGLFSVGEVECMGSCVNAPMIVVADYSNGVEGYSYNYYEDLTTERVVELV
EELRQGKKPKWGTQHPERINCGPAGGNTTLLTEPRAPACRDLDAC*
