# Supplementary material for: Saccharina genomes provide novel insight into kelp biology
Source: Nat Commun. 2015 Apr 24;6:6986. doi: 10.1038/ncomms7986 (PMC4421812; doi:10.1038/ncomms7986)
Supplement: Supplementary Data 1 — The 41 ortholog genes used for constructing phylogenetic tree [file ncomms7986-s2.zip › tree_data/G_2075.faa]

>Sjaponica_08595
MVLYVIGLGLGDEKDITVRGLEAVRRSTKVVLEHYTSILGVDKEKLEAFYGKEITLADRNVVESEADSIYSTAREEDVSF
LVVGDPLCATTHTDLIIRARELGIKVEVIHNASVMGAVASCGLQLYNFGQTVSIPLWEENWEPDSFHEKIRVNKTNGMHT
LCLLDIKVKEPDFEKMARGKISYLPPRYMTVGTALEQLLEVEARKGEGVYGPDSLCVGLVRLGQPTQQIVAGSMSELLDV
DFGAPLHSLVICGTTHPLEDELLKWHRVQKSSPPAEVEGSELAEVEGGERAEGGEEAEGSEREEASR
>Esiliculosus_0014_0175
MVLYVIGLGLGDEKDITVRGLEAVRGSAKVVLEHYTSILGVDKTKLEAFYGKDIVLADRNVVESEADSIYATAKDEDVSF
LVVGDPLCATTHTDLIIRARELGVKVEVIHNASVMGAVASCGLQLYNFGQTVSIPLWNENWEPDSFYEKIRVNKMNGMHT
LCLLDIKVKEPDFAKMARGKVSYLPPRFMSVGTALEQLLEVEARRGEGVYGPDSQCVGLARLGQPTQQIVAGTMSELLGV
DFGEPLHSVIINGTTHPLEDELLKWHRVTDSAGTAVEGTTVAAEGGKAAAGVGLGATAAKGDAEAEGGEQDKDIPR
>Ngaditana_06117
GLGDEDDITVRGLKAVQRSEVIFLEAYTSVLGTPKERLETVFGKSIVIADRNMVESEAERIYMPAKETDVCFLVVGDPLC
ATTHTDIIIRAKAEGIRVEVVHNTSVMGAVASCGLQLYSFGYTVSIPLFEGEWRPDSFYPKIAYNKAGGMHTLCLLDIKM
KEPDYEEMMRGRVRYLPPRFMTVNVAIGQLLAVEAVRGEGVLSRETSAVGLARLGQSTQMIVSGTLGELLEVDFGKPLHS
LVICGEQHPCEVELLDMFHVRKGGWSRYVRPDDNTSSSSDDGDEDDGVDGNGPPAHADVTGEGLKQ
>Noceanica_741_1
MVLYVVGLGLGDEDDITVRGLKAVQRSEVVFLEAYTSVLGAPKERLETAFGKSIVVADRAMVESEAERIYLPAKDTDVCF
LVVGDPLCATTHTDIILRAKEAGIPVEVVHNASVMGAVASCGLQLYSFGYTVSIPLFEGEWRPDSFYSKIAYNRAGGMHT
LCLLDIKMKEPDYEQMMRGRVQYLPPRFMTVNVAIEQLLAVEVTKDEGVLLLETPAVGLARLGQPTQQIVAGTLGELLEV
DFGRPLHSLVICGEQHPCEVELLQFFHVTRGGWNKYVKPVEDASSSSDEEDETQQQDDE
>Aanophagefferens_29030
MVLYLIGLGLGDEKDITVRGLEAVKACSEVWLESYTSVLGVDVKALEAYYGRPVRVASRDTVESECDQIIGSCVDADVAL
LVVGDSLCATTHADIALRARAMGAKVEVILNASVMAAVGKCGLQLYSYGATVSICFFEGEWRPTSFYDKVLYNARGNMHT
LCLLDIKVREPDYEALAKTGRTTYLPPRFMTVNQCVDNLLEAEAKHQGGVCTGGAMAVGCARLGQPTELIVAGTLDELRN
VDFGGPLHCLVLCAPELHELERDYLAQFPLPVAPPPAP
>Ptricornutum_5236
MVLYMVGLGLGDEDDITVKGLKIVKSADFVFLEAYTSILGVDKSRLEELYGKSITVADRNMVETQAEELILEPSVKKNVA
FLVVGDPVCATTHTDLWLRAKQRNIEVRIVHNASIMGAAGACGLQLYNFGHTVSIPFFEEKWRPTSFYPKIKINRQGGMH
TLCLLDIKVKEPDFQAMMKGKTKYLPPSFMSVNTASEQLLEAEDSHKEHAYDGSQTLCIGLARMGQDSQCIRAGTLEELK
NANMGEPLHSLIICGDLHDLEMEVLKEYLVE
>Tpseudonana_20788
MVLYIIGLGLHDEKDVTVRGLELIKSSSHVFLEAYTSVLSIGKERLEAFYGRDDIVIADRDFVECHAEDIYMPAKEGNVS
FLVVGDPVCATTHSDIMIRAREEGIAVELVHNASAMGAVGCCGLQLYNFGQTVSIPYFDENWRPTSFYPKIKYNRLGGMH
TLCLLDIKVKEPDFEAMKRGKIVYLPPRFMPVDVASEQLIEAEETRKGGAYKPESTLCVGLARLGQPDQCIMAGTLEELK
NADLGAPLHCMIICGEVHDMELEALRPYLIKDSKYLIDAEGSLFDREGE
>Alaibachii_CCA20050
MLYIIGLGLSDENDITLRGLQAVKECQKVFLEHYTSVLGVDPEKLSKLYDREITIADRDSVEMEADEILKYAKDGNSAAF
LVVGDPLCATTHTDLILRAKEQNIKVQVIHNASVMGAAASCGLQLYNFGQTISIPFFTSNWKPDSFYDKIKYNRNGGMHT
LCLLDIKVKEPDYQALSLGKHRTLPPRFMTVDQAIDQLLEIEDQRKEGAYTSDSLCVGLARLGQNDQKIVAGTLKQLQSI
DFGAPLHSLVIAGDVHVVEKEMLAQYYAH
>Pinfestans_11907T0
MVLYVVGLGLGDEQDVTLRGLNAIKKSKKVFLENYTSVLGVELEKLGEFYGREVILADRDCVETGADQIFADAKDDDVAF
LVVGDPLCATTHSDLILRAKELDIKVEVIHNASVMGAAGSCGLQLYSFGQTVSIPFFRDEWRPDSFYEKIQYNRRGGMHT
LCLLDIKVKEPDFEAMCRGRTVYLPPRFMSVNQAIEQLIEVEEKRQEGAYSKDTICVGMARLGQKDQTIIAGTMEELLTA
DFGAPLHCLAITGEVHPLEEEMLKQFYIKK*
>Pultimum_10347
MVLYVVGLGLGDEQDITLRGLNAVKKSKKVFLENYTSVLGIELSKLSEFYEREVILADRDCVETGADQILEDAKDHDVSF
LVVGDPLCATTHSDLIIRAQELDIKVEVIHNASVMGAAGSCGLQLYSFGQTISIPFFREEWRPDSFYEKILYNKKGGMHT
LCLLDIKVKEPDFEAMCRGKIVYLPPRFMTVNQAVEQLIEVEEKRQEGAYTRDSLCVGMARLGQKDQTIIAGTMEELLTA
DFGAPLHCLVIAGDVHPLEEEMLKQFRIKH
>Sparasitica_18083T0
MVLYVIGLGLGDETDITVRGLNAIKTCDKVFLENYTSILGIDHKLLTEYYGREVILADRECVESGAEVIYEQAKDKNIAF
LVVGDPFCATTHTDLILRAQEIGARVEVIHNASVMGAAGACGLQLYHYGQTVSIPFFTEGWRPDSFYDKVAFNRKGGLHT
LCLL
>Bnatans_41308
LYLIGLGLGDPSDITVKGLRVLRRCKYAYLEGYTSLMSCSKDEMEEIFGRKILHADRDFVESRADFILDQARNSSVALMV
VGSPLSATTHYDIVLQARKLGISVFIIPNASIMDAVGVCGLQLYNFGQTVTIPEFEGNWRPTSFMDKIEANRKNGLHTLC
LLDIKAKEHMEKPQFPNENEFSSLSSNPPPRCLTVSSAARQILSVAGKKNQLLSKREKRPDTIAVGLARVGSANMSIVVD
TLAALRDDVDMGPPLHCLIIPAPDQYLHFLEKDALAMFRNQPLPVDRR*
>Ehuxleyi_236620
MLYLVGLGLNDEHDISLRGLEIVRRCEEVYLEAYTSVLTVPVARLEALYGRPVTVAERDFVESAIEPVLERARTAEIALL
VVGDPFGATTHCDVLARAKALGVQTRVVHNASIMNAIGCCGVQLYRFGEAVSVPFFTDSWKPASFFDKLEANASLGLHSL
LLVDIKTREPTLPSLARGRPVYLPPRFMTVRQAVGQVLEIAATRPGSGVGATSRAIGVARVGTESQVCVHGTLGELRSVD
FGPPLHSLVLLGAITEAEGSGSSESDEEDQH*
>Gtheta_EKX37511
MEEKTDKSTGVLYLIGLGLSNEQDITVCGLQVVKRCKHVYLEGYTSILGVEKSKLEEFYGREVELMDREAVESNSDEMLL
AARTAEVAFLVVGDVYGATTHTDIALRAKEMGIRVEVIHNASTMNACGACGLQLYNFGQTVSLCFWTE
>Ccrispus_546300118
MSPSPLNEDPSKRASSEFTAPSSSGVLHLIGLGLGDERDVTLRGMDLIRSAGVVYLEAYTSILGVSAPALEKAYGRSVCI
ADREFVEERAQEILTNAQSQPGGAAFLVIGDPFGATTHTDLWLRARERGLKVNVVHNASIINAIAVTGLQLYLFGQAISL
CFWTDTDRPTSYYPKLLQNRRNGLHTLCLLDIKVKEPSLESLARGKKLYEPPRYMTVNQAIDQLLEIDSILEADELVEDT
MAVGVARIGQPNQLIVYASLGTLRQTDFGPPLHSLVIPARELHFHEEEVLSWFKPKSHDTTKPQIS
>Cmerolae_CMJ181C
MPLYFIGLGLGDERDITLRGLETVRSCDRVFLDGYTSLLRTDLGQLEDLYGKKVTIADREMIEENVSSLLEPARTGNVAF
LVVGDVFGATTHHDLVLRARQLGVECRFIFNASILTAVGVCGLQLYRFGETISLVFWTNAWRPTSWYEKLEANRRRGLHT
LFLLDIRVHEPSEESLARGVKVFEPPRFMTIADAAQQLLTLWRERAQLLGRETDETGAGAFAYDSDTLCIGLARVGQVDE
LMAVGTLKEFSGKDFGPPLHSLVMPGDLHAVEAEYLASLPRASSLQTLLV
>Gsulphuraria_545714139
MLYLIGLGLGDEKDITIKGLEAVKKADLVFLESYTSILGIDRESLSSFYGKEVVEADREFTEGAKEILSLAKTKNVAFLV
VGDPFSATTHTDLVLRCRKEGIQVEVFHNASILNAVGKCGLQLYKFGETVSLVFFTDSWKPDSFYDKIARNRAAGLHTLC
LLDIKLKEPNLESLARGKVVYEPPRMMTISHAIQQLLDVEDSRKQQGKII
>Ppurpureum_2088_4
MLYVVGLGLGNEKDVSVRGLEAIRRCAHVYLEHYTSVLGVDCEALEAFYGCRVTLADREFVEERVDGMLHQAREADVAFL
VVGDPFGATTHTDLLLRAREEQVDYEIVHNASIINAVGCCGLQLYNFGMCVSMVFFTDTWKPDSFYDKLAVNRRNGMHTL
VLLDIKVKEPNMEQLARGRKVYEPARFMTVNVALEQMMEVERTRGEALYGTDTFVVGLARVGQPSQMIKYGPISELARHE
FGAPLHSLIIPAPDHTLHESERDMLRSFR*
>Pyezoensis_9426_g2263
MLYFIGLGLGDEKDITLRGLEAVKRCSHVYLESYTSLLGVDKAALERLYERPVQVAEREFVEERAEEMLDQAAPADAHVA
FLVVGDPYGATTHTDLWLRAVERGIPVEVIHNASIMNAVAACGLQLYRFGEAVSLCFWTDTWRPDSYWAKIARNRAAGLH
TLCLLDIKVREPSVESLARGRRVYEPPRFMSVAQAATQLLDIVAGRGGSGGVTDTAGVGPDTRCVGLARVGQTDQVVVYG
QLADLANADVGPPLHSLVVPAADLHFHEQAVVDHYALRAAPTHAAAEGSAPATPTEKGD
>Cparadoxa_23295
MFYLIGLGLGDEKDITVKGLEAVRKCTRVYLEAYTSILTVGKERLEEYYGRSVVVADREMIESSSDEILANADKEDVALL
VVGDPFGATTHTDIVLRAKELKIPVKAIHNASIMNAVGCCGLQLYKFGQTVSIVFFTETWRPDSFYDKILANTNAGLHTL
CLLIKVKEPSLESLAGKKVYEPPRFMTVAQARASAAEQLLEVEEKRKQGYGPETLALGMARVGTDEQRIVLAGCPVSALH
DLEREYMRQFCVDPSFLDAAS*
>Creinhardtii_30783467
MVLYLIGLGLFNEQDITLRGLEALRRCSRVYLEAYTSILLCNKDKLEKLYGKEVIIADREMVESRAEEILEGADSGDVAF
CVVGDPFGATTHTDLQLRARERGLTVRVVHNASVMNAVGACGLSLYRFGEAVSIVFFTDSWRPDSFYDKILANRKMGLHT
LCLLDIKVKEPDLAALARGRTVYEPPRYMSIKTAIEQLLEVEAARGGGAYGPDSLAVGIARLQADDQQIVAGTLAQLLEV
DFGLPLHSLVLAGEVHVTEQEMLQHYRAGRGPGAVTEPVPGLGSSENTGQAAAAGAGAGR*
>Csubellipsoidea_27387972
MVLYFIGLGLADERDITVRGLEAVRGCSRIYLEAYTSILLVQKENLEKYYGKEVIVADREMVESQVDAILSGADKEDVAF
LVVGDPFGATTHTDLQLRAKALGIPVSVIHNASIMNAVGACGLQLYRYGEAVSIVFFTESWRPDSFYPRIAANRQRGLHT
LCLLDIKVKEPSLESLARGRKVYEPARYMTVNTAIEQLLEIEEDRKEGAYGPDTLCVGVARIGSDTQQIVAGTMSELAGV
DFGPPLHSLIIAGETHVIEQEILAQYRTQPF*
>Vcarteri_23129814
MVLYLIGLGLFNEQDITLRGLEAVRRCSRVYLEAYTSILLCGKEKLEALYGKDVIIADREMVESRAEEILDGADAQDVAF
CVVGDPFGATTHTDLQLRARERGIPVRVVHNASVMNAVGACGLSLYRFGEAVSIVFFTDTWRPDSFYDKILANRRLGLHT
LCLLDIKVKEPDLAALARGRVVYEPPRYMTINTAIQQLLEVEERRKEGAFSNSSLGVGIARLQADDQQIVAGTLEQLLEV
DFGAPLHCLVLAGDLHVTEREMLEFYMMGTTDGCGCGNASGTQQES*
>Athaliana_19645849
MLYIIGLGLGDEKDITLRGLEAVKKSQKVYMEAYTSLLSFGLSADGLSNLEKFYGKPIILADREMVEEKAGDMIDEAIDN
DVAFLVVGDPFGATTHSDLVVRAKTLGVKVEVVHNASVMNAVGICGLQLYHYGETVSIPFFTETWRPDSFYEKIKKNRSL
GLHTLCLLDIRVKEPTFESLCRGGKKQYEPPRYMSVNTAIEQLLEVEQKHGDSVYGEDTQCVGFARLGSEDQTIVAGTMK
QLESVDFGAPLHCLVIVGETHPVEEEMLEFYKYKSGN*
>Ppatens_28262064
MLYVVGLGLGDEKDITLRGLEAVRKCDKVYLEAYTSLLALGLGPDATTTLEKIYGRPVVVADRELVEQGAEGILEEARTL
NVAFLVVGDPFGATTHSDLLVRAKTLGIDVEVVHNASIMNAVGACGLQLYRFGEAISIPFFTDTWRPDSFYDKIEANRKI
GLHTLCLLDIRVKEQSVEALCRGRKEYEPPRYMSINTAIEQLLEVEETRAGKVYSEETLCVGLARLGTSTQKIVAGSMKE
LLDVDFGPPLHSVVIAGTTHVMEEEFLSFYKPS*
