# Supplementary material for: Saccharina genomes provide novel insight into kelp biology
Source: Nat Commun. 2015 Apr 24;6:6986. doi: 10.1038/ncomms7986 (PMC4421812; doi:10.1038/ncomms7986)
Supplement: Supplementary Data 1 — The 41 ortholog genes used for constructing phylogenetic tree [file ncomms7986-s2.zip › tree_data/G_2149.faa]

>Sjaponica_15199
MGKVIRGQRKGKGGIFTSHTRLRKGPVKFRKLDYAERHGYIKGVIKDIIHEPGRGAPLAKVQFQNPYKFRRDNELIVAVE
GMYSGQFIYCGKKASLTVGNIMPLGSMPEGTVCSSIEAKIGDRGTFARCSGDYAVIISHDEDKGTSKIRLPSGSKKTVRS
ECRAMVGIVAGGGRTDKPMLKAGRAYHKYRVKRNEWPHVRGVAMNPVEHPFGGGNHQHIGHPSTANRLASAGQKVGLIAA
RRTGRLRGIRTEKE
>Esiliculosus_0092_0010
MGKVIRGQRKGKGGIFTSHTRLRKGPVKLRKLDYAERHGYIKGVVKDLIHEPGRGAPLAKVQFQNPYKFKRDNELIVAVE
GMYSGQFIYCGKKASLTVGNIMPVRSMPEGTVCSSIEAKVGDRGTFARCSGDYAVLISHDEEKGTSKLRLPSGSKKTISS
DCRAMVGIVAGGGRTDKPMLKAGRAYHKFRVKRNEWPHVRGVAMNPVEHPFGGGNHQHIGHPSTANRLASAGQKVGLIAA
RRTGRLRGIRTEKE
>Ngaditana_30413
GKTTGLLLVLSARLSMGKVIRTCRKGVGGIFKSHTKLNKNPVKLRKLDYAEKHGYIKGVVKEIVHESGRGAPIARVQFKN
AYRFKRDTESFVAVEGIYSGQFIFAGKKAALVIGNVLPLSQIPEGTVVSNVEARPGDRGSFARTSGGYAVIVAQDEDRGT
TKIRLPSGAKKTVSSSSRGVIGIIAGGGRTDKPMLKAGRAYHKYRVKRNEWPKVRGVAMNPVEHPHGGGNHQHIGHPSTV
KRDAPAGKKVGLVAARRTGRLRGIKKNAEKDQ
>Noceanica_9365_1
MGKVIRTCRKGKGGIFKSHIKLNKNPVKLRKLDYAEKHGYIKGVVKEIVHESGRGAPVARVQFKNAYRFKRDTESFVAVE
GLYSGQFIFAGKKASLVIGNVLPLSQIPEGTVVSNVEASPGDRGTFARTSGGYAVIVAQDEDRGTTKIRLPSGAKKTVSS
SAE
>Aanophagefferens_54227
MGKVIRGCRKGKGTIFTAHTRLRKGPVKLRKADYAEKTGYVKGVVKAIVHESGRGAPIAKVQFQNSYRFQRDNELFVAAE
GLYEGAFIYCGAKAQLAVGNVLPISAIPEGTVICNAEARPGDRGAFARCSGDYAVVVTHDEDHGTTKLRLPSGGKKTVKS
VCRAMIGIVAGGGRTDKPMLKAGRAYHKYRVKRNEWPKVRGVAMNPVEHPHGGGNHQHIGHPSTTKRICSAGKKVGLIAA
RRTGRLRGLKKTAVDKD
>Ptricornutum_28234
MGKYVQAQRKGKSPIFQAHTRTRKGAVKLRALDYAEKHGYIRGVVKEILHDPGRGAPVAKVQFRDAYRYQRNNELLVCTE
GMYTGQFIYCGKKASLTVGNVLPLSAVPEGTIVCNVEAKLGDRGAFARGSGAFAVVVSHDDDKGTTRLRLPSGGKKSVPS
AVRAQIGIVAGGGRTDKPLLKAGRAYHKYSVKRNCWPKIRGVAKNPVEHPHGGGNHQHIGMPSTVARDRPAGRKVGLIGA
RRTGRLRGARKTAQDKD
>Tpseudonana_264201
MGKYVQAQRKGKSPVFKAHTRTRKGAVKLRSIDYAERRGYVRGVVKEILHDPGRGAPVAKIQFLNAYRFKRDTELMVATE
GMYTGQFIYCGKKATLNCGNVLPLKQVPEGTIVCNIEAKVGDRGAFARGSGCFAVVISHDEDKGTTRLRLPSGGKKTVSS
NVRAQIGVVAGGGRTDKPLLKAGRAYHKYAVKRNCWPKIRGVAKNPVEHPFGGGNHQHIGRPSTVSKEAPAGRKVGLIGA
RRTGRLRGVKKLGQDKD
>Alaibachii_CCA17322
MGRVILAQRKGAGGIFKSHNKHRKGRAAFRVPDYIEREGYIKGVVREIIHDPGRGAPLARVTYRDPYRYKTNHELLIAAE
GMYTGQFIYSGKKAAMTVGNILPLSSLPEGTIVCNVEARSGDRGKFARCSGDYAVIVSQDEEKKKTKVRLPSGSKKTVFS
SCRAMIGVVAGGGRTDKPILKAGRAYHKYRVKRNEWPRVRGVAMNPVEHPHGGGNHQHIGHPSTVPRDAPAGKKVGLIAA
RRTGRLRGIKKVEKDD
>Pinfestans_06237T0
MGRVIRGQRKGAGSIFKSHTHLRKGPAAFRALDFVERTGYIKGVVKEIIHDSGRGAPLARVTYRDPYRFQLNHELLIAAE
GMYTGMFIYSGPKATLAVGNTLPLSALPEGTIVCNVEAKVGDRGSFARASGDYAVIVTHDEDKGKTKLRLPSGSKKTVPS
ACRAMIGVVAGGGRTDKPLLKAGRAFHKYRVKRNEWPKVRGVAMNPVEHPHGGGNHQHIGHPSTVRRDAPAGKKVGLIAA
RRTGRLRGIKKVEKDN*
>Pultimum_12767
AFRSLDYVERHGYIKGVVKEIIHDSGRGAPLARVTYRDPYRYKLNHELLIAAEGMYTGQFIYSARVGDRGSFARASGDYA
VIVTHDEDKGRTKLRLPSGSKKTVPSACRAMIGVVAGGGLEHPHGGGNHQHIGHPSTVRRDAPSGKKVGLIAARRTGRLR
GIKKVEKDN
>Sparasitica_05064T0
MGRVIRGQRKGAGSIFRSHTKTRKGAAAFRVNDYVEREGYIKGVIKEIIHDPGRGAPLARVSFRDPYRYRIQHELMIAAE
GMYTGMFIYAGKKANMAVGNILPLSQLPEGTIVCNVESRIGDKGKYARCSGDYAVIVSHDEDKGKTKIRLPSGSKKTIPS
ACRAMVGVVAGGGRTDKPLLKAGRAYHKYKVKRNEWPKVRGVAMNPVEHPHGGGNHQHIGHPSTVRRDAPAGKKVGLIAA
RRTGRLRGIKKLEKDN*
>Bnatans_89366
MEFIDAHDQGLRGGKQIRGQRKGRGSVFKSHSKHRKGAVQHRALDFAERHGYIKGVVREIIHDPGRGAPIARVVFRNPYK
YKLDKMNFIAAEGVYTGQFIFAGAKAQLKIGNVLPLSAMPEGTIICNVEEKQGDRGKLARASGNYASIVAHNLDEGTTRI
RLPSGAKKICKSSCRAMVGIVGGGGRLDKPMLKAGRAHHKYKAKRNCWPKVRGVAMNPVEHPHGGGNHQHIGKASTSKRD
APPGAKVGLIAARRTGRITGGSDK*
>Ehuxleyi_200700
MPRDGGKGRVIRGQRKGAGSIFTSHTKHRKGPASLRAIDYAERHGYIRGVIRDIIHDPGRGAPIAKVEFKNQYKFKTMKE
QWTATEGMYTGQFVYCGKRAQLVPGNVLPLSSMPPGTVINNVEKQAGDKGKFAKTSGGFAQIIQHIEGAGKTRVRLPSGQ
KKTISSASRASIGIVAGGGRIDKPLLKAGRAFHKYRVKRNSWPKVRGVAMNPVEHPHGGGNHQHIGHPSTVKRDSVPGQK
VGLIAARRTGQIRGRKEINDK*
>Gtheta_EKX45136
MGVGIRAQRRGAGSVFKSHTKHRKGAVSLRTLDFAERNGYIKGVIKEIIHDPGRGAPLAKVQFRSPYSYKVEKELFAAAE
GMYTGQFIYCGKKAQLTVGNVLPLSEMPEGTVICNVEHAAGNGGTMARASGDYCTIMTQDPDAGKTRIKLPSGARKTVSN
KCRAMIGIIAGGGRIDKPMLKAGTAYHKYKAKRNEWPRVRGVCMNPVEHPFGGGNHQHIGKPSTVRRDKAHGRKVGLIAA
RRTGRLRGGKATAALAEKAKEKK
>Ccrispus_546307718
MGRVIRGQRKGAGGIFKSHTSKRKGAAKLRALDYSESHGYIRGVVKDIIHDPGRGAPLAKVVFRDRIRYKKNVELFIASE
GMYTGQFLYCGRRANLTIGNVMPLSEMPEGTIVCNVEAKKGDRGKLARASGDYVTVIGHLEGNKTRIRLPSGMRKVVPST
CRAMVGIVAGGGRTDKPLLKAGAAYHKYRVKRNSWPKVRGVAMNPVEHPHGGGNHQHVGHPTTVRRDAPAGKKVGLIAAR
RTGRIRGGKPAKE
>Cmerolae_CMR287C
MGRVIRGQRRGAGGIFKAHTSKRKGPVKLRPVDFAERNGYIRGLVTAIEHDPGRGAPVAIVEFQDPYRYKKRKERILAVE
GMYTGMSVYFGKKAVLAVGNTLPLSSMPEGTIVCNLETKEGDRGTLARASGMYAVVVNHLENGKTRVRLPSGARRLVSSS
CRATVGVVAGGGRTAKPILKAGRAYYKYKAKRNEWPRVRGVAMNPVDHPHGGGNHQHVGHPTTVARGSVPGQKVGLIAAR
RTGRISGTRETRVKEE
>Gsulphuraria_545706513
MGRVIRGQRKGAGSVFRAHVAKRKGAARFRALDYAERHGYIRGVVREIIHDPGRGAPLARVEFRDPYRYKRRVETFIAAE
GLYSGQSVYCGKKAQLTIGNVIPLGSLPEGTVVCNVEGKVGDRGKLGRCSGDYVTVINQLEGNKTRIRLPSGARKIVPSN
CRAMIGMIAGGGRTDKPILKAGRAYHKYKAKKNCWPRVRGVAMNPVDHPHGGGNHQHIGHPSTVRRDAPPGQKVGLIAAR
RTGRLRGGKAMAAAAAKAASGGA
>Ppurpureum_2057_10
MGRVIRGQRKGAGGIFLSHTSKRQGAARLRHLDFAERHGYIKGTVKDIVHDSGRGAPLAKVEFRDPYKFKRNSELFVAAE
GMYTGQSIYCGKKATLTVGNVMPLREMPEGSICCNVEGKQGDRGKLGRASGVYVTVVNHLDNNKTRIRLPSGARKIVPST
CRGMIGIVSGGGRTDKPLLKAGRAYHKYRAKRNCWPRVRGVCMNPVEHPHGGGNHQHIGHPSTVRRDAPPGAKVGLIAAR
RTGRLRGGKATEAAAAKAARGEE*
>Pyezoensis_24221_g5967
MGRVVRGQRKGAGGIFKSHTHKRKGAAKLRVLDFAERNGYLKGTVREIIHDPGRGAPLAKVEFRDPYKFGKRQELFIAPE
GMYTGQFLYCGKKAALTVGNVMPVGRMPEGTIACNVEAKLGDRGKLGRCSGDYVTVINHLETGKTRLRLPSGTRKLVPST
CRAMVGIVAGGGRTDKPMLKAGTAYHKYKAKRNCWPRVRGVAMNPVEHPHGGGNHQHVGHPTTVRRDAPPGQKVGLIGAR
ATGRRRGGKKDDRE
>Cparadoxa_26256
MGRVVRGQRKGAGSIFTAHVHRRVGAAKFRHIDFAERNGYIKGIVKEIIHDPGRGAPLAVVQFRSPYKYKLVKEKFIAAE
GLHSGQFIYCGKKTLSVGNVLPVGLMPEGTIICNVEAKVGDRGTLGRASGDYATIIAHNPDEGITRVKLPSGSKKVIPSG
CRAMVGLVAGGGRIDKPMLKAGRAHYKYRAKRNAWPRVRGVAMNPVDHPHGGGNHQHIGHPSTVRRDTSAGAKVGLIAAR
RTGRLRGTKQVTAGGAKDQ*
>Creinhardtii_30793369
MCDTIQPPNLRERVCPPSFPLLGAHLVTMGRVIRSQRKGRGGIFKSHNTHRKGAAQHRVMDSAERNHYIKGVVAEVIHDP
GRGAPLARVTFRDPIRYKHQKELFIAAEGIYSGQFIYCGRKAALSIGNVKPLGDMPEGTIVCNVEEKAGDRGALARCSGD
YAIVVAHNPDTGITRIKLPSGAKKVVSSACRATVGQVAGGGRTEKPMLKAGRSYWKYKAKRNSWPKVRGVAMNPVEHPHG
GGNHQHIGHASTVRRSAPPGQKVGLIAARRTGRLRGTNVIKGAAQNE*
>Csubellipsoidea_27385669
MGRVIRSQRKGRGSIFTSHTRTRKGPARHRTLDAAERNGYIRGVVTEIIHDPGRGAPLARVTFRNPIRYGLKKELFIAPE
GLYSGQAVYAGKKATLSIGNIKPVGEMPEGAIICNVEEKAGDRGALARASGDYAIVVAHNPEAGITRIKLPSGSKKVIPS
TCRAMVGQVAGGGRTEKPMLKAGNAYHKYKAKRNSWPKVRGVAMNPVEHPHGGGNHQHIGHASTVRRDAPPGQKVGLIAA
RRTGRLKGTAKVLDKE*
>Vcarteri_23127350
MGRVIRSQRKGRGGIFKSHNTHRKGAAKHRVLDAAERNHYIKGVVSEVLHDPGRGAPLARVTFRDPIRYKHQKSLFVAAE
GVYTGQFIYCGRKATLSIGNVKPLGDMPEGTIICNVEEKAGDRGALARCSGDYAIVVAHNPDAGITRIKLPSGAKKVVSS
ECRATVGQVAGGGRTEKPMLKAGRSYFKYKAKRNSWPKVRGVAMNPVEHPHGGGNHQHIGHASTVRRSAPPGQKVGLIAA
RRTGRLRGTNVVKAAAQNE*
>Athaliana_19641285
MGRVIRAQRKGAGSVFKSHTHHRKGPAKFRSLDFGERNGYLKGVVTEIIHDPGRGAPLARVTFRHPFRFKKQKELFVAAE
GMYTGQFLYCGKKATLVVGNVLPLRSIPEGAVVCNVEHHVGDRGVLARASGDYAIVIAHNPDSDTTRIKLPSGSKKIVPS
GCRAMIGQVAGGGRTEKPMLKAGNAYHKYRVKRNSWPKVRGVAMNPVEHPHGGGNHQHIGHASTVRRDAPPGQKVGLIAA
RRTGRLRGQAAASAAKAD*
>Ppatens_28262814
MGRVIRAQRKGAGSIFRSHTHRRKGPAQFRSLDYAERNGYIKGVVSEVVHDSGRGAPLCKVTFRHPFRFKRQKERFIAAE
GMYSGQFVYCGKKATLSIGNVLPLRSVPEGAVVCNVEHRMGDRGAFARASGDYAIVVSHNVDSGTTRYVSGAISGIKLPS
GAKKVVPSGCRAMVGQVAGGGRTEKPMLKAGNAYHKYKVKRNSWPKVRGVAMNPVEHPHGGGNHQHIGHASTVRRDAPPG
QKVGLIAARRTGRLRGQAATAASKVDKA*
