# Supplementary material for: Saccharina genomes provide novel insight into kelp biology
Source: Nat Commun. 2015 Apr 24;6:6986. doi: 10.1038/ncomms7986 (PMC4421812; doi:10.1038/ncomms7986)
Supplement: Supplementary Data 1 — The 41 ortholog genes used for constructing phylogenetic tree [file ncomms7986-s2.zip › tree_data/G_2176.faa]

>Sjaponica_03106
MFSRAAFGAVRAARAAPLRASAATAATAAAGVVAAGGTAVLCDDAVHTVEYDWPHNGFLQTFDHAAIRRGWQVYREVCST
CHSIKFVAFRNLIGVSHSEAEVKKLAAEFDVEDGPNDEGEMFERPAKPSDRIPGPYKNEAAGRAANNGAYPPDLSLVVKG
RHLGHHYVMSLLTGYMDVPVGKDLLPGLHYNPYFPGTSISMPPPLMDGQIEYPDGTPATVSQMAKDVTTFLSWCAEPEMD
ERKRMGMKWCTAMFIALGLSMYYKRFRWSPLKTRKITYHDIK
>Esiliculosus_0003_0099
MFSRAAMEAARVARSVPLRARVAAAASAAAGAAAVGGATVLCDDAVHTVEYDWPHSGFLQTFDHAAIRRGWQVYREVCST
CHSIKFVAFRNLIGVSHSEAEVKKIAAEFEVEDGPNDEGEMFERPAKPSDRIPGPYKNEASARAANNGAYPPDLSLVVKG
RHLGHHYVMSLLTGYTEAPVGKDLLPGLHYNPYFPGTSISMPPPLMDGQVEYPDGTPATVSQMSKDVTTFLAWCAEPEMD
ERKRMGMKWCSAMFLGLALSMYYKRFRWSPLKTRKITYHDINR
>Ngaditana_02903
SLWLLTSRVRMFSRAAAAFKRVRFIPPSAQDGKGKLMGALVAGTAVAGGVAVCSADHVPSIDYGWNHHGLLASYDYPAVR
RGFQVYREVCASCHALEHTYFRNLVGVTHTEEEVKKIAESYDVVDGPNAEGEMFERPGKLSDKIPGPYANKEAARAANNG
AYPPDLSLITKARPGGVDYIFALLTGYIDPPEGKAILSGLNYNPYFPGGAIAMARQLQDGQLEYEDGTPATTSQMSKDVA
TFLAWAAEPEHDYRKKAGVQWIGALLVALALTGFYKRFRWSPLKTAKFHYVA
>Noceanica_9301_1
MFSRAKVAFRRAAVVPPAVKEGKGKVIGALVAGTAVAGGVAVCSADHVPSIDYGWNHHGLLASYDYPAVRRGFQVYREVC
ASCHALEHTYFRNLVGVTHSEEEVKKIAEAYDVIDGPNAEGEMFERPGKLSDKIPGPYANKEAARAANNGAYPPDLSLIT
KARGGGVDYIFALLTGYIDPPEGKAILSGLNYNPYFPGGAIAMARQLQDGQLEYEDGTPATTSQMSKDVAVFLAWAAEPE
HDYRKKAGVQWIGALLAALALTGFYKRFRWSTLKTAKFHYVA
>Aanophagefferens_23904
MSALARSARPAGAAATAVFAGSVSLCNEDHIGSQELHWSHHGALAAFDACSVRRGFQVYKEVCATCHSVERLAFRNLVEY
GAWSEAEVKAMAEEIEIVDGPNDEGEMFERPGKLSDPMPGPYANEEAARAANNGALPPDLSLIVKARHGGADYIFSLLSG
YCDAPEGKVMLPGLYYNPYFAGGAIGMPAPLMDEQVEFPDGTPATVSQMAKDVAVFLSWAAEPEHDDRKKAGFRWLVALS
LAAVVAGWTKRFRWSILKARKISYEF
>Ptricornutum_26515
MAFQLKTVFQSRQALAIGAAAIAAVPAITLLSDDVAHPPAFPWRHRGFFSSYDCGALRRGFQVYRQVCASCHSVERIRWR
ELVGVTHTKEEVQQLCKEVDVLDGPNDEGEMFERPAKLFDVLPKPYLNEEQGRSANGGAYPPDLSLMVKARHEGHDYIMS
LLTGYMEPPAGKVMMEGLYYNPYFPGGGISMPPPLQDEGVEYPDGTVATISQQARDVAQFLNWTAEPEMEQRKKNAGLNM
LALIFMTLGAGYMKRWRWSPLKTRKIAYVKDM
>Tpseudonana_42867
MAQQLKSVFTRYNKGLALAATSTAALALSTLYPATTKCDDEILHAPSYPWDHLGLVSSYDCAALRRGFQVYRQVCATCHS
IERIHYRELVGVTHTTEELVEMASEVDVVDGPNDEGEMFERPGKLTDALPSPYQNEEQGRLANGGALPPDLSLMVKARHA
GQDYLFSLLTGYCDPPEGKAMMPGLYYNPYFPGGAIAMPPPLNDDGVEYEDGTPATISQQARDVVQFLNWCAEPEADSRK
KDAFTYMIVLGFTAVMTGYYKRFRWSTFKTRQLTYVK
>Alaibachii_CCA21671
MQRIPHALRRGVQIGAGALVSGSVLTGVTECNDDALSVPDYGFDHKGPLSSFDYASVRRGYQVYREVCASCHSLERISFR
NLIGVTHTEEQLKAIAADIDVRDGPNDQGEMFDRPGKLSDPLPKPYPNDEAAAAANNGAIPPDLSLMVKARPGGVDYLFA
LLTGYVEPPKGKELLSGLYYNPYFSGGAIAMERQLQDGQIDYDDGTPATTSQMAKDVAVFLAWAAEPEHDERKKQGMKVL
LAMGALALLTGYYKRLKWAPLKSRKISYTQ
>Pinfestans_18776T0
MMNRAKLLQRAAKVGAGALLGGSVLTGVTAFSSDQIEALHYGFDHQGPLSSFDYASVRRGYQVYREVCASCHSLDRICFR
NLVGVTHTEEELKEIAADIDVVDGPNDEGEMFERPGKLSDPLPRPYPNDEAAAAANNGAIPPDLSLMAKSRHAGADYLFA
LLTGYVDPPEGMELLPGLYYNPYFGGGAIAWSVSCRMARLSTRIGTPCTTSQMAKDVSVFLAWAAEPEHDVRKKQGMQVT
VALLALCALTGYYKRLKWAPLKTRKITYTK*
>Pultimum_05341
MNRLPQFLQRAAKVGAGALVGGSVLTGVTAFSGDQIEALHYGFDHEGPLSSFDYASVRRGYQVYKEVCATCHSVERICFR
EMFERPGKLSDPLPKPYANDEAAAAANNSAIPPDLSLISKARHGEGKELLPGLYYNPYFGGGAIAMERQLHDGQIEYADG
TPXXXSDDVPDGEGCVGLPRGFQTALALGAMVLLTGYYKRLKWAPLKTRKITYTK
>Sparasitica_10841T0
MFQRVAQSLRAHGPKAAGASLVAASVMTGVTSFSDDCIPSPHYGFEHQGPLTSFDYASVRRGYQVYKEVCSTCHSLDKIH
FRHLVGVTHTEDHAKKLAADIEVVDGPNDEGEMFDRPGKLSDPFPKPYANDEAAAAANNGAVPPDLSLMVKARHAGADYI
FSLMTGYVPAPEGNEVGAGLHYNPYFSGGMIAMAQPLNDGQVEYEDGTPATVSQMAKDVACFLSWAAEPEHDERKKMGMQ
WCFGLFVTALFTGYYKRMRWAPLKTRKITYFK*
>Bnatans_56213
MLSKGLLSKALKAAKRNAIPLGVGAGILGAGVMSTASASDDCIPPPHQSWTHKGAFNSFDAASMRRGYEVYRQVCSTCHA
MNFLCYRNLVGNTHTKEHAEMLAGSIEVKDGPNDEGEMFDRPGKLFDRFPAPYPNAEAARAANGGAYPPDLSMIVKARPH
GEDYVFALLTGYKEAPAGIQMRPGLHYNPYFSGGAISMEAPLKFQGQVEWQDGTPATVTQMAKDVSVFLAWASEPETDDR
KKAGVKWMTALFVAAGIAGYWKRFKWMPIKTRRIEYKSY*
>Ehuxleyi_311819
MASARAMRAALQKIAERGAQARRESTSSLLAPAVAAGTAVAVASVSTVHASDVIHAPHQSWDFKGFMSSYDAASVRRGHQ
VYTQVCASCHGLARIAYRNLVDVCYSEEEVKAMAEDTEVMDGPNDEGEMFERPGKLSDYLPSPYPNEEAARYANNGAYPP
DLSLIMKARHNGPDYVFALLTGYKDPPAGVAERETQYYNPYFPGAWIGMPMPLNEGAVEYDDGTPATATQMAKDVCTFLT
WAAEPEADERKLMGVKWMLTLTVLFGFTWYYKRVRWAPIKTRRLEFY*
>Gtheta_EKX42144
MLRVPRIFGKVAVGATVGGAAYIFTSSTAYASDQLHSAAYPWSHSGFMAAYDAASIRRGHQVYQQVCAACHGLKRIAYRN
LVGVCYTEDEAKEMAAEKEYTDGPDDTGAYFERPGKLSDYIQSPYKNENEARYANNGGLPPDLSLITKARHGGADYIFAL
LTGYRDPPAGVVIAEGQHWNPYFPGGRIQMPPPIYDGGVEYEDGTEATASQMAKDVTTFLAWAAEPEADERKKMGLKFIA
GLALCGAAAGWYKRFLWSIYKSRRISFH
>Ccrispus_546320953
MALPLWRLATRPAFAAAAAASTLAAGASLSRDQTRSIPLAAVAYADDEVLHPPHITWPHSPYLASFDAAAIRRGYEVYKN
VCSSCHSMNRIAFRNLVGVAYTVDEVKEMAEDIDVEDGPNEEGAMFSRPGRLADTLPAPYPNEEAARYANNGALPPDLSL
ITKARHGGENYLWALLTGYRDAPEGINVREGLYYNPYFAGGQIAMERALYDGAVEYDDGTEATTSQMAKDVSTFLAWAAE
PEHDQRKRMGMEWIGGFTILFFGMLYMKRFKWSLYKTRRLEFR
>Cmerolae_CMP152C
MQVLTRLLNGAAFAAGVSGAGYLLMSAQPALAEEDHLPPPKYPWSHRGPLSAFDAASIRRGYQVYKNVCSSCHSMNRVAF
RNLVGVAFTEEEAKQLAEEVEVEDGPNDEGEMFTRPGRLSDYFPAPYPNAEAARYANNGALPPDLSLITKARHGGADYIF
ALLTGYRDPPAGVHVREGLYYNPYFPGQQIAMARALYDDGVEYDDGTPATTSQMAKDVATFLSWAAEPEHDQRKLMGVET
MVSLGILAGLMLYMKRFKWALLKSRRIEFRDM
>Gsulphuraria_545710444
MKTAYWRPTWGLIHQLYIRTTSRIPNQSRLGSQTSTLQRSLLALSSSQQEQGSSGSRQSHSFSSFPSIAAAVFATIYMTC
PILKADDETLEPPKYPWNHSGPLSSFDAAAIRRGHQVYKNVCASCHSMESIAYRNLIGVAYTEEEAKAMAEEEEVEDGPN
EEGEMFTRPGRLSDHFPAPYPNDEAARYANSGALPPDLSYIVKARHHGEDYIFALLTGYRDPPEGVNIREGLNYNPYFTG
GQIAMARALYDGAVEFDDGTPATTSQMAKDVVTFLAWASDPHQDERKKMGVQALFTLSVLFLFALYSKRLRWSLYKSRRI
EFRDM
>Ppurpureum_3957_1
MHWPHSGYLDSYDAASIRRGYHVYKNVCSSCHSLEAIAYRNLVDVCFTEEEVKQIALETDVEDGPNDKGEMFTRPGKLSD
YFPNPYPNEEAARYANNGALPPDLSLITKARHGGIDYVFALLTGFRDPPEGIELREGLHYNPYFPGGAIGMAQPLYDESI
EYEDGTPATLSQLAKDVSTFLAWAAEPEHDKRKRIGAEWISGLTLLALLLVYQKRLRWSLLKNRRIEFPDMGK*
>Pyezoensis_13790_g3320
MAAWSRLSGRLPAVAATAGATGLALATGSTALRANDDALHPPQFPWSHKGALSSFDAASIRRGYNVYRNVCASCHSMNRI
AYRNLVDVAFSSDEVKEMAEETEVEDGPNDEGLSFSRPGRLSDVMPAPYANEEAARYANNGALPPDLSLIVKAREGGEDY
IFALLTGYRDPPEGISVREGLHYNPYFAGGQIAMARALYDGGVEFDDLTPATTSQMAKDVSTFLAWAAEPEHDERKKMGM
EWVATFTLLAMAMFYAKRFKWSVFKTRKITFR
>Cparadoxa_07060
MFRAAASLLKKELPAAAAAGVALAAFGGATAFASDDSLQPPFYPWSHSGPLSAFDAAMDRIAYRNLINVCYTEDEVKALA
AEIEVKDGPNDAGEMFMRPGKPSDKFPRPYANEQAARAANGGAYPPDLSLIIKARARREDYVFALLTGYKEPPAGVTIRE
GLHYPYFAGGAISMAQPIYDGSVEYDDGTPNTASQIAKDVVTFLAWASEPEADERKKAGLKWIGTLSIALLATAYYKRFR
WNVINRRLEFKL*
>Creinhardtii_30783696
MRTSLLRSLGKGLGLCAEATSSRVAQQTMPAVAAMSTSASDAEPTSKAAHYAAALGGVMAGIFGASCVASANEAADGLHA
PHYPWGHEGVLDSYDHAAIRRGHKVYQQVCAACHSMQYLHWRQLVGVCYTEEEAKALAAETEVEDGPNDEGEMFTREGRL
FDAFPSPYANEQAARYANGGAYPPDLTLISGGRHNGPNYIFSLLTGYRDPPAGISIREGLYYNPYFPGGAIAMPKMLVDG
GVEYEDGTPASASQQAKDITTFLAWASYPYQDEMRVMGIKACLMISILIGFAAYSKRLRWAPIKSQRIVMDVVN*
>Csubellipsoidea_27390710
MLRSGGAALLRTLRQGAAAGSPSIEQSSSKLTQAAPLVGAAQSVHTEAAAAQNAEQKTRSRWSWQKKAAVGLGATVVGGL
GIALMEEEAELGLHAPHYPWNHAGLFSAYDHAAIRRGHQVYSQVCAACHSVNQLHYRDLVGVAYTEEEAKEMAAETEVED
GPNDEGENYTRPGRLSDPLPRPYANEEAARYANGGAYPPDLSLITKARHDGQNYVFALLLGYRDPPAGVSVREGLHYNPY
FPGGAIAMPKMLVDEGTEYEDGTAPTEAQQAKDVTTFLAWAAEPEHDDRKLMGAKWIFVLSIVYLTAVYYKRWKWAPLKA
RRIVVDAIN*
>Vcarteri_23134787
MRSSVSLFRTLGKGLGLCADAANSRLAQKAVPALTATMSSTASDAEPSKAAHYAAALGGILAGVFGASCVATASEVADGL
HAPHYPWPHEGVLDSYDHAAIRRGHKVYQEVCAACHSMQYLHWRQLVGVCYTEEEAKALAAETEVEDGPNDEGEMFTRPG
RLFDAFPSPYANEQAARYANGGAYPPDLTLVSGGRHNGQNYIFSLLTGYRDPPAGISVREGLYYNPYFPGGAIAMPKMLV
DGGVEYDDGTPASASQQAKDVVTFLTWSCYPYQDEMRVMGIKACLMITILIGFAAYSKRLRWAPIKSQRIVMDVVN*
>Athaliana_19659481
MVGGGVIQQILRRKLHSQSLATPVLSWFSSKKAHEDAGSSGVRALALLGAGVTGLLSFSTVASADEAEHGLESPEYPWPH
DGILSSYDHASIRRGHQVYQQVCASCHSMSLISYRDLVGVAYTEEEAKAMAAEIEVVDGPNDEGEMFTRPGKLSDRFPQP
YANESAARFANGGAYPPDLSLITKARHNGPNYVFALLTGYRDPPAGISIREGLHYNPYFPGGAIAMPKMLNDEAVEYEDG
VPATEAQMGKDIVSFLAWAAEPEMEERKLMGFKWIFLLSLALLQAAYYRRLKWSVLKSRKLVLDVVN*
>Ppatens_28252810
MAGRGVSEPMARVLSRAVRSVLQQRNQVQVEAGVVRALGVNAQQQDTSDAGFWAKGLRGLALVGAGATGLLGLASVAYAD
EAEHGLAAPQYPWSHNGVLSGYDHASIRRGHQVFQQVCAACHSASLVAYRDLIGVAYTEDEVKCLAAEVEVEDGPNDEGE
MYMRPGKPSDHFQNPYPNESAARFANGGAYPPDLSLITKARHDGQNYVYALLLGYREPPAGVSVREGLHYNPYFPGGAIA
MPKMLTDGGVEYEDGTPATESQMAKDVVTFLSWAAEPEMDERKLAGAKWIFVLSLALLQAAYYKRFRWAPIKSRKLVFDV
VN*
