# Supplementary material for: Saccharina genomes provide novel insight into kelp biology
Source: Nat Commun. 2015 Apr 24;6:6986. doi: 10.1038/ncomms7986 (PMC4421812; doi:10.1038/ncomms7986)
Supplement: Supplementary Data 1 — The 41 ortholog genes used for constructing phylogenetic tree [file ncomms7986-s2.zip › tree_data/G_2281.faa]

>Sjaponica_13417
MPSDSNYDHQITVFSPQGRLYQIEYAFKAAMGPGLTSVSVRGKDTSVMVTQKKVPDRLIDPTSVTNIFKITEKIGCLMTG
MIADSRVLVQRLRYEAHEFRFKYGYDCPAHVLARRIADIAQVYTQQASMRALACVAMLIAVDDEKGPQLFKVDPAGHYFP
YKATSSGSKEQEAMNWLEKKVDGLKEMDENATIRCAIQCLQAVTDFRGNEVEVGVVSGEGGKGRFHTLDEDAIEAHLVAI
NEMES
>Esiliculosus_0188_0013
MSRDSNYDHQITVFSPQGRLYQIEYAFKAAMGPGLTSVSVRGKETSVMVTQKKVPDRLIDPTSVTNIFKITDKIGCLMTG
MIADSRVLVQRLRYEAHEFRFKYGYDCPAHVLARRIADIAQVYTQQASMRALACVAMLIAVDDEKGPQLFKGVVDPAGHY
FPYKATSSGSKEQEAMNWLEKKVDGLMEMDEDATIRCAIQCLQAVTDFRGNEVEVGVVSGKGRFKTLDEDSIEAHLVAIN
EMES
>Ngaditana_05150
MSGRDSQYDHHITIFSPQGRLYQIEYAFKAANSEGLTSVAVRGKECVAVVTQKKVPDRLIDPSSVSNIYQITDKVGAVMT
GMTTDSRAQVTRLRQEAHEFRFKYGYDIPVHVLAKRIADIAQQASMRALATVCMLVGVDDERGPQLYKVDPAGHFFPFKA
TAAGVKQDEATNWLEKKVGDLGGLGTEETVELAIMALQSVLSTDFKGSEIEVGVVEGVGGFFHTLTEGEIDHHLTAITEK
DA
>Noceanica_9913_1
MSGRDSQYDHHITIFSPQGRLYQIEYAFKAANSDGLTSVAVRGKDCVAVVTQKKVPDRLIDPSSVSNIYQITDKVGAVMT
GMTTDSRAQVTRLRSEAHEFRFKYGYDIPVHVLAKRIADIAQVYTQQASMRALATVCMLVGVDDERGPQLYKVDPAGHFF
PFKATAAGVKQDEAINWLEKKVSEMSTMDTDSTVQMAIMALQSVLSTDFRGTEIEVGVVEGVNGFFHTLKEEEIDMHLTA
ITERDA
>Aanophagefferens_71247
MSRDSGFDHHITIFSPAGKLYQVEYAIKCAQTTSGLTSVAVRGRDSCVLVTQKKVPDRLVDPSSVTNLYKVTDYLAVLMT
GAPADCKTQATRLRYEASEFKFQYGYAMPVASLAKRVGDICQVYTQRASLRALAAICIIAAVDDEKGPQLFKVDPAGHYF
PYFATAAGAKESEATNFLEKKVDELKDYDADAVVRCGISALQSVLNADFKASEIEAMVIAGKARCHVLSDEEIDAHLNVL
AETDA
>Ptricornutum_53939
MSRDSNYDHHISIFSPQGRLYQMEYCFKAAQSGLTVVAVRGKDSACVVTQKKVPDRLMDPKSVTHIFRLSHKVGCCVTGT
MADCKAYIQRARYEAGQWSFDNGYSTPVAVLAKRMADLAQINTQTASMRPLAVIALFIGVDDEKGPVVYKVDCAGHYLPF
FATAAGPKEQEAMNFLEKRANDLKEMDTDQTVRTAITCLGHVLGSDFRGSEIEVAQVVGIQGKFQVLSEDQIETHLNAIA
DDADA
>Tpseudonana_11068
MSRDSNYDHHISIFSPQGRLYQMEYAFKAASSASGLTGIALRGKSSAVVVTQRKVPDRLIVPSSVSHVFNVTAKIGVLAT
GMIADCHSAVQRLRYEAADFEFKYGYSIPPAVLAKRMADIAQVNTQSASMRPLAVVLLIVGVDEEKGPVVLKVDPAGHFL
PFKGTATGAKEQEATNFLEKRVDAIPEYSLDETVRTAIVCLGSVLGSDFKGSEIEVACVDGKDGKFRSLTEEEIEDHLNA
IADDADA
>Alaibachii_CCA15401
MAAEGYDRHITIFSPEGRLYQIEYAFKAVQGSGLTSVAVRGMDSCVFITQKKVQDKLIDPESVTHIFQITAEIGCLMTGM
YADAKAQVQRLRYEANEFAFKFGYSVPCYVLAKRAADIAQVYTQHASMRAFGVVTMLIGIDDEKGPQLYKIDPAGHFWGY
KATSAGKNEQQALNYLEKKVKANPSMDYTATLHAAITCLQSTLSADFRSNEIEVGVARTGERFKKLSEEEIDAHLTAVSE
RD
>Pinfestans_10513T0
MPGDGYDRHITIFSPEGRLYQIEYAFRAAKESTLTSVAVRGKDSAVFVTQKKVQDKLIEPDSVTNVFQITPEIGCLMTGL
YADSKAQVQRLRFEAHEFENKFGYKVPCHVLAKRIADVAQVYTQHASMRAFGVITMLISVDDEKGPQLFKIDPAGHFWGY
KATSAGVKEQEAQNYLEKKIKANPAMDYETTLHTAITCLQSVLSADFRPNEIEVGVVVEGQRFRQLTEDEIEAHLTAISE
RD*
>Pultimum_00924
MAGYDRHITIFSPEGRLYQIEYAFQAAKESNLTSVAVRGSNSAVFVTQKKVQDKLIEPDSVTNIFQITPEIGALMTGLYA
DAKAQVQRLRYEAHEFENKYGYKVPCHVLAKRIADVAQVYTQHASMRAFGVITMLISVDEEKGPQLFKIDPAGHFWGYKA
TSAGSKEQEAQNYLEKKVKANPSMDFETTLHTAITCLQSVLSADFRPSEIEVGVVVEGQRFRKLTEDEIETHLTAISERD
>Sparasitica_12062T0
MSGDGYDRHITIFSPDGRLYQIEYAFKAVKESSLTSVAVRGAKSCVVVTQKKVPDKLIDPDSVTNIFKITPLIGCLMTGL
YADAKAQVQRLRYEAHDFEHKYGYPVPCHVLAKRLADISQVYTQHASMRALGVVTMLISVDEEKGPQLYKIDPAGHFWGY
KATAAGVKDQEATNYLEKKIKANAAMDHETTVHTAITCLQSVLSADFKPSEIEVGIIVEGERFRKLTENEIDGYLTAISE
RD*
>Bnatans_51814
MSRGSSAGYDRHITIFSPQGKLYQVEYAFKAVKNANMTSIGVRGKDCVIVVTQKKVADKLIVPSSVSHLFKITPTIGCVS
TGLIADAKNQVTRARQEAAEFKYKNGYDIPVGHLAKRVADICQVYTQHAFMRPLGVVPIFCGIDMEGKEAIPQLYKVDPA
GFFVGYKAIAAGHKEQEANNLLEKKIKANSEMTFDQAMEAAILTLQTVLGSDVKPKDIEVGVVTVDVPKFTILTEEEVDK
RLSIISDRD*
>Ehuxleyi_446206
MARGSSAGYDRHITIFSPEGRLYQVEYAFKAIKTSGLTSVGVRGADSCVVLTQRKVPDKLYDPESVTNMYAITPNIGLVM
TGIVPDARASVKKLREEAAKFKFNNGYDIPVSYLAKRAADTAQVYTQHANMRPLGIAMIIIGIDVEGEKKVPQLFRCDPA
GYYVGYKATSAGAKEQEANNFLEKRFKPPAGSNVAVDPKLSHDDTVQLALACLQNVLGADLKANDIEACVVRHDNLAFTR
LSADELETQLTALAERDDDIAGRD*
>Gtheta_EKX55352
MSRNSSSGYDRLITVFSPEGRLYQIEYAFKAVKAAGITTVGVRGADSVCIVTQKKVAQGHSQDKLLDPSSVTHMYRVTET
IGCVQTGHQADARAQIQRVRQEAAQFRYKYGYDMPPEVLAKRVADMNQVYTQHAGMRPYGVTMMLCGMDDEKGPQLFMCD
PAGHYLGYKAVAAGQKDLEAKNMLEKKLKNSPTLSYDETIQMAITVLQSVLSADFKCSDIEVGVVNKDNKGRFRQLDEAE
IERHLVAISERD
>Ccrispus_546321629
MSRGSSAGYDRHITIFSPEGRLFQVEYAFKAVKGPGITAIAVRGKDSVCAVTQKKVPDKLIDPSSVSSAFRLSENHGCIA
TGIITDAKAMVQRTRSEAAEFKFNYAYEIPVEYLARRVADENQIYTQHAYMRPLGVSLTIIGMDEEEGPALYKCDPAGHY
VGYRACAAGAKEQEALNFLQNKFKSGDGSIGVELSEKDTIQTTIAALQNVLSADFKPEEIEVAVVSKSNPKFHLLEAKEI
EDHLTALAERD
>Cmerolae_CMN208C
MSRGTSAGYDRHITVFSPEGRLFQVEYAFKAVKLPGTTAVAVRGTQCVCVAVQRKLPDRLVEPDSVSSAARISEQHGVVF
AGLATDGRAQVQRLRAEASEFRYENGYEAPVSYLATRLADINQVYTQHAYMRPLGVTLLFLGWDDHEGGYSGPRLYKVDP
AGYCIGYRACAAGAKDVEAQNWLEKRLREKQEELSEEQRDRLAVSGAAVQAGYGAPLCDIPLSDDETLELAIGALQSVTS
AELKPSDLEIAIVTKEKKRFRVLTEQEVDGVLHRLSERD
>Gsulphuraria_545702360
MSRGSSAGYDRHITIFSPEGRLYQVEYAFKAVKSVGITTVAVKGVDSVCGVTQKKVPDKLIDPKSVTNVFRVSDHHGCIF
TGLATDARAQLQRTRSEAADFKFKFGYEIPVDQIAKRLADINQVYTQHAYMRPLGVSLIFIGMDDERGPQLYKCDPAGYY
IGYRGCAAGAKEQEAINYLEKKLKEEEKKLSYEETVQLALATLQSVVAADLKPSDVEVAVVSKDNPRFRILTDEEVEQQL
TAMTEKD
>Ppurpureum_4473_4
MSRGSSAGYDRHITIFSPEGRLYQVEYAFKAVKNAEMTSLGVRGQDAVCVVTQKKVADKLIDPSSVTHLFRLSANHGCVG
TGISTDAKALVQHARSQAADFQHEYGYEIPVDHLSGRIADRNQMYTQHAYMRPFGVALLVIGMDEETGPQLFKCDPAGYY
VGYRACAAGQKDQEVANYFEKNLKNDESNANMDEKRVIETAISALQSTLGTEFKASEIEVAVCSKAQPKFTCLTEAQIEA
YLVSIAETD*
>Pyezoensis_13151_g3125
DARTTIFSPEGRLYQVEYAFKAVKAPGITAIAVRGKDSVCAVTQKKVPDKLIDPTSVSHMFRLSENHGCVSTGVITDAKA
QVQRTRKEAAEFKFDYAYEVPVDYLAKRIADRNQVYTQHAYMRPLGVAMMLIGMDEERGPQLFKCDPAGYYIGYHACAAG
QKDQEAVNYLEKKLKDSPTSELSEADTIQMAIASLQAVIATDFKARDIEVAVVSAKRPKFTVLSDEDVEMHLTVLSEKD
>Cparadoxa_17281
MSRGGSSAYDRHISIFSPEGRLYQVYAFKAIKTAGITTIGVRGEDSACIVTQRKVPDKLIDPESLTHMFRITDFVQRVRK
EAAEFRYKFGYEIPVEILAKRVYTQHAYMRPYGR*
>Creinhardtii_30782060
MSRGGSGYDRHITIFSPEGRLFQVEYAFKAVRTAGVTSIGVRGKDSVVFVTQKKVQDKLIDPTSVTRLFKITKFIGMLVT
GLPADTRAIVQQARQQAADFRFKFGYEVPVDYLAKVLADKAQVYTQHAYMRPLGVVSMLIGVDEERGPQLFKVDPAGYYV
GYKATSVGVKETEANNFLEKKFKSNPQFTYDEAVTTAIAALQGVLSEEFKSSDLEVGVVRAGSEGGDGSFRVLTTEEVDH
YLTIISERD*
>Csubellipsoidea_27390954
MSRGSGGGYDRHITIFSPEGRLFQVEYAFKAVKAAGITSIAVRGKDSVAVVTQKKVPDKLIDPSSVTHMFKITKFIGMLA
TGQRADARSLVQKSRSIAAEFRHTYGYEIPVDYLAARLADQAQVYTQHAYMRPLAVVLILAGIDEEAGPQLFKVDPAGYY
VGYKATSAGAKDQEADNFLEKRFKGNPEFSFEETAQTAIAALQSVLAEDFKASEIEVGVVRASEGGVFRVLGVEEVEDHL
SAISERD*
>Vcarteri_23129589
MSRGGSGYDRHITIFSPEGRLFQVEYAFKAVRTAGVTSIAVRGKDSVVFVTQKKVQDKLIDPTSVTRLFKITKYVGMLVT
GLPADTRAIVQQARQQAADFRFKFGYEVPVDYLAKVLADKAQVYTQHAYMRPLGVISMLIGIDEERGPQLFKVDPAGYYV
GYKATAVGVKETEAHNFLEKKLKGNPALSYDEAVITAISALQGVLSEEFKAADLEVGVVRNGPDGSDRAFRVLTTEEVDH
FLTIISERD*
>Athaliana_19639196
MSRGSGAGYDRHITIFSPEGRLFQVEYAFKAVKAAGITSIGVRGKDSVCVVTQKKVPDKLLDQSSVSHLFPVTKYLGLLA
TGMTADSRSLVQQARNEAAEFRFQYGYEMPADILAKWIADKSQVYTQHAYMRPLGVVAMVLGIDEERGPLLYKCDPAGHF
YGHKATSAGMKEQEAVNFLEKKMKENPAFTYDETVQTAISALQSVLQEDFKATEIEVGVVRADDPLFRSLRTEEIDEHLT
AISERD*
>Ppatens_28238200
MSVGVCHRHCVALSLEFGKPSRHFASDFSCCASRIRMSRGSGAGYDRHITIFSPEGRLYQVEYAFKAVKAAGITSIGVRG
KDSVCFVTQKKVPDKLLDQASVTHLFAITKYIGLLATGMTADAKSLVAHARNEAAEFKFKLGYEIPVDYLAKRLADESQV
YTQHAYMRPLGVSAMLIGIDDELGPQLYKCDPAGHYFGYKATSSGSKEQEAVNFLEKKCKSNPQFSYEETVQIAISALQS
ILLEDFKPTEIEVGVVRASKPEFRVLTTEEIDEHLTAISERD*
