# Supplementary material for: Saccharina genomes provide novel insight into kelp biology
Source: Nat Commun. 2015 Apr 24;6:6986. doi: 10.1038/ncomms7986 (PMC4421812; doi:10.1038/ncomms7986)
Supplement: Supplementary Data 1 — The 41 ortholog genes used for constructing phylogenetic tree [file ncomms7986-s2.zip › tree_data/G_2359.faa]

>Sjaponica_04208
MSAQQVAPTRMALQTYKGKLLGAKKGYELLKKKSDALKARFRNIAKQIHELKQVMRDDASTSFFSLTQAAQYVAGDFRAK
VLDTPRPAAVRCRARTDNVAGVKLPVFESYETGSEARDNIGLAGGGQKVGQCRDKYKQWVENLIKLASLQTSFVTMDEAL
KVTNRRVNALENVTIPRMETVISYINRELDELEREDFTRLKKVVEKKREAAAKERELQLEMDAANKALELDSALVGETML
DEFDTQEQGDVYF
>Esiliculosus_0016_0133
MSAQQVAPTRMALQMYKGKLLGAKKGYELLKKKSDALKARFRKIAKQIHELKQVMREDAATAFFSLTQAAQYVAGDFRGK
VLDTPRPAAVRCRARTDNVAGVKLPVFESYETGSEAKDNIGLAGGGQKVGQCRDKYKAWVENLIKLASLQTSFVTMDEAL
KVTNRRVNALENVTIPRMEGVISYINRELDELEREDFTRLKKVVEKKREAAAREQALKNELAAANKLLETDEALAASAAV
SGGDDTMLDEFDTQEQGDVYF
>Ngaditana_00301
MSGAIVAPTRMALTMYKTKRVGAKKGYELLKKKSDALKVRFRDIMKDIARTKGNMADQAQYAAGDFRQQVLQGSLTASVR
VHTHTDNVAGVKLPVFRQYELQSEVKSKSDRDNLGLAQGGRQIKACKEKFTVFLTNLVRLASLQTSFITLDEALKVTNRR
VNALENVTIPRIEAILAYINRELDELEREDFTRLKKVQGSKRTAQAAAEAAEEALHKAAAAAGARSSKIEGGLVKDVTAQ
YDTAGDSDIVF
>Noceanica_5202_1
MSGAIVAPTRMALTMYKTKRIGAKKGYELLKKKSDALKVRFRDIMKDIARTKSNMADQGSSAFFSLTQAQYAAGDFRQQV
LQGSLTASVRVHTHTDNVAGVKLPVFRQYEIQSEVKSKSDRDNLGLAQGGRQIKACREKFSVFLTNLVRLASLQTSFITL
DEALKVTNRRVNALENVTIPRIEAILAYINRELDELEREDFTRLKKVQGSKKVAQALAEAEEEAKHKAAAAAGTPSSGRV
IRKPGSTKDVTAQYDTAGDSDIVF
>Aanophagefferens_32568
MADQVPPTRMALQTYKGKKAGASKGHQLLKKKADALKARFRDIAKEIYKTKGTMSESCSTAYFSLTAAQYAAGDFKTKVL
EGNFVASVRVTGQTDNIAGVKIPVFRQFDTGAEHLENIGLAGGGRKIAECKEKFTNLLAVLVKLASLQTSFVTMDEALKV
TNRRVNALENVTLPRIEKTLSYITSELDELEREDFTRLKKVKDQNSKRQAAQAAAKKAAFYAHGDGGDIMGDYDLADADV
VM
>Ptricornutum_51058
MSEVPPTRMNQQIFKAKKKAAEGGHKLLKKKADALKVKFRDYAKSIAETKSSMATDAASAFFSMTQAEYAAGNFKRKVAE
GGMTARVRVGAGVDNVAGVKLPVFTKYETGATAENQSLGLVGGGKKILAVREKFTVVLEMLIKLASLQTSFQTLDEALKV
TNRRVNALENVTIPRIEGVLDYISRELDELEREDFTRLKLVQGKKQEEAKEEEKAKAIAAKLAAESGKPVLARGKENDED
ITAQYDADDDADVVF
>Tpseudonana_39173
MSEVPPTRMNQQVFKLKKKAAESGHRLLKKKADALKVKFRDYAKSIAETKSGMAADSSSAFFSLTQAEYAAGNFKQKVSE
GLMTARVRVGAGIDNVAGVKLPVFTYYETGSAIDNASLGLVGGGKKIQQVREKYTALLQNLIKLASLQTSFVTLDEAMKV
TNRRVNALENVTIPKIEGVLDYISRELDELEREDFTRLKLVQSKKEAEIKEADRIKEEDRLAGKAAAKLKASSEDITANF
DAGDDEDVVF
>Alaibachii_CCA23436
MSSSVQVAPTRMSLTIYKTKRVGAKKGFELLKKKADALKMRFQAMLREIQKTKTAMSHEAAEAFFSLTQAQYAAGDFRNK
VIESVTTAEIRMRNRIDNVAGVKLPVFTEVEVSRDKSDNIGLSGGGGKIQLCREKFRTLLSALIKLASLQTSFLTLDEAL
KVTNRRVNALDNVTIPRIETTISYISRELDELEREDFVRIKKVQANKILQQKQEILNKNAQQKTPTDITEVLVHSGGIPN
NTFNPFDQDDSFGNVASDRDIMAPYEIAADVDIIF
>Pinfestans_06615T0
MSSVQVAPTRMALTTFKGKRVGAKKGFELLKKKADALKMRFQAMLREIQKTKMSMSTEASEAFFSLTQAQYAAGDFRNKV
IESVSTAEIRTQNRIDNVAGVKLPVFTEVEVSREKSENIGLAGGGGKIQNCREKFRVLLRALIKLASLQTSFVTLDEALK
VTNRRVNALDNVTIPRIEKTISYITRELDELEREDFVRIKKVQANKQDHEKAVLAREKEAAESKKSSGAAVDDDPFADVV
ASDRDILAQYEPSADADVVF*
>Pultimum_01021
MSAQVAPTRMALTTSKGKLVAAKKGFELLKKKADALKMRFQMMLREIQKTKLAMSNEASEAFFSLTQAQYAAGDFRTKVI
ESVSTAEIRTLNRIDNVAGVKLPVFTEVEVSREKSDNIGLAGGGGKIQNCREKFRILLRALIKLASLQTSFVTLDEALKV
TNRRVNALDNVTIPHIEQTIAYIVRELDELEREDFVRIKKVQANKLDKAKEELAKKKEAAAAHEATQALLSPSSVSAAAA
AHGASVFDDPFADVVASDRDILAQFEPATDADVLF
>Sparasitica_08629T0
MSQDAADAFFSLSQAQYAAGDFRHKVIESVTTAEFRLENRIDNVAGVKLPVFTDVETAREKSENIGLSGGGGKIQNCRDK
FRHLLKALVKLASLQTSFVTLDEALKVTNRRVNALDNVTLPRIDKVIDYISRELDELEREDFVRIKKVQANKIQAAKELQ
LENEAQAAAEVATGVPVFTPSDLDILAAFEPAADADVVF*
>Bnatans_47269
MSGKKILKVMPSRMTLQQMKAKAKGAKKGYDLLKKKADAIKSFLQKILRKILAVKERVGRLTQQAGVLHTKAICFAGEFN
NQVIQSTPSEAAFKVSASEGNIAGVRIPIFERAGSDVESVQLVGLSAGGQQVAHCRKAYYAVMKDLVDLASLKTQLVVLD
DAFKVTNRRVNALDYVVMPRIHNTIKYIQDELDELEREEFSRLQKVKDVLEEKAREADKALQASMNSGNKAAARPSGQQS
MLKQKANEFGDLAGLGDIM*
>Ehuxleyi_425833
MSSARPFPTRQNLQIMKLKLVGAKKGHSLLKKKADALTMRLRALLTTILKAKEAMGKAFKDGNFAMAEVKYAAGDIKSAI
IESVGTAQKRVETRVDNIAGVKVPVFKAVDMADAPVDYTGLARGGQQVTKARQTFSACVDTLIQLATLQTSFLILDEAIK
VTSRRVNALDTVVIPRIAGFVDYIVSELDELEREEFFRLKRSQDKKKKDLQLAEAERLKEIAADDAGSLIGGGDDPDVIY
*
>Gtheta_EKX39433
MSGQKVLPSRMTFQTTKTRLKGASTGHKLLKKKSDALTVRIRQILKQIVENKNLMGAALKEANFSLAGVYYSGGDDIKYQ
ILQNVSSKAGSRVAMKVDNVAGVKIPVFEKNEGEMKSADLTGLARGGQKLEESRTSFKKALDALIVLASLQTAFVALDEA
QKITNRRVNALEYVVIPRLEETVRYIATELDELEREEFVRLKKVQAYKKKRIEEEEEKLKELKSAGKLPDEVPSLIGKPA
DPDDLFS
>Ccrispus_546303530
MSSSQRLTVVPSRMALQQVKSKLAGAKKGHSMLKKKSDALLVRFRSILADILAKKEGAGEESKEAMLALALAKYAYGDNL
KHIVIENVDDATLRVRMTPDNVAGVSIPNFAKMGIDVDDDAPPSVAGAASKDVAGNGKGAVSLAGLSKGGQQIQDARKSF
SETLDLLVSLASLQTSFIILDEAIKLTNRRVNALENVVKPKLENTISYVISELDEMEREEFFRLKLIQNKKDKEKLEAEG
KALEEKRKQALVGFDQASFSATANGTAPSIIDAHTGGADPDLLF
>Cmerolae_CMD007C
MSQRQVLPVVPSRMTLTQVKARLQGARRGHALLKKKSDALTARFRAILREIVDKKQRAAELLRDASFRFVAVKYVVGDEL
KHIVQESVERAETRLRVRFDNVAGVSLPCYRCVSGSVSTGPVATSTIATAAAAAAVAVARNDGYAEDMRAAGPVQTGVAS
VAQYRGLGRGGQQIAACREAYNEALLALVELASLQTSYLILDEAIKVTNRRVNALENVLIPRLENTIAYILSELDEQERE
EFFRLKLVQNRKKRELARTQAQELRARERRAAQALRAFDMNSFEQALEPDAANTPSILEQIAGADADLLPI
>Gsulphuraria_545705044
MASAAGDRLNVVPSRMTLTQIKGRLAGANKGHSMLKKKSDALTVRLRSILKQVLEKKNLTGDVCREALISLAVAKYIVGE
DFKLHIMENVDKSSLKVSFHSENIAGVTIPVFEKVSVDDDGTEYYGESVKDISGNGVSKEISEGLSNKFHSYVSLSGLSK
GGQQIATCGENFRKAADTLISLAELQTSFTLLDEAVKITNRRVNALENVVIPRLENTVAYIISELDELEREEFFRLKLVQ
NWKERESKNAQQLREQLERTRQGFSSFEMDSYETKERLVEGLASNDDSDIIF
>Ppurpureum_4499_2
MSGTGTRLAVVPSRMTLQQMKAKLAGATKGHSMLKKKSDALLVRFRSILKDIMEQKTAAGDQSKDSMLSLALAKYTFGEE
LKYVVMENVSEPANKIKLTPDNVAGVMIPAFATYQESAATGGLGSNAKDPSQRGGTLTGLSKGGQQVSEARESFQKSLLM
LISLASLQTAFIILDLAIKLTNRRVNALENVVKPRINNTISYIISELDELEREEFFRLKLIQNKKDRERRIKEAEEMKHR
DERAKSALGGFDNAHFQKESLIGAATGGEDADVIF*
>Creinhardtii_30780969
MSSQNRLVVVPTVTVLTVMKARLIGATKGHALLKKKADALTMRFRQLLKEIIDAKENLGSTMKGSFFAYTEAQYAAGENI
KHTIMDNVDTAVVKVRGDLDNVAGVKIPRFESFVLPGETKMDLTGLGRGGQQLQSCRKAYLSAVELLVQLANLQTAFLTL
DEALKVTNRRVNALENVVKPKLENTISYIKAELDELEREEFFRLKKVQKNKQKKQMAQMAEDAAAAAAGEKAEAGDLKMP
PFNGPQGQQGVQPPTNSSLLNYKEDDLLF*
>Csubellipsoidea_27386888
MSQNRYVVVPTVTVLAVMKARLVGAVKGHALLKKKADALTVRFRQILKKIVDTKQSMGKTMRESAFALTEAKYAAGEFRH
TVFDSVETAQVRVVAQTDNVAGVKIPKFEQTLTGGEGKMGLTGLGKGGQQVQQCRKAFLKSVELLVNLASLQTAFLTLDE
AIKTTNRRVNALDNVVRPRLENTISYIKGELDELEREEFFRLKKVQAKKKRDGAIQDAERRARGTTTTENGAPAADMSGT
PEDSDIVF*
>Vcarteri_23136890
MSTQNRLPVVPTVTVLTVMKARLVGATKGHALLKKKADALTMRFRQLLKEIIEAKENLGSTMKGSFFAYTEAQYAAGEKV
KHTIMDNVETAMVKVRGELDNVAGVKIPRFESFVLPGESKMDLTGLGRGGQQLQNCRKAYLSAVELLVQLANLQTAFMTL
DEALKVTNRRVNALENVVKPKLENTISYIKAELDELEREEFFRLKKVQKNKQKKVAQDAAQATGKEQALVSGGTSADLKL
PPFNGPAAGVQPPATSNLLNYKEDDLLF*
>Athaliana_19660990
MAGQNARLNVVPTVTMLGVMKARLVGATRGHALLKKKSDALTVQFRALLKKIVTAKESMGDMMKTSSFALTEVKYVAGDN
VKHVVLENVKEATLKVRSRTENIAGVKLPKFDHFSEGETKNDLTGLARGGQQVRACRVAYVKAIEVLVELASLQTSFLTL
DEAIKTTNRRVNALENVVKPKLENTISYIKGELDELEREDFFRLKKIQGYKRREVERQAANAKEFAEEMVLEDISMQRGI
SINAARNFLVGGAEKDSDIIF*
>Pyezoensis_23073_g5697
MSGAGARVAVVPSRMTLQQIKGRLAGAKKGHSMLQKKADALTVRFRSILKDILEKKEGAGEQSKDAMLALAMAKYAFGEE
LTVVMGESVDEEASCKVKMTPDNIAGVTLPVFSRYEGGGGAAGGLDGSKGGGAKGGAKGGAAGAGTGRSLAGLSKGGQQI
SECRETFSTTLELLVALASLQTSFIILDEAIKLTNRRVNALENVVVPKLDNTVKYIISELDEMEREEFFRLKLVQNKKDR
DRRAKDAALEEMRKQALLPFSADAFEGEVAKASLLDEAAGAGDPDVIF
>Ppatens_28261259
MSGSNQRLNVAPTITMMGVVKARLVGATKGHQLLKKKSDALTMQFRQILKRIVETKKSMGDTMKTSAFSLTEAKYAAGDN
IKYVVFENVDKATIKVRARQENVAGVKLPKFEHFTEVGEAKNDLTGLARGGQQIQLSKSAFVKSIEILVELASLQTSFLT
LDEAIKTTNRRVNALENVVKPKLENTIQYIRGELDELEREEFFRLKKVQAYKKKEVDKQLAKSKAYMEQGLDRPVSSQVT
ADNDDDLLF*
>Cparadoxa_09991
MSTARYNVFPTRMTLGVMKQKYVGAVKGHNLLKKKSDALTMRFRALIGKIIETKEQMGVQMKQSFFSQVEAKYAAGDDIK
YSIIQNVDKATLKLKMRADNVAGVQLPIFELKKVQGKKKRDVEEEQAAQALKDASSKRSGSQASSILEEHSSKECVPNQI
CSF*
