# Supplementary material for: Saccharina genomes provide novel insight into kelp biology
Source: Nat Commun. 2015 Apr 24;6:6986. doi: 10.1038/ncomms7986 (PMC4421812; doi:10.1038/ncomms7986)
Supplement: Supplementary Data 1 — The 41 ortholog genes used for constructing phylogenetic tree [file ncomms7986-s2.zip › tree_data/G_2379.faa]

>Sjaponica_03105
MFEARLIEGALLKKIVEAVRELVTDANLDCSESGISMQAMDSSHVSLCAMLIRSDGFDHYRCDRNLSIGLSMANISKILK
CAGNTDKVTLKAEDTPDILTLMFESENQDRISDFELKLMDIDSEHLGIPKTEYNCTIQMPSAEFARIIKDLAVIGDTCTI
ACDKHGVKFSVSGALGTGNVMVRNNASVDKEELRVTVTMEEPVTLNFALRYLAMFTKATPLGPVVTISMTPDNPVVVEYP
IDTFGYVRYYLAPKIDETDE
>Esiliculosus_0003_0098
MYEARLLQASLLKKIIEAVRELVTDANLDCSESGISMQAMDSSHVSLCALMIRSDGFQHYRCDRSLSLGLSTGSISKILK
CAGNDDTVTLKAEDTADALTIMFESPKQDRISDFELKLMDIDSEHLGIPKTEYNCIIQMPSAEFARIMRDLQVIGDTCTI
ACDKDGVNFSVSGDMGKGNIMVRNNTSVDKEEDKVTVTMEEPVTLKFALRYLSLFAKATPLGPTVTISMTPDNPVVVEYP
IDTFGYVRYYLAPKIDEADE
>Ngaditana_01613
MFEARLTEGSLLKKIIEAIKDLVQEANVDCSEEGLTMQAMDASHVSLCSLNMRHGGFDHYRCDRSISLGLNLANLGKILK
CAGNDDVVTLKAEDEPDTLTLMFESPNQERISDFELKLMDIETEHLGIPNEEYKCTISMPSGEFQRIVRDLAVIGETCII
TCTKEGVKFSVSGDLGNGNVTVRQSSAADGDEKDQVKIQMEEPVTLNFALRYLGFFTKATPLGSTVKLHMSPDVPIVVEY
PIDGIGSISYFLAPKIDED
>Noceanica_8400_1
MFEARLTEGNLLKKIIEAIKDLVQEANVDCSDTGLTMQAMDASHVSLCSLNMRSGGFDHFRCDRSISLGLNLSNLGKILK
CAGNEDVVTLKAEDEPDTLTLMFEAPNQERISDFELKLMDIETEHLGIPNEEYKCTISMPSVEFQRIIRDLAVIGETCII
SCTKEGVRFSVSGDLGKGNVTVRQSSAVDGDEKDQVKIQMEEPVTLNFALRYLGFFTKATPLGPTVKLHMSPDVPIVVEY
PMKDIGSISYFLAPKIDED
>Aanophagefferens_70163
MFEATLNKASTLKKLIDAIKDLVTDGNIEVSETGMNLQAMDSSHVSLVSLVLHTDMFEHFRCDRAVTLGINLPNFAKILK
CSGNDDSVTLKAQDDGENLSIVFESEGQERVSEFELKLMDIDAESLGIPDQEYNTTIKMSSSEFQRIVRDMTVLGDTCSI
GCTKEGVKFSVHGDLGAGHITLRSNASVDKEDEAVEIQMEEPVELNFALRYLGFFTRATPLCGRVNISMSPDVPIVIAYH
IGDKDAEGAGSLSYYLAPKIDEE
>Ptricornutum_29196
MFEARLVEGKIFKQIIESIKDLVTDANIECTEEEIAIQCMDSAHVSLVDVTLSAAAFDHYRCDRNLSLGFNSANMSKIFK
MMNPDDVVVMKAEDNGDALTMMFESTKTETIADFELKLMEIDSEQLAIPETPYNCTIQMPSTEFQRIVRDLQVLGDTCQI
SCTKEGVRFSVTGNIGTGNVLIRSNAAAEKEDDRVVIEMQEPVELTFALRYLNFFTKATPLSGHVIISMAPDIPVMIEYP
ISETGHIKFFLAPKIEEDAD
>Tpseudonana_261635
MFEARLTQGKVFKQLIEALKDLVQEANIDCTDDEISIQAMDNSHVSLVAVSLRSGGFDHFRCDRPISLGFNAANMGKILK
CAGNDDVITLRAEDEGDSLALVFESPGQDRIADFELKLMDIDNEQLGIPDTEYKCTIQMPSAEFQRIIRDLQVLGDTCTI
SCTKEGVKFSVSGDLGSGNVLVRQNSAAEKDEEKVMIEMDEPVELTFALRYLNFFTKATSLGPTVILSMSPEVPVVVEYP
IGETGHIKYYLAPKIDEDEED
>Alaibachii_CCA22326
MFEARLPQGKIVKLIVEAMKDLVSEGNIDCTKSGIAMQSMDGSHVSLVSLLLRAEGFEHYRCDRNISLGIQTASLSKILK
CAGNDDALSLQAEDNGEVLNIMLEAASGDRVSDFSLKLMDIDSEHLGIPQTEYVATVRMSSTEFQRLCRDLQTMGDTCTI
SVGKDGIKFSVSGDLGAGNITLKNNTSAEKEADRVIVNMEEPVELTFALRYLNMFAKATPLSETVTLSMSPGVPIVVEYA
ISDIGYMRFYLAPKVEEDE
>Pinfestans_14397T0
MFEARLPQGRIVKLIVEAMKDLISEGNIDCTKSGLALQSMDGSHVSLVSLLLRAEGFEHYRCDRNISLGVQTASLSKILK
CSGNDDALSLSAEDNGDALNIMFEATSGDRVSDFSLKLMDIDSEHLGIPGTEYVATVRMPAGEFQRICRDLQTMGDTCTI
AVGKEGVKFSVSGDLGAGNITLKNNTAAEKESDRVIITMEEPVELTFALRYLNMFAKATPLSETVTLSMSPGIPVVVEYA
IGDMGYMRFYLAPKVEEDD*
>Pultimum_01039
MFEARLPQGRIVKLIVEAMKDLISEGNIDCTKSGLALQSMDGSHVSLVSLLLRAEGFEHYRCDRNISLGIQTASLSKILK
CSGNDDALSLSAEDNGDALNIMFEAASGDRKEGVKFSVSGDLGAGNITLKNNTAAEKESDRVIITMEEPVELTFALRYLN
MFAKATPLSETVTLSMSPGIPVVVEYAIGEMGYIRFYLAPKVEEDD
>Sparasitica_01445T0
MFEARLSQGKIVKLIIEAMKELISEGNIDCTKSGLALQSMDGSHVSLVSLLLRAEGFEHYRCDRNISLGIQTASLSKILK
CSGNDDALSLSAEDEGDVLNIIFEAASGDRISDFGLKLMDIDSEHLGIPSTEYVATVRMPSSEFQRICRDLHTMGDTCTI
SVSKDGVKFSVTGDLGAGNITLKNNTASEKEEDRVIIQMEEPVELTFALRYLNMFTKATPLSATVTLSMSPGVPVVIEYA
IGEMGYIRYYLAPKVEEDAN*
>Bnatans_46601
MFEARLKEGHIFKKLIDSMKDLVSDANFDCNAEGISLQAMDTSHVSLIALQLRCDGFDHYRCDRSKALGINTGSLTKILK
CAGNDDDITLKADDKGDSLTLMFENSDKDRISDFEMKLIDIDSEHLGIPDTEYTCTVKMPSSEFKNVVDKIAVMGDTVQI
SASKEGIKFSVNGDMGTGNITLRKTSSADKSEKKGETIHIETEEDITLNFALRYLQSFSKATPLSQYVTLSMSADVPLVV
EYKIEKKGHIRFYLAPKIEEDDE*
>Ehuxleyi_456826
MFEARMTEGGMLKKITEAMKDLVTEANFDCSTTGVSVQAMDSSHVSLVALLLRSEGFDHYRCDSSTSLGINLGSMGKVLK
CCNNDDVVTLKSDDSADAMTFMFENKNADRISDFELKLMDIDSEHLGIPDTDYKCTVQMPSAEFQRICRDLAILGDTVTI
SVTKEGVKFSVSGEMGSGNMTIKPNESVDTEDKDRVAVEMDEPVSLNFALRYLNFFTKLTHVTTNLYVTNVASLTSISFP
SLQFVAGFRFQNQDALTELDLSSLGLVGNGMANNEMGPEFDDLPVLQPSGLKLSTNWIIVRNYLGFRSVPNIDCTNNAGL
NAINACCPALQLKIEGWSAPAFSKALYLIL*
>Gtheta_EKX38596
MFEARLAQGSLLKKLIEAIRELVTDANFDVSTSGVSLQAMDTSHVSLVSLLLREDGFEHFRCDRSLSLGLNLASITKMLK
CANNDDAITLKAEDQGDTLTLMFESPNQDRISDFEIKLMDIDSEHLGIPDTEYKATVKMSAAEFQRIMRDLSTIGDTVSI
SCTKEAVKFSVEGDIGQGNVIMRHNAAVDKEDEATIIELEEPVSLTFALRYLNLFTKATPLSSTVTLSMSPDVPLVTEYK
VGDMGNIRFFLAPKIDE
>Ccrispus_546313255
PALPFPTSSPTPISSVSVNPTAPPTTLQFLPSSSFFTSSLSTMFEARLPQSATLKKLLDSVKDLIAQTNFDCSNDGISLQ
AMDEAHVCLATMTLRSQAFDLYRCDKPLSMGINLTSFSKILKCAGNDDSVKIVADDEGADCAEFIFENKSADRVAHFELK
LMDIDSEHMSVPDDGDYQAIINLPSQEYRRIFSDLSIIGDTISIEVSKTSACFSVEGDIGQGSLNIQQSDSADDKSAITI
NVKEPVKMTFPGRYLNMFTKAVPISDSVTLCIQDGHPLAIEFALPEEAGFVRYFLAPKIDQDDDDEDGEAKSDEAIDADE
EE
>Cmerolae_CMS101C
MFEARFPEALLLKKILEAIKDLVQDANFECTESGITLQAMDNAHVSLVTLLLRGEGFDLYRVDKPESLGINLNSMSKIMR
CAANNDTVTVDKLEGADTVRFLFESPNADRMSEFHLKLMDIDSETLEIPESMYHAEIELPSAELRRIVSDLSTMGDSVRI
SVSKEGVRFTVRGDEGSGSVILRQSTGVDKPEEAIHIVMNEPVEQSFALKYLNLFCKAAPLSARAQIKLSKDAPLLVNFS
MNNIGYLAYYLAPKIGDEDIEE
>Gsulphuraria_545706386
MVSKEEQNSLSSFQFEARLTQASLIKKILEAIKDLVTDANFDCSPEGLSLQAMDSSHVSLVSMVLHAQGFEMFRCQRAVS
LGINLASLTKILKCAGNDDSITLRADEKGDKAEFVFESQSQDRLSEFELKLMDIDSEHLGIPDTKYSAIVEMPSSEYRRI
CSDLGVMGDTVRISVSKESVKFQVDGDIGKGSVCLHPSSVVDKPTEVVKISLEEPVDMIFSIRYLNYFAKAAPLSDTVTL
SLSKDFPLQIEFKFGEQMGYLRYYLAPKID
>Ppurpureum_3475_3
MVDADAGLVARLPRSAVLKKILDSVKDLVKETNWDCNEEGMSMQALDTGRIVLVEVMLREAAFESYACEVPMTLGIDMEP
FGKVLRCAGGDEKVTIKASRNDQDHIELVFENEEKERMSAFELKLMDIDGEHMAVPDAEWGAEISMPSSEFKKIVMDLAE
IGSDLTIAVSKLGVTFTAQGNNCKGSMVLQPSTAVDKKSEQVAISFTEPLEMTFAAPYMKMITKAAALSSTVTLSLDEAC
PICVRYEMEDNAGHIKYYLAPKEDESGNRNETDEMEDEEEEAEVRPAKKAKAEPKDDRNAKSDAGKSSKSDAAEMSDDDD
EEVKPGKKETRKEPKKEAVSLDGDDDAEDSD*
>Pyezoensis_37393_g8801
MFEARMAQATVLKRVLEAVKDMVNEGNFDCSEEGICLQAMDVAHVSLVNVLLRGQGFEMFRCDRNLALGIQLANLSKVLN
CAGKDDAVTIKAEDEGADTAEFMFESAKGDRITTFELTLMDIDSEHLGVPEDTTYTAVIKMPSNEFRRIISDLSTIGDTV
TIEVSKDGASFQVAGDIGKGNLCIQSNTSADKPSDRVEITMEEPTKQTYAMRYLTFFTKAAPLSDTVTISLSPDVPLVVE
FNIGEEVGFVKYYLAPKITEGDLE
>Cparadoxa_13914
MFEAHLSQAAIFKKILDAIKELITDGSFDAASTGISLQAMDSSHVSLVSLLLKAEGFDHFRCDRGRSFGMNLKNLSSIIK
CAGNDDKLTLKAEDDTDTICLVFENSETDKISEFEMKLMDIDVEHLGIPETQYAATVKMPASEFQRVCKDLSSFGDAVTM
VTKDGIKFSVSGDVGTGQVVLRQSSASDKKPEEQVSIDLQEPVTLSFALKYLNNFTKATSLSSSVYIKLSPDVPVCIEYK
IENLGHIQYFLAPKIEENEAA*
>Creinhardtii_30793407
MFEARITQGAVLKKLVEALKELVTEGNFDVSSTGLQLQAMDSSHVCLVSLALREDGFEHFRCDRNMAMGIHFQNLSKILK
CAGNEDTITLKAEDNADQLTLMFESSNQDRISDFDLKLMSIESEHLGIPDQEYSAEIKMPSSEYQRIVRDLTSIGDTVLI
SATKEGIKFSTSGDVGTANVTLRHNTTPEKPEEQTIIDLKEPVALTFALRYLNNFAKATPLAPVVKLSLTKDLPIVVEYQ
IGELGAVKFYLAPKIDDEDQMGEDEAQS*
>Csubellipsoidea_27394606
MFEARLTQGVLLRKLLDSMKDLVQDANFDCSSTGFALQAMDSSHVSLIHMQLRSDGFDHFRCDRNLSMGVSLNNMAKILK
CMGNDDVLTMKAEDQGDSVTFMFESANQERISDFELKLMDIDSEQLGIPDTDYSATVKMPSAEFARICKDLSTIGDTVLI
AVTKDGVRFSTTGDIGSANVTVRSHSNVDKPEEQVVIDMQEPVALTFALRYLNSFAKATPLSNQVMISMSKELPVVVQYR
IEDMGHISYYLAPKIEDEEMEGDE*
>Vcarteri_23134327
MFEARITQGSVLKKLVEALKELVTEGNFDVSNTGLSLQAMDSSHVCLVSLTLREDGFDHFRCDRNMAMGIHFGNLSKILK
CAGNEDTITLKAEDNADQLTLMFEAPSQDRISDFDLKLMSIESEHLGIPDQDYSAEVKLPSSEYQRIVRDLTSIGDTVLI
SATKEGIKFSTSGDVGTANITLRHNTTPEKPEEQTFIDLKEPVALTFALRYLNNFSKATPLAPQVKLSLTKDLPIVVEYQ
VGELGSVRFYLAPKIDDEDNMGSDEAQS*
>Athaliana_19655146
MLELRLVQGSLLKKVLESIKDLVNDANFDCSSTGFSLQAMDSSHVALVSLLLRSEGFEHYRCDRNLSMGMNLGNMSKMLK
CAGNDDIITIKADDGGDTVTFMFESPTQDKIADFEMKLMDIDSEHLGIPDAEYHSIVRMPSNEFSRICKDLSSIGDTVVI
SVTKEGVKFSTAGDIGTANIVLRQNTTVDKPEDAIVIEMKEPVSLSFALRYMNSFTKATPLSDTVTISLSSELPVVVEYK
VAEMGYIRYYLAPKIEEEEDTNP*
>Ppatens_28251939
MDSSHVALVALLLRSEGFEHYRCDRNISMGMNLTSMAKMLKCAGNDDIITIKADDGGDSVTFMFESPNQERISDFEMKLM
DIDSEHLGIPETEYEAIVRMPSAEFARICKDLSTIGDTVVISVTKEGVKFSTGGDIGSANIICRQNTSVDKEEEKTVVEM
QEPVTLTFALRYLNSFTKATPLSSTVTLSMSKELPVAVEYKIADMGHIRFYLAPKIEEDEEMAS*
