# Supplementary material for: Saccharina genomes provide novel insight into kelp biology
Source: Nat Commun. 2015 Apr 24;6:6986. doi: 10.1038/ncomms7986 (PMC4421812; doi:10.1038/ncomms7986)
Supplement: Supplementary Data 1 — The 41 ortholog genes used for constructing phylogenetic tree [file ncomms7986-s2.zip › tree_data/G_2462.faa]

>Sjaponica_02716
MPLSPERKTWYFERLKELLDNHTKIFLVQADNVGSSQMAKIRFALRGTATVLMGKNTMIRKIISTYLKDHPDHPFELLLP
KVVGNIGFIFTNGELGAIRDVIEQHRVPAPARVGSIAPTDVKVPPGPTGCDPGQTSFFQVLQVPTKITKGQIEITAEVFL
VPKGQKVGSSEAALLQKLDIRPFTYGLMIDCVYDNGSVFDAAVLDLTDADMGNKFAAACSNVAAVSLELGFPTLASLPHS
IANAFRALVGVVIEGCDTYSFAQADAIKAVLADPSAFAAASGGGGGGAAPAAAAAAVVEEEEEEEVDMGGAGGMFGEEEA
GGGDY
>Esiliculosus_0052_0041
MAKIRYALRGSATVLMGKNTMIRKIISVFLKDNPGHPLELILPRVVGNVGFIFTNGELGDIRDVIEAHRVPAPARVGSIA
PIDVMVPPGPTGCDPGQTSFFQVLQVPTKITKGQIEITTQVFLVPKGQKVGSSEAALLQKLSIRPFTYGLVIDCVYDNGS
VFDAAVLDLTDEDMGNKFAAACGNVAAVSLELGFPTLASLPHSIANAFRALVGVVIEGCDTYSFDQADTIKAILADPSAF
AASSGGGGGGDAPAAAAPVEEEEEEEIDMGGGMSMFGAEEGGGDY
>Ngaditana_02116
MPVWNRAKKEDYFERVEELLGSYTKVFVVGVDNVGSKQMQQIRQALRGTATVLMGKNTRIRKVMNIFLKKNPGHPIEQLV
NYVGGNVGFVFTNGDLGSVRETLEENRVPAPARVGSLAPCNVIVPPGPTGCDPGQTSFFQALQIATKITKGQIEITTAVQ
ILKEGDKVGNSEAILLQKLNILPFTYGLVIQTIYDNGSLFDPKVLDLTDADLAAKFAVAVRNVAAISLQLGYPTLASLPH
SIANAFKACVAVVVGLEEFSFEKAEPFKAYLKDPSAFAAASGGGE
>Noceanica_5865_1
MPVWNRAKKEDYFEKVEELLGSYTKVFIVGVDNVGSKQMQQIRHALRGSATVLMGKNTRIRKVINMFLRKNPDHPIEQLL
QFVGGNVGFVFTNGELGLVRETVEKNRVPAPARVGSTAPCDVIIPPGPTGCDPGQTSFFQALQIATKITKGQIEITSDVQ
ILKEGDKVGNSEAILLQKLNILPFTYGLVIKTIYDNGSLFDAKVLDLTDADLAAKFAVAVRNVAAISLKLGYPTLASLPH
SIANAFKACVAITVGLEEFSFEKADPFKAYLKDPSAFASAGGGGEAAAAAPAGDAKPAKEEKEEEEADLGAGNMFGGGDG
Y
>Aanophagefferens_60208
MGLSRERKQEYFEKMEGLLDDYSKIFIVHCDNVGSKQFQQIRIALRGKAVVLMGKNTMMRKVLNAYLAKNPGHPYEMLLP
KVLGNVGFVFTNEDLADVRELIEANRVPAPARVGATAPIDVIVPPGPTDCDPGQTNFFQTLQIATKIVKGRIEITNPVNL
LRKGDRVGNSEAVLLQKLHINPFDYGLVITDVYDNGSMFDVKVLDLTDADLSCKFGEALNAMSSLCLEVNYPTLASVPHC
VANAFKCLVAIAVETEYTFEKAQPFKDYLEKNPPAPKEAEA
>Ptricornutum_30660
MPLSTERKAEYFERLKSMLTQYSKAFIVEVDNVGSKQLQMTRRGLRGKAEVLMGKNTMMRKCMKEFVAENPGTPVEKLIE
TCRGNVGFVFTNGDLGEIREVLESNTRPAPARVGSVAPINVVVPKGPTGCDPGQTAFFQTLQIATKITRGQIEMVNDTAL
IQAGDRVTASQAALLLKLDIEPFTYGLVLKKVYDNGSLFDAKILEITDDVLASKFVGALNMIASLSLAMGFPTQASVPHS
IANAYKAILAVTIQLENYSFDKADQVKEYLASE
>Tpseudonana_25812
MPLSAERKQQYFSTMKELMTTYSKCFIVEIDNVGSMQIQQTRLALRGKAEVLMGKNTMMRKCIREFVEENPDTPIAQLEA
CCRGNVGFVFTNGDLGAVREVLESNVRPAPARVGAVAPIDVIVPKGPTGCDPGQTAFFQTLQIATKITKGQIEMTTDTHL
ISAGERVTASQAALLQKLAMEPFTYGLVLKSVYDSGSLFDAKVLDITDDVLAAKFVSALNTISKLSLALNIPTQASVTHS
IANAFKAILSVTVELENYSFDKADIYKAYLADPSAFAGSGGGGGGGGDGGETSAAAAVEEVEEEEAPPAVDMFGGGDGGG
GDY
>Alaibachii_CCA22079
MGLSAERKQEYFVRLESLLETFTKIFLVSVDNVRSKQMQQIRQSLRGRAEILMGKNTLMRKVFGNFLRKNPNHPLEMVVP
LIRGNIGFVFTNDDLNDIRSVLESNRVPAPARVGAVAPADVVVPPGSTGCDPGQTSFFQALQIATKIQKGQIEIVSEVLL
IKEGEKVGNSEAALLQKLNINPFSYGLVLVSVYDNGSVFDPAVLDLTEEDLFAKFIAGLRNVAAVSLEIGIPTLASIPHS
IANAFKSLVAVAVECETYSFEKAEPFKAYLADPSAFAVASSGQIEAGKDKKEEKAEVEEEEMDLGGGMDMFGADDDDY
>Pinfestans_17261T0
MGLSQERKLEYFDKLESLLENYTKIFLVGVDNVGSAQMQQIRLVLRGRAEVLMGKNTLMRKVFNNFVKKNPGHPLELFIP
LLKGNVGFVFTNDDLSEIREVLESNRVPAPARVGSIAPVDVIVPPGPTGADPGQTSFFQALQIATKIQKGQIEIVTEVML
TRKGEKVGNSEAALLQKLDIKPFSYGLVIEQVYDNGSIFDPAVLDLTEADLCAKFVAGLRNVAAMSLELGIPTLASIPHS
IANAFKDLVAIAVECEEFSFEKAEPYKAFLADPSAFAVAAPAGGAAATEEKKVEAVEEEEEVDMGGGMDMFGGGDEDY*
>Pultimum_01125
MGLSQERKQEYFSKLENLLDNYTKIFLVGVDNVGSNQIQQIRISLRGRAEILMGKNTLIRKVFSNYIKKNPGHPLEQVIP
LLKGNVGFVFTNQDLNQIREVLESNKVPAPARVGAVAPIDVVIPPGPTGCDPGQTAFFQALQVGTKIQKGQIEIINEVLL
TKKGEKVGNSEAVLLQKLNIRPFTYGLVIQTVYDNGSIFDPAFVAGLRNVAAVSLEIGFPTLASIPHSVANAFKTLVAVV
VELDSFSFAKADPYKAVE
>Sparasitica_01404T0
MGISMERKGEYFIKLEGLLDEYTKIFLVTVDNVGSNQIQQIRIALRGTGEVLMGKNTMIRKVFANYLKKNPGHPLEQLIP
LLRGNVGFVFTNSDLGEVRKVLDDNKVPAPARIGAVAPVDVWCPAGPTGCDPGQTSFFQALQIGTKIQKGQIEIVSDVLL
TKKGEKVGNSEAALLQKLNIRPFSYGMSIVTVYDNGSMFDPAVLDLTEDDLVNKFVAGLRNVAAVSLALGFPTLASIPHS
IANAFKSLVAVAVECESFSFKKADPFKAFLADPSAFAAAAPAAGGAAPAAAAAVEDKKAESEEDVTAAGMFGGGSDY*
>Bnatans_51843
MSTPQKVIHPRKVKYEKTLLNCLSSFKRMLVITVDNVGSKQMSETRHKLRGKAQILMGKNTVIRKILRREMKADPTLESL
LNVIRGNIGFIFTNGDLIELRDTVSENRDPAPAKTGQIAPCDVYVEPGPTGLDPGQTAFFQALNIATKINRGAIEIIARV
QMCTEGEKVSASAAGLLAKLNMKPFFFGIKVNYVFEGGSCYPAAVLDLTDDDIMKMFAGGLIQASCISLGLGYPSIASLP
HLMSNAVRKVIAFSIETAYKLEIAQPFEDYLANPDAFKVVAGPSGGEEKKEEKKEEEEDDAIDFSDDDE*
>Ehuxleyi_456254
MVAKAKKVAYFAHLEEALNSYARACIVDFDFVGSKQVSDIRVALRGKAELIHGKNTMIRKCIRDMVAREEEPREDWESIV
NVMRGNLGFIFTNGDINEVIEVLEEYVKPAAAKAGVIAPASCTIPKGPTGLDPAQTSFFQALNIATKINKGSIEIINDCE
VIKVGNKVGTSEAALLTKLGVKPFEYGLRLVYIYEGGIFSPDVLKITDADLAAKFAEGVGFVAALSLGVGILTEASLSSV
ILGGFKNVCALALEADFIEFPQVEKIKEFVDDPEAWCAKYGGGGGGGGGGAPAPAAAKAPEPEPEEEEEEMGFDLFD*
>Gtheta_EKX44202
MPEEETGRVYSDRKLKYAERLETLLATLPKVLIISADNVGSQQMHIVRSKLRKDPKAEILMGKNTMIKFVIRRYASSSGN
STFNRLADLVKLNCGLVFTDADVKKVRSILQENKVVAAAKAGAVAPKDVFLEAGPTSLEPTQTGFFQALGIATKITKGNI
EVIKQVQLAKVGEKVGSSEAVLMGKLGLKPFEFGLIVTKLFDGESVIDPSVLDIDDEDIRKCFQQGIGRITSIGLSIGYP
VPSACPHLLINAFKNLVALALTTDIDFAAAAEIKDMVANPEKYGGGAAAAAPAAGGGAAPAAAAKAPEPEPEEEEDMGFS
LFD
>Ccrispus_546297536
MPALANPAPDGEEVEIKPKMRKKMEYFKYLQSAFDEYDQAFLVNADNVGSKQMQEIRMKNRGKCLFLFGKNTQMRKAILE
KAEENPDLKQLTEYLKGNVGFVFTKQNLKGIRDGILENKVPAPARAGAVAQVGVTIPAGLTGMEPTQTSFFQALNIPTKI
NRGQIEIMSNVELFKEGDKVSSSEVALLTKMKIKPFSYGLVFKQVYDKGTIYSPDVLDITDERLSQSISAGLANIAAISM
KIGHPTAASVPHSIMNGLQNMVAISLATDYVCKPAEKIKAILDDPEALAAMAAAAAAPAAGGAAAAETAPEEEEEEEEEE
EMDFDLFD
>Cmerolae_CMQ445C
MPSKQERKGAYIVKAGQLFDTYDKILVVEIDNVGSKQLQDARRELRALDSVILCGKNTVIRKTLKDRVSRKPALEKVLHA
LRGNVSFVFTRGDLREVRDCILRNKVPAPAKAGQIAQCDVFVPAGPTGMPPDMTSFFQALSIPTKIERGSICIVSDVQVI
KQNERVSASAVALLQRMGIEPFTYGMKIRQIYEEGAMYEPSVLDITPDDLRNKVREAVDTIAAISLATGYLTAPAVPHLL
VRAAKDLVAASIAADYDMPQSRSLRELLSDPSKLEELVAAASIGAAGAAGTASAEDTAAASGAAETKEAAEESDEDLGFG
LFD
>Gsulphuraria_545710480
MPQSRADRKASYFDRIITYFEKFDKVLVIGVDNVGSNQLQKLRQSLRKDCEVLMGKNTMIRKALRGHLSKNPALEKLLPH
LVGNVGFIFTSGDLKQIREKIAENRVPAAAKAGTFAQCDVVIPAGPTGMEPTMTSFFQALNIPTKINKGQIEIQSDVTLL
KEGQRVGNSEQTLLQKLNIKPFKYGAVIQVIYENGVIYEPKVLDIGEEEISQVTKEGIHNIAAVSLAIGYPTQASIPYTI
ISSLKNLFAVSLVSEYTMPQAVQLKDLLDNPEALAQMVVVNAVPNASAGGVSRTEEKQEQAQQQQEEEEEEEEVLVWDFL
IENKAIFHFRIRIGDLPYFFTYLLRV
>Ppurpureum_3715_5
MVHATKKVKYFSRLEQLLGQYPKFLLVNADNVGSKQLQELRIQLRGSTEICMGKNTMMRKCIRGLVKKNPALEQLLPKLV
GNVGFVFTTMDLKECRDILLSNKVPAGAKAGTLAQCDVTIPAGPTGMEPTLTSFFQILNIQTKINKGAIEIIADVHLLTK
GEKIGSSEVALLQKLKLMPFSYALQVIDIYDNGSMYDPKVLDITEADIVAHMVTGLKNVAAISLAADYPTAASVPHSIAS
GFSNLMYVALGSDVTFPRVEKLKALLDDPEALAALAAAAPAAGSAAAAPAAAAAAAPEPEPEEEEEEADFDLFD*
>Pyezoensis_4891_g1056
MVKMAKKEAYVAKLLSYFDEYDKLFIVQADNVGSNQLQQLRAQVRDDTVLLMGKNTMIRRVLRTHGPENPDLLTVLPVVV
GNIGLVFTKGDLKEVRDKIAANKVPAAAKAGTFAQCEVYIEPGPTGMEPTMTSFFQALNIPTKINRGQIEIQTRVKLLEE
GQKVGSSEVALLQKLGIRPFSYGLKFLHVFENGSLYSPKVLDITDDDLQQHVMAGLNNIAAISLGIGYPTQPSVAHSMRN
GLKNLVSVSLATDYVIDAAKELKELLENPEALAAMAAAASSGAAAGGGDAEEEAPAAAEEEEEEEDDDMGFGLFD
>Cparadoxa_06396
MPQGAKLKKQEYFARLDRLLEEYSKVFIVHADNVGSNQMQKTRLSLRGDAVVLMGKNTMIRKVIKAQLSKNPDLEKLLGH
VKGNVGFVFTNKDLKDIRDRILSNKRGAPAKAGAISPVDVVVPAGPTGMDPSQTSFFQALNIATKINKGQVEIVNNVNLI
KKGDKVGQSEATLLQKLNINPFFYGLTVLAVYDSGSMFLPEILDITDEDLCAKIGEGLASVAALSLSTGYFTVASVPHSI
IRAYKNVIGLALESEYSFPRVEKVKEALKAGPRVAAAAPAAAKAAAPAKEEKKVEEEEEEDMGLSLFD*
>Creinhardtii_30793097
MVAEERVSDKKKEYRQRLNQYLQTYDKAFIVHADNVGSRQFMDIRKALRPGAVILMGKNTMMRFCVEKYLEETGDHRWEC
LVKPGKKGLLEGNVGIVFTNGDLSQVKDEIAKYKVGAPARVGAVAPEDVVIKAGGTGMDPSQTSFFQALGIATKINKGTI
EIVSDVVVVKAGERVGPSQATLLAKLGVKPFKYGLLILKVIESGAVYDPKVMDITDEDMMASVIAGIREVAALSLGAQYP
TLAAAPHVIIDGYKNVLAIAVETDYTFPLAQKVKDYLADPSKFASAAPAAAAGGAPAAKKEEPKKEEPSEEEDMGFSLFD
*
>Csubellipsoidea_27390210
MPSANRLSKKEEYDEKLCGLLDGYDKCFVVHADNVGSRQFMDIRRGLRDVGDSIVLMGKNTMMKRSIRLYCEKTGDDKWP
ALLDHLVGNVGLIFTKADLAELRDEIEKYKVGAPARVGLVAPNSVVVPAGNTGLDPSQTSFFQALNIPTKINRGTVEIVS
DVHLIKASEKVGGSEATLLSKLGIKPFSYGLVLLKVFEDGAMYDPKVLDIKDEDLMDSVMTAITRIAAASLELGYPTLAS
IPHSVINGYKNVLAISVATDYDFPLAEKVKAFLADPSAFVVEAAPAAGGGGAAEEKAEAKPVEEEEEEEEEDMGFSLFD*
>Vcarteri_23137370
MVAEERVSQKKKDYRKRLAQYLQTYDKAFIVNADNVGSKQFMDIRKALRPNSVILMGKNTMMRYCVEKYLEETGDHRWEC
LVKPGKKGLLEGNVGIVFTNGDLSQVKDEIAKYKVGAPARVGATANEDVVIKAGGTGMDPSQTSFFQALGIATKINKGTI
EIVSDVVVVKTGDRVGASQATLLAKLGIKPFKYGLQILKVIESGAVYDPKVMEITDEDILSSVMTAIREVSALSLGARYP
TLVAAPHVIIDGYKNVLAIALETDYTFPLAQKVKDYLADPSKFAAAAAPAAGAAAAAPAAKEEPKKEEPSEEEDMGFSLF
D*
>Athaliana_19639717
MAVKATKAEKKIVYDSKLCQLLNEYSQILVVAADNVGSTQLQNIRKGLRGDSVVLMGKNTMMKRSVRIHADKTGNQAFLS
LLPLLQGNVGLIFTKGDLKEVSEEVAKYKVGAPARVGLVAPIDVVVQPGNTGLDPSQTSFFQVLNIPTKINKGTVEIITP
VELIKKGDKVGSSEAALLAKLGIRPFSYGLVVESVYDNGSVFNPEVLNLTEDDLVEKFAAGVSMITALSLAISYPTVAAA
PHMFLNAYKNVLAVALATEYSFPQAENVKEFLKDPTKFAVAVAAPVSGESGGAVVAVAVEEEAAEESDGDMGFDLFG*
>Ppatens_28258180
MGFKGTKAEKKALYDKKLVQLLEEYSQVLICAADNVGSKQLQEIRKGLRPDSIVLMGKNTMMKRSIRIHAEKTGNKDYEE
LLPALVGNVGLIFTKGDLKEVREEIAKYKVGAPARVGLVAPIDVVVPPGNTGLDPSQTSFFQVLNIPTKINKGTVEIIAP
VELVHKGDKVGSSEAALLAKLGIRPFSYGLVVVNIYDNGSVFAPEVLDLTEDDLLDKFAAGVSTVAAVSLALNYPTLAAV
PHSFVNSYKNLLAIAVETEYSFPLAEKTKEYLKDPSKFAVAAAPAATESSSAPAAAAKEEEKVEEKEESDDDMGFSLFD*
