# Supplementary material for: Saccharina genomes provide novel insight into kelp biology
Source: Nat Commun. 2015 Apr 24;6:6986. doi: 10.1038/ncomms7986 (PMC4421812; doi:10.1038/ncomms7986)
Supplement: Supplementary Data 1 — The 41 ortholog genes used for constructing phylogenetic tree [file ncomms7986-s2.zip › tree_data/G_2495.faa]

>Sjaponica_22340
MNHAGPSLNPSNQVPKVEPGTSLSLGAEQSTNGTVAGGAAAGGWTNQGLATGLGMTMGGSGVMGAASKPPPPLEAVKTRK
KGLSVACPIAYGSLAFLLERKKQSEFVTHRWTLFVRGPNGEDISYFVSKVVFTLHPSFAEATREIKSPPFEVTEMGWGEF
EAKMTMHFKDPNEKPVDVLHQLRLYHDPATGTTQPKKAVVAEFYDEVVFTDPYEEFYNTLMQGQKLLPQRKHEHQEHFST
FSDGDTLQRLAAAREWVHNQLRETKDKIRKADMDLAQMKASATPTVSRGQGRPAPAQSRR
>Esiliculosus_0306_0020
MASASKPPADVPKIRKKGLSVACPIAYGSLAFLLERKKQSEFVTHKWTLFVRGPNGEDISYFVSKVVFTLHPSFAEATRE
ITSPPFEVTEMGWGEFEAKMTMHFKDPNEKPVDVLHQLRLYHDPATGTTQPKKAVVAEFYDEVVFTDPYEEFYNTLMQGQ
KLLPQRKHEHQEHFSTFSDGDTLQRLAAAREWVHNQLRETKDRIRKADMDMAQLKASATASSGRGLGRGSTAQTSQTSQV
RR
>Aanophagefferens_6211
RKKNTAVCCPLVYGSVAFWLGRKADEYHTHKWTLFVRGPHGEDLGYFVEKVVFKLHPSFAQPVREIHEPPYEVTEKGWGE
FEASVRVHFRDPSERPVEFSHVVKLYDGTTPQVATQPVVSEVYDEVVFTEPHEAL
>Ptricornutum_6586
RRMEHTTACLPIVYGSVAFYLGKKADEYNTHQWTLHLRGPNNEDLSPVISKVVFHLHPSFAQPTRELTEPPYEVTERGWG
EFEAQVRIVWKDSSERPILISHGIKLYPPGTAPNAAPTDTETAVVAESYDEVVFTDPSETFYTQLLRVANLP
>Tpseudonana_262215
RLDNTTTCLPLAYGSIAFYLGKEADEYHTHRWTLYVRSPDPKFDLSSAIEKVVFQLHPSFPQPTRELTEPPFEVTESGWG
EFDASIRIIWKEVSDERSTLLQHSIKLYPQHVPPNSDPKAYMNTAVPVVSEKYDEVVFTNPKAEFHKLLLEGSRNKTLPY
SLSNQPPVMEYFRTYGDEEEVQKMLAAKKFLEGQLREVKDRLLKADTELDEVKTSLALIKGGGAAGGNAGEQKGADGGGT
AAGGAKRANLSQRKQR
>Alaibachii_CCA18213
MADTRMKNVVVSKPIAYGSIATYLGRKSEETKTHRWTIYLRGVENEDLSYMISKVEIHLHSSFANPIRVFTEPPYEVTEL
GWGEFETKIHIHFHDSLEKPVEILHMLVLYPPSTQPISTKKPVISENYDELVFNEPTDFSYRKLMAGPERAASNYPFQEQ
FPTYSDIAIQQQLTGAQEIIAQQIQEAKELVHSYELAIGDVKERIAERGKKRKSA
>Pinfestans_01229T0
MSDARQKNVVVSKPILYGSVATYLGRKAEETKTHRWSIYLRGVDNEDLSYMISKVVISLHVSFANPVREPPYEVTELGWG
EFETRIQIYFHDPNERPISIIHLLVLYPPNSQPASTKKPVVSEFYDELVFNEPTEFFYKKLMAGPDRQSPPLTMQDHLPT
YSDVEVLKTLARAENFVQKEVQDTKNLLLSADVEIKELKERIAEHTKKKKQADKLAATHTTICLQPHFGVTGKRSLAATW
DALERLSDNLSSPVALWVRWKVSAVSAAAALESVDDVGSSVLYPQTNKTSRRDVLYSSGVSTGISGTIGCHSVLNTTMIR
VRHESSPTNNGAPSKLLNNCYRGC*
>Pultimum_03450
MADVRQKNVVVCKPIVYGSVATYLGRKAEETKTHRWSIYVRGVDNEDLSYMISKVVITLHMSFANPVRDILTDDTVCYVC
TVLTEPPYEVTEFGWGEFETRIQIHFHDANERPVDIIHMLALYPPGNQPASTKKPVISEFYDELVFNEPTEFFYKKLMAG
PDREAPPHAQQDFFPTYSDVAVLKTLSQAQDFVTQEIQETKDLLLHTDIELKELKDRLAEFTKKKKQAEKSAAAANSALL
QHS
>Sparasitica_19102T0
MSHERQKGVVVSKAIAYGSVAMYLGRKSEETKTHRWHIYVRGLAGEDLSYMISKVVISLHNSFANPVRVLTEPPYEVSEY
GWGEFETKIQIHFQDPDEKPVDIIHMLILYPPGNQIASTKKPVVSEFYDELVFNEPSELMYKKLMAGPEKQAPPNALQEH
WPVYNEIHDLQMLTDAQSTLAQELALTKKLLMEADIEAKEIKEKIAAFEAQKKLEAKAKAAATS*
>Bnatans_80934
MHRGAGSGSYQGHRGVGRPSKNAAAQVKGKGGVNGKGKGVNPNGRSPDTIDKPFVYGSAAFAIKKDESTTQSWRKPHHRE
LYDTKPDDQHTHKWTVYLRGLENEDLSTFIQRVDFRLHESFTDHVRGIEKPPYEVTETGWGEFSILIKVHFRDPNEKPVQ
FYHHLKLFRKNKSDKDTGPVISEVYDEFVFHQPTYKFRDLLLKKPERHFNDYHLNKHFDSKQFVKMEQEHIGKLQTASKK
ASQECTKLSQDVPSQPHPNVNERMDQLRQNLYVLDEEIMQLEKIMSQN*
>Ccrispus_546323185
MYCTIRMVHLRDGPQDCWLILSMSTGHMPRSLLDIRSGQNLRIFKTFYVVLEGALTGYCGWERDYFSLEVPCTSTVGAGE
PSFAATLGALHSKSQSRDLLPVPDFICETPLCKRTESTLVLCRHLIMKRVRGTVFHVPVVHGSYAKYLQDRGTEARSHHW
TVYLRPVNNADISHFIHHVDFVLHESFNPQVRRVTEMPYEVSEYGWGEFEIIIRVFFNDTAEKPVDLYHPLRLFVERTEE
PTLDPVISEFYDEIVFQDPSEKLLDMLQTTPHGPQIQIKQSMYSAYFKDFSNAESVDLKKIEEARKRLREETIRKRERYE
KLDIERSALVREINSRGGRTT
>Cmerolae_CMR462C
MLVGPAPTTDGSAENTLNEKRLVHGSIAFWLGPRAPQTKTHRWTVYVRGARDPLEDLSLYIQKVEFVLHESFADPVRVVK
EPPFCLTEHGWGEFEVIIRLFPISDPDKPVEMYHPLRLFPSVGQELTEKPVVSEHLDVLVFSQPAPEVERALHRSDVARM
PSDCWGDLMPLFGGDLHQVEEEDLRKVQQARERVRQQIQATRLQYEALTAELARARTHALHRELS
>Gsulphuraria_545701444
MKASSSPKARTKGATVAVPVIQGSIAFWLGPEADEWHSHRWTAYIRGPKNEDLSYFIRYVEFHLHESFHPSKRVVTRPPF
ELTETGWGEFDLIIRLFFIDNLESPIELVHPLRLFPNPPKDQSVEEPVVNEYYEELVFQDPPEELLAILRMGPQRTVETE
LQKYFLDFTRQEAQDLEKIKHAKDMIRTKLLAINERSKEIDEERKQLEEEISRIGKAV
>Ppurpureum_460_6
MKRVKGAVFVQPIVYGSVSTWQGPDADQFKAHHWYIFVRGLYHEDLSYFVDHVEFVLHETLQPPVRIVREPPYEIEDYGW
GEFEVIIRIHFKDKLEKPADMYHMLKLFSLTGEKLTTTPVVSDHYDELVFIEPPEKLLSILEKGTDKKVTSALGKFTSDF
IAQEQEDTSKVQAARRLVQAHSHKLQGRLEELDKEAALLRYQVD*
>Creinhardtii_30778608
MDDGTFIDEQGSRRLRDTELVVPVVVGTCAWWLGKKANDSVTHRWTVYFRSANGEDLSHIISKVTFELHHTFTNPHRVCL
QAPYEVTEQGWGEFDINITLTFTPDAREKDVSIMHRLKLYESESTPNTTKKPVMSEVYEELVFSEPVESFYRRVVAEPQR
RATELSCQAWILTFDEREEVEKLKECRARVAAMVAEVRKDFEGAAR*
>Csubellipsoidea_27393493
MASDTFVGSRGERRLRHKEFVYPVVVGTCAFYLGKKATETQSHKWYLYVRGVSGEDIGHIVKKVVFNLHPTFPNPTREVT
VHPFEIEEHGWGEFELNVTLHFADDAQEQPVEIYHKLKLYSEVDPTIQSTKKPVVNEQYEELIFSEPVEAFYQRVSNYTP
PVAFQPVIAPHFRTYEPADDLQKINHARQRVAQLMATTKRQFDSHA*
>Vcarteri_23131090
MDDGTFIDEHGDRRLRDTEFILPVVVGTCAWWMGKKASDTVTHRWTVYLKSANNEDISHIVQKVTFELHHTFNNPHRVVL
QPPYEVTEQGWGEFDINVTLSFTPDSREKDVSILHRLKLYENESTPNTTKKPVMSEVYEELVFSEPVEAFFRRVTSTMPR
PAPELSCQPYTSQYDEREELDKLKECRARVAAMVSDVRKDFEGVR*
>Athaliana_19671733
MTNSSSSKKQAQDQPETSEPTLKSLKTKMTKSDEKQKKLKDIEISVPIVYGNVAFWLGKKASEYQSHKWAVYVRGATNED
ISVVVKKVVFQLHSSFNSPTRVIEEPPFEVSESGWGEFEIAMTLHFHSDVCDKPLSLYHHLKLYPEDESGPLTMKKPVVV
ESYDEIVFPDPSESFLARVQNHPALTFPRLPSGYNLPAPMQVEDTGKKKRGDTKDHSLGQWFMSFSEADELLQLAAARQQ
VQAHIAKLRRQISLLEGQNQTVKTGSDL*
>Ngaditana_05521
MTKKTEQDQCTHQWTFLKKTVFTLHSSFNNHIREASAHPFEVTEKGWGEFEALIDVYFKDAHEKSVELRHFVKLFHGNSA
TSQPNNKKPVVHEYYDEVVFTDPTEEFYQCLQHLGETKTHRHTLQVIAGGKRAGRVKSRAVFVRLNTFSRAVTTPPPIQD
LFPLYSDVEDIRRIQAAHEFVTDQLRTAKDKLLRVESGAKALLEERNAASPPSGPPPANGLPTAPVPASGAAPSTSAEST
APPRDALVSTSSGTTQTIS
>Noceanica_5545_1
MEESKPPRRMKGVTVCLPIVYGSIAWHVTKKGDSQDQCTHQWTLYVRSPHGHDLSTVLKKTVFTLHPSFLNHIREVATHP
FEVTEKGWGEFEALVDLHFKDAHEKSVELRHFVKLFHGNSASAQPNNKK
>Gtheta_EKX45266
MSEGNGPTEGQDKVQSSAPPNAVWPLRDKEGNVTVPFAYGTIAFWQGKRAQEYQTHKWHVYVRGANNEDLTPLIERVIFQ
LHPSFNNPTRVIDTAPFHVCELGWGEFEITIRIFFHDGPEQGLEIKHMLKLFPRVGEPSQKKPVVSERHDEFVFNAPNEG
LLQRIGMCNTRMPNGGPAWATIEPFFSPLNEHEELLRIQAAQRRVQAEITLVKEELENEEQILSFLQDEVKKLEPSIVKK
PPGT
>Pyezoensis_32888_g7968
MASPAASTARDRPRGRDDGSRRTRGVVLHVPVVHGSHAVWLGPEKADESRTHRWHVYLRALDTLALDLSHFIDHVEFVLH
ESFRPPSRIVSTPPYELVEHGWGEFDILVRVHFRCSVERPVEFYHPLKLFPAAPPGAPPGPPAEPTRTPVVAEFYDEIVF
QDPTENMLKLLQLTQRQPNTRISLSPLAHYYTDFSGAEGADLKRIEEAQTAVAAETAKKGTRYDELCAEQEALNRELSEL
ATATSAAQAKVASGERGGAEEGGRSGKATGGAVDMVLSP
>Cparadoxa_11578
MAAHLHRWYLYLRGGRDANDDLATVISKVEFYLHETFEPPVRLTRPPFLIEERGWGEFEIKVKIYFREPGTQPVQFTHLL
RLLPHTGEPHTRKPVISEVYDEIVFPYASESLAAKLRGPLKPAEGLFNIANHPIAAYG*
>Ehuxleyi_105587
MSTASAAAAATAAPPAPLPVPPPPAGSASAEVPVQQASRPIVVGSCAYWRGKEAEESKSHEWTVYVRAASPDEDPGLFIK
RVVFQLHPTITPSTRTVEAPPFEVTEQGWGEFEVYYHGGERAVDFSHLLKLYPEAEELRAASRRRIEMEEEIRQLRAEPA
D*
>Ppatens_28231843
MAAPPSSASSHQVPSGSTTSAGSSGGATASSKRKRRLHDLSTDEINEIVALRGKMSQAVVGKKYGIEQTEVSAIQRMQRV
KIARLVDDNDKKPMVGRIKGVEITVPIVYGSISFWLGKKAAESTHKWTTYVRSATNEDLSVLIKKVVFQLHPSFEKPTRT
ADAAPFELSESGWGEFEIGITIYFHPDVGEKPMELFHHLKLYADDETIPQTTKKPVVVESYDEIVLSDPMEASFGRLRNH
PAVRVTGNPPSQLALPVGENSLERRGCDTKDHALAQWFLKHSETEDMNSLTAVRQQVYAAAAKLKKDLGSLEGEILRIRA
TTR*
