# Supplementary material for: Saccharina genomes provide novel insight into kelp biology
Source: Nat Commun. 2015 Apr 24;6:6986. doi: 10.1038/ncomms7986 (PMC4421812; doi:10.1038/ncomms7986)
Supplement: Supplementary Data 1 — The 41 ortholog genes used for constructing phylogenetic tree [file ncomms7986-s2.zip › tree_data/G_2830.faa]

>Sjaponica_15748
MDSAKRASAPRTHILDRQIVAAGKGGKPAEVSLSAFSFMFSEMVQYFQDRVTSIADLERKLEEVGYGMGLRVLELQTFRE
RLQKRRVRLLPMLQWVSSNVWKALFGKTADSLERSTENDDEYMIHEREPMTNSFVSVPADLGQLNCAALVAGVIAGVLDG
ASFPARVSAHNVEMEEGQRDKTVFLIKFDPEVLQREARLG
>Esiliculosus_0209_0016
MDSAKRASAPRTHILDRQIVAAGKGGKPAEVSLSAFSFLFSEMVQYFQDRVTSIADLERKLEEAGYGMGLRVLELQTFRE
RLQKRRVRLLPMLQWVSSNVWKALFGKTADSLERSTENEDEYMIHEREPMTNSFVSVPADLGQLNCAALVAGVIAGVLDG
ASFPARVSAHNVEMEKGQREKTVFLIKFDPEVLAREARLG
>Ngaditana_03027.01
KITGHMTESKRNAGSGGGGIRMLNILDRPLATKGRGVGGSEVSLSAFSFLFSEMVQYYQNRVLSIADLERKLEEAGYGVG
HRVLELLAFREKQYRREIKLIGVLQFVSSTVWKALFNKVADSLERSTENEDEYMIHEREPITNVFVSAPADISQLNCAAY
IAGIISGVLNGASYREKTVFLIKFRQDVLRREAALSG
>Noceanica_11319_1
MMMHRHRDRDKATSHPSNTVHIHMSLLQMTDGKRGTSSGVGGPRVLSILDRPLAAKKGSGGGGSGGEVSLSAFSFLFSEM
VQYYQSRVLSIADLERKLEEAGYGVGHRMLELLALRERQYRRETKLIGVLQFVSSTVWKALFNKVADSLERSTENEDEYM
IHEREPITNAFVSAPADISQLNCAAYIAGIISGVLNGASFPAGVTAHHVAIGDGQRDKTVFLIKFRQDVLRREAALSA
>Aanophagefferens_55548
MKQRLDHSVSLSAFAHLFSEIVQYQSTRIQTAADLECRLEECGHSVGLRILELLSHRERRVKHEIQIVGALQFVSSHCWK
ALFGKVADSLERSTENENEYMIHETFPVTNQYVSVPPDLGHLNCAAYIAGVASGILDGANFSARVTAHTISSAEDSGDKT
VFLIKFSPEVIHRETYV
>Ptricornutum_21198
MNRLSAPTSISVNILDRPIGGRGSRSTSEQTVSLSMFSYLYSEIVQYHQNRVDSISELERKLEATGYGVGLRVLELLTFR
TKDYTRETSLMNMLQFVSTTAWKSLFGKAADSLERSIDHADEYMIVDYAPITSTFVSVPADFGGLSVDAYISGMIGGMLD
GAGFPARVTAHSVALEDVVLPPRKEKAVFLVKFAASVLERDAHLS
>Tpseudonana_38945
MNRSSSNILDRPLGRSGGRGGSTSEGTLVSLSAFAYIYSELVQYHQGRAASISELERRLESAGYGVGLKVLEMVAYRAKE
TKRETRLMSILHFVSSSVWKSLFGKAADSLERSIDNSDEFMIIDYEPITSTFVSVPTDLGQLSADAYVSGIIAGVLDGAG
FTARVTAHSVKVEEGEKDKAVFLVKFSSEVLTRDAALER
>Alaibachii_CCA18541
MEGRGSASIQSTKAHILDRPIPKGKHEVNLSAFSFLFSEMVQYFQGRVQNISDLEKRLEDAGYNVGVRFIELIIYRERAG
RRETRFLGMLQFVVSTCWKALFGKAADALERSTTNENEYMIHELEPITNRFISIPSDLGQLDCAAYIAGIVRGILTSSGF
ASNVTAHTVEADNSYGRRTVFLVKFESFVIKRERLFT
>Pinfestans_14806T0
MMESGRRSTGVAATNLHVLDRPLSRGKSEVSLSAFSFLFSEMVQYFQGRVQNISDLENRLDGAGFGVGVRVVELLCHREK
SGRRETRLLNMLQFIVSTCWKALFGKAADALERSTENEDEYMIHELEPLTNKFVSVPPDLGQLDCAAYIAGIIRGILCSS
GFLADVTAHTVEVPGGQRDKTVFLVKFDESVIRRERVLT*
>Pultimum_01748
MEPRRSTGLTATKLHILDRPLSRGKNEVHALALMRNMHTQSARLSLSAFSFLFSEMVQYFQGRVQNISDLENRLDDAGFG
VGSGRRETRLISILQFIVSTCWKALFGKAADALERSTENEDEYMIHELEPLTNKFISVPPDLGQLDCAAYIAGIIRGVLT
SSGFTANVTAHTVEVGTPGQRDKTVFLIKFDERVMRRERLSMNALCFIRRSYCTSERWKSYKNVSGEHNEACALSY
>Sparasitica_10865T0
MVQYYQRRVENISDLERLLDSAGYGVGVRVLELVSYRDMNGNIARDKLRRETRLLNMLQFVVSVCWKTLFGKAADALERS
TENENEYMIHELDPLTNKFISVPVDMGQLNCAAYIAGVIRGILDSAGFYSQVEAHTVDVGNGQPDKTVFLVKFDDRVMKR
EKMLA*
>Bnatans_52222
MDGKKGSRSTIDVPLSRGNSRVSLSAFAYVFSELVQYCQSQIERGEDLEKRLLEAGYGVGLRTLELLCFREKGCKKEKNV
IQILNFIRTVVWKSLFGRPADDLQISHSKKNEYYIYDEEPIICKYISQPNSERCAKFAAGIINGILDGAEFPCEVNAVRS
KEKVVFVISFGQKVIARENS*
>Ehuxleyi_94972
MLKLRRPPCFSQLCAAQRVVSQSAFAFLFSEMIQYSQTRVNTADELIAKLEDAGVGVGRRALELACWRERSSKRETRALW
KSLFGAHADSLQKVQDSDDEFMIVEKEPLVNAFISSAPVNCAAFVAGGRTPSPPESGRLGRRLAAAQFPAEVSAHDNEEG
ATVLLIKFAPEVLEREKRQA*
>Gtheta_EKX51873
MSSGNAPSKANKTIVDRPMPRGKAEVSLSSFCFLFSEIVQYCQNRVNTTQELEKMLAEIGHNVGVRMLELSSLREKAGFK
REIKIVGILSYIKDTIWKVMFGKVADSLERVTDKEDEYMIHEKDPLVNTYISVPKEYGHLNCAAFVAGIVQGILDSADFP
ARVTAHTVPVGADTRTTILVKFTPQVMEREKRIA
>Ccrispus_546303875
MQSRSRKSLMHDSVPGSSSPHGITKNILEMSLNQARGEVNMDAYLVLFSELVSYCRDRVESVMALQEKLAQLGYRIGRRA
LELILAREKVSRRETRLLNMLNFIASTLWNFLYGKQADCLKKVRDSELEYYIEEAEPLVNKYISVPADYGHFNCASFSAG
IINGVLDSAGFPAEVTAKVLARNGDEDLSQQQGQPLTIYYIKFEPEVLEREKRLNG
>Cmerolae_CMT551C
MSTTAMALPVPFLQARRNQSAHFSVFALLFAETISYFQNRVDSIAELEERLLDLGQQIGRRVLELVWLREKFTRREIDVL
GALRFTTTTVWRFLFGKFADSLERVKDKENEYIIVDNTMLFARFISVPTELEGLNCNALIAGIVQGVLTASGFPCRVDAH
QAPPADASEYVSRSLFSIRFLPESNHTF
>Gsulphuraria_545704597
MELRRFTQPSATKPTHTTVSNSEIAKWNILDRPLTRSREELYLSTFSFLFAEAVQYLQTRVQQVSELEEKLNQLGYRVGQ
RALELLCFREKLNRREIRLVSILGFIRVQLWKFLFKKSADYLKKVTDREDEYYIEEEEPLVNRYISVPKDFGQLNCAAFM
AGIIRGALDSAGFTASVSAHYIHREEKSRLAFTVTIFMIRLDESVMNRERKLAG
>Ppurpureum_2093_6
MEAGALPAGVGAGSGAPAGSAGYGAAMAVAAAAPGAQASPTPGSTLNILDQPLARQRGEVSLSAYLLLFCELVAYSRNRV
SSVVALEARLAAVGYRVGERALEYVCAKSGKPLPRETRILGILNFVVTNLWRFLFGKNADSLKKVGNSDAEFYIEEVEPL
VNTFVSVPKDFGALNCAAFQGGIVHGILSAAGFECEVTTYVRDDSSKPGSAEVTMYYIKFSNEVIQRERRLAG*
>Pyezoensis_25748_g6346
LGGSGGGLGGGKAAAGAGKREGRVLGVLNLVVSGVWKFLFGKQADGLKKVNDSEDEYYIEDVEPLVNKFVSVPKDYGSLN
CAAFIAGVIHGVLLASGFPADVNTFSKGDVDSSAPPPAPAAPSANGAVASAGGGGGGGVGVPPLTIYFIKFHPQVMARER
RLGRLG
>Cparadoxa_13609
MAPPNILDRALPAKPKSDVSLSAFAFLFSEIVQYSQTRVDSSNGLERLEDMGYPVGQRMLELTCSREKGNKRETKIINIL
SFISSTLWKTLFGKAADSLEKGATNEDEMIRESEPLVNKFIAAQQNFNCAAFVAGIIKGVLDGAEFPAEVSTFSVQENGQ
RIPRTVFLIKFDQQVLEREKRAS*
>Creinhardtii_30788224
MSRAKHQQLNIVDRPLTKNKAEVPTVSLSAFAYLFSEYIQYLVDRANSITELEERLERVGYDVGVRVLELLSYREKSLRR
KTDVLDILRFIHGPAWQYLFGKTADDLQQAANADDEYYIRDYDLMVSRYISVPRSYEPFNPGTLAAGMMRGMLDSAGFPS
RVTAHFVSHKDRPRPITTFMIKLEPAVMQRQAFLEAAKKG*
>Csubellipsoidea_27388008
MFSSPLYRLNIVDRPLAKGKGEVSLSAFSFLFSELVQYCQTKVSNIGELERRLEDIGAEVGLRLLEILCFREKNSKRDIR
LLDVLKFVHTSLWKYLFGRQAKDLEQSNTAEDEYMISDYDLFVNKFISVPKDMGALNCAAFVAGIVKGVLDGAGFRARVT
AHFVPVKGQPKPKTTILMKFDGTVLAREHRLPSL*
>Vcarteri_23128690
MNNRQIIKHSLNIVDRPLSKNRSEVPTVSLSAFAYLFSEYIQYLVDRANSISELEDRLEKVGFEVGIRILELLSYREKVL
RRKTDVLDILRFIHGPAWQYLFGKTADDLQQAANADDEYYIRDYDLLVSRYISVPRSYEPFNPGTLAAGIMRGMLDSAGF
PARVTAHFVSHKDRQRPITTFMIKLEPSVMQRQAYLEAAKKG*
>Athaliana_19667618
MIGVGKMKQYSNVLDKPLSKGKQEVSLTAFAFLFSELVQYNQTQVDNIAELERRLEDAGYAVGSRVLELLCNREKGNRRE
TRLLGILSFVHSTVWKVLFGKVADSLEKGTEHEDEYMISEKELLVNRFISIPKDMGTFNCGAFVAGIVKGVLDNAGFPAV
VTAHFVPIEGQQRPRTTILIKFADEVLKREARLSQ*
>Ppatens_28230495
MIGVGRAKQNLNVVDRPLGKGKSEVSLSAFAFLFSELVQYNQGKVENIAELEHRLEEAGFGVGIRMLELLCHRDKANRRE
TRVLGILSFVHSTVWKSLFGKVADSLEKGTEHEDEYMISEKELLVNRFVSVPGGMGGFNCGTFVAGIVKGVLDGAGFPAR
VTAHFVAVEGQARPRTTILIKFAEEVVQRDARLA*
