# Supplementary material for: Saccharina genomes provide novel insight into kelp biology
Source: Nat Commun. 2015 Apr 24;6:6986. doi: 10.1038/ncomms7986 (PMC4421812; doi:10.1038/ncomms7986)
Supplement: Supplementary Data 1 — The 41 ortholog genes used for constructing phylogenetic tree [file ncomms7986-s2.zip › tree_data/G_2873.faa]

>Sjaponica_01449
MVQEFGLSKQSTLLHASTLVIAEHDNVTLSPSSLSAVTAAKGLQGDVTLLVLGHEAQDVAQQAAKVAGVSKVLHADNPAY
GKWVAENISRGVAAVQAAKPYTHIVALSTMAGKNFIGRLGAELDCAPVTDVLAVVDEETFVRPMYAGNAVATVRAAGDLK
LLTIRPTSFEKAPIGGDSATIESAISPADGADAGLASFVSESVSGGDRPDLTAARVVVSGGRGMKDGDNFKILEKLADKL
GGAVGASRAAVDAGFVPNELQVGQTGKVVAPELYIAVGISGAIQHLSGMKDSKCIVAINKDKEAPIFQAADYGLVADLFG
VVPELESKL
>Esiliculosus_0053_0033
MIGSRQLLSQACRRQLSSLVVAEHDNSHLLSSTLSAVTAAAQLNGDITMLVLGHDSEGVAKQAAHVAGVSKVLHADDPAY
GTWVAENVSRAVATVQANGAYSHILAVSSMAGKNFVGRLGAELDCAPVTDILKVVDEETFVRPMYAGNAVATVRAAGALK
ILTVRPTSFEKAEATGGTASVEIAVPPESGADAGLASFVSESVSGGDRPDLTTARVVVAGGRGLKDGENFKILEKLADKL
GGAVGASRAAVDAGFVANELQVDLAVL
>Ngaditana_05397
MLRRPLLTVSAQPRRFVGVLMSRFGTRDASTLVVAEHSESKGTLSPSTLCTITAAGQLQNPVTVLVAGGKGVNAVAQQAA
QVPGVSKVLVAEHAAYEKGIAENLSQAVVATHKAGDYSHILAPSSMRSKNYVPRVAALLDSQPITDVIAIKDQATFVRPM
YAGNAIATVTTSEPLKILTVRTTAFEKAPSTGGSAATEVAPAVAKPEAGLSAFLSESVSQSARPELSSARVVISGGRGLK
TKEHFQMLEALADKLKGAVGASRAAVDEFHMPNELQVGQTGKVVAPDLYLAVGISGAIQHLSGMKDSKVIVAINKDKEAP
IFQVADYGLVADLFQAVPELTDKV
>Noceanica_11427_1
MLPPSLRRVAGPPRQLLRALTAAAAAGIRHASTLVVAEHSAAKGTLSASTLSTITAAGHFKGPITVLVAGGQGLDAVAKQ
AAQVVGISKVLVAEHAAYEKGLAENVSQVIVAAQNAGGYSHILAPSSMRSKNIIPRVAAMLDTQPVTDVIQIVDEATFVR
PMYAGNAIATVKTSEALKLLTVRATAFDKAPATGGSAIMEAAPEVAAPDAGLSTFVSESVSQSARPELASARVVVSGGRG
LKTKENFAMLETLADKLKGAVGASRAAVDEYHMPNELQVGQTGKVVAPDLYVAVGISGAIQHLSGMKDSKVIVAINKDKE
APIFQVADYGLVADLFQAVPELTEKV
>Aanophagefferens_23943
MLLARSIRRSSLASARYASTLVVADCDATGVTAATLSAMTASGALGPSASVLVYGASGDAAAAAGTMSGADAVFHFEGTP
SAKSVAAFVKDKGFTHVVAPVGNKMKDFVPRVAAALGVSPVTEVVEVLGEDAFVRPMYAGNALATVRAGGDVKVLTVRAT
AFDKCDAGGSAAVEPAALADAGDEAAAFVSASSGGGDRPDLTAARVVIAGGRGMKSGENFGMLETLADKLGGAVGASRAA
VDAGMVPNELQVGQTGKVVAPELYVAVGISGAIQHLSGMKDSKTIVAINKDAEAPIFQVADYGLVEDLFKAVPELEEKVA
>Ptricornutum_12373
AVVGTSSKFGATIIPRVAALLQVSPVTDIVQILAKDTFIRPMYAGNALAKVQTKEGFQVLSIRPTSFEKAPLQDTTVTVE
TIEVAEFTDSVWVGESVQQSDRPDLGSAAVVVSGGRGMQSGENFGLLEQLADKLGGGAVGASRAAVDAGMVPNDMQVGQT
GKVVAPDLYLAVGISGAIQHLSGMRDSKTIVAINKDPDAPIFQVADYGLAQDLFEAVPELTEKL
>Tpseudonana_41216
MISILRSTSVASSAYLARRAAIVRSSTAAQQRSESTLVVAEPTTDSSLAPSTLAAITAASKLHSGPISLLTFTPASAVPS
SVTSVIEANTTSGVGNSNKLAETVTNAVVAANEKHGYSHIVAAGTKFGANYLGRAGAQLGVSPVSDVVEVLSGDTFVRPL
YAGNALAKVISKDSPLTLISIRPTAFEKAEATVESANTESLDVPANELTEWLLESVSKSERPDLGSASVVVSGGRGMKNG
ENFALLEALADKLKGAVGASRAAVDAGFVPNDLQVGQTGKVVAPDLYIAVGISGAIQHLSGMKDSKTIVAINKDGDAPIF
QVADYGLVADLFDAVPELTEKLQ
>Alaibachii_CCA25363
MWHQFRPSFRTIASSRCFSSLVLAEHNGKALSGATLSTITAAHQLGKDVTLLVSGAKSNTQSIVQSACQIPNLTKVLHVD
DPKYDHALAENMVELLYSLQQSHSFSHILAPTSNSSKNYLPRLGAKLDVAPISDIIQVIDESTFVRPTYAGNAISKVHSV
DTVKLITVRPTGFEKMAAEGGNALAEQVTTLEFDSSKSEFVSEQISQSERPDLTAARVVISGGRGLKSGENFELLYELAD
KLGGAVGASRAAVDAGFVPNELQVGQTGKVVAPELYIAVGISGAIQHLAGMKDSKTIVAINKDEEAPIFQVADFGLVGDL
FQLLPELTEKI
>Pinfestans_12882T0
MSTLVVAEHNQSQISGPTLATVSAASQIGGDITVLVLGSQAGPAAEAAAKVAGVKSVLHAADAKYDHYVAEEVAELLVAA
QKAGNYSHVLAPSSNASKNYLPRAGAKLDVAPISDIVAVADKDTFFRPTYAGNAIAQIKSKDAVKLITVRPTGFEKAAAE
GGSASVSPAPEAPTVGKTSFVSEEVSKSERPDLASARVVISGGRGLKSGENFEMLYKLADKLGGAVGASRAAVDAGFVPN
ELQVGQTGKVVAPELYVAAGISGAIQHLAGMKDSKTIVAINKDEEAPIFQVADYGLVDDLFTAVPELTEKI*
>Pultimum_03846
MLARQKEKNFTHILAPSSNASKNYLPRVGAKLDVAPISDILAVADKDTFLRPTYAGNAIAQIKSKDAVKLITVRPTGFEK
AXXXXXXVSPAPEAATVGKTQFVSEEVSKSDRPDLTSARSGENFEMLYKLADKLNGAVGASRAAVDAGYVPNELQVGQTG
KVVAPELYIAVGISGAIQHLAGMKDSKTIVAINKDEEAPIFQRRDFVVVDREVVAVIITIRKAAQHESREKCCQRHKREA
DADIDIMAAQLRVCWNTSETASTIDAINRSSTMRKSITCSQNSSGRIHNERISTNTRKNRPYTMPRKLISIANVTSLLPT
TLGNWFRCAYAEENATITISEDANCKNRSASRVQTIHCRGNMSSSEIQIGLEYSTKWST
>Sparasitica_05791T0
MFHTPLRALSKLSAARFASTLVVAEHAGQKLTGGTLSAITAASKIGGDITVLVSGSNTAAVAQEAAAVQGVKAVLHADSA
QYDHAIAEEVTNLVAAVQAASSFSHILAPSSNISKNFVPRLGATLDVAPLTDVLAVVDETTFQRPMYAGNAIATVTSSDA
VKLMTIRPTGFEKAAATGGSASVSAAPTAAPANLTKFVSEETSSSDRPDLASARVVVSGGRGMKSGENFEMLNTLADKLK
GAVGASRAAVDAGFVPNELQVGQTGKVVAPELYIAVGISGAIQHLAGMKDSKTIVAINKDAEAPIFQVSDYGVVDDLFKV
VPELTEKI*
>Bnatans_53893
MVARIIFAHRALRRTSSPALLQTVSKRFFSTPSDGGSLVLCDHDNEKLSASTLNTISAAKELPGDVTVLVSGEGCGAVAE
EVAKVDGVKKVILSDDSVYGHKIAENVSKLVLELQEKNKYSYIVATSNTYGKDVIPRTAIALDVQPISEVAAIKAPDTFV
RPVYAGNAIATVQSTDAVRLLTIRGTSFEAASVGSGNGEVETYASSEAESKVKWIKDELSVSERPELTSAKIVVSGGRAL
KSSENFDMLYNLADDLKGAVGASRAAVDAGYVPNDMQVGQTGKVVAPDLYIAVGISGAIQHLAGMKDSKTIVAINKDDEA
PIFQVADYGLVADLFEAVPKFQELSKS*
>Ehuxleyi_441629
MQRALCRAAQRSRSLSSSRRHASTLLVAEHDGTKLSEGTLAAITACAQMKPITLLVGGSAEMAATAAKADGVDAVQFVDN
DALNHGVAEEWAPLVEGIAKTGFTHVVAGASSFSKGLFPRVSALLDVAQVSDIIGVKSEDTFVRPIYAGNALATVKSEDA
IKVVTVRPTSFDKAAAEGGSAAVSAAAVDFSATGTTTWISEEVAKSDRPELASAKTVISGGRGLKTGDNFAMLDSLALKL
NAAVGASRAAVDSGMCPNDMQVGQTGKVVAPDLYVAVGISGAIQHLAGMKDSKTIVAINKDPEAPIFQVADYGLVDDLFK
AVPELESKLP*
>Gtheta_EKX43394
MQGLVRAVRRFGCSNFQRRFASTLVIAEHDNSALNAITRSAVTAASKLGGDVDLLVAGNNCDKVVEEAAKISGVKRVLKA
SAPHLERRLAEELEALILHAQNSNKYTHIMGASSACTKSVLPRVAAKLDVNQISEVIAIESEDTFVRPIYAGNALATVKS
SDAVKVMTTRATSFDKAEMNGSASVEEISSAAVGASEWKSEELSKSDRPELTAANVIVAGGRGLKSSENFQMLYKFADKL
GAAVGASRAAVDAGYMPNDAQIGQTGKVVAPDLYFAIGISGFTGAIQHLAGMKDSKTIVAINKDPDAPIFQVSDIGLVDD
LFNVVPTMTEEIKK
>Ccrispus_546317377
MSAAAGRASAAALVVADGATVAVRSAVRAAQACASSSAVDVLLLGRSSSADANAAAAWEGVSSVIVGGADQPLTAEYAAP
IVQAQLGSGAYRHVVAASTTFGKNVLPRVAGVLGVSTVSDVIEVKEDGGGEVFVRPIYAGNALATVRSKESTILLTVRPT
AFEPVAERSEGLAEVSSLAAPEEAGGGQSRWVGEDRTESSRPDLTAAGVVVAGGRGLKSGDNFKLLEEIADELGGAVGAT
RAAVDLGWVANDMQVGQTGKVVAPELYIGVGISGAIQHLAGMKDSKVIVAINKDEEAPIFQVADYGLVADLFDAVPQLQE
KLKALPKKQ
>Cmerolae_CMS395C
MTLVWSSLTRAIKQDLSRGRVLCTRCVSVAADERSCGESLACSPRRGTLWTMDRCLRRCRERNLLASFRGTSAAALKHSL
SQLWKACAHQRYSGTRVVKRSCSCGVDYPDERPTTDVQHASTTETLQLAETTRHGTGACAALVHQRIPPYEASYSALAAR
YAERAPTLGSDLTPATRVLQFRSARKHDRRLETRRYLEHFTRGFADARVSPSVLVLAEHARGNVAPATWAALRAAQQVCG
GTLSSNGNDAKQTGHIEVLVFDRVDSDMGAVLKQLAQVDGVSRLVLVCDGHCRYPVAEMLAPVIARWSAEQGYSHVFTGG
STFGKNILPRAAGILGIQPLSDIMQVCSPWEFVRPLYAGSILARVRLVPPSEPSSKTGWRCWATIRGTAFEAAQLRHDDA
CPTELDITDKARQYLQDAAPPAVEWLQQTGANAERPRLESAHIVVTGGRGLRDAEHFQAFVMELADRLGAAVGATRAAVD
AGMCANELQVGQTGKVVAPELYIAVGVSGAVQHLAGMKDSKVIIAINNDPEAPIFQAADYGLVGDLFEIMPALLEKLSNS
HKK
>Gsulphuraria_545709032
MASLVIAEIDPSSSQLQGSSLAAITATSQITSKIGSQENDIHLLIAGYSSDSEAVNKAKEIPQVSKIYVVPPNETSEKLF
KYGVAEWLAPCIQQLHEKYKFSHIVAGASTFGKNVMPRVAAGLQVSQVSDVTGVEASDVFIRPIYAGNALSKVKCTDPVK
VLTVRSTAFEKAVLKEAQQLPVEELSFTPDTNASKCVSWLSEEVSQSERPDLTSARVVISGGRGLKNAENFKILEALADK
LGAAIGASRAAVDAGFCPNEMQVGQTGKAVAPELYIAVGISGAIQHLAGMKDSKVIVAINKDPDAPIFQVADYGLVADLF
EAVPEMTKLLDQNAKTAVHS
>Ppurpureum_437_5
MASGIYVRASAACARYAGSAVPYGAAGTKGALISYATRFSTSASGSLRALVLADVEPGTARLTSASLSAVTAARQAIGAD
GTVAVLACVPAKAGSELKNVPKNLSKCFVAEHALFSHAIPEHRAPLVVQLQETHKFSHVFSPASTFGKALMPRVAALLDV
SQVSDIVKVESASCFVRPIYAGNALATVEASDAVKVCTVRATAFEPATASDDLSGVQVENTSHLLESFLGNAAALSTFES
EDKVQSARPELGSAKVVVSGGRGFKNGENFKMLEGLADKLGAAVGATRAAVDAGYCSNDMQVGQTGKIIAPELYIGVGLS
GAIQHLAGMKDSKYIVAINKDPEAPIFQVADYGLVGDLFEVLPELESKL*
>Pyezoensis_18334_g4497
MWRTLSAASVLRWRAVAGLATGPLRRELSATTAAAAAHRALVVGESAPSGSVSLATRAAVTAAHEFTAAPVSLLLTGDGG
SGKLSATVAEAVRMEHVADVLVADAPSLSPALAEAVAPVIAGLVRPSAGGDAGGTYTHVVAGASSFGKNVLPRLAGSLGV
GALTDITEVVSADTVVRPIYAGNVLATVRATDDVKVVTVRSTAFTPAADRGADVDAAPTTAVAVEADAATPAVRVLSEEL
STGGGRPELAAAKVVVSGGRGLKSGANFELLNDLADAVGGAVGATRAAVDAGYVPNDLQVGQTGKVVAPDVYIAVGLSGA
IQHLAGMKDSKAIVAINKDPEAPIFSVADYGVVADLFDVVPKMTAAVKASQANKDTA
>Cparadoxa_30915
MLSLRALSQGGAGGRARLVRYLSASGKVKTLVIAEHNNKALKPSTLNTISAAKALGGEVAVLVAGSGCKSVADAAAKVEG
VSKVFAADSPVLAHGLAELVTPLVAKFQGAQGFTHILAPATTFGKNLILSVKSADTFVRPIYAGNVLATVKSDDPIKIIT
SEFVEEALSASTRPELTASRVVIAGGRGLKSSENFKLLEELADKLGGA
>Creinhardtii_30777465
MIPALFTVGLRWSAHSLVRSSATQARQASTLLYVEHSGDGTVAPATLSAAEAAKHLPGQLEALVCGSGDAVKRAAEAAAR
LPGVSKVWLASDSALTHPLAETHAKLLSSLATKQKPSHVLAASTAQGRNVLPRAAALLATQPVTDVVRIVDDNTFVRPIY
AGNAFATVQFKSPPAVRVVTVRPTAFPVDPTAAAAAGAPGGSGSPAPVEPVPPELLAPLSSVPAAKWESADVRSTGRPEL
GSAKVVVCGGRALKSAENFAMLEQLADLLGGAVGASRAAVDAGYVANDLQVGQTGKVVAPDLYIGVGISGAIQHLAGMKD
SRTIVAINNDGEAPIFSVADYGLEADLFKAVPELIEAVKKVKQ*
>Csubellipsoidea_27393495
VTTLVVAEHKGNKLGADTLSAINAAKSLGGDISILLAGEGVQPAAQHASTVPGISKVLTADDAVLAKGTAESLAALLVAV
QNRRSYTHIAAPSSSFGRNLLPRAAAQLDVQPASDVTEVIDADTFVRPIYAGNAVQTIRFPAEGPRLFTVRTSAFPAEPA
EASASAEIEAVTQEELAAAKEMDTGSEWVGQDVSTSERPELGSAKVVISGGRALKSAENFQMLYDLADQLGGAVGASRAA
VDAGFCPNDMQVGQTGKVVAPDLYIAVGVSGAIQHLAGMKDSKCIVAINTDPDCPIFQVADYGLVMDLFEAIPSLGKEIQ
KHAK*
>Vcarteri_23135253
MLSAAIRQGQQRCTAGWHFIASSSRQASTLLFVEHNGEGKVAPATLAAASAASQFLPGPLEALVCGFGEALASTAASVAA
VPGVTKVWLASDPSLERPVAEPLSKLLSRIAAKHQPSHLLAASTAQGRNLLPRTAALLGTQPVTDVVKILDENTFVRPIY
AGNAFATVQFSTPPPAVRVVSVRPTAFAAGAAAAASSPPAGASPAPVEPVAPELLHELGDVVSARWEGQDVRSSGRPELG
SAKVVVCGGRALKSAENFAMLEELADQLGGAVGASRAAVDAGFVPNDLQVGQTGKVVAPDLYIGVGISGAIQHLAGMKDS
RTIVAINNDPEAPILSVADYGLVQDLFTAVPQLIKEVREIKEQAGSA*
>Athaliana_19657047
MTRTVLLRALTKNKFVASNAPRSISISITSLSRCISTLILAEHESGTIKPQTVSTVVAANSLGESSSISLLLAGSGSSLQ
EAASQAASCHPSVSEVLVADSDKFEYSLAEPWAKLVDFVRQQGDYSHILASSSSFGKNILPRVAALLDVSPITDVVKILG
SDQFIRPIYAGNALCTVRYTGAGPCMLTIRSTSFPVTPITANSESKKATVSQIDLSNFEDDSVSKSRYVGRSTQDTERPD
LGSARVVITGGRALKSVENFKMIEKLAEKLGGAVGATRAAVDAGYVPNDLQVGQTGKIVAPELYMAFGVSGAIQHLAGIK
DSKVIVAVNKDADAPIFQVADYGLVGDLFEVIPELLEKLPEKK*
>Ppatens_28255716
MAVIRSATRKLLSSRCWLSTTLNVLHVRLASTLVVAEHDGGKLKDSSLSAIAAAGRLGESSTVSVLLGGTGSTLQQAASQ
ASKAHPSITKVVVADMKKLDHDLAEPWAEVIVAAVRSDEYSHVVTASTSFGKNVLPRAAALLDVSPLSDVTRIIDEQTFV
RPIYAGNAMSTVRYVGSGPCIFSIRPTSFAVSSALPREAEAPISALDTSGLNAVCQCVSEIIERSEWLGQQVQESERPEL
GSARVVVSGGRGLKSKENFEMLEKLADKLGGAVGASRAAVDGGYVPNDMQVGQTGKIVAPELYIAIGISGAIQHLAGMKD
SKVIVAINKDPDSAIFQVADYGLAADLFDAVPELVEKLPEKQKFA*
