# Supplementary material for: Saccharina genomes provide novel insight into kelp biology
Source: Nat Commun. 2015 Apr 24;6:6986. doi: 10.1038/ncomms7986 (PMC4421812; doi:10.1038/ncomms7986)
Supplement: Supplementary Data 1 — The 41 ortholog genes used for constructing phylogenetic tree [file ncomms7986-s2.zip › tree_data/G_2967.faa]

>Sjaponica_04891
MVKHNNVVPNGHFHKKWQRRVRTWFDQPAKKKARRQLRQEKAAKMAPRPTQLLRPAVHCPTVKYNSKVRLGRGFNVEELK
EAGISKKVALTIGIAVDHRRTNKSEESFVTNVARLKEYRANLIVFPRGSKHQPKAGDSSVEEQAAATQVTGVTMPLVKAA
KPVEFMAITPEMASENLHSIRRVARNEFKLTGIRIRQKEEKTKK
>Esiliculosus_0084_0036
MVKHNNVVPNGHFHKKWQRRVRTWFDQPAKKKARRQARQEKAAKMAPRPTQLLRPAVHCPTIKYNSKVRLGRGFNVEELK
EAGISKKTALTIGIAVDHRRTNKSEESFAANVARLKEYRANLIIFPRGSKHLPKKGDSSLEEQKAATQVTGVTMPLVKAD
KPVEFLPVTAEMTATSLHSERRVARNEFKLAGIRIRQKEEKTKK
>Ngaditana_04410
GRMVRHNNVIPNQHFHKDWQTRVKTWFVQPAKKKARRLARKAKAAALAPRPTQLLRPVVHAPTQRYNHKTRLGRGFTMQE
LKEAGLTKKYAKSVGIAVDHRRTNLSVESLQANVQRLKEYKSKLIVFPMGRVKKPKAGDSSTAECRAAVQATGTVLPLPT
GKKAVEFVSVSEELKNFRAHTALRVARNDQKLDGIRRGKALKAGKGDA
>Noceanica_2270_1
MVRHNNVIPNQHFHKDWQNRVKTWFDQPAKKKARRLARKAKAAAVAPRPTQLLRPVVHPPTQRYNHKTRLGQGFFHAEVC
CAVLCCLYWKVPSFHEFQFTMHPELKEAGITKSYAKSVGIAVDHRRTNLSVESLQANVQRLKEYKSKLIVFPIGRVKKPK
AGDSTTAECRAAIQTTGTIQPLPTGKKPVEFVSVSEELKKFRAYTHLRVVVNEAKLAGIRRGKAAEGDKE
>Tpseudonana_22476
MVKHNNVIPNIHCKKKYCESSRGPLKVKLALNQATKKKSRRLARAAKAAAIAPRPLQLLRPAVHCPTQRYSAKVRLGKGF
TLEELKAAGLTARYARTVGIAVDHRRTNRSADSLATNVARLEEYKSKLIVFPKKRLSKVKNGDSSKEECKAATQMQGTIL
PLAKAAHEVVMDSVPSQDVTAYTAMRLARQETKVAGYRMSVANRKE
>Alaibachii_CCA14227
MKHNNVIPNGHFHKDWQNRIKTWFDQAAKKKSRRLRRKAKVAAYAPRPAAGLLRPAVHCPTIKYASKVRAGKGFTLEELK
AAGISRKQALSIGIAVDFRRTNKSVESLQANVNRLKTFKAKLIIFPRKGLNKPKQGDSSAEETKKAVQHVGAILPITRAA
PKSESAVITEEMRSTSAYSTLRVARADARMAGRLKKRLEDKAAEK
>Pinfestans_04843T0
MVKHNNVIPNGHFHKYWESRIKTWFDQASKKKTRRLRRKAKAAAIAPRPAAGLLRPAVHCPTIKYGSKVRAGRGFTLEEL
KEAGINRKQAISIGIAVDFRRTNKSVESLQANVHRLKAYKAKLVVFPRKSNKPKNGDAPAEDVKNAVQHTGPILPITRSS
IKSTTAVITPEMKEKSVFTQLRVARADKRILGKQAKRLADKKEKK*
>Pultimum_05141
MVKHNNVIPNGHFHKDWQRRIKTWFDQAAKKKSRPVHCPTVKYASKVRAGKGFTLEELKEAGINRKQALSIGIAVDFRRT
NKSANVQRLKAYKAKLVVFPRKNINKPKNGDASPEETKNAVQHTGPLFPIARSVVKSTTAVITEEMKEESVFKTLRVARA
DARIFGKQKKRLADKAAAKE
>Sparasitica_10702T0
MVKHNNVIPNGHFHKDWQNRIKTWFDQAAKKKSRRLTRKAKAAAIAPRPAAGLLRPAVHCPTVKYGSKVRAGRGFTLDEL
KEAGISRKQALSIGIAVDYRRTNKSVESLQANVQRLKAYKSKLVVFPRKRASKPKQGDASVEDIKAAVQHTGVLFPIARA
STEVATAKITDAMKNESVVKTLRLAKADARLVGLRKKMAADKANADK*
>Bnatans_32868
MVKHNNIIPNAHFRKDWQRYIKTWFDQPAKKKARRAARDAKATKLAPRPIGKLRPVVRGQTLKYNLRVRAGRGFTLDELK
AAGINKREAQGLGIAVDHRRKNRSEEGFKINVDRLKLYKSKLVVYPRKPTSKRTKAGDADAKEIKAMETVEQNTLKTVLP
VAQPSQRIKARKITDEERNANVAAVLRKALTDQKRAGARAKAAADKAEAAAAKKRK*
>Ehuxleyi_415433
MVRHNNVVPNQHFHKTLWQDHVKTWFDQAARKKRRRLKRAAKAAAVAPRPVGLLRPAVHPPTNKYNYKLRQGRGFTFAEL
KEAGINKKQARSIGVAVDHRRRNRSAESLQLNSQRLKEYKAALIVFPKKRNKVKAGDSSKEEIASAVQTKVKGILKMPEL
PKGEEAMVITDEMKSDDVFHKLRLLRAEAKE*
>Gtheta_EKX54662
MPNFRLQIPNNHFHKHWHDSAAHKGRIVTWHNQAARKHRRREARLAKAVSVFPRPVNGLLRPVVHCPTIRYNSKKRAGKG
FTLEELKEAGISRKQALTIGISVDFRRKNRSEQSLKENVSRLQEYKAKLIVFPRKTRGKPVTGDSSKEECAKAEQLIGDV
MPIVKPKPSIVSYTPTKEELGKEVYKTLRKARADAGLVGKRAARAKKKAEEEAEAAKMKA
>Ccrispus_546309751
MKHNNVIPNNHFRKEWQLRVRTWFEQPMRKRRRRSARVLKYAKSAPRPIDGLLRPIVRCPTNKYNMHVRLGRGFSLEELK
EAGIAVRYAPTIGIAVDPRRKNRSLDAMQDNVQRLKEFKTKLIVFPKNPAKPKEGEAKKEELAMAAQLEGKLMPIQKTTA
EIEVRPITNDDRAKTAYRSLRIEKSNKKLEGIRKKRAAEKAAEKADKSAAKK
>Cmerolae_CMP006C
MRHNNAIPANRFRKHWQERIRTWFDQPGRKKRRRLARARKAEKLGKRPLAGPLRPVVHCPTQRYNWRVRCGRGFTLEELR
AAGISPKLAPTIGIAVDHRRRNRSDESLQCNVARLKEYMSRLVVFPRKKNRPRKGDETDPTILAQATTLKDKEIIPIQKK
QGVLLGTRAITDEERQFQAYRELRKLRTLQRYDGIRKKRAMEKAAQEEEKKK
>Gsulphuraria_545706655
MVRHNNVVPNGHFHKDWQRRVKTWFNQPMRKKRRRLARQKKAARLAPRPAKGPLRPIVHCPTVKYNMNVRLGRGFTLEEL
KEAKINPQFARTIGISVDRRRKNRSVESLQTNVQRLKEYLSRLILFPRRHGKPKSGDSDPSELAMAKQVFGDVLPIQSTT
STSVETRTVTEEERSKSAYQTLRVARKQAKNIGKQKKKEKEQAEETSKE
>Ppurpureum_2033_18
MTKHNNMIPNNHFKKEWQLRVKTWFNQPMRKKRRRTTRQTKAARIAPRPVDGMVRPVVRCPTVKYNQKERLGRGFTLEEL
KEAGVARKMAKTIGISVDHRRKNRSVEGFQQNVQRLKEYKSKLIIFPKRAGKPKTGDSEPAELATASQFTGKLMPIVRSK
DAPESRAITAEEKDFKAYAQIRQERANVRWEGIRKKRALEKEDEDKADK*
>Pyezoensis_4891_g1059
MCKPSSLMRLVLLTPSWTPSSRSSCSRPPASVNLVSSSRPPAPAADRSCNLARTMVRHNNVISNNHFRKEWQLRVRTWFN
QPARKQRRRSARQLKAARIAPRPVDGPLRPVVRCPTNKYNMKQRLGRGFTFDELKAAGILVPQAASIGIAVDHRRKNRSQ
ESMDANVERLREYKSKLVLFPRRAGKPKAGDSDAAILDTATQLTGKLQPIVVTKPELEIRAITEEDKAKRAYALLREARA
DLKHFGVRSKRAAELAAKEEEKKK
>Cparadoxa_31282
MPKHNNIIPNAHFRKDWQRRVKTWFDQASRKKRRRVARQLKAKLVAPRPTNKYNFKTRLGRGFTFDELKPLTRVLEAGIN
KKLATTIGICVDHRRKNRSTESLQANVQRLKEYKAKLVLIPRNTKKPKKGDASADEVSKASQLKAATIMPIVRKSVKAET
RKIKAEEKAVKVYEKLRRARSDARLVGIRKKRAEAKAKEEEEKKK*
>Creinhardtii_30776357
MVRHNNVVPNNHFKKKWQFYVKTWFNQPARKERRRAARAKKAEAQFPRPAAGLLRPIVRGQTLKYNTKQRIGKGFTLDEL
KEAGIPVRMAASLGIAIDHRRRNKSLESLQENAQRLKAYRSNLVVFPRNVKKPKAFETPLAEANAVAQVKGAVVLPLVKA
APALETVKVTSEMKATAGKELAEIKATAYAKLRLERMNVRQVGPRAKKAKEAAKEEAS*
>Csubellipsoidea_27392027
MVKHNNVIPNQHFKKHWHGGKNGKGSYVRTWFNQPARKHRRATARIEKAKKVFPRPAAGPLRPIVHGQTIKYNLKKRLGR
GFTLEELKEAGIAVKLAPTIGIAVDHRRHNRSLESLQENAARLKAYKAKLVIFPTRSNMPKSGDSTAEELKVAQQHKGPL
LPLVHAAHKLESVKLTDELKAEKAYYKLRLERTNAKLVGVRAKRAAEAAAEEKDRAK*
>Vcarteri_23134488
MVRHNNVVPNNHFKKKWQFYVRTWFNQAARKERRRNARAAKAAKVFPRPSAGLLRPVVRGQTLKYNSKQRLGKGFTLDEL
KEAGIAVRMASSLGIAVDHRRRNKSLESLQENVQRLKAYRSNLVVFPRNVKKPKAFETPLAEAKVVPQATGAVVMPIVRT
QPALETVKVTSEMKANAGKELSEIKATAYAKLRLERTNVRLVGARAKKAKEAAKEEAA*
>Athaliana_19664506
MKHNNVIPNGHFKKHWQNYVKTWFNQPARKTRRRIARQKKAVKIFPRPTSGPLRPVVHGQTLKYNMKVRTGKGFTLEELK
AAGIPKKLAPTIGIAVDHRRKNRSLEGLQTNVQRLKTYKTKLVIFPRRARKVKAGDSTPEELANATQVQGDYLPIVREKP
TMELVKLTSEMKSFKAFDKIRLERTNKRHAGARAKRAAEAEKEEKK*
>Aanophagefferens_7898
MVKHNNEVPNQHFHKKWASSSRGPLKVITWFDQPAKKQIRRQKRAAKAAAVAPRPVARLRPVVHCPTQKHCAKVRLGRGF
SLAELKAAKIPVPLAKTIGISVDSRRTNKSAESLAANVARLTEYKAKLVLFPKKGTKAKKGDTA
>Ptricornutum_15619
KVKLRLNQATRKKARRVKRAAKSAAIAPAPVHKLRPVVHCPTQKYSAKIRLGRGFTVEELRTAGLQPRYAQTVGVAVDWR
RRNKSEESLKANVARLEAYKASLVILKKGDSAPAQVKTVLQPLPAPDNTIVMATVTEEDKQFKAYTTMRVAKKETRVAGY
RKSVEERKKKD
>Ppatens_28231626
MPFQPPLLHSVCLVSGASRRDETMVKHNNVIPNGHFKKDWQNYVRTWFNQPARKKRRRTARQKKSVAVFPRPTAGPLRPV
VHSQTLKYNAKIRAGRGFTLEELKAAGVPKKLAPTIGIAVDHRRKNRCLESLQENVNRLNTYRAKLVVFPRLSKKTKAGD
ASAEELSSVTQATGEFLPIVKPRPSAEIVSITDEMKSQRGYYKLRQERMNERLVGVRKKKAEQAEKDEKK*
