# Supplementary material for: Saccharina genomes provide novel insight into kelp biology
Source: Nat Commun. 2015 Apr 24;6:6986. doi: 10.1038/ncomms7986 (PMC4421812; doi:10.1038/ncomms7986)
Supplement: Supplementary Data 1 — The 41 ortholog genes used for constructing phylogenetic tree [file ncomms7986-s2.zip › tree_data/G_3055.faa]

>Sjaponica_16193
MGIDLVAGGRRVGHKVRSAPVSNNVYLGLLVKLFRFLARRTDSAFAKVVLKRLYMSKTNRAPLSLSRLVRYMRNKETSTA
VLVGTVTDDVRLLAVPKLSVCALRFTETARARILAAGGECITFDQLALRAPKGTNTVLLRGPKNAREAVRHFGHKTTVNN
LHTHDSVKPYVRSKGRKFEKARGRRRSNGFKI
>Esiliculosus_0017_0105
MGIDLVAGGRRVGHKVRTSPKSDNVYLGLLVKLFRFLARRTDSAFANVVLKRLYMSKTNRAPLSLSRLARYMRNKETSTA
VLVGTVTDDVRLLEVPKLSVCALRFTETARARILAAGGECITFDQLALRAPKGTNTVLLRGPKNAREAVRHFGHRTTVNN
LHTHDSVKPYIRSKGRKFEKARGRRRSNGFKI
>Ngaditana_04045
MGIDLKSGGRRTGHKTRTAPKSDNVYLKLLVKLYRFLARRTDSNFNAVILKRLFMSKNNRPPIAISRLVRHMKGKEGKTA
VIVGTITDDARMLEVPKLSVAALKVTATARARILQAGGEILTFDELALRAPKGTNCVLLRGPHDREALSHFGHRSTVGNV
HTHDNVKPYTRSKGRKFEKARGRRRSTGFKV
>Noceanica_1930_1
MGIDLKSGGRRTGHKTRTAPKSDNVYLKLLVKLYRFLARRTDSSFNAVVLKRLFMSKTNRPPIAISRLVRHMKGKEGKTA
VIVGTITDDARMLEVPKLSVAALKVTATARARILQAGGEILTFDELALRAPKGTNCVLLRGPHDREALSHFGHRSTVGNV
HTHDNVKPYTRAKGRKFEKARGRRRSTGFKI
>Aanophagefferens_37496
MGIDIVAGGRRVGHKARTDTKSENVYLKLLVKLYRFLARRTDSAFVKTVLKRLFMSRTNRPPLSLSALARFMREKDDKIA
VLVGTITDDPRMLTVPKMTVCALRFTETARARIVKAGGECLTFDQLALRAPKGSNTVLLRGPKKAREVYSHFGHRSTTTS
VKTHCGVKPYVRAKGRKFEKARGRRHSRGFKV
>Ptricornutum_30315
MGIDLKAGGRRVGHSSSMKAVKSQNPYNKLLIKLYKFLDRRTDSKFCGTVLKRLHMSKVNQPPMGLHRLSKYMAQKEGKT
AVIVGKVTDDVRMLECPKMSVCALAFTENARKRIVASGGECITLDQLALRAPKGSNTVLLRGPKSREALAHFGHSTSVNN
PHTHTGVKPYVRSKGRKFEKARGRRRSRGFKV
>Tpseudonana_41319
MGIDLKAGGRRTGHKSSMKVIKTQNPYSRLLIKLYKFLSRRTDSKFCATVAKRLHMSKTNAPPIGLNRLAKYMTNKSDKT
AVIVGKVTDDVRMLECPKMSVCAISFTENARKRIVAAGGECITLDQLALRAPTGANTVLLRGPASREALAHFGKRTSVTN
PHAYDGVKPFVRSKGRKFEKARGRRKSRGFKV
>Alaibachii_CCA16204
MGIDHTAVKSAAKKKNRTAPKSENVYLNLLVRLYRFLSRRTDAKFNNIVLKRLYQSNTNQAPMSIARIARYMKGHDDKIA
VVVGPVTDDVRLITVPKLCITALRFTETARARIIKAGGECLTFDQLALRSPKGSNTVLLRGRRTAREVYKHFGHKSTMES
VHTHCGVKPYVRSKGRKFEQARGRRKSRGFKV
>Pinfestans_11099T0
MGIDLVAGGKVVGKKNRTNPKSDNVYLKLLVRLYRFLARRTDAKFNDIVLRRLYQSNTNQAPLSLGKVARFMKKHEGKIA
VVVATVTDDIRLLTVPKLTIVALNFTETARARIVKAGGECLSFDQLALRAPKGTNTVLLRGARKARGVYAHFGHKSTLES
VHTHDHVKPYVRSKGRKFERARGRRKSRGFKV*
>Pultimum_00129
GIDLIAGGKVVGKKNRTAPKSENFNNIVLRRLYQSNTNQAPLSIARVARYMKGHEGKLAVVVGTVTDDIRLLNVPKLSVV
ALNFTETARARITSAGGECLSFDQLALRAPKGANTHFGHASTVNSVHTHDSVKPYVRSKGRKFERARGRRKSRGFKV
>Sparasitica_05658T0
MGKDIIAGGKSTGRKSRTAPKSENVYLNLLVRLYRFLARRTDAKFNEVVLKRLYMSRTNQPPMSIARVARYMKNKEDKIA
VVVGTITDDIRLFDVPKLTIAALGFTEGARARVLAAGGEILTFDQLALRAPKGANTVLLRGRKTAREVYRHFGHASTLDS
VHTHDHVKPYVRSKGRKFEKARGRRKSRGFKV*
>Bnatans_52937
MGIDLKAGGRVKNTQRTAPKSENPYLLLLVKLYRFLARRTDAKFNKVVLKRLFMSRVNRPPMSISRVSKFMKSKEGKIAV
VVGTITDDVRVLDCPKLRICALKFTDSARARILRAGGECLTFDQLALMCPTGEGTVLLRGPKNARESVRHFGAPGASGSH
VKPYIRSKGRKFEKARGRRNSRGFKVKA*
>Ehuxleyi_433854
MGIDIKAGGRKATKKSGRTAPVSENLYLRLIVKLYRFLARRTDAKFNKVVLKRLFTSKTNRPPMSIKSIAKFMAREGNEG
KIAVVVGSVTDDVRFLDVPKLTVCALRFTATARARIVKAGGECLTLDQLALKSPLGEGTVLLRGCKSRRESAKHFGAPGV
PHSSVKPYVRSKGRKFEKARGRRASRGYRN*
>Gtheta_EKX35458
MGFDKGIQSAGKAKTRFRKEPKSENVYIKLLVKLYRFLARRTESKFNAVILKRLFMSRANRPPLSVSRLAKFMKGKQGKV
AVVVGTITDDIRFFQDNDLKLTVCCLRITDRARARITAAGGEVITFDQLALRAPTGSNCVLLRGPLKAREVYKHFGKAPG
VPHSSTKPYTRNSEKSRKFESARGRRGSCGFKV
>Ccrispus_546314745
MGIDLEKGGRIKKPGRRAPKSENPYLSLLVQLYSFLARRTDEKFNGIVLKRLFMSRTSRPPMSVSRISAYMKGREDKTAV
IVGKVLDDERMLDIPKLTVCALDFSKTARVRIEKAGGECLTFDQLAVRSPTGAGTVLLRGRRHAREVYKHFFGVAEKGHV
KPYVRSKGRKFERARGRRSSRGYKK
>Cmerolae_CMB018C
MGIDLRAGGRSKRKQRDAPRSQDPYLQLLVRLYAFLARRTGAPFNAVVWKRLCMSRTNRPPISLSRLLRYYDDSKRKEGR
IAVVIGKVLDDERKLRVPPNIRLCALQISDTARARIEAAGGQVMTLDQLALVAPRGENTILIRGRLHQRRCYKHFVGVTG
REHVRPYTLSKGRKFERARGRRKSRGFKV
>Gsulphuraria_545704044
MGIDLEKGGRIKKRNRTAPKSENPYLLLLVKLYRFLARRTNSNFNKTVLKRLFMSRNNQPPLCLGRLVKLSRKNSDKIIV
IVGKVLDDERLYEVPKMTVCCLKISDSARARIQKAGGEVLTFDQLALRSPKGSNCFLLRGPKHAREVYKHFEGVAVEGHV
KPYVRNKERKLERARGRRPSRGFKRKPKKV
>Ppurpureum_3399_2
MGIDLEKGGNTFAKKSRRQAPKSEDPYLLLLVKLYRFLARRTDAKFNKVVLRRMFMSRTNAMPISLSKLAQHAAAGEGKV
AVIVGKVLDDERLLDVPKMTVCALKFSDSARDRIQKAGGECITFDQLALRAPLGQNTLLLRGKKHCREVYKHFRGHAKGH
VKPYVRSSTKNRKQEMARGRRSSRGYKTKPRPNV*
>Pyezoensis_27421_g6748
GIDLEKGGRIKKNVWTAPKSDNPYLRLLVKLYRFLARRTDSRFNAVVLKRMFMSRTNKPPISLSRLARHAKSAPEGTTIV
LVGKVLDDERMLDVPKLSVCALEFSSSARPRIEAAGG
>Cparadoxa_23844
MWPLGGYGPARRRGDSRTRTYDARRAFRGVDLEAGGRKKNQGRTEPASQNVYIRLLVKLYRFLARRTDSKFNKIILKRLF
MSRVNRAPISLSRLARLLKGKGDKIAVIVGTVTDDVRLLDVPKLTICALRVTETARARILKAGGKIMTFDQLALKAPTGA
NTLLLRGPRSREAIKHFGAAGVPHSTAPYVRSKGRKFERARGRRGSRGFKV*
>Creinhardtii_30792347
MGIDLKAGGRSKKVHRTAPKSQNVYLALLVKLYRFLVRRTESKFNKVILKRLFMSKTNRPPLSLSKLAAFMKGKESKVAV
IVATVTDDVRLFEVPKLRVCALRFTETARARITKAGGECLTFDQLALQRPTGKDCVLLRGPKSQREACKHFGPAPGVPGS
TTKPYVRAKGRKFEKARGRRKSRGFKV*
>Csubellipsoidea_27393005
MGIDLEAGGRNKKTWRTAPKSENVYLKLLVKLYTFLVRRTESKFNKVVLKRLFMSRTNRPPLSLSKLATFMKGKEDKTAV
LIGTITDDVRLFEVPKLTVVALRVTETARARILGAGGKILTFDQLALLAPTGSNCVLLRGPKNSREAVKHRGAPGVPHSH
AKPYVRSKGRKFEKARGRRKSRGYKA*
>Vcarteri_23137929
MGIDLKAGGRSKKVHRTAPKSQNVYLALLVKLYRFLVRRTDSKFNKVILKRLFMSKTNRPPLSLSKLATFMKGKENKVAV
IVATVTDDVRLYEVPKLRVVALRFTETARARITKAGGECLTFDQLALERPTGKDCVLLRGPKSHREAVKHFGPAPGVPGS
TTKPYVRAKGRKFEKARGRRKSRGFKV*
>Athaliana_19665042
MGIDLIAGGKSKKTKRTAPKSDDVYLKLTVKLYRFLVRRTNSKFNGVILKRLFMSKVNKAPLSLSRLVEFMTGKEDKIAV
LVGTITDDLRVHEIPAMKVTALRFTERARARIEKAGGECLTFDQLALRAPLGQNTVLLRGPKNSREAVKHFGPAPGVPHS
HSKPYVRAKGRKFEKARGKRKSRGFKV*
>Ppatens_28257282
MGIDLKAGGRNKKTKRTAPKSGNVYLKLLVKLYRFLVRRTDAPFNAVVLKRLFMSRINRPPISMSRLVRYMKGKEDKIAV
IVGSVTDDTRIYEVPALKVAALRFTETARARILKNGGEVLTFDQLALRAPTGSNCVLLRGPKNAREAVKHFGAPGVPRSH
AKPYVRSKGRKFEKARGRRNSRGFKV*
