# Supplementary material for: Saccharina genomes provide novel insight into kelp biology
Source: Nat Commun. 2015 Apr 24;6:6986. doi: 10.1038/ncomms7986 (PMC4421812; doi:10.1038/ncomms7986)
Supplement: Supplementary Data 1 — The 41 ortholog genes used for constructing phylogenetic tree [file ncomms7986-s2.zip › tree_data/G_3062.faa]

>Sjaponica_03728
MGISRDSRHKRRETGGRRSKFRKKRKFEMGRPAANTKLGHKRVHPVRCRGGNMKYRALRLDTGNFSWGTEVCTRKTRILD
VIYNASNNELVRTKTLVKNAIVVIDGHPFKSWYENHYGTVVGIKKGKKAPPKTEETVAKSNHVQRKMAKRQAERTLDPLL
DEQFASGRFIACISSRPGQSGRCDGYILEGKELEFYQKMLAKKKSK
>Esiliculosus_0108_0022
MGISRDSRHKRRETGGRRSKYRKKRKFEMGRPAANTKLGHKRVHPVRCRGGNMKYRALRLDSGNFSWGTEVCTRKTRILD
VVYNASNNELVRTKTLVKNAIVVVDAHPFKHWYENHYGVVIGLKKGKKAAPVEEEAVAKSDHVKRKLAKRQTDRTLSTLL
DEQVASGRFLACISSRPGQSGRCDGYILEGKELEFYQKMLAKKKSK
>Ngaditana_20970
MGISRDSRHKRRHTGGKRPSYRKKRKFEMGRPAAMTKLVLGHGEKRVHVVRGRGGNLKFRALRLETGNFAWRSETVARKT
RILDVVYNASNNELVRTKTLVKSAIVQIDAAPFRQYFEQHYGQEVGSKKKKAAAATAKSEAEPEKKSSHVLRKLAKRKGE
LESHLEEQFASGRLLASISSRPGQSGRAD
>Noceanica_1370_1
MGITRDSRHKRRHTGGKRPSYRKKRKFELGRPAAMTKLVLGHGEKRVHVVRGRGGNLKFRALRLETGNFAWRSETQAKKT
RILDVVYNASNNELVRTKTLVKSAVVQIDATPFRQYYEQHYGQEVGSKKKRGAVAAAAKTTETEAVKKSNHALRKLAKRK
GDLETHLEEQFASGRLLACITSRPGQSGRADGYILEGKELEFYQKQLAKKKKGQK
>Aanophagefferens_30589
MGISRDSRHKRRATGGKRNVCVKKRKFESGRQAGNTKIGVKRVTEIRTRGGNKKFRALRLESGNYSWGSEVCTRKTRILD
VVYNSTNNELVRTKTLVKNTIVQVDATPFRQWYEAHYGVEIGRKKKGGGKKKDGDAEADAKKSSHVLRKLAQRQKGRSLE
STLDDQFASGRLLAVVSSRPGQSGRCDGYILEGPELAFYKRKLDIKKKK
>Ptricornutum_17414
MGITREGRHKRRETGGRRAKFRKKRKFELGRPAAMTKIGEPRIHPVRCRGGNMKFRALRLDSGNFSWGTEVCTRKVRVLD
VTYNASNNELVRTKTLVKGAIVLIDAHPFKNWYDSHYGVTIGLKKTGGEDRTQPSVDLTEKSTQVQKKLKSRQANRSLDS
VLDHQFASGRLLAKITSRPGQTGRCDGYILEGAELAFYQKQMAKK
>Tpseudonana_29825
MGITREGKHKRRETGGRRAQFRKKRKFELGRPAAMTKIGEKRIHTVRCRGGNLKFRALRLDSGNFSWGTEVCTRKVRVLD
VVYNASNNELVRTKTLVKGAIVLVDAHPFKSWYESHYGVKIGIKKGQAAAEEEEVKQSSHVQRKLAARQKGRSLEDAIDH
QIASGRLYAKITSRPGQSGRCDGQILEGAELSFYLKQLKK
>Alaibachii_CCA22399
MGISRDSRHKRRDTGGKRKQYRKKRKFELGRQPANTKLGGKRVHRVRVRGGHFKFRALRLETGNFSWGSEAVSRKTRILD
VVYNASNNELVRTKTLVKSAIVSIDATPFRQWYETHYGVKIGQKKNAETTEKVEQEKKSDHVMRKLAQRQRGRIFDPKLD
EQFTSGRILACVSSRPGQSGRADGYILEGKELEFYQRKLATKKSKK
>Pinfestans_02053T0
MVLRGVEHSSISRDSRHKRRETGGKRKQFRKKRKFELGRQPANTKLGGKRVHTVRVRGGHLKFRALHLETGNFSWGTEVC
ARKTRILDVVYNASNNELVRTKTLVKGAVVLVDATPFRQWYDAHYGVKIGIKKNTPQQQEEEVKKSDHVLRKLANRQRTR
VLDPKIDEQVTSGRLLAVISSRPGQSGRADGYLLEGKELEFYQRKLATKKSKK*
>Pultimum_00356
MVVDVVFLVIRVTSAVKLVASVPSSARSVNSSSAFRALRLDTGNFSWGTEVTARKTRILDVVYNASNNELVRTKTLVKNA
VVLVDATPFRQWYEAHYGVKIGVKKNAEKVDEEEVKKSDHVVRKLAARQRTRVFDQKLDEQFASGRLLAVISSRPGQSGR
ADGYILEGKELEFYQRKLATKKSKK
>Sparasitica_12060T0
MGISRDSKHKRRETGGKRKFFRKKRKFELGRQPANTKMGAKRVSTVRVRGGNLKFRALRLETGNFSWGTEVTARKTRVLD
VLYNASNNELVRTKTLVKNAIIQVDATPFRQWYEAHYGVKLGKVKADDEEAAKKSNHVERKQAARARAQVLDPKIEEQFN
SGRLLACISSRPGQSGRCDGYILEGKELEFYSRKLATKKSKK*
>Bnatans_90522
MGLSRDKRHKRRATGGRRAIHIKKRKYEMARPPSMTKIGAKRVKVVRVRGGNYKYRAMRLEFGNFSWGSEAIAKKTKILD
VSYNASNNELVRTKTLVKNTIVQVDAVPFREWYKQHYGVVLGKKKNEAEAKDEKSVSEATKKKQAARRKFMGVIESQIED
QFRQGRLYACISSRPGQSGRADGYILEGEELQFYLKKMSAKKKK*
>Ehuxleyi_368254
MGISRDSQHKRRLTGGKKPHHHKKRKHEMGRQMAMTKIGAKRIHPVRCRGGNMKFRGIRLDTGNFSWGSEVCTRKTRILD
VVYNASNNELVRTKTLVKSAVVQIDATLEHKRRLTGGKKPHHHKKRKHEMGRQMAMTKIGAKRIHPVRCRGGNMKFRGIR
LDTGNFSWGSEDAAPVQRSSSVQKKIAARQAEKIIDPNINSQFDTGRLLACISSRPGQCGRCDGYILEGKELEFYVKKMA
RKKK*
>Gtheta_EKX43481
MGITRNSYKKRRATGGKQPQYRKKRKFELGRAAAGTRIGPKRIRLVRVRGGHQKHRALRLEHGNFSWGSEAISRKCRVLD
VVYNASNNELVRTKTLVKNAIIQIDATPFRQWYVQHYGGELGKKADQETKVSNKVLKKREANRKSGGAMDPAVQDQFKTG
RLFACVASRPGQSGRCDGYILEGAELAFYQKKMQKKKGKGKE
>Ccrispus_546319355
MGISRDSRHKRRLTGGKHPYFRKKRKFELGRQPSMTKLGTKLVRPVRVRGGNLKMRALRLETGNFSWGSEGFSGKSRILN
VVYNASNNELVRTNTLVKGCIVQIDATPFRQYYHRHYGIDIGKKKAGEGAGEVISAKRAEKQKKRAEGRLELDQGVADLF
QSGRLLASLSSRPGQCGRADGYLLEGKELEFYTRMMQKKKKAGK
>Cmerolae_CMT159C
MGISRDSIHKRRLTGGKRKIHRKKRKYELGRPPANTRLGPKLVRPLRVRGGHFKFRALRLEMGNYSWASECVTRKTRILG
VVYNASNNELVRTNTLVKGSIVHIDATPFRTWYFQHYGIDLGKKAVSSADATDGTTTEAKRSASVLAKLAARQAKRSLEK
ALEDQFNSGRLLACIASRPGQCGRADGYILEGKELEFYLKKLERRKKTK
>Gsulphuraria_545700383
MGITRDTLHKRRLTGGKKAVWRKKRKYNLGRQPANTKLGPKAVRPVRVRGGNYKFRALRLDTGNFSWGSESTSRKTRIVA
VVYNASNNELVRTNTLVKGCIVQIDATPFRQWYSQHYGIEIGKKKKDDAQQEEQSQTTTKAVDKQKVSAVSRPVEKALLD
QFSTGKLLARVTSRPGQCGRCDGYILEAKELEFYQRQMQRRKKSGKQ
>Ppurpureum_4462_6
MGISRDSKHKRRLTGGKQAYYRKKRKFCLARQPAMTKLGTKLVRPVRVRGGNIKLRGLRLETGNFSWPSEAVSHKTRVLG
VVYNASNNELVRTNTLVKGAIVQIDATPFKTWYLNHYGQELGKKKTPEEVGEVEKKSDAVLKKIAARAEGHVMDRTLAEE
FMSGRLYACVSSRPGQSGRCDGYILEGKELEFYKKQLMKKKKSGK*
>Pyezoensis_19006_g4696
MTILQLQIYVALGVIDIPSPSSRPRNDHRGCGESDGAQSPTVAIMGISRDSKHKRRLTGGKQPFYRKKRKFELGRQPAMT
KLGPKIVRPVRVRGGNVKHRALRLESGNFSWASEASTRKTRLLTVVYNASNNELVRTNTLVKGAIVQIDATPFRQWYLQH
YGVEIGKKKANEAEEEGEHKVSNSVIKKHKSRASGRKLEKSLDDLFQSGRLLARIASRPGQSGRCDGYLLEGKELEFYQK
ALQKKKKAGK
>Cparadoxa_23408
MISRSSAHKRRATGGKPKAYRKKRKFELGRQAANTKLGAKRVHTVRTRGGNTKFRALRLESGNFSWGSEITRKSRILDVV
YNASNNELVRTKTLVKGAIIQIDATPFRQWYEQHYGVALGKKKRVQEEEGKEAEEKKADAKKSNHVKRKLEARQKDRKID
AALVDQFSSGRILVSISSRPGQCGRCDGYVLEGKELEFYSKKIGKKKGAK*
>Creinhardtii_30780026
MGISRDSLHKRRATGGRKKHWRKKKKYEMGRVPANTKLSTNVAVRTVRVRGGHTKFRALRLDTGNYSWGSEAVTRKVRIL
DVVYNASNNELVRTQTLVKNAIVQVDATPFKQWYQKHYNVELGAKNQAEIVPKPEEIKGSNHVKRKIKERLQKRKLDSHL
AEQFSTGRLFACISSRPGQCGRCDGYILEGKELEFYVKKMQKKKSKAA*
>Csubellipsoidea_27391187
MGISRDSLHKRRLTGGKQKTWRKKRKFELGRQPANTKLSSNVTVRRVRVRGGNFKFRALRLDSGNFSWGSEAVTRKTRVL
DVVYNASNNELVRTQTLVKSAIVQVDATPFKQFYTQHYGVEAGLKKKSGAAAAAEEEKKAGEEAKKTSNHVDRKLKLRNQ
NHKLDEVLDAQFAGGRLLAAISSRPGQCGRVDGYILEGKELEFYQRKLQKKKSK*
>Vcarteri_23131008
MGISRDSLHKRRATGGRKKHWRKKKKYEMGRVPANTKLSSNVAVRTVRVRGGHTKFRALRLDTGNYSWGSEAVTRKVRIL
DVVYNASNNELVRTQTLVKNAIVQVDATQFKQWYQKHYNVELGAKKDQPDVAPKPEEIQGSNHVKRKIKERLQKRKLDPH
LAEQFTTGRLFACIASRPGQCGRADGYILEGKELEFYLKKMQKKKSKAA*
>Athaliana_19666588
MGISRDSIHKRRATGGKQKMWRKKRKYELGRQPANTKLSSNKTVRRIRVRGGNVKWRALRLDTGNFSWGSEAVTRKTRIL
DVAYNASNNELVRTQTLVKSAIVQVDAAPFKQGYLQHYGVDIGRKKKGEAVTTEEVKKSNHVQRKLEMRQEGRALDSHLE
EQFSSGRLLACIASRPGQCGRADGYILEGKELEFYMKKLQKKKGKNAGAA*
>Ppatens_28263181
MGISRDSTHKRRATGGKKKSWRKKRKYELGRQGAMTKLSSNKTVRRIRVRGGNSKFRALRLDTGNFSWGSEAVTRKTRVL
DVVYNASNNELVRTQTLVKNAIIQVDAAPFRTWYSQHYGVEIGKKKKAAAKKDTEDAETTEEEKKSAHVQRKLAKRLEGQ
KLDSHLEDQFASGRLLACIASRPGQCGRADGYILEGKELEFYQKKIQKKKGKGAAA*
