# Supplementary material for: Saccharina genomes provide novel insight into kelp biology
Source: Nat Commun. 2015 Apr 24;6:6986. doi: 10.1038/ncomms7986 (PMC4421812; doi:10.1038/ncomms7986)
Supplement: Supplementary Data 1 — The 41 ortholog genes used for constructing phylogenetic tree [file ncomms7986-s2.zip › tree_data/G_3069.faa]

>Sjaponica_14734
MVAMLFLTWWPVFASVAGSLGLQRPILLKGHERAITCVLYNNDGDLVFTAAKDQMPTLWYAKTGERIGTYQGHQGAVWDL
TVSWDSTRMVSASADASARMWDVQTGRELVVYNHMGPLRSASFAEGGQRFATVSDPFTDSPGHVSVFETPSDPRKSLTPV
PVHSKDINRLTLNKDRTLLLTCSKDHTSKLLDADTLQVLKVYKTDRPVNAAVMHPTKEHVILGGGQDAMSVTTTSSNVGK
FESRFFHMIYEEEFGRVKGHFGPINALAINPNGLSYASGAEDGYVRLHFFDEDYLSKQDEVPDELEEPVHKEAGGYDDN
>Esiliculosus_0210_0039
MRPILLKGHERAITCVVYNNDGDLVFTAAKDQIPSLWYAKTGERIGTYQGHQGAVWDLSVSWDSTRMLSASADASARMWD
VQTGRELVVYNHMGPVRSVSFAEGGQRFATVSDPFTDSPGLISVFEAPDDVPTDQLEKIACLEIDLPPKMKATKVVWGAL
NEKLIVAYADGTIRTFDPFDGTELEYAQVGTRQGRSSGVHSKDINRLCINKDRTLLLTCSKDYTSKLLDANTLQVLKTYK
TDRPVNASVMHPTKEHVILGGGQDAMSVTTTSSNVVCGLQGGAVG
>Ngaditana_03463
RSNRRTHSRVGSRRGQAKYCKKRALFRTATMRVMVMKGHERNITRVLFNRDGDLLFSAASDKTPTVWDTETGERLGTYNG
HSGSITDMSVSWNSNRLVTASGDCQVKLWKVQTGEELLTYTHSGPVRGAQWAEGGERFATVCDPFVSHNAKIQVFYAPED
ADPESLSPTPEVLIEIRNREEKPTKVYWTQFNEDLLVAYENGWVRKYDPKTGEERTGEGSSAKLHEEKINAITWDKQKIC
FITASNDYRSCLVDAKTLKVLRVYQTDRPVNGAVISPIKDHVLLGGGQEAQSVTTTRGQAGKFETRFFHSIYEEEFGRVK
GHFGPITAVDISPDGLAFVSGSFDGYVRLHFFDDDYLFMRDEVPEEY
>Noceanica_4912_1
MRVMVMKGHERNITRVLFNRDGDLLFSAASDKTPTVWDTETGERLGTYNGHSGSITDMSVSWNSKRLVTASGDCQVKLWD
VQTGEELLTYTHSGPVRGAQWAEGGDRFATVCDPFGPHNAKVQVFYAPEDADQESLSTASEVLIEIRPREERPTKVYWSQ
FNEDLIVAYESGWVRKYDPKTGEERQGEGASAKLHDEKINMINWDANKVCFITASNDHRACLVDAKTLEILRVYQTDRPV
NGAVISPIKDHVLLGGGQDAQSVTTTRGQMGKFETRFFHSIYEEEFGRVKGHFGPITAVDISPDGLAFVSGSFDGYVRLH
FFDDDYLFMKDEVPEEY
>Aanophagefferens_59091
MRPILLKGHERSITCVIYNRDGDLIFTSAKDGRPTLWLSESGERVGTYELHNGAVWHLDVSWDSKLLVSGSADMHAKVWD
VETGAELASFEHSGPVRSCSFDESGRRALTMCDAFGGLDVKCQIVRWMPLGKAILCAFEDGQIKIHDSLSFEEIKCVPAH
DSKIQCVSFNLTQTMLLTASADQTCKMWDLHDWTELKMFRSDRPLNACVFSPTKEHVLVGGGQDAMSVTTTSGRQGKFET
QFFHLAYEEEFGRVKGHFGPINALAIAPDGKSFCSGAEDGYIRLHHFDADYVDMGDPVPEDEPGSAE
>Ptricornutum_39526
MRPYLLQGHERPITTIKFNYDGDLLFSASKDLVPSVWRADNGERLGTFNGHKGTVWDLDCDRFTTRLLTASADATCRLWK
CETGECLFVFNHRGPVRGVAWAEGSRKFATISDPFVEHNSKIRVFDCPENGDLTDDDVMEIDLPKIGGKRVNPTNIQWTG
NNEDLLVAFDNGEIRLYDPETGDLKEEIQAHDKKINRLRFNRDKTLFITSSADFTSKLFDPVDLKHLKTYRTDRPVNDAV
ISNKKDHILVGGGQDAMSVTTTSGKVGKFETRFFNMVYEDEFGSVKGHFGPINACRSYASGAEDGYVRLHLFDKDYLDMK
DPVPEEDEAEEVPPTSQ
>Tpseudonana_26686
MRPILLKGHERSITVVKFNHDGDLLFTGSKDHVPSVWRSENGERLGTFNGHKGTIWDLDVCRFSKRVVTASADAMAKLWD
CETGECLKTFVHHGPVRGAAFADGSNMFATISDPFVEHNAQISVYDIPENDDPSTYSDTPRLEIELPKNSDGKRVNATNI
VWLNLNEALFVTFDNGSIRLYDPVTGEELDEFFPHEKKINRVSFNLDKTLFITSSADFTAKLYDVVDLRHLKTYKTDRPV
NDAVISETKDHILLGGGQEAMSVTTTSGKVGKFETRFFHLVYEEEFGTVKGHFGPINAIAINPNGRCYASGAEDGYIRLH
YFDKSYLDMK
>Alaibachii_CCA18540
MRPILLKGHSRSITMVKYNREGDLLVSCSKDNAPNLWYSQTGERIGTYEGHTGSLWACDISYHSTYLLTASADSTVKLWD
VSTGKCLFTFRHTGPVRSVQFSLGDRYFVSVCDKFVDHPATISVYALPNDINQLVDQPVLKITNHGFNGRITGAYWMPLN
KSILASGGDGGLKVFDPKSGKVLKECKIHSGDVTNISFNKLKTLAITSSKDNTAKLLDVETLDVLKTYETDRPVNSAAMS
PIREHVVLGGGQEAMSVTTTSGQVGKFEARFFHMVFQEEFARVKGHFGPINTIAFHPDGKSYVSGAEDGYVRLHHFDEDY
FTTNWAGPKKK
>Pinfestans_13600T0
MRPILLKGHSRSLTMIKYNREGDLLFSCAKDHTPNLWYSDTGERIGTYVGHSGAVWACDVSYHSERLLTAAADATVKLWD
VQSGEELFSFPHTGPARSVNFSTGDKYFVSVADKFSDRPAAVYVYELADDVANQSAEPVLTITNHGHEGRITGAYWMPLN
KAIMTTGGDGTIKLFDPKTGQLLESYVIHTGEITNVAFNKSKTLAITSSKDNTAKLLDVETLKVLKVYETDRPVNSAAIS
PIKEHVVLGGGQEAMSVTTTSGRVGKFEARFFHMVFQEEFGRVKGHFGPINTIAFHPNGKSYASGAEDGYVRLHHFDNDY
LKLDALK*
>Pultimum_03371
MPLNKAIMTTGGDGTVKLFDPKTGKLLSSHQIHTGEITNVSFNKSKTLAITSSKDNTAKLLDVETLKVLKTYETDRPVNS
AAISPIKEHVGHFGPINTISFHPDGKSYASGAEDGYVRLHHFDDDYLKLDAK
>Sparasitica_03847T0
MHPILLKGHSRSITMIKHNREGDLLVTVAKDHVPSLWYSSTGERIGTFHGHQGAVWACDISYHSEFLLTAAADATVKLWD
LKTGKELFSFTHTGSARSVNFAHGDKQFISVADQFAENPATVFVYDLAQNGEKQSSQPKLAITKHGHKGRVTGAYWMPLN
EGILTTGEDGMVKLFNPETGALISEHKVHNGSITSLSFNKDKTLAITSSKDNTAKLLDVETLEVLKTYETDRPVNSASIS
PTKEHVVLGGGQEAMTVTVTAGRAGKFEARFFHQVYEEEFGRVKGHFGPINSITFHPDGKSYTSGAEDGYVRIHHFDQEY
LERDA*
>Bnatans_40098
MPTRPIIMKGHTRPITQVLYNHDGDLIFSCSKDKVVTCWRSDSGERLGSTYEQHRGAVNAIDVDRLTTTVASAASDSYVK
LWEAQTGQKKGVFKVESSARAVNFALGDKLLLAAQDKQMGKQPAVFIYTIGKDEVTDGDYNEDGSLRSSFDDEANPMNAK
WCDMNKTIVTAHEDGMVRKWDVETQKILKEVRACETHINSMSFSRDQTMLIAASQADQCGKLIDAKTLKVLKTYKSNRPI
NAAAISPTYNQVLIGGGIQARDVALVDSRMSHFEVDFWHICYQFYMGSARGHFGPVNSIDIHPNGKSFVSGGEEGEIRLH
HMDSVYVKSSNQMEL*
>Ehuxleyi_438175
MGKIRPIMIKGHERALTMIKYNRDGDLIFSCSKDHVPSVWYSENGERIGTYHGHCGTVWCLDVNWDSTKLLSGSADNCCK
LWEVQSGECLHTWKHTAPVRCVGFAMGDKRFLTVLDNIMGNVPTIYVWELELNNLANHPDCPLLTILGHTGKIGRALWGP
LNEAIYSVSDDSTLRMWDPDSGEEKHVMEGVHTKKITDLQLSYDKTLLCTSCTDQFVRLFETKTLRLLYAFNSERPLNSA
AISPLPHCPYLIAGGGQDAMSVTTTAAQQGKFETLFFDHAFGEELGCIGGHFGPVNTLAFAPHGRSYASGGEDGYIRIHH
LDQEYFEAYEKKVTESGILAADKA*
>Gtheta_EKX36909
MRPILLKGHKGPLTCVKYNKDGDLLFTTCRRGGVNLWYSDDGERIGTYNNHNGAVMYVDVNFACTRLATASMDATARIWD
VETGKVLREFKTQAGNRCASFATGDKRLAVLTDPWGDQPCCIQIFDTESGDSPVMRIPMDVGVAKATRALWGPLNKKILV
SNEAGGILSYEAATGECLIERCDFEQEIPDFTYSQDMMTFIVASKDHTAMLYDTNTLEPIRKYVSDRPINSAAISPLMDH
VVIGGGQDASAVTTTAGRSGRFQALFYHKIFENEIGSVQGHFGPINSLAFNPDGRSFTSGGEDGYVRVHHFDPEYFSLE
>Ccrispus_546324973
MRPLLLKGHERPLTRAKFNREGDLLFTTAMDKSPSVWRSSNGERIGTYKGHNGAVRDISVTWDTTRVITGSADNSAILWN
AETGEKLHQWHFKSPVRSVAFSPGDAYIAIATAKLMGQASNVFIFAHNKSSNEQTEEPVKVLEGHEGTITRVLWHASAEI
LLTASEDKTIRKWDVEAGEEIQCVTAHKNDIKDCQFSADYAMVITASKDHTAKLWSFHDFSLLRTYTVDHPVNSAAVSPI
FSHILLGGGQEASQVTTTGDRQGKFEGKIFHLVYEEELGRVKGHFGPINTVAFSPDGKQYVSGGEDGFVRLHDFDPDYFT
KGQEGLV
>Cmerolae_CMC064C
MRPLLLKGHERPLTQLKFNPEGDLLFTTAKDTRPTVWWASTGERLGTYDGHTGAVWSCDVFWDSTRLLTGSADNTARLWD
VQTGRELFRWSLRSSVRSVGVAPGCRLMHLANSKLLGQESCIHLFRLKSDGNWQEQETEPFLVLRGHTATITGVVWYNTA
EYMLSVSEDGTVRKWDVETGKEVDRAKRHKKAITDIKFSKDHQMFLTGSADGTAVLWDTHAMQEIRSFVLDRPLNAVDLS
PLMPHAVVGGGQEASQVTTTAGKAGKFAATFLHLIYGEEIFSVKGHFGPINCLSFTPDGRGFASGGEDGYVRLHHFDEEY
YRRSSEI
>Gsulphuraria_545710081
MRPLILKGHERPLTMLKYNSEGDLLFSTAKDSTPTVWWTSNGERIGTYRGHNGAVWSIDVNNDSTRVVTGSADNSAKFWR
AETGECILTWTHKSPVRCVSFSSDDQFVFVATAMLMGQSSEIYQYLVDSESLEEASVPIRTFSGHSATVTRVVCHPTEKT
LISTGEDGTVRKWDIETGRNTETVTIHQKPINDLQLSKSGGQLITASSDFSAKILDFRSLKVLKTFLTDRPVNSAAISPI
LPHVLLGGGQEASQVTTTGDRAGRFEARLFHLIYEDEIGIIRGHFGPINTVAFSPDGLQFASGAEEGFIRLHNFDEEYFQ
ASYN
>Ppurpureum_2181_2
MRPMILKGHERPLTMVKFNREGDLLFTAAKDKVCNVFFSSTGERIGTYVGHNGSIWGMDINWDSTRLLTGSADATAKLWD
AASGTCLQTWEYQAPIRAVAFGPDEQVMSVSQVKYKQEEVKVQVSRISEPNAVAGGASPMEITGFKENVVRILWYPTGEF
FLAASEDGSVSKYDAETGSLIHRAQLHTEKIHDMQWGNMYAHFITASTDMTAKLVDVRSMEVLKVYKKETPVYSASISPL
LPHVLLGGGQAADQVTTTSAARGGFEAILYHVAYQTELGRVRGHFGPINTLSFSPNGKQFASGAEEGYVRLHTFDPEYFN
RAYE*
>Pyezoensis_22046_g5442
MRPLLLKGHERPLTQVKFNREGDLLFTTAKDKRPTLWRADTGERLGTYNGHNGAVWGMDMTWDSSRIVTGSADNSAMLWH
TESGKRLYQWTHKSPVRAISFSPGDSIVTAATAKLMGQQAEIFFYRHTTDMSSVDPEPIMKLGGLEATATRVLWHPTSTF
LISVGEDAAVKKWDAETGTLLESVRLHKKGINDAQWSASGEQFVTASSDCTAKVWDTRSLEVLKTFSVEAPVNSASMSPA
ADHVLLGGGQEASQVTTTGNREGKFEARLFHTVYETEFGRVRGHFGPINTVAFTPDGKGYVSGGEDGFVRLHYFDEVYFD
RDYN
>Cparadoxa_32094
MRPIALKGHERPITFLKYNREGDILFSCAKDNKPTAWWSENGERVGTYIGHNGAVYCCDIDWYTTKLITASADNTAKLWD
AQYGRELASLQYTTPVRSIAYSMGDKMFAVATNQFMDTKSTIRIYASETMGTDKPLVEINAPHDGNVNQVLWGPVNKYIL
SCGDDGYLKAWDPSDHKKGINSFAFAKDLTNFITASADNTSKLFDSKTFKCLKTYTTDRPVNTAAISPLMDHVLVAGGQE
ASQVTTTSSRMGKFESRLYHKIFEEDLAGIRGHFGPVNYVAFHPDGKFTSGGEDGYVRVHFFDPEYFTEKARSSLSFA*
>Creinhardtii_30786777
MRPYLLKGHERPLTQVKYNREGDLLVSCAKNLQPCLWSAEDGRRIGTYEGHNGAIWTCDITWDSDRLITGSADQTVRIWD
LPTGKELFQIRHREPCRAVKLSAGERFLAATSDAFIESPPAIHIYKFAENIEDQTATAAIEWTVPKGRVTRVFWTDCNRK
LITSHDGGILRRWDVETGALLQEQQVHEDAIQDMQMSPDETHVITASLDKTARLIDVDTFEVMKTYKTGRFVQSAAISPL
FDHVVMGGGQDASQVTTTAAQAGGFEARFFHKIFQEEFGRVRGHFGPINTVAFHPSGKSFTTGGEDGYVRLHHMDMDYFT
TKFF*
>Csubellipsoidea_27385684
MRPYLLKGHERPLTQLKYNREGDLLFSCAKDHHPTLWFSEDGARIGTYVGHNGAVNTCDVSMDSTRLLTGSSDSTAKLWE
VETGRNVFTFKYQAPCRAVSFSIDEQLAALSTDPFMTTTPAINIVRISEDPSEQSDQPVQRLEGFSKRINRVTFTDLNTV
LISAGEDGFVRRWDVETGKVKEEAKLHEKEIRDMQLYKDGTHMVTASVDKLVKLVDTQTLEVLKFFNTDRPANAAALSPV
FDQVLIGGGQDAADVTTTSDRAGGFQSRFIHKIFMEEIGSVRGHFGPINAVAFRPDGRSFATGGEDGYIRINHFDNDYLS
GRFL*
>Vcarteri_23136796
MRPYLLKGHERPLTQVKYNREGDLLVSCAKDHQPCLWSSEDGRRIGTYEGHNGAIWTCDITWESDRLITGSGDQTIRIWD
LPTGKELFQIRHGEPCRAVKLSAGERFLAATTDAFIESPPGIHIYNFAENVEDQRSTPVNAWTVPKGRITRIFWTDCNRK
VITSHDYGILRRWDTGQMLQEVQVHEDAIQDMQMSPDETHVITASLDKTARLIDIETFTVLKVYKTGRFVQSAAISPLFD
HVLMGGGQDASQVTTTAAGAGGFEARFFHKVFQEEFGRVRGHFGPVNTVAFHPSGRSFTTGGEDGYVRLHHMDLDYFT
>Athaliana_19639381
MTIECVNPEGLRFNQMKSSSHQTLETRMRPILMKGHERPLTFLRYNRNGDLLFSCAKDHTPTVWFADNGERLGTYRGHSG
AVWCCDISRDSSRLITGSADQTAKLWDVKSGKELFTFKFGAPARSVDFSVGDHLAVITTDHFVGTSSAIHVKRIAEDPED
QVGDSVLVLQSPDGKKKINRAVWGPLNQTIVSGGEDAAIRIWDAETGKLLKQSDEEVGHKEAITSLCKAADDSHFLTGSH
DKTAKLWDMRTLTLIKTYTTVVPVNAVAMSPLLNHVVLGGGQDASAVTTTDHRAGKFEAKFYDTILQEEIGGVKGHFGPI
NALAFSPDGKSFSSGGEDGYVRLHHFDSNYFNIKI*
>Ppatens_28236293
MRPILLKGHERPLTFLKYNRDGDLLFSCAKDHTPTVWYASNGERLGTYKGHNGAVWCCDVSRDSTRLVTSSADQTVKLWE
CETGVLLHTFNFDAPARAVSFSEGDKMVVISTDPFMEKQSAIHVKRIESDRFLQSSEDVLTITGPQGRINRVMWGPLNKT
IISAGEDATIRIWDAETGKCLKESDPETGHQKVITAMSKSADGSHFITGSHDKSAKLWDIRTLTVLKTYTTERPVNAAAI
SPLLDHVVIGGGQEASQVTMTSTRVGKFEAKFFHKIFEEEIGGVKGHFGPINALAFNPDGRSFSSGGEDGYVRVHFFDAD
YYHIKV*
