# Supplementary material for: Saccharina genomes provide novel insight into kelp biology
Source: Nat Commun. 2015 Apr 24;6:6986. doi: 10.1038/ncomms7986 (PMC4421812; doi:10.1038/ncomms7986)
Supplement: Supplementary Data 1 — The 41 ortholog genes used for constructing phylogenetic tree [file ncomms7986-s2.zip › tree_data/G_3150.faa]

>Sjaponica_19595
MPKVGVHRNYRKTFKTPRRPFEKERLDSELKLCGEYGLRCKREIWRVQFALAKIRKAARQLLTLDTKDPKRLFEGPALLR
RMTRFGLLGEDEKELDFVLQLTTEKMLERRLQTKVFKQGLAKSIHHARVLIKQRHIRVGKQLVNVPQFMVRMDSEKHIDF
SITSPYGQGRPGRVARKRAANKAAAGGGDDEESDE
>Esiliculosus_0000_0368
MPKVGIHRNYRKTFKTPRRPYEKERLDSELKLCGEYGLRCKREIWRVQFALAKIRKAARQLLTLDTKDPKRLFEGPALLR
RMSRFGLLGEDEKELDFVLQLTTEKMLERRLQTKVFKQGLAKSIHHARVLIKHRHIRVGKQLVNVPQFMVRMDSEKHIDF
SITSPYGQGRPGRVARKRAASKAAAGGDDGEESD
>Ngaditana_07293
TITGSSMPSIAFRRNYRKTDKTPRRPFEKERLDQELKLCGEYGLRCKAEIWRVQFALAKIRKAARELLTLDEKDPRRVFE
GPALLRRCVRAGLLEQDKAELDFVLQLTTQKLLERRLQTKVFKQSLAKSIHHARVLIRQRHIRVGKQLVNIPSFLVRVDS
EKHIDFSTTSPYGQGRKGRVARRREAQRAAAAGGGGADDDAGEESE
>Noceanica_9237_1
MYNNRRVTMPSIAFRRNYRKTANTPRRPFEKERLDQELKLCGEYGLRCKAEIWRVQFALAKVRKAARELLTLDDKDPRRV
FEAPALLRRCVRAGLLEQDKAELDYVLQLTTQKLLERRLQTKVYKQSLAKSIHHARVLIRQRHIRVGKQLVNIPSFLVRV
DSEKHIDFSTTSPYGQGRKGRVARRREAQRAAAAGGGGGDDAGEESE
>Aanophagefferens_28757
MPKTSFLRNYRKTSKTPRRPFEKERIDGELKLVGEYGLRCKRELWRTQLALAKLRKAARTLLTLDTKDPARMFEAPALLR
RLQRYGLLDETELELDAVLQMTTQRLLERRLQTKVFKQGLAKSIHHARVLIKQRHIRVGKQVVNVPSFLVRLDSEKHIDF
AITSPYGQGRPGRVARKRAAAKAAAGGGGDAGEESD
>Ptricornutum_6847
SKTSKTPRRPFEKERLDAELKLVGEYGLRCKREIWRVQFALAKLRKAARTLLTLDPSDPKRIFEGAALLRRMNRYGLLAD
DELELDTVLQLTTQKLLERRLQTKVYKQGLAKSIHHARVLIRQRHIRVGSQLVNVPSFNVRTASEKHIDFSTNSPYGQGA
PGRVARK
>Tpseudonana_268651
MPTNAQHRNYRKTYKTPRRPYEKERLDAELKLVGEYGLRCKREIWRCQYALAKLRKAARTLLTLDPKDPKRIFEGTALLR
RMSRYGLLAEDELELDFVLQLTTQKLLERRLQTKVFKQGLAKSIHHARVLIRQRHISVGGQLVNVPSFNVRTSSEKHIDI
SADSPYGQGAPGRVAKKRAAAKAAAGDDDE
>Alaibachii_CCA22601
MPKVSRLTNYRKTYRTPTRVFEKARLDQELKLLGEYGLRCKREIWRVQYALSKLRKAARELLTLDAKDPKRLFEGAALLR
RLKRYGLLTEEENELDFVLRLNVQKLLERRLQTKVFKQGLAKSIHHARVLIKQRHIRVGKQLVDVPSFMVRLDSEKLIDF
SVTSPYGQGRPGRVARRRAAQKAAAGATQEDDDE
>Pinfestans_09563T0
MPKISRHRNYRKTYRTPSRAFEKERLDQELKLLGEYGLRCKREIWRVQYALSKLRKAARELLTLDPKDPKRLFEGSALLR
RLKRYGMLAEDENELDFVLRLNVQKLLERRLQTKVFKQNLAKSIHHARVLIKQRHIRVGKQLVDVPSFLVRMDSEKHIDF
AVTSPYGQGRPGRVARRRAAQRAAAGGEEDEE*
>Pultimum_03824
MPKASRHRNYRKTYRTPSRAFEKERLDQELKLLGEYGLRCKREIWRVQFALSKLRKAAQNELDFVLRLNVQKLLERRLQT
KVFKQGLAKSVHHARVLIKQRHIRVGKQLVDVPSFMVRLDSEKHIDFSVTSPYGQGRPSHGINGT
>Sparasitica_14347T0
MPKISRHRNYRKTYRTPTRAFGKERLDQELKLVGEYGLRCKREIWRVQFTLAKLRKAARQLLTLDAKDPKRLFEGPALMR
RLKRYGLLADDENELDFVLRLNIQKLLERRLQTKVFKQGLAKSIHHARCLIKQRHIRVGRQLVDVPSFMVRLDSEKHIDF
SVTSPYGQGRPGRVARKRAAQRAAAANGGAEEDDE*
>Bnatans_48383
MGKDYRNRSKTSKTPRRPFEKERLDRELKLVGVYGLKNKREVWRCQYTLAKIRSVARNLMTLDEKDPQREFQGAALISRL
TKMGLLEEKEDSLDYVLGLNVEKFLARRLQTCVFSTLKLAKSIHHSRCLIRQRHIRVGRNLVNVPSFMVNVDSEKLVEYA
HTSPLGNNARPGRVKRKKLAAAKEGGDEDDV*
>Ehuxleyi_61745
MPHASFLRNHGKTARTPRRPFEKQRLDIEMKLIGEFGLKNKREVWRTQLTLARIRKAARVLLTLEDKDPKRLFEGNALLR
RLVRLGVLDESKAQLDYVLALKPADFMERRLQTQVFKLGLAKSIHHARVLIRQRHIRVGKQIVNIPSFMVRTESQKHIDF
SITSPFGGGRPGRNKRKAIAAKGGGGGDEEEDME*
>Gtheta_EKX49936
MPRKYTNYSKTSKTPRRPFEKERLDSEMKIVGEFGLKNKREVWRVQLLLAKMRANARELLTLDEKNPKRIFEGQALLRRC
VRLGLLEEDKKELDYVLAIKVSDIMSRRLQTLVFKQNLAKSLHHARVLIRQRHIRVGRQMVNIPSFLVRVEQEKHIEFAL
TSPHGGGRPGRVKRKNAGGGGDAAEDEE
>Ccrispus_546313719
MVNYRNTSKTYRTPRRPFEKERLDSELQLAGKYGLRNKREIWRVQLVLSKIRSAARELLTLDEKDPRRVFEGTALLRRLT
RLGLLDESRQALDYVLSLKVQDFLERRLQTQVVKLGLAKSIHHARCLIRQRHIRVGKQLVNVPSFMVRVDSQKHIDFSLN
SPFGGGRPGRVKRRAIERRKSSGGGGGDDEEDE
>Cmerolae_CMJ125C
MGKSYRNFSKVYKIPRRPFEKERLDAELKLCGEYGLRNKREVWRVQYALSKIRAAARELLTKDEKDERRIVEGAALLRRL
TRYGLLDQTQQDLNYVLSLKVQDFLERRLQTQVFKLGLAKSIHHARVLILQRHIRVGKQLVTVPSFMVRVDSQKHIDFAP
TSPFGGGRPGRVKRRRLRRESSGDAGDAADDDE
>Gsulphuraria_545712373
MGKNYRTCSKTYRTPRRPFEKERLDAELKLVGEYGLRNKRELWRVEFALSKIRAAARDLLTLEEKDPRRIFEGNALLRRL
TRFGLLDETRQSLDHVLSLKVQDLLERRLQTQVLKLGLAKSIHHARVLIRQRHIRVGKQLVNVPSFMVRVDSQKHIDFSL
DSPFGGGRPGRVKRRKLREASKKEAGGEEEEED
>Ppurpureum_2502_7
MTRDYRNRSKTSRTPRRPFEKERLDQELQIVGKYGLKNKREVWRVQMVLSKIRSAARDLLTLEPEDPKRIFEGRALLRRL
TRLGLLDENNQALDYVLSLKVNDFLERRLQTQVFKLGLAKSIHHARVLIRQRHVRVGKQLVNVPSFLVRVDSQKHIDFAL
SSPFGGGPPGRVKRAKKNRASGGDGGGEMDEE*
>Pyezoensis_4087_g897
MSAYHLFSSSATGVFNWIPLSPSQSPSPCRSQPESCWPCAHCAGTLNMGHDYRKYSKTSRTPRRPFEKERLDSELETVGQ
YGLRNKREVWRVQLVLSKMRTTARTLLTLDEKDPRRMFEGAALLRRLTRLGVLDEKKQALDYVLSLNVKEFLERRLQTQV
FRLGLAKSMHHARVIIHQRHIRVGKQLVNVPSYLVRMDSQKHIDFSLHSPYGGGRPGRVRRRALRNKAKKKESGGDDEDE
D
>Cparadoxa_28334
MLTFSNYSKVAVPPRRPYEKERLDAELKLVGEYGLRNKTEVWRVQYALAKIRHAARTLLTLEEKDPKRLFEGTALLRRLT
RMGILDESKQKLDYVLGLKIQDFLERRLQTQVFKLGLAKSIHHARVLIRQRHIRVGKQIVNIPSFMVRVDSQKHIDFALT
SPFGGGRAGRVKRKHLK
>Creinhardtii_30774126
MPKIGFYRNYGKTFKKPRRPYEKERLDAELKLVGEYGLRNKRELWRVQMVLSKIRNAARVLLTLDEKDPKRIFEGNALMR
RMNRYGLLNESQDKLDYVLALTPQDFLERRLQTLVFKQGLAKSIHHARVLIRQRHIRVGKQVVNVPSFMVRVDSQKHIDF
ALTSPFGGGRPGRVKRKNAKKGGDGGEDDE*
>Csubellipsoidea_27391319
MPHISYYRNYGKTFKKPRRPFEKERLDSELKLVGEFGLRNKRELWRVQMALSKIRQAARTLLTLDDKETKRLFEGEALLR
RMYKYGLLEEAQNKLDYVLALTPQDFLERRLQTLVFKLGLAKSMHHARVLIRQRHIRVGKQIVNVPSFMVRVDSQKHIDF
ALNSPFGGGRPGRNKRKALK*
>Vcarteri_23137547
MPKIGFYRNYGKTFKKPRRPYEKERLDAELKLVGEYGLRNKRELWRVQMVLSKIRNAARVLLTLEEKDPKRIFEGNALMR
RMNRYGLLSESQDKLDYVLALTPQDFLERRLQTLVFKQGLAKSIHHARVLIRQRHIRVGKQVVNVPSFMVRVDSQKHIDF
ALTSPFGGGRPGRVKRKNAKKGGDGGDDDE*
>Athaliana_19666225
MVNVRFYRNYGKTFKKPRRPYEKERLDAELKLVGEYGLRCKRELWRVQYTLSRIRNAARELLTLDEKNPRRIFEGEALLR
RMNRYGLLDETQNKLDYVLALTVENFLERRLQTIVFKSGMAKSIHHARVLIRQRHIRVGRQLVNIPSFMVRVESQKHVDF
SLTSPFGGGRPGRVKRRNERAGAKKASGGDGDEDDEE*
>Ppatens_28232112
MVHVASFRNYGKTFKKPRRPFEKERLDAELKLVGEYGLRNKRELWRVQYALSRIRNNARMLLTLDEKNTRRIFEGEALLR
RMNRYGLLDENQSKLDYVLALTVENFLERRLQTLVFKSGMAKSIHHARVLIKQRHIRVGKQIVDVPSFMVRVDSQKHVDF
ALSSPLGGGRPGRVKRKNMKAASKKASGGDDDEEEDDE*
