# Supplementary material for: Saccharina genomes provide novel insight into kelp biology
Source: Nat Commun. 2015 Apr 24;6:6986. doi: 10.1038/ncomms7986 (PMC4421812; doi:10.1038/ncomms7986)
Supplement: Supplementary Data 1 — The 41 ortholog genes used for constructing phylogenetic tree [file ncomms7986-s2.zip › tree_data/G_3234.faa]

>Sjaponica_16637
MFRNAVRRVAAPASFRAAAAPTTVAPRAVSAVASRSFSAMTPAAPSSVPASYIGQAGQIDDLTNQDGYFEKDRVAKGDPG
KREFTYFMLGASRFLYASTARLILLKFLASWEPAADVMALATAEFELKDIEMGTSVIFKWRGKPVFIKRRDDAMIEREAS
VHMEDLRDQETDEERCLKQEYMVVIGICTHLGCVPLPDQGDYNGSFCPCH
>Esiliculosus_0139_0058
MFRNAVRRAAAPVALRAVATPAKAVVVPRAASACRPALASRSLSAVTTTSSEVAPASYIGRAGEIDDLTNQDGYFEKDRV
AKGDPGKREFTYFMLGASRFLYASSARLILLKFLASWEPAADVMALATAEFELKDIEMGTSVIFKWRGKPVFIKRRDDAM
IEREAGVLMEDLRDQETDEERCLKPEFMIVIGICTHLGCVPLPDAGDYNGSFCPCHGSHYETAGRIPKGPAPLNLEIPPY
KFLTKTSILVG
>Ngaditana_00115
SLWWNMFSKFVSSGVSQAAARTSATTWVHRGSMAAVRHHASQTSAGPVDKMESFDNYYEKDKLHKKPGDPNKRDFTYFVL
GGARFIYASAARLVALKFVSTMSASADVLALANAEFDIGDIPLGQGITVKWRGKPIFIRHRTPAEIDRETAVNMNELRDA
EPDAARAQQPEWLIIVGICTHLGCVPIANAGDYHGWFCPCHGSHYDVSGRIRKGPAPLNMEIPPYKFLTNTKVLIG
>Noceanica_8327_1
MSSFAPGVGKLLKKRKQENKPSLLVLLTRCRFPQLTLMPTLMRYPQGTFAVGMLTSLVRTTSSRAAATALPATTWTQRGV
AAARNLASSSSTSAGPVDKMESFDNYYEKDKLHKQPGDPNKRDFTYFVLGGARFIYASAARLVALKFVSTMSASADVLAL
ANAEFDIGDIPLGQGVTVKWRGKPIFIRHRTPAEIDRENAVNMNELRDAEADTVRAQRPEWLIIVGICTHLGCVPIANAG
EYHGWFCPCHGSHYDVSGRIRKGPAPLNMEIPPYKFLADTKVLIG
>Aanophagefferens_52117
MLGLRAMGARLGVGRSLARPLSSVAAPSSELGSFDYGFKKDRIAKTTSGAAENRGFTYLVMGSNKFIYASAVRIGALKFI
ATMSASKDVLALASAEFDVGAVEEGQTITVKWRGKPVFIRHRTAEEIAQSEAVTLDELRDPQLDSERVDTSEWLVVMGIC
THLGCVPIANAGDYGGWFCPCHGSHYDVSGRIRKGPAPLNLEIPPYKFTDDTNLLVG
>Ptricornutum_12233
MFEEDRVDKVAEPERRAFTYLMLSSVRFAYASAARLLVVKFVASMSASADVLALAFSEFDLSSIEMGKTITAKWRGKPVF
IRRRSAAEIATEAAVPMEYLRDQETDADRTLKPEFIVVLGICPHLGCVPVSNAGDFGGWFCPCHGSHYDKSGRIRKGPSP
LNLEVPPYKFIDENVILMG
>Tpseudonana_32914
EPERRAFTYLLLSGVRFAYASTARVLVVKFVSSMSASADVLALASAEFDIGAVAPGKTITVKWRGKPVFIRHRTPAEIST
EAAVSLSQLRDEETDDDRTLKPEWLVVLGICTHLGCVPISGAGDYNGWFCPCHGSHYDVSGRIRKGPAPLNLEVPPYKFT
EETKILIG
>Alaibachii_CCA16957
MLKRLSSSVILQRAKSSQANYGIGRFLSTKSEVVDDMSTPDHYFETDRISSGDPSRRAFTYFVLGGARIMYATAARLAVI
KFVGSMSASADVLALATAEFDLSSIDEGATVTVKWRGKPIFIKHRTDQEIESANDVPVSSLRDPETDDVRVKDPKWLVVL
GVCTHLGCVPISNAGDYKGWFCPCHGSHYDLSGRIRKGPAPLNLEIPPYQFLEDNKILLG
>Pinfestans_05840T0
MMLKKLSSSVAPRCSQAFQGRALSSKAVVDTYESPDHYFEKDRIDAGDPSKRAFTYFMLGGARVAYATAARLAVVKFVGS
MSASADVLALATAEFDLSNINEGSTVTVKWRGKPIFIKHRTTKEIDISNQVDVGNLRDPETDAVRVQKPEWLVVLGVCTH
LGCVPTSDAGEYGGWFCPCHGSHYDLSGRIRKGPAPLNLEIPPYKFIEDNKILLG*
>Pultimum_02214
MSDPRLCDQYAADSGANGADDQASFVDTRAAGMSTKAAVDNFASPDHYFEKDRISAGDPSKRRLAVIKFVGSMSASADVL
ALATAEFDLSNIDEGATHRTDKEITISNEVNVANLKDPETDDVRVQNPKWLIVLGVCTHLGCVPTSNAGETTTETRLTRF
VKTQREQRKK
>Sparasitica_07845T0
MLARRLTSKARGFVAPVNARSFSAAPSKEDFSSPDHYFDDEVKAQVGDPSKRAFTYFMMGGARVAYATAARLAVLKFVGT
MSASADVLALSTAEFDLSSIEEGSTITVKWRGKPIFIKHRTDAEIEESNNTNLAELRHQETDAERVQDPKWLVILGICTH
LGCVPASNAGEYGGWFCPCHGSHYDVSGRIRKGPAPLNMEIPPYKFVSAQRVLLG*
>Bnatans_90651
MLPRLARSLRVGRKFSLPSLQSVGIKRSFAQIPVVAAREGKELVSHEEAETFTSKDDYFKSYQLPSAEPADKSQRNFVYF
VSGVGRVFYASAARLAVIKIVSSLSASADVLALSNTEVDLSGIEVGRNVTVKFRGKPVFVLRRSQEQIDEANAVNISELR
DPEEDSVRVEKPEWLVVLGVCTHLGCVPIPNAGAFGGYFCPCHGSHYDISGRIRKGPAPLNLEVPKYTFQSDTMLVIG*
>Ehuxleyi_358392
ALRRPAPLGARAALWCAACGVSAPACQSEVTRSTTPGGGYVTTVDPRKFARVRHADPANRTFNYAMIVHLCLSLAPLCLI
KFLAQMNPAADAVLAMASLEWRGKPVFIRSRTEDEIAEAANVNLAELRDPENDLDRVQNPETLVVLGVCTHLGCVPINKA
GDYNGWFCPCHGSHYDTSGRIRKGPPGAAHSTW
>Gtheta_EKX49702
MAALDAYSGKDALPNQGRLQPGDPSRRAFAYFMMGTARFFYASAARLAVLKFVHYMNASADVLALASIEVPVDGIPAGGC
IVVKWRGKPVFIKKRTQEELDDINAVDWKSLRDPQSDKARRIKEEVLIVLGVCTHLGCVPISNAGDFKGGWFCPCHGSHY
DASARIRKGPAPLNLEVPPYEFIDGDSKVKIG
>Ccrispus_546317371
MSFLTRWGGAARRLASHSSSFNARSLPSQGLRAVATSPPTVANAGTLGAASTSTELVSPRGPGALPVGYIDDYHNHPHRY
MPGDPTKRAFTYMVLGTTKFIAASAARVLVLKLIYTMSASADVLAMGSVEVELGAIPLGESATIKWRGKPVFIRHRTDAE
IELAKKDDDVVLRHPETDLSRVQKPEWLVVVGVCTHLGCVPIANAGDYHGWFCPCHGSHYDISGRIRKGPAPLNLDVPTY
RFEEEDTKIILG
>Cmerolae_CMN203C
MQTTAALLRAFRRSVQTTHILSRSGFLGCVGLCAVEAPRAANEPVRCGPERRLLYEAAATARLLSSSVTCAGLRLSSPET
SSSHLSSVQNGALLAAEALRKSQRAALTSSSSDSVAPLAGDGAVASRAPQSTALPVGYADEYFREPHLLPRGDPTRRAFT
YMMLGSAKLVAASAVRVLLLKFIYTMSASADVLALGTVEVDLSAVPLGQTATIKWRGKPVMIRHRTPEEIEAARRDDNAP
LRDPETDASRAINPEWLVVVGVCTHLGCVPIANAGDWGGFFCPCHGSHYDVSGRVRKGPAPLNLEVPTYSFTDDGKIIIG
>Gsulphuraria_545701278
MAFALRGLVGFANRANALKQGYRFLSLARSLERNGEMGLRLVSSSNPRAGQWSNNSIQSLLSRYLSDSVVEGGKRQTEVA
TGRSSTSTAIPMGYADEYFHHVHRWRPGDPSKRTVVYLWLGICKFITACIARVVILCFIYTMMPSADVLAEASTEVSLDS
VPEGSTVSVKWRGKPVFIRHRSEADIAKAKQDDHADLRDPQLDESRVEDPHWLVVIGICTHLGCIPIADAGDYGGWFCPC
HGSHYDVSGRIRKGPAPSNLEIPPYKFTEDGKMIIG
>Ppurpureum_560_6
MMRGAAAVRRMALFARASESMATATATGQTCSWAPRAMYFGAQQHDKQGGMRDLKARAMSTGAGAIEKPSADEQSQMVPQ
APQSTALPVAFEDSYYDKPHYHRLRGDPTKRAYTYLILGTTKFIAASTIRVLILNAVYTMSAAADVLAMGSLEVDLSNVP
VGQSATIKWRGKPVFIRHRTQDEIEYARKDDDAPMRDPSPDALRCPDPEWAVFLGVCTHLGCVPIANAGDYKGWFCPCHG
SHYDLTGRIRKGPAPLNLEIPPHQFLEGNKLLLG*
>Pyezoensis_31231_g7625
MASLRAASAAAARALRTASATSMRVSPSSAGSMLARPSPDRLGAGLSAARALSSKPDGWVSPSSELVRPMETPDYVTPLE
TGYKDDYHNAPHFNTRGDPTKRAFTYLVLGSSKFIAASAARVLILKLIYTMSASADVLAKGSVEVELGSIPLGESATIKW
RGKPVFIRHRTPDEITLAAKDDQAELRDPQLDSERSVKPEWLVLLGVCTHLGCVPIANAGDYHGWFCPCHGSHYDVSGRI
RKGPAPLNLEVPTYSFIEDDTKLLLGGE
>Cparadoxa_24799
MSATMLRLARAAGAIKPSNARVGALLARPHATNAVATPAYSELSSVPLYQQEKKIERFTPGDENRRPFAYLVIGSARFAY
MAWTRVAVLKVISTMSASADVLALASVEVDVSSIPVGQNVTIKWRGKPVFIRHRTAAEIAEAGAVNISELRHQETDAQRA
QKPNFLIMLGVCTHLGCVPLGNADYNGWFCPCHGHYDISGRIRKGPAPLNLEVPPYKFTSDSTVLIG*
>Creinhardtii_30789261
MALRRAVASFLPKLAGAAETLPAASHAASSFSQLICTPLDVVERQQQPSGFRSFASDAVEVFKPETGLTPTNRLSMAPTP
YIKYDEHNHKRFPPGTEGRPFAYFVQTGGRFLYASAARLAVLKIVMSLSAAADTMALSSLEVDLSGVEEGTTITVKWRGK
PVFIRHRTDAEIAQSAEVALSELRDPQKDVDRAINPKYLVVVGICTHLGCVPISGAGNYQGWFCPCHGSHYDISGRIREG
PAPYNLEVPEYRFTEGQKVVIG*
>Csubellipsoidea_27393025
MALRRAGQSLAGRLWQNGLAPLSVASVKPTGVLCLHEDDQNRSNVSAASIPCRGFATSELAPTPTGLPPTIHALKNPTAE
IMYDESSHERFPLGDPSKRAFTYFVLTGGRFIYASALRLAVLKFILSMSASKDVLAMASLEVDLTKIEPGQTITVKWRGK
PVFIKRRTEEDIDLANQVNVKELRDPQTDSERTQNPEWLVLVGVCTHLGCVPLPNAGDYHGWFCPCHGSHYDGSGRVRKG
PAPLNLEVPEYKFLSEEMLLVG*
>Vcarteri_23126361
MALRRVVATLMPKISQPVAETVGPVANHAASCYSQMLAGPLDFVERPQQPAGSTFRSFASDAVTALKEEETKLTPTNRIS
MSPTPYIKYDEHHHKRFAPGTEGRPFAYFVQTGGRFLYASAARLAVLKIVLSLSAAADTMAVSSLEVDLSGVEEGSTITV
KWRGKPVFIRHRTDAEIQESAEVALSELRDAQKDVDRAVNPKYLVVVGICTHLGCVPIAGAGNYHGWFCPCHGSHYDISG
RIREGPAPYNLEVPEYRFVDEKKIVIG*
>Athaliana_19667534
MLRVAGRRLFSVSQRSSTATSFVVSRDHTLSDGGGDSSSAPRSLPSADLSSYHRSLIRGFSSQVLAQGNEIGFGSEVPAT
VEAVKTPNSKIVYDDHNHERYPPGDPSKRAFAYFVLSGGRFVYASVLRLLVLKLIVSMSASKDVLALASLEVDLGSIEPG
TTVTVKWRGKPVFIRRRTEDDIKLANSVDVGSLRDPQEDSVRVKNPEWLVVVGVCTHLGCIPLPNAGDYGGWFCPCHGSH
YDISGRIRKGPAPYNLEVPTYSFLEENKLLIG*
>Ppatens_28259236
MAASEGGTAGLSHDISPSRDLPATVAALKNPTNQITYDESCMDRHPQGDPSKRAFSYFILTIGRCMLAAGLRLFACKVIL
SMSASKDVLAMASLEMDVSSIAAGNTVTVKWRGKPVFVRNRTEADIKLANSVSLSELRDPETDEARATNPTYLIVVGVCT
HLGCVPLPGAGDYGGWFCPCHGSHYDISGRIRKGPAPRNLEVPKYAWINDTRVVIG*
