# Supplementary material for: Saccharina genomes provide novel insight into kelp biology
Source: Nat Commun. 2015 Apr 24;6:6986. doi: 10.1038/ncomms7986 (PMC4421812; doi:10.1038/ncomms7986)
Supplement: Supplementary Data 1 — The 41 ortholog genes used for constructing phylogenetic tree [file ncomms7986-s2.zip › tree_data/G_3407.faa]

>Sjaponica_15789
MADAMSMPSFDGGIGMQTGADRTPQSMMNTLDEPVSETIMRDLRSVGAKLKIVLNPRGDQDGVLTKLKDWDLWGPLMVCL
TLSIVLSCSAPTDQGALVFAAVFVVVWCGAALVTLNAQLLGGTISFFQSVCVLGYCVFPLLVSAFFCLLLSLFSVTNVFV
RVALVLVGFVWATRASKVFISEIISDERKLLAVYP
>Esiliculosus_0422_0014
MAEAMAMAEFDGGIGMQTAERTPQSMMNTLDEPVSETIMRDLRSVGAKLKIVLNPRGDQDGVLTKLKDWDLWGPLMVCLT
LSIVLSVSAPADQGALVFAAVFVVVWCGAALVTLNAQLLGGTISFFQSVCVLGYCVFPLLVSAVVCLILSLFNFMNVFVR
VAVVLVGFVWATRASKVFISEIISDERKMLAVYPVFFFYTFISWMIVIH
>Ngaditana_30233
GKQQRPLKKGAEIRRSLSCTIKMMSAAQQQAHGQQNSQYVGQMDGQNSMTLDEPVWQTVKRDLTQVGSKLQVVLLPRENQ
DGVLKKLKDWDLWGPLLVCLTLSILLSITAPEEQGALVFAAVFFVVWFGAAVVTMNAQLLGGTISFFQSLCILGYCVFPL
DIAALANLLIGLAFQSLVVKAVVVAVGFAWATRASVVFIGQVIAPERKVLALFPVFFFYTFLAWLVLIQ
>Noceanica_3876_1
MISAGQQQDHYSGQMDGHNSMTLDEPVWHTVKRDLMQVGSKLQVVLLPRENQDGVLKKLKDWDLWGPLLVCLTLSILLSI
TAPEEQGALVFAAVFFVVWFGAAVVTLNAQLLGGTISFFQSLCILGYCVFPLDIAALANLLVGLAFESVIVKALIVALGF
AWATRASVIFIGQVIAPERKVLALFPVFFFYTFLAWLVLVQ
>Aanophagefferens_21951
MFEPGRDLVETTLDEPVRETIMRDLREVGAKLKLVILPRVSQEGVLDRLKEWDLWGPLAVCLALSIVLSVSAPEAQRALV
FAAVFVVVWVGAAIVTLNAQLLGGRISFFQSVCILGYSIFPLNVGALLCLVLHPVTKSLLLRALVVGVCFAWSTRVSVVF
FGEIIEAKRRALAIYPVFGFYSFIAWMILIQK
>Ptricornutum_14502
TLDETVMETIMRDVRAVGVKLKVVMMPLDLIQQLKDWDLWGPLVLCLSLAVILSFRAPTDQAALVFAAVFCAVWVGGTVV
TVNAQLLGGTISFFQSLCVLGYCVFPLTLAAIAIGCMKLIINTWMWIDFILVAVGFVWATRSSSVFISLYVRRDRRFLAL
YPVFFFYTFLGWLILLF
>Tpseudonana_264863
TTSSSNTSGMDELLAPVSTLDEPVMETIMRDVRAVGGKLKAVLLPLDRNLKDWDLWGPLFICLSLALILSTKAPAKQTSH
VFTTVFIVMWIGSLVVTINAQLLGATMSIFQSLCVLGYCVFPLTVSALVIAILEHTWFGTLWLDFIWLALGFVWATRVSS
IFVGQFVKRKRRFLALYPVFFFYLLLGWL
>Alaibachii_CCA22854
MVFTGVFVVVWVGAAIVTINAQLLGSAISFFQSICVLGYCVFPLNIATLICMLLRAISAHLIIRLMIVAVGFVWSTRASV
VFMSKMVPPNRKALTVYPVLLFYMFISWMVLIQ
>Pinfestans_00974T0
MSVQKKASDAAGVELVSGSISLPSAEENTLDEPVSTTIVSCRFPFALVSFSQFPTRSAFPTRVEQLRDLRLVGGKLRVVL
MPSNTSEETLHALRDWDLWGPLLLCLTLSIMLSVTAPAAQSAMVFTGVFVVIWVGAAIVTINAQLLGSSISFFQSVCVLG
YCVFPLNIATLVCMLAKVVVSHILLRMVIVGVGFLWSTRASVVFMSTLVPPKRKALTVYPVLLFYLFISWMVLIQ*
>Pultimum_04247
MADVELGNAPSAAPEKDAAPFVSGSISLPSAEENTLDEPVSATILRDVRLVAGKLKVVLMPRNTSEETLKALRDWDLWGP
LMLCLSLSIMLSMTAPSQQSAMVFTGVFVVIWAGAAIVTINAQLLGSTISFFQSVCVLGYCVFPLNIATLLCMVLGVVVS
HIVLRMLIVGIGFVWSTRASVVFMSKLVPPKRKMLTVYPKPKAKKEKGPKPAPAKKAADADQPEITKLDIRVGKIVKVWK
HDTADKLYCEEIDVGEDEPRQIASGLVYHYSLEEMQDRRILVLCNLKPRNLVGFKSHGMVMCAAVPIEGGKEKPYTPAQV
EKKKVLVNIGEDMKTDASGVAKWKDHVFNTSAGPCTAPVVNGVIR
>Sparasitica_06597T0
MADAVSGSIHATRENTLDEPVSETILRDVRLVGSKLKVVLMPRNTSDETLQALRDWDLWGPLMVCLMLSILLSLTAPANQ
SAMVFTSVFVVVWVGAAVVTVNAQLLGSTISFFQSICVLGYCVFPLVIATLACFLTRVVSSHVTIRLILVGVGFVWSTRA
SVVFMSQLVPPKKKALTVYPVLLFYIFISWMILIQ*
>Bnatans_50742
MERELQEMEDGKIGAPSQDSALAGNIEEPEDQQRLETLDEPVSTTILRDLNRIWVKMKHVLVPTSSDQKLRDWDLWGPLF
LCLILSISMSWTAKEDQAALEFAIVFVLVWCGAGVVTLNAVLLGGTISFLQSICVLGYCLAPLNIASIICRFFSNKFINV
IIVGCAFAWSTKASVGFMAELLPAERKMLGVYPVFLFYLTIGWMVLMQ*
>Ehuxleyi_432045
MLCVLNPRKANMQTLKNWDLWGPLVLCLTLATLLSWFAPYEQKSLVFASVFVIVCCGATVVTVNALLLGGNISFFQSVCV
LGYCIFPLNIASVICLIGGPLIWRLAVVAVCFFWSTSASLGFMGELVPTNRRALAVYPLFLFYTSIGWLILIAARTSPYS
*
>Gtheta_EKX37217
MSGNIQSVEVAPQPPPFSPPVPVGSDSSNYGSGILEDTTLDEPVLDTVKRDLGMVWTKLTKVMMPSRDTRDELRNWDLWG
PLFLCLILAILLSIDESGNIQESTNRDRPAVVVWVGAVVVTVNAKLLGGNVSFFQNICLLGYCVAPMILATSLCMIVRTG
VANVILRLLFSLGGMLWSLRSSLGFLSEVVVPQRRALAAYPVLLFFTAITWMIMLRTSSA
>Gsulphuraria_545702723
MDTTEESTLDEPVWSTIKRDLGLIGRRLKLVILPKVTAVEMQAELRDWDLWGPLFICMTLATVLSVEASEDASLIFSLVF
LIIWCGSFVVTLNAQLLGGAVSFFMGVCLLGYCVFPLLVGAFFCIFWTAVLPTGVAVVLRFVTVVLLLIWSIMAVTAFFA
DVKLPEGRKLLAVYPVFLFYSGIAWMILVGFQEHK
>Creinhardtii_30775239
MWPFRGGNANNGAQAAAPGPELFQDVPQVPGTSQYVPQSPPPTLASSTATAAPPAIPDEYTLDESIWKTIWRDIVTIGRN
LRSVLIPVNWKFHGQAQALRNWDLWGPLVFMLVLAIVLSLGEANASAVFAMVFAEVALGAIVLTINVILLGGELVFFQAV
CLLGYCLFPLVVAAIICASIANKWIRCLVTLGCLAWASVATIPFIGNAVPRGRKMLAVYPVMLMYVSLAWLAMVKT*
>Csubellipsoidea_27386683
MKPASGSAFSEDVERLFQHEGPPVASASTLPSYAPPSNSDFSSGGGGASGMGNAPLNTLDEPIWETVKRDLQRIGGNLIL
VVFPFKNRDQQSAALRNWDLWGPMTFTLVLAICLSIGSPKPSAVFSFVFGTCAAGAVVLTVNVVLLGGNIGFFQSMCLLG
YCLFPMDVAAIVTALTTNMIARWIVVLVGLAWASWASVPFIGGSVSPARRALAVYPLLLLYVAMGWLALIKG*
>Vcarteri_23124270
MWPLRSGPSNVNTQVAPPPGLFQDVQTNPSSITTVPQSPPPTIPASTQAHSTIPEEYTLDEPVWKTLWRDIVTIARNLRS
VLIPVNWKFHGQAQALRNWDLWGPLVFMLVLAIVLSVGEQNASQVFAMVFAEVALGAIILTVNVILLGGELVFFQAVCLL
GYCLFPLVVAAIICASVQAKWIRSVVTAGCLAWASFATIPFIGNAVPRGRKALAVYPVMLMYVSLAWLALVKR*
>Athaliana_19642831
MSQGDTVPLHPSSQSDIDEIENLINESVQSGPGTVLAARPPSPTRPSIPVSSSSSSSPFMQSNLPPLHPSSSAQKVTHVP
VPPPLPAVSNSSNFQGASAFGSPPNTLTEPVWDTVKRDLSRIVSNLKLVVFPNPYREDPGKALRDWDLWGPFFFIVFLGL
TLSWSASVKKSEVFAVAFALLAAGAVILTLNVLLLGGHIIFFQSLSLLGYCLFPLDVGAVICMLKDNVILKMVVVSVTLA
WSSWAAYPFMSSAVNPRRKALALYPVFLMYVSVGFLIIAIN*
>Ccrispus_546324996
MVFIATRNRSFFQSVCLLGYCIFPVLLSAGACWIINSFVKNDFAVVFRFISVAVALLWSLWGKCIVVVSSTLRYGTLLFS
CIRFLTLTPLYLCCKASSSFLADARFPEGRKLLALYPVLLFYLSLAWIVLIGFQQSVSEHGAIAEATPPKVNVTNPSSEA
AGSERALFGSLITSL
>Cmerolae_CMC067C
MVSPSTLDESLLDSILRDLRVVLKRARLVALPCRCASDRGLSLPEARRRAAELQTELHDWDLWGPLLVCLALSVTLSAVS
KSAPSTVFSLVFVIIWVGGAIVTLNASLLGCKLPLFQSICLLGYAVTPLFVGAVLCLIWHAAVASQVIESLLRVVTILVA
LGWSVFASSTLLADVGVQAGRKPLAQFPIALLFCGLAWVILLAFE
>Pyezoensis_28178_g6922
VWAGAAVGTINGQLLGGRLAFFGSVCLLGYCIAPLLVAAAGCVLVNATVSGGVAVVVRFALVVAGLAWSIWASSSFMADA
AFPEGRKLLALYPVLLFYLSLAWMVLIGFQQGPSAAVATVPVPTVPLAAPLPEAVANITREVLVRR
>Cparadoxa_22276
MMNPSPQPAAAGPSVAVPIPNAPAGPAGGDTTLDEPVSTTLLRDLKKIVSKLGHVMVPRKHATNQLRSDLWGPLILCMML
AMLSVSAPHLQSALVFSAVFVIVWCGAAVVTVNALLLGGTSFFQSVCVLGYCIFPLNLACFFGLLSRNFIVHTILTLAGF
VYSTVSVPFVGNIMPPNRKALAVYPVLLFYLCIAWISARS*
>Ppurpureum_458_17
MSFDTFDSSLAANTLNEPVLKTVLRDVSIVGRRIWLVLSPDAAQHLRAELRDWELWGVLFISMSLATILSMEASHEASAV
FSIVFLVVFLGSAVVTLNAQLLGAALSFFQTLCMLGYCVFPILLAALINLLWQFVPPIFAVLLIIATVVACCFWSMRAAS
AYLEDTQLPDGRKTLLLYPVLLFFFCLSWMVLISSSGRVRSRVSGLEQATGLAPAPAPLVIAPTESPTAVPSDMPANTTL
DLFSYFS*
>Ppatens_28252798
MSGIDRMNLNTSSQSDIDEIESLFNISVQPATLEVPQSVPPARKPSSPPTIPVSAPLLPPSSVSSSSQAFSTPAPAGPTL
STGFGGGPQYNTLTEPVWETLKRDLVRVSNNLKDVVLPNPYREDPGKALRDWDLWGPFFFIIFLALTLSYSASENKSKVF
AVVFATLSAGAIVLTLNVQLLGGSIIFFQSLSVLGYCLFPLDVSALVCQVNNTKLFRSLVVLVALAWSSWAAYPFVSTAV
PSSRKALAVYPVLLLYITVGFLVLANN*
