# Supplementary material for: Saccharina genomes provide novel insight into kelp biology
Source: Nat Commun. 2015 Apr 24;6:6986. doi: 10.1038/ncomms7986 (PMC4421812; doi:10.1038/ncomms7986)
Supplement: Supplementary Data 1 — The 41 ortholog genes used for constructing phylogenetic tree [file ncomms7986-s2.zip › tree_data/G_346.faa]

>Sjaponica_04783
MAGLVIDDGIKESDYGYVLRVSGPLVIAESMSGAAMYELVRVGHQKLVGEIIRLEGDTASIQVYEDTSGLTVGDPVLRRR
QPLSVELGPGIMGTIFDGIQRPLEDIANREGSVFVPRGVDVPCLDQDKDWEFKPCNFREGQPITGGDIFGTVYENELITN
HKIMCPPNIYGTVVKVYGSAGDRRNKFKVSDTVLEVQNETTGKISELALSHFWPVRKPRPVLEKLPGNTALTTGLRVIDT
IFPSVQGGTCAVPGAFGCGKTVISQSLSKFSNSDAIVYVGCGERGNEMAEVLNEFPELTIDVGGKEVGIMQRTTLVANTS
NMPVAAREASIYTGITLAEYFRDMGMNVSMMADSTSRWAEALREISGRLGEMPADSGYPAYLGARLAAFYERAGRASCIG
SPGREGTVTVVGAVSPPGGDFSDPVTAATLSIVQVFWGLDKKLAQRKHFPSLNWLISYTKYMRVLEPFFNGYDSNYSELR
TRCRDILQQEDSLSEIVQLVGRDSLSEDQKVVLEIARLIREDFLQQNAFTDYDYTCPLYKSLGMLKTIITFYNCTQKAIA
DSPLEAKVTWAHVKTTMAPLLQKVVDGKFMDPKMPRAQMDAEYNTTCEEIEGGGGGLGGLPRCLLAVNELYYRRTRATPL
AGFVMTA
>Esiliculosus_0165_0035
MAGLVIDDGLVESDFGYVLRVSGPLVIAESMSGAAMYELVRVGHQKLVGEIIRLEGDTASIQVYEDTSGLTVGDPVLRRR
QPLSVELGPGIMGTIFDGIQRPLEDIAGREGSVFVPRGVDVPCLDQDKDWEFKPCNFKEGQPITGGDIFGTVYENELITE
HKIMCPPNIYGNVVKVYGSGGDGNDSFKVSDTVLEVQNETTGKTSELKLSHFWPVRKPRPVLEKLPGNTALTTGLRVIDT
IFPSVQGGTCAVPGAFGCGKTVISQSLSKFSNSDAIVYVGCGERGNEMAEVLNEFPELTIDVKGKEVGIMKRTTLVANTS
NMPVAAREASIYTGITLAEYFRDMGMNVSMMADSTSRWAEALREISGRLGEMPADSGYPAYLGARLAAFYERAGRASCIG
SPGREGTVTVVGAVSPPGGDFSDPVTAATLSIVQVFWGLDKKLAQRKHFPSLNWLISYTKYMRVLEPFFNSYDDNYSELR
TRCRDILQQEDSLSEIVQLVGRDSLSEDQKVVLEIARLIREDFLQQNAFTDYDYTCPLYKSLGMLKTIITFYNCTQKAIA
DSPVEAKVTWAHIKTTMAPLLQKVVDGKFMEPKMPRAQMDAEYNATCDEIETAFQSLADL
>Ngaditana_03241
MAGVVVDDGVVESDYGFIHRVSGPLVIADNMQGAAMYELVRVGHQKLVGEIIKLEGNTASIQVYEDTAGLTVGDPVLRKR
QPLSLELGPGIMGTIFDGIQRPLEDIFKRDQNVYIPRGADIPSLDPSKHWQYTPVAGLREGMALSGGDIFGTVWENEIMT
SHKIMVPPNIYGKVKKVYGAAADKKDSFSVEDTVLEVENETTKQVHKLKLSHFWPVRRPRPVVAKLPGNSALTTGLRVVD
AIFPSVQGGTVAVPGAFGCGKTVISQSLSKFSNSDAIVYVGCGERGNEMAEVLAEFPELKLDINGKEVGIMNRTCLVANT
SNMPVAAREASIYTGITLAEYFRDMGMNVSMMADSTSRWAEALREISGRLGEMPADSGYPAYLGARLAAFYERAGRVKAL
GSPEREGTVTVVGAVSPPGGDFSDPVTAATLSIVQVFWGLDKKLAQRKHFPSVNWLISYTKYMRVLEPYFNGIDPQYSDL
QKRAREILQVEENLSEIVQLVGKESLSEDQKVSMEVARIIREDFLQQNAFSTYDYTCPIHKSIGMLRTIITLYNCSQKAI
ADSPANQKVTWAYIKTALAPVIQKVIEGKFQEPKTAPEEIHAYYNDVAAEVEQAFQTLSGP
>Noceanica_10233_1
MAGVVVDDGVIESDYGFIHRVSGPLVIADNMQGAAMYELVRVGHQMLVGEIIKLEGTTASIQVYEDTAGLTVGDPVLRKR
QPLSLELGPGIMGTIFDGIQRPLEDIFRRDQNVYIPRGADIPSLDPTKQWQYTPVSGLREGMALSGGDIFGTVYENEIMT
SHKIMVPPNIYGKVKKVYGMGGDKKDSYNVEETVLEVENETTKQVHKLKLSHFWPVRRPRPVVAKLPGKSALTTGLRVVD
AIFPSVQGGTVAVPGAFGCGKTVISQSLSKFSNSDAIVYVGCGERGNEMAEVLSEFPELKLDINGKEVGIMNRTCLVANT
SNMPVAAREASIYTGITLAEYLRDMGMNVSMMADSTSRWAEALREISGRLGEMPADSGYPAYLGARLAAFYERAGRVKAL
GSPEREGTVTVVGAVSPPGGDFSDPVTAATLSIVQVFWGLDKKLAQRKHFPSVNWLISYTKYMRVLEPFFNGIDPQYSEL
QKRTREILQVEENLSEIVQLVGKESLSEDQKVSMEIARIIREDFLQQNAFSSYDYTCPINKSIGMLRAIITLYNCSQKAI
ADSPANQKVTWAYIKTALAPVIQKVIEGKFQEPKNSPEQLQAYYNDVATEVELAFQTLSGP
>Aanophagefferens_37110
MADWDDVKESDYGYIHRVSGPLVIAEKMSGAAMYELVRVGYMKLVGEIIKLEGDTASLQVYEDTSGLCVGDPVLRTRKPL
SVGLGPGIMGEIFDGIQRPLETIGSKTGDVFIPRGVDVPPLNESKLWEFTPSKAFREGSLITGGDIFGSVYENELVTSHK
IMCPPNVYGKVVKVYGDSADGKDSYSISDTVLEVYNEHTHQTHELKLAHFWPVRRARPIVQKMPGNQALTTGLRVVDAIF
PSVLGGTCAVPGAFGCGKTVISQSISKFSNSDAVIYVGCGERGNEMAEVLCDFPELTTTIDGKEVGIMKRTALVANTSNM
PVAAREASIYTGITLAEYFRDMGMNVSMMADSTSRWAEALREISGRLGEMPADSGYPAYLGARLAAFYERAGRAECLGSP
RREGTVTVIGAVSPPGGDFSDPVTAATLSIVQVFWGLDKKLAQRKHFPSLNWLISYTKYMRVLEPFFNDFDASYGATRNR
AREILQQEDSLSEIVQLVGKESLSEDQKVVMEVAKIIREDFLQQNAFTDYDFTCPLTKSVGMLKCIIAFYDHCQKAIADS
PPDAKVTWAMIKTAQAAIIQKVVDTKFVDPKDPDDKISAFYDALVAEIDSAFQTMLDV
>Ptricornutum_27923
MNTPEFEKESDYGFIYKVSGPLVIADGMSGAAMYELVRVGHSKLVGEIIKLEGDTASIQVYEDTSGLTVGDPVLRKKAPL
SVELGPGIMETIFDGIQRPLETIFVESKDIFVSKGVDVPCLSRKIQWAFTPGDFKEGQPISGGDVIGIVYENELIDSHKI
ICPPNVYGTVSKINSTGTDGKETFNVDDVVMEVYNEAQNKTHKLTLSHFWPVRRPRPIVEKLPGNVPLITGLRVIDGLFP
SVLGGTCAVPGAFGCGKTVISQSLSKFSNSDAIVYVGCGERGNEMAEVLCDFPELTLTRKDEDGSEREVGIMKRTTLVAN
TSNMPVAAREASIYTGITLAEYFRDQGMNVSMMADSTSRWAEALREISGRLGEMPADSGYPAYLGARLAAFYERAGRVSC
LGSPTREGTVTVVGAVSPPGGDFSDPVTAATLSIVQVFWGLDKKLAQRKHFPSLNWLISYTKYMQVLEPYFNNMDDQYSY
LRNQARNILQQEDNLSEIVQLVGKESLSEDQKVVMEVAKLIREDFLAQNAFTDYDFTCPLAKTVGMLKVIITFYDLCQKA
IADSPSDAKLTYAHIKTALAPVIQKVVDTKYVDPKAHAEDINKSYSVVLDEMKREFQTLTDGI
>Tpseudonana_37123
MTEYEKESDYGFIFKVSGPLVVADGMSGSAMYELVRVGHSKLVGEIIKLEGDTASIQVYEDTSGLTVGDPVLRKKQPLSV
ELGPGIMGTIFDGIQRPLEHIFQDSGDVYVPKGVDIPCLTRDVRWTFTPTTIQEGQPVTGGDVIGIVYENEIINSHKILV
PPNVYGTVTKLHSTGTDGQETFSIDDVVMEVYNESQDKTHYLTLSHFWPVRRPRPIAEKLPGNVPLITGLRVIDGLFPSV
LGGTCAVPGAFGCGKTVISQSLSKFSNSDVIVYVGCGERGNEMAEVLCDFPELTMTIKDEEGKEKEVGIMKRTTLVANTS
NMPVAAREASIYTGITLAEYFRDQGMNVSMMGDSTSRWAEALREISGRLGEMPADSGYPAYLGARLAAFYERAGRVSCLG
SPDREGTVTVVGAVSPPGGDFSDPVTAATLSIVQVFWGLDKKLAQRKHFPSLNWLISYTKYMQVLEPYFNNMDPRYSYLR
NQARNILQQEDNLSEIVQLVGKESLSEDQKVVMEVAKLIREDFLAQNAFTEHDFTCPLPKTVGMLSVIITFYDLCQKAIA
DSPSDAKLTYAHIKTSLAPIIQKVIDSKYVDPKSATADIAREYAGIVEEMKREFQNLQDGM
>Alaibachii_CCA19562
MAHVFGDNEKESDYGYVYKVSGPLVIAESMFGAAMYELVRVGHDKLVGEIIKLEGTGASVQVYEDTSGLTVGDPVERRKS
PLSVELGPGIVDTIFDGIQRPLQAIAELSKDVYVPRGVDVRALDNNKKWRYRPVNFREGDPISGGDIFGVVYENDLIHSH
KIMCPPNIFGNVVRVYGSNTDMNESFTLDDTVLEVRDDTTKTTHKVRMSHYWPVRKPRPVAEKLAGNVALTTGQRVIDAL
FPSVLGGTCAVPGAFGCGKTVISQALSKHSNSDAIIYVGCGERGNEMAEVLCDFPELTMTVNGREVPIMKRTALVANTSN
MPVAAREASIYTGITLAEYFRDQGMNVSMMADSTSRWAEALREISGRLGEMPADSGYPAYLGARLAAFYERAGRVACLGS
PQREGSVTVVGAVSPPGGDFSDPVTAATLSIVQVFWGLDKKLAQRKHFPSVNWLISYTKYMRVLEPFFNKIDPEYSSLRT
KCQEILQKEDNLTEIVQLVGKESLSEDQKVIMEIAKIIREDYLQQNAFSDYDYTCPLIKSVGMLRAIILFYNLSQKVIAD
SPPDAKITWAQIRNAVNPILNKIIQTKFQLPKQPEEQMKAFFAGLYEEIEQAFQTLSD
>Pinfestans_13301T0
MAHVFGDNEKESDFGYVYKVSGPLVIAENMHGAAMYELVRVGHDKLVGEIIKLENTNASIQVYEDTSGLTVGDPVERRKQ
PLSVELGPGIVDNIFDGIQRPLHAISDLTKDVYIPRGVDVASLNADKKWRYKPVNFREGDPISGGDIFGLVHENDILHSH
KIMCPPNVFGTVVKIYGSGTDNNEQFTLKDTVLEVRDDTTGTTHKLGLSHMWPVRKPRPVAEKLAGNVALTTGQRIIDAL
FPSVLGGTCAVPGAFGCGKTVISQALSKHSNSDAIVYVGCGERGNEMAEVLNDFPELTMTINDREVPIMKRTTLVANTSN
MPVAAREASIYTGITLAEYFRDQGMNVSMMADSTSRWAEALREISGRLGEMPADSGYPAYLGARLAAFYERAGRVACLGS
PKREGSVTVVGAVSPPGGDFSDPVTAATLSIVQVFWGLDKKLAQRKHFPSVNWLISYTKYMRVLEPFFNKIDPEYSTLRT
RCQEILQKEDNLTEIVQLVGKESLSEDQKVIMEVAKIIREDFLQQNAFSDYDFTCPLVKSVGMLRSIILFYNLSQKAIAD
SPPDAKVTWAQIKTSMNPVLQKIIQTKFQLPKQPEAELKAFFSGLDEEVEQAFQTLSD*
>Pultimum_04772
MCPPNVFGTVVKVYGNHTDGNETFTLQDTVLEVRDDTTGTTHKLGLSHFWPALSKHSNSDAIVYVGCGERGNEMAEVLND
FPELTMTVNDREVPIMKRTTLVANTSNMPVAAREASIYTGITLAEYFRDQGMNVSMMADSTSRWAEALREISGRLGEMPA
DSGYPAYLGARLAAFYERAGRVACLGSPNRQGSVTVVGAVSPPGGDFSDPVTAATLSIVQVFWGLDKKLAQRKHFPSVNW
LISYTKYMRVLEPFFNKIDPEYSTLHQKVIMEIAKVIREDFLQQNAFSDYDFTCPLVKSVGMLRSIILFYNLSQKAIADS
PPDAKVTWAQIKTSMNPVLQKIIQTKFQLPKQPEEEMKAFFAGLNDEIEQAFQTLSD
>Sparasitica_12251T0
MSVVFGDQEKESDYGYVYKVSGPRTLPPCAGADGSSSYLRSGHRREHARRAMYELVRVGHDKLVGEIIKLEGTNASIQVY
EDTSGLTVGDPVERRRQPLSVELGPGIVDNIFDGIQRPLESIAKLSQDVYVPRGVDVPSLNATKQWRFTPLNFREGDPIS
GGDIFGHVHENDILHSHKIMCPPNVFGTVVKVYGAGTDGNESFTLQDTVLEVRDDTTGKTHELGLSHFWPVRKPRPVVEK
LAGNVALQTGQRIIDALFPSVLGGTCAVPGAFGCGKTVISQALSKHSNSDMIVYVGCGERGNEMAEVLCDFPELTMTVNN
QEVPIMKRTTLVANTSNMPVAAREASIYTGITLAEYFRDQGMNVSMMADSTSRWAEALREISGRLGEMPADSGYPAYLGA
RLAAFYERAGRVSCLGSPKREGSVTVVGAVSPPGGDFSDPVTAATLSIVQVFWGLDKKLAQRKHFPSVNWLISYTKYMRV
LEPFFNKLDPDYSNLRTKCQEILQKEDNLQEIVQLVGKESLSEDQKVVMEVAKIIREDFLQQNAFSDYDFTCPLVKSVGM
LRSIILLHNLSQKVIADSPPDARVTWAQIKVSLNPVIQKIIQTKFQLPKQPEDQMRGFFKNLDDEIEAAFQSLSD*
>Bnatans_54303
MSEKKILYGRVVKVSGPLVVADKMSGSSMYELVKVGNDRLVGEVIKLTGDTASIQVYEETAGLTIGDPVERTGAPLQVEL
GPGIMNCVFDGIQRPLEKPEAGGKSHFIAKGIDVPSLDKKKRWDFVLNTDLKVGQNIGPGYVIGHVQVSPLIKHLIMVPP
YNAGKITWIIDPAKLKNGCNVETVVVKIKDYGTEQEENLKLYHKWPVREPRPYAKKLEANAPLITGQRVLDSLFPSVLGG
TCAIPGAFGCGKTCISQALSKYSNANAIIYVGCGERGNEMAEVLKDFPELFVTLVDEKTGKEKKQPIMDRTCLVANTSNM
PVAAREASIYTGITLAEYFRDMGLHVAMMADSTSRWAEALREISGRLGEMPADAGFPAYLGSRLASFYERAGLVQCMGSP
KREGTVTIVGAVSPPGGDFSDPVTSSTLDIVQVFWGLDKKLAQRKHFPSVNWNISYSKYVKVLKQYYADAEEGDVHDRDI
TKLTPIEKEIPGLTEKVKELLQDEANLQEIVQLVGKDSLSEDQKCKLEMAQVVREDYLQQNAFSTYDYNCPPLKTAWMLK
LIILFYEKAMKVIEDKSRTPRVTWSRVHATLKDQFTALTTMKFLTPDMDLGAMQNDFEVRQKEVIRGFEKDLQA*
>Ehuxleyi_439538
MSKEAVRMGKVFSVSGPVVIANEMSGSKMYELVRVGHTQLVGEIIRLEYDKATIQVYEETSGLTVGDPVVCTAQPLSLQL
GPGVMGRIYDGIQRPLEKIAELTNSIYIPRGVSTTALNAGDVWSFVPKNVKVGDAITGGDIYGEVPENNIITHQLMVPPG
TMGTVKYIAPKGSYTIEDVMIKVEFEGKTTSHKMQHFWPVRTPRPTAEKLQGDQPLLTGQRIIDALFPSVLGGTCAVPGA
FGCGKTVISQALSKYSNTDCIIYVGCGERGNEMAEVLKDFPELTMEINGKTESIMKRTTLVANTSNMPVAAREASIYTGI
TLAEYMRDMGLNVAMMADSSSRWAEALREISGRLAEMPADSGYPAYLGARLASFYERSGKATMLGSPERAGSISIVGAVS
PPGGDFSDPVCSATLGIVQVFWGLDKKLAQRKHFPSVNWLISYSKYLRSLDPWYEANFPEFPPMRTCVRELLQSEDDLTE
IVQLVGKDSLAESDKLILEVAKIIRDDYLAQNGFSEHDKTCPFYKSVWMMKNIVDFYKLSHKAIENSTADNKVTWLRLKS
AMGDTIYKITAQKFQLPSDGKETLVKHFQALNDEIFTAFRSLED*
>Gtheta_EKX40961
MSGKEAAGVIQSVSGPVVVAENMAGSAMYELVRVGTLRLIGEIIRLDGETATIQVYEETSGLTVGDPVERTGKPLSVQLG
PGVMNQIFDGIQRPLEVIVKQSGTVFIPRGIDVLALDMDKAWPFRPSPEFSVGSIITGGDIFGSVQENELIEHKIMLYPR
EHGRITWMAGPGNYNLKQDIIEIEAANGQKKRFTMCQYWPVRDPRPVAEKLAGDHPLLTGQRVLDALFPSVQGGTCAVPG
AFGCGKTVISQSLSKYSNSDAIVYVGCGERGNEMAEVLMDFPELTMEKDGKVYPIMKRTTLVANTSNMPVAAREASIYTG
ITLAEYLRDMGMNVSMMADSTSRWAEALREISGRLAEMPADQGYPAYLAARLASFYERAGKVQCLGNPKRTGSVTIVGAV
SPAGGDFSDPVCAATLGIVQVFWGLDKKLAQRKHFPSVNWLISYSKYEKHLSKFYETFDPDFIRIRTRVREVLQTEEDLM
EIVQLVGKDSLAEADKITLEVAKIIREDFLAQNAYSPYDPCCPFYKSVWMLKNIVKFYESSLKAVELSAGDRKINLNIIK
QQMGKTIYKITAMKFEDPKNGREALETVYKALEEEITQQFRNLEDM
>Ccrispus_546297060
MGRGGSDDLGTVKKGVVRQVAGPVVTADEMDGAAMYELVAVGNLKLLGEIIRLTGSSATIQVYEETAGLTVGDPVERTAA
PLSVELGPGLLGNIFDGVQRPLQKIAEFTQDMFIPRGISVPALDRTKQWEFTPNSEIDIGDHVTAGDVFGTIPETALLVH
KLMVPPNQMGTVTWLASAGSYTIEETMIKIEFNGVEKSYNMIQKWPVREPRPVTEKLRANTPLLTGQRVLDALFPSVQGG
TCAIPGAFGCGKTVISQALSKFSNSDCIVYVGCGERGNEMAEVLKDFPELTIKVDDKDVSIMNRTLLVANTSNMPVAARE
ASIYTGITISEYFRDMGMNVAMMADSTSRWAEALREISGRLAEMPADSGYPAYLAARLASFYERAGKVTCIGGPDREGSI
TIVGAVSPPGGDFSDPVTSATLGIVQVFWGLDKKLAQRKHFPSVNWLISYSKYQKALESYYEANHPEFVFLQQSIREILQ
KEDDLMEIVQLVGKDSLAESDKVTLEAAKIIREDYLAQNSFTSYDRYCPFYKSVGMARNIIHFYTLSNNVIEATASSESK
VTFSLIKEHMSDLLYKLSSMKFLEPAEGEEAVMAKIDAVRDELTAAFRDVEDLA
>Cmerolae_CMS342C
MVATDKARGVVQAVSGPVVVARDCPASMYELVRVGHERIVGEVIRLEGSSVTIQCYEATDALAVGDPVERTGMPLTVELG
PGLMSSIFDGISRPLEKIATLSGSVFIPRGVDVPSLDRERQWYFEPDPALSVGRLVTGGDWIGSVQETPLILHRIMVPPG
TMGTVEWIAPSGWYTITDTVLKVSHQGVSKALSMMQRWPVRQPRPIAEKLVANTPLITGQRVLDTLFPCVQGGTCAVPGA
FGVGKTVISQALSKYSNSDGIVYVGCGERGNEMAEVLRDFPELTMSLADGEQVSIMNRTLLVANTSNMPVAAREASIYTG
ITIAEYYRDMGHDMSMMADSTSRWAEALREISGRLAEMPADSGFPAYLAARLASFYERAGRVKCLGSPERTGSVTVVGAV
SPPGGDFSDPVTTATLSTVSVFWGLDKRLASRKFFPAVNTNISWSKNIQALEPWYDAHYPEFPSIRQTVRQILQMEEDLS
EIVALVGRDALAESDKVVLAAATMIREDCLQQNSYTSYDAYCPFLKSMLMLRNIVLWYELAQKAVAEVDRDAGATSASNR
LTFAGLRDVQMDLLNRLSRMKFLEPSMGDDALRRHLDALRDDIVKSFRERDWALTA
>Creinhardtii_30790304
MSADFYSKESDYGYIRKVSGPVVVADHMAGAAMYELVRVGTDNLIGEIIRLEGDSATIQVYEETAGLCVGDVVVRTKKPL
CVELGPGVLGNIFDGIQRPLKQIAIDSGDVFIPRGVACPSLDIVKQWEFQPKGFKVGDRITGGDIYGIVNENSLIEHRLM
LPPGARGTVTYIAPTGHYNVEEEIIEVDFQGTKKRYCMKQLWPVRMPRPVAQKLLADTPLLTGQRVLDALFPSVLGGTCA
IPGAFGCGKTVISQALSKYSNSDGIIYVGCGERGNEMAEVLAEFPALTMTLPDGREESIMKRTCLVANTSNMPVAAREAS
IYTGITLAEYFRDMGYHFSMMGDSTSRWAEALREISGRLAEMPADSGYPAYLGARLASFYERAGRVQCLGGPKREGSVTI
VGAVSPPGGDFSDPVTAATLAIVQVFWGLDKKLAQRKHFPSVNWLISYSKYTKSLEPFYDKFDPEFVQLRTVFREVLQKE
DELNEIVQLVGKDALAETDKIVLETARFIKDDYLQQNSFTKYDKYCPFYKSVEMMRNISTFHRLATAAIEKTAAGNAEGQ
KITLNVIKQRMGDTLYKLTSQKFEDPAEGEEVVRRKLKAVYEELHDRFRALEDEFR*
>Csubellipsoidea_27392891
MGNDYEMSELSQGYIRKVSGPVVIADNMGGAAMYELIRVGKERLIGEIIRLENDSATIQVYEDTAGLTVGDGVERTGKPL
SVELGPGLLTTIFDGIQRPLKAIAINSGDVFIPRGVDVPALDRKKGYEFAPGKIKVGDRLTSGDIYANVHENSLLDHRIM
VPPGARGNVTYIAPAGEYTITDKVLELEFGGVKKEYTMLQTWPVRSPRPVAQKLLANTPLLTGQRVLDALFPSVLGGTCA
IPGAFGCGKTVISQALSKYSNSDGIIYVGCGERGNEMAEVLMDFPQLTMTTPDGREESIMKRTTLVANTSNMPVAAREAS
IYTGITLAEYWRDQGYNFSMMADSTSRWAEALREISGRLAEMPADSGYPAYLGARLASFYERAGRVVCLGGPKREGSVTI
VGAVSPPGGDFSDPVTSATLGIVQVFWGLDKKLAQRKHFPSVNWLISYSKYTKSLEPFYDKFDPDFVNIRKIVREVLQKE
DDLNEIVQLVGKDSLAENDKIVLETARFLKDDFLQQNSFTKYDKYCPFYKSVGMLRNITTFHTLATAAVERTAGAAASGE
GQKITYNVIKSRLADLLYKITSQKFEDPAEGEEVIKGKLEALHEEIVEKFHSLEDEYR*
>Vcarteri_23127753
MADHFAKESDYGYIRKVSGPVVIADHMAGAAMYELVRVGADNLIGEIIRLEGDSATIQVYEETAGLCVGDTVLRTKKPLC
VELGPGILGNIFDGIQRPLKQIAQQSGDVFIPRGVAVPALDIVKQWEFHPKGFKVGDRITGGDIYGIVAENSLIEHRLML
PPGARGTVTYIASSGHYNVDEEIIEVDFQGQKKKYSMKQLWPVRMPRPVAQKLIADTPLLTGQRVLDALFPSVLGGTCAI
PGAFGCGKTVISQALSKYSNSDGIIYVGCGERGNEMAEVLAEFPALTMTLPDGREESIMKRTCLVANTSNMPVAAREASI
YTGITLAEYFRDMGYHFSMMGDSTSRWAEALREISGRLAEMPADSGYPAYLGARLASFYERAGRVQCLGGPKREGSVTIV
GAVSPPGGDFSDPVTAATLAIVQVFWGLDKKLAQRKHFPSVNWLISYSKYTKALEPFYDKFDPEFVQLRTIFREVLQKED
ELNEIVQLVGKDALAESDKVVLETARFIKDDYLQQNSFTKYDKYCPFYKSVEMMRNISTFHRLATAAIEKTAAGNAEGQK
ITLNVIKQRMGDTLYKLTSQKFEDPAEGEEVVRRKLKTVYEELSDRFRALEEEFR*
>Athaliana_19655769
MPAFYGGKLTTFEDDEKESEYGYVRKVSGPVVVADGMAGAAMYELVRVGHDNLIGEIIRLEGDSATIQVYEETAGLTVND
PVLRTHKPLSVELGPGILGNIFDGIQRPLKTIARISGDVYIPRGVSVPALDKDCLWEFQPNKFVEGDTITGGDLYATVFE
NTLMNHLVALPPDAMGKITYIAPAGQYSLKDTVIELEFQGIKKSYTMLQSWPVRTPRPVASKLAADTPLLTGQRVLDALF
PSVLGGTCAIPGAFGCGKTVISQALSKYSNSDAVVYVGCGERGNEMAEVLMDFPQLTMTLPDGREESVMKRTTLVANTSN
MPVAAREASIYTGITIAEYFRDMGYNVSMMADSTSRWAEALREISGRLAEMPADSGYPAYLAARLASFYERAGKVKCLGG
PERNGSVTIVGAVSPPGGDFSDPVTSATLSIVQVFWGLDKKLAQRKHFPSVNWLISYSKYSTALESFYEKFDPDFINIRT
KAREVLQREDDLNEIVQLVGKDALAEGDKITLETAKLLREDYLAQNAFTPYDKFCPFYKSVWMMRNIIHFYNLANQAVER
AAGMDGQKITYTLIKHRLGDLFYRLVSQKFEDPAEGEDTLVEKFKKLYDDLNAGFRALEDETR*
>Gsulphuraria_545701331
MQVGGRVLSIQSHVVSGYVGNKAAVFPLQLLGFDVDPIHTVQFSNHTGYLGGFRGKRLLGEEFDQLIEGLESNCLLQQVY
ACIGCLEECVDVVSRDYILLGYIGDHELLLHVFEAITRLKSKKPNLLVVCDPVMGDQGKLYVPRDIVPIYRDQVATFANI
LTPNQFELSILSNSSVDSLEEAFQACEYLHEQRKVEHIVVTSGEYKELDSFVILISSEFGRHKHVQTVEKIAGQFTGAGD
LSSALILGWFVILKGDIVAACEKAMASVHSVLRNTAAHHHQVNAQCPMLELQLISYQCFLQNPPKDLIATQVYKGFSCQX
VNVTNAGVIKKVSGPVVSAEHMDGAAMYELVRVGNEQLVGEIIRLEGSVATIQVYEETSGLTIGDPVLCTGSPLSVELGP
GLMGNIFDGIQRPLEKIAEKSNSVFIPRGVNVPALDRKKVWEFKPADNIKVGDPITAGDIYGIVPETPLIDHKIMLPPNQ
MGRVVYLAPPGDYTLDDTVLEIDFNGQKKKFSMVQQWPVRLPRPVTEKLRADKPLLTGQRVLDALFPSVQGGTCAIPGAF
GCGKTVISQALSKFSNSDGIVYVGCGERGNEMAEVLKDFPELTMTVGDREESIMKRTLLVANTSNMPVAAREASIYTGIT
VSEYYRDMGLNISMMADSTSRWAEALREISGRLAEMPADSGYPAYLAARLASFYERAGKVSCLGSPKRQGSITIVGAVSP
PGGDFSDPVTSATLGIVQVFWGLDKKLAQRKHFPAVNWLISYSKYMKALEPYYEQSFPDFLNYQQKSREILQTEDDLMEI
VQLVGKDSLAENDKITLEVAKMIREDFLAQNSFTEYDRFCPFYKSVLMLRNMIHFYELANKAIEGAGEQHLTLAQIKEQM
GETIYKISGMKFLNPADGEDALRTKLDALYSEITEGFNRIENSL
>Pyezoensis_20204_g4973
MGGGRAMAEKEYGVVRQVAGPVVTADEMDGAAMYELVRVGHDRLVGEIIRLEGSSATVQVYEETAGLTVGDPVERTAQPL
SVELGPGLLGNIFDGIQRPLENIAEVTGDMFIPRGISVPSLQRKKAWDFVPTKSFSVGSHITAGDIFATVDETPLLQHKV
MVPPGAMGTVTYLAEEGEYDIDEVVMEAEFDGVVKKFSMVQSWPVREPRPVAEKLRASTPLLTGQRVLDALFPSVQGGTC
AIPGAFGCGKTVISQALSKFSNSDAIVYVGCGERGNEMAEVLKDFPELTLTMDNGREESIMKRTLLVANTSNMPVAAREA
SIYTGITISEYYRDMGLNVAMMADSTSRWAEALREISGRLAEMPADSGYPAYLAARLASFYERAGRVSCVGSPSRFGSIT
IVGAVSPPGGDFSDPVTSATLGICGAFWGLDKKLAQRKHFPSVNWLISYSKYQGALEPFYDEQYPEFPQLQQTVRQVLQT
EDDLMEIVQLVGKDSLAESDKVTLEVAKIVREDFLAQNSFTSYDRYCPFWKSVLMLRNIVHFYDLANAAVSTSANSEVRI
TFNLIKEHCGDLLYRLTAMKFQEPSDGQEALTAHADKLRDEFTAAFREMEDMS
>Ppurpureum_3489_2
MAEVLKDFPELTMEVNGKQESIMRRTLLVANTSNMPVAAREASIYTGITISEYYRDMGLNVSMMADSSSRWAEALREISG
RLAEMPADSGYPAYLAARLASFYERAGLVRCVGSPDRKGSVTIVGAVSPPGGDFSDPVTSATLGIVQVFWGLDKKLAQRK
HFPSVNWLISYSKYANALMPYYEANYPEFAELQQKTRECLQTEDDLMEIVQLVGKDSLAETDKVTLEVAKIIREDFLAQN
SFTSYDRFCPFYKSVGMLRNIMHFHDLANTAVDSKSGGGGASGGSSAAPADARPSINFNMIKENMADLLYQVSSMKFYEP
AEGQEAVQAKFDKLHGDLTAAFRELEDSI*
>Cparadoxa_03021
VFWGLDKKLAQRKHFPSVNWLLSYSKYTKALEAWYDQHDSEFQSLRTTFREILQTEEDLNEIVQLVGKDSLAESDKITLE
IAKIIREDFLAQNAYSTYDKFCPFYKSAWMMRNVCELYHQSQKAVESSSAENKARPFACCAGPGRAGGLTGVTWNKIKGA
LGPLIFKVSAQKFEDPAEGEAALSAKYKALQDEIQNA
>Ppatens_28234141
MPALHGERLFTFEEGEQESEYGYVRKVSGPVVVADGMGGAAMYELVRVGHDKLIGEIIRLEGDSATIQVYEETAGLMVND
PVLRTRKPLSVELGPGILENIFDGIQRPLKAIALQCQDVYIPRGVAVPALDRKRQWEFKPKGLSIGDAITGGDLYGTVFE
NSLIEHHLGLPPGAMGKITYIAPEGEYSIQDEVIELEFQGEKKKFTMLQAWPVRTPRPVAEKLAADTPLLTGQRILDALF
PSVLGGTCAIPGAFGCGKTVISQALSKYSNSNAVVYVGCGERGNEMAEVLMDFPQLTMTLPDGREESVMKRTTLVANTSN
MPVAAREASIYTGITLAEYFRDMGYNVSMMADSTSRWAEALREISGRLAEMPADSGYPAYLAARLASFYERAGKVKCLGS
PNRTGSVTIVGAVSPPGGDFSDPVTAATLGIVQVFWGLDKKLAQRKHFPAVNWLISYSKYTQALEGFYENFDSDFIGIRT
KAREVLQREDDLNEIVQLVGKDALAETDKITLEVAKLLREDYLAQNAFSTYDKFCPFYKSVWMMRNIVHFNTLANQAVER
AAGPEGQKITYNIIKQRLNDLIYRLVSMKFEDPSDGEDVLTEKYKKLYDDLTAGFRNLEDEYR*
