# Supplementary material for: Saccharina genomes provide novel insight into kelp biology
Source: Nat Commun. 2015 Apr 24;6:6986. doi: 10.1038/ncomms7986 (PMC4421812; doi:10.1038/ncomms7986)
Supplement: Supplementary Data 1 — The 41 ortholog genes used for constructing phylogenetic tree [file ncomms7986-s2.zip › tree_data/G_3476.faa]

>Sjaponica_14409
MGPPPPTGEAQYVILRAIGGEVGNTAALAPKLGPLGLSPKKIGEDIQKNTKEWKGLPITVKLTIVNRQATVSVIPAASSL
ILKALNEPERDRKKVKHIKHDGNVTLDQVIDIARAMRERSMARTLAGTVKEMLGTCNSVGCTVNGQSPRDIQAGISEGEI
VVPDE
>Esiliculosus_0194_0014
MGPPPPTGEAQYVILRAIGGEVGNTAALAPKLGPLGLSPKKIGEDIQKNTQEWKGLPITVKLTIINRQATVSVIPAASSL
ILKALNEPERDRKKVKNIKHDGNVTLDQVIEIARVMRERSMARTLAGTVKEMLGTCNSVGCTVNGQSPRDIQSGISEGEI
VIPDE
>Ngaditana_00660
NTDTLLASTMGPPPAAPGEIKTVVLRAVGGEVGSASTLAPKVGPLGLSPKKVGEDIQKATMDWKGLKVTVKLTIQNRQAT
VSLLPSASSMIIRALKEPPRDRKKEKNIKHSGNLTMDDIISIARTMRPRSMARTLSGTVKEILGTANSVGCTVQGEAPTE
IQSKIDSGDITIPDE
>Noceanica_4631_1
MAPPPAAAGEIKTVVLRAVGGEVGSASTLAPKVGPLGLSPKKVGEDIQKATMDWKGLKVTVKLTIQNRQATVSLLPSASS
MIIRALKEPPRDRKKEKNIKHSGNLTMDDIISIARTMRPRSMARTLAGTVKEILGTANSVGCTVQGEAPTEIQAKIDSGD
ITIPEE
>Aanophagefferens_22183
MGPPPSNEPPKYVIMRAVGGEVGSASSLAPKIGPLGLSPKKVGEDIQKATMDWKGMNVTVKLTIINRQATVEMVPSASAL
IIKALNEPVRDRKKEKNIKHDGNITLDQVIEIARTMRPRSMAKTLHGTVFEMLGTAFSVGCTVNGEAPMDIMQQIKDGEL
ECPLE
>Ptricornutum_28979
MGPPPSDDVKIVIMRTVGGEIGSASSLAPKIGPLGLSPKKVGEDIQKATMDWKGLNVTVKLTVVNRQATVSMIPSSSSLV
MKALNEPVRDRKKVKNVKHDGNLTLDQIIDIARQMRERSMARKLKGTVKEILGTANSIGCSVNGESPRDIQASIDDGEIE
IPEE
>Tpseudonana_39424
MGGPPSDDVKIVIMRTVGGEVGSASSLAPKIGPLGLSPKKVGEDIQKATMDWKGLNVTVKLTVVNRQATVSMIPSASSLV
MKALNEPVRDRKKVKNVVHNGNITLDQVIDIARQMRERSMAKKLAGTVKEILGTANSIGCTVNGESPRDIQAGIDDGEVE
IPEE
>Alaibachii_CCA27939
MAPPPPAGEEKIVVLRTVGGEVAPASTLAPKVGPLGLPPKKIGDDICKATQDWKGLNVTVKLTIVNRQATVSVIPSASSL
LVKELKEPPRNRKKVKNIKHDGNLSLDQIIDVARVMRERSIARTLTGTVKEILGTASSLGCTVNGEAPTEIQRMISEGEL
DIPEQ
>Pinfestans_08809T0
MGAPPPAGEEKVVVLRTVGGEVAPASALAPKVGPLGLSPKKIGEDICKATKDWKGLNVTVKLTIVNRQATVTLIPSASSL
LVKELKEPPRDRKKVKNIKHDGNLSLDQVISVARIMRERSMARTLAGTVKEILGTAASLGCTVNGEAPTEIQRLITEGEL
DIPDN*
>Pultimum_12728
MAPPPPAGEEKIVILRTVGGEVAPASALAPKVGPLGLSPKKVGEDICKATSDWKGLNVTIKLTIVNRVATVSMIPSASSL
LVKELKEPPRDRKKVKNIKHDGNLSLDQVLSVARIMRERSMARTLAGTVKEILGTAQSLGATVNGESPAEIQRLITEGEI
DIPENA
>Sparasitica_11733T0
MAPPPPAGEERVVILRTTGGEIAPASALAPKVGPLGLSPKKVGEDICKATQDWKGLSVTVKLTIVNRVATVSLIPSASSL
LVKALKEPPRDRKKVKNIKHDGNLTLETVIDIARTMRSRSMARHLSGTVKEMLGTAASLGCTVNGEAATEIQRRITEGEI
DIPETKL*
>Bnatans_49035
MPPYDPNAVTYVYLRCVGGEEAGTSALAPKVGPLGLSAKKLAGDIAKKTTSFKGLRVTVQLEVKNRQATVSVVPSAAALI
IKALNEPQRDRKKVKHVKHDGDISMDQLYEIAREMRPRSMAREFSGTVREMLGTCVSVGCTVGGDSPRDLIQKIQEGTFT
CPEK*
>Ehuxleyi_60889
LVTQTRQAKAEVVPWRSALVTKALKEPPRARKKVKNIVHSGSITMDDVIRIARIMREKSLAKKFEGTVLEILGTAQSIGC
QVDGEDPHDIIDQIHDGEGPEIPDE*
>Gtheta_EKX49641
MPPKFDPSQIIEVSIRVKGGEVPGGSSLAPKIGPLGMSPKKVGDDIAKATKAWKGMNVTVKLICQNRQATVVLVPTASSL
VVKALKEPARDRKKVKHVKHSGNISMDEIVDIARQMRDKSMAKDLKGTVKEILGTAFSVGCTVAGKSPKQVQEEIDSGEV
TVPDK
>Ccrispus_546314047
MPAKFDPTAVTVIYVRTTGGEVGAVASLAPKIGPLGLSPKKIGDQLAKATKEWKGLRVMCKLSVQNRQASVEVTPSAASM
VIRALKEPPRDRKKQKDVPHDGNVSLDAIVEIAKQCRARSLAKHMSGTVKEVLGTAQSVGCTVDGEPPHDIIDKINEGTV
QIEAYDVERPDDEE
>Cmerolae_CMS284C
MPPKGDPNAVTIVYVRVVGGEGAAASSLAPKIGPLGLSPKKVGDDIAKATKDWKGLRIMVKLTVQNRQAQVEVVPSAAAL
IIRALKEPPRDRKKVKNVKHDGNLTLDEIKEIARIMRERSCARELSGVVREILGTCHSIGCMVEGRHPREVIEQIRSGEI
MIENV
>Gsulphuraria_545706044
MPPKFDPNAIHVIYVRVTGGEVGAVSSLAPKIGPLGLSPKKIGEQIAQATKDWKGLKVMVKLTVQNRQATATVVPSAASL
LIKALKEPERDRKKVKNIKHNGNLPLDEVIKVAKAMRARSMAKRMSGTVKEILGTAHSVGCTVDGMHPHDVIQKIDANEI
EIEDYEAPEVAAAA
>Ppurpureum_2343_1
MAPKNDPNEISIVYVRTLGGEIGAVSSLAPKIGPLGLSPKKIGEQLAKATKDWKGLRVMCKLVVQNRQATVEVCPSAASM
VIKALKEPARDRKKVKNVAHSGNITLKQVEEIAKLTRGRSMARHMSGTVKEVLGTCQSVGCTVDKRKPHEIIEAIDSGEI
VIKDFEAPKAA*
>Pyezoensis_23102_g5709
MPPKFDPTAVTEIFVRTTGGEVGAVASLAPKIGPLGLSPKKIGDQLAKATKEWKGLRVMCKLTVVNRQATVTVVPSAASM
IIKALKEPERDRKKVKNIAHDGNLTMDAIIEVAKNTRRRSMAVKMEGTVKEVLGTAQSVGCTVDGQAPHDIIEAIDAGEV
EVEDYEAPAEE
>Cparadoxa_06169
MPPKFDPSEVKITVRVTGGEVGAVTALAPKIGPLGLSPKKVGEDIAKATTDWKGLRVTCQEEGLSAVPALSVQNRQATIS
VIPSAAALIIKALKEPERDRKKVKNKHSGNLTLDDVIGVAKKMRHRSMAKAMAGTVLEILGTCNSVGCTVDGEAPTSIQA
KIKAGEISIPE*
>Creinhardtii_30793215
MPPKFDPSDVVEVCVRVTGGEVGAASSLAPKIGPLGLSPKKIGEDIAKETLKDWKGLRITVKLTVQNRQAKISVIPSAAA
LVIKALKEPARDRKKEKNIKHTGSVTMSDIIEIARVMRPRSCAKDLANGCKEILGTAVSVGCKVDGKDPRDVISAIDDGA
IEIPDA*
>Csubellipsoidea_27394558
MAPKFDPSQLVEVYVRATGGEVGAASSLAPKIGPLGLSPKKIGEDIAKETAKEWKGLRVTVKLSVQNRIAKVSVIPSAGA
LVIKALKEPIRDRKKEKNIKHSGNLELDEVIEIARVMRDRSCARKLAGTVKEILGTCVSVGCTVDHEDPREIQSKIDEGE
VDIPEE*
>Vcarteri_23137346
MPPKFDPNDVVEVCVRVTGGEVGAASSLAPKIGPLGLSPKKIGEDIAKETAKDWKGLRITVKLTVQNRQAKISVIPSAAA
LVIKALKEPPRDRKKEKNIKHSGSVTMSDIIEIARVMRPRSCAKDLANGCKEILGTAVSVGCKVDGKDPRDVIAAINDGS
LEVPDA*
>Athaliana_19641063
MPPKLDPSQIVDVYVRVTGGEVGAASSLAPKIGPLGLAPKKIGEDIAKETAKEWKGLRVTVKLTVQNRQAKVTVVPSAAA
LVIKALKEPERDRKKVKNIKHNGNISFDDVTEIARIMRPRSIAKELSGTVREILGTCVSVGCTVDGKDPKDIQQEIQDGE
VEIPEN*
>Ppatens_28241360
MRAQRWSVPLSQCVCCFSHCRLLYVAHYLATMPPKLDPSQIVEVYVRVTGGEVGAASSLAPKIGPLGLSPKKVGEDIAKE
TARDWKGLRVTVKLTVQNRQAKVAVVPSAAALVIKALKEPERDRKKVKNIKHNGNISLDDVIEIAKIMAPRSMAKELAGT
VKEILGTCVSVGCTVDQKDPKDLQTEIDDGEVEISA*
