# Supplementary material for: Saccharina genomes provide novel insight into kelp biology
Source: Nat Commun. 2015 Apr 24;6:6986. doi: 10.1038/ncomms7986 (PMC4421812; doi:10.1038/ncomms7986)
Supplement: Supplementary Data 1 — The 41 ortholog genes used for constructing phylogenetic tree [file ncomms7986-s2.zip › tree_data/G_3837.faa]

>Sjaponica_20744
MYLRACRAAIPAALTAARSGVGLPSAGEGAGRTVAEYRAASETMTRPLHGASLAGTRNFFSSAWDTGLQHPHAFSGRGEL
CVSSRGLSTQEGRDEAGEGERGAEEDEAEEKAGEGSGRDEKVVLALKEDLAKSEEQLKDTREKALYLAAEMENVRAIAKR
DAEGARLYAVQKFAKQLLDVADNLERAVVSAKEGKRSGGDSAHDVLLQGVEMTSDELQKVFRSQGLEKYGETGDKFNPHL
HDAMFAYPDPAQEPGTVGQVLKCGYKLHDRVIRAAQVGTVKDA
>Esiliculosus_0105_0002
MVVASLSTAADVGKEQSSLAARAGGQGVWHPHAFAGRGQRGLCPLGGVRSLSTNAKEDEEDKAKEGGGAGGEAEQSNSKG
EGEDEDEDQEGLAEKLAKTEERLMDTKEKALYLAAEMENVRSIAKKDAESARLYAVQKFAKQLLDVADNLERAIASAKEA
EGEGGGDSSHDVLLQGVEMTSNELTKVFRSQGLEKYGEVKDKFDPHLHDAMFEFVNPAQEPGTLGQVLKCGYTLHGRVIR
AAQVGTVKAA
>Ngaditana_05182
TGGRKDHSRTMISSLRNRVVQNASKCIAQTACNIQGTPTVLAYHRPSSYQDAFGRSLPDRSCARVLVGSLCSSRRSFMSE
GGAGTGEGNHKAPEQENASGTPGEEKAAGAAEDEQGKLIEKLMAENKELKDKVLYTLAEMENVRTIARRDAASAKQFALQ
SFAKQLLDVADNLNRALASVPKEALEEGGEAGGKEGGGSSLLATLVEGVAMTDAQLQKVFAANQIVQYGKPGDKFDPHMH
DALFEYEEEGREGGSVGQVLKTGYTLNGRVIRPAQVGTVKKAA
>Noceanica_11813_1
MLTSACSRVGHGLKSFARPAVATQWSQSTPLLSTEMMARSVFGSRTAAFPRGISSVSRRTFMSQGTGAGEGNGKAAEGEK
AGAEGHKAAAAVATEEEKDEQTKLIEKLTAENKELKDKVLYTLAEMENVRTIARRDMESAKQFALQSFAKQLLDVADNLG
RALESVPQEILDNSEGGREGGLLATLVEGVAMTDTQLQKVFGANKIVKFGKPGDTFDPHLHDALFEYEEAGREGGSVGQV
LKTGYTLNGRVIRPAQVGTVKKSS
>Aanophagefferens_14864
EPSALEVAEAAAAKAKEETKELKDQLLRAIAEAENTRTIARRDVRNAKDFAATSFAKSILDVSDSLSYALKSADDDAELT
VDKLREGVELTKNQLVKAFASNGLVEYGAADDAFDPALHEALFEYDDPDKDEKTVGQVVKTGFKLHDRVIRAAQVGVVK
>Ptricornutum_15032
EEQLEAQVQQLKDQLLRSLAEQENTRSIAKRDVENGKLYAIKSFAKSLLDVSDNLTRAMEAVPEDARVDQQESNHVLHNL
YEGIAMTERGLLKAFESNGLVKFGQAGEAFDPNRHEALYEYVDPDKEPGTVGQVVKDGFLLNKRVLRPAEVGIVKKE
>Tpseudonana_33653
TASTDEEAASASSSAADDTTNKLADLEKQVKDLKDNLLRSLAEQENTRRIAKRDVDQARSFAISSFAKSLLDTSDNLSRA
LDAVPEELRHDHENHPVLANLYEGISMTDEGLTKAFAKNGLKKFGVPGEKFDPNKHEALFEYPDPNGEAGNIGQVMKVGF
MLNDRVVRPAEVGVVKAA
>Alaibachii_CCA16200
MLRSFIQTRATSFVRATRSSKVRNVCGTSKLYNSEKEETSETPTESVKEEETLESLKKKVEELESDSKKINDHLLRALAD
AENVRRISRQDVQNARDFAISKFARNLLDVADNLQRAHESIKIEELHPDRTLEAIKSLHEGVVMTDQQLQKVFQEFNINP
VGQVGDRFDPNMHDALFEYEDDTKEPGTIGQLMKRGYLLNSRIIRPAQVGVIKGELMSNKS
>Pinfestans_10822T0
MLRRVVLSSAVARASRVQLRRVSQTPARFADEKPAEETAAKTEAEEEPPLSDAEKLQKQVEELTTQNKDMNDRLLRALAD
AENVRRISRVDVNNAREFAISKFAKALLDVSDNLKRAHESIDVATLQPEKQLDAIEMLHEGVVMTEQQLQKVFREFKINQ
VGAVGDKFDPNVHDALFEYEDATKEAGSIGQLMKTGYLLNERVIRPAQVGVVKAPKEQ*
>Pultimum_07641
MLRRAVSQSLRLSRHQASRPVSTTSEVEELKAKNQELNDRLLRALADAENSLLDVSDNLKRAHESISIEELHPDHTLPAI
KTLHEGVVMTDAQLQKVFREFNINQVGAVGDKFDPNVHDALFEYEDATKEAGSIGQLMKIGYLLNSRCIRPAQVGVVKAT
KQ
>Sparasitica_05705T0
MLARHVLTKSRAITAACAKRSFFRSSYVMTEKKEGEGETAAPAAEEAAPEDPVAVLTAEVEALKAKNAELSDKVLRALAD
AENVRRISRQDVNNAREFSISKFAKSLLDVSDNLKRAHESITLEEMSPEHSLVAIKSLHEGVVMTDKELQKVFGSYGINS
IGAVGDKFDPNFHEAMFEYPDETKTPGTIGQLLKVGYSIHSRCLRPAQVGIIKAPPPSNKHLTP*
>Bnatans_43108
LQEKYARSLAEMENIRQRAQRDVQNANKFAVQGFAKALLDVADNLERATKAVPEEKLSGDENAHLKALHDGVVLTEKTLQ
KIFEKHHVVKMNALNEKFDPNFHEGMFEFECTEREPGTVGQVIQEGWKLHERVIRPARVGTTKKPSA*
>Ehuxleyi_431117
MLPLRRVLLARRLPLPSQSAEALMLARHRGAAGGWARTLCAKAEAKPEAAAEPAADAAEAEAAPGTSEGTDGDAARVAEL
EAQLSELDEQLKAKHDQVLRALAEADNARRRAAIDVENASKFSVGGFAKDLLDVADNLGRAADAVPAELRDSEEAPVLKN
LYEGVVLVDTVLHKVFSKHGLTKIEPLGEKFDPNFHNAMFEAPDPTKEPGTVMHVASPGYVMHDRCLRAAGVGVVQKPA*
>Gtheta_EKX47499
MKFCPMIASFAKQLLKQPTRIVSIAITRNVRAATSAPLHANRSAMNEFRYMHCRADSIIALPAWQSQQLRSMCSGSKQTQ
DSEEKDKSQNDVKTEQDQKNSNGKNEEQGSEGAKDKGDLTAQLKSKDEEIAKLNGETKELKNKVLTYLADVENMRTQMRI
RSEEDKKFAVRGFAKGMLEVADCLEKALQAVPAEKLKENEDLKQVYDGLELIEKVFLKSLSDSHITKYSPMGEKFDPNLH
SALFEMPAGEGQEKGVVGAVVKSGYMIHDRVLRPAEVGVTK
>Ccrispus_546325565
MLRALATRSVSLLPPRARFAAARAQPLRPLATESKADGSADAPAPPNAEPRSDPAAAPPSDEPATPPEPVSAEEHLANQL
QEKEQELAALNDRTLRVLAEMENVRMIARRDVDNAKKYAVLPFAKGLLSVADNLGLALKAVPEDALHDPHNHQLQGLYTG
VAATEAELLKVFAQHGITRFGEVGDQFDPNKYQAVFEAPSPDHQPGTVMDITKLGYTIGDRILRPAEVGVAKAP
>Cmerolae_CML088C
MLGQRSRFAVALIGRLGSVRTRRGSALGFEHRSGTVHWRRICSDSRKSTADQVFGYDETAKGGSAAGTNGADTGSQGPAT
AKPTPGASGDQNTQQSTGTPDAQERVQRLEGLLQEKEQEIATLRDRAIRLLAEMENVRMIARRDVEAARKYSISSFAKEL
LDVADNLNRALAAVPRQQLEVSSSSNSTGAGGAVSAAESAKLASLLTALYEGVSATERELQRTLQKFGIERYGEIGEPFN
PEVHQAVFEAPAPVADSATSEQSGAAKPSPSLPDGAILHVLKAGYRIHDRVLRPAEVGVVKNVSPST
>Creinhardtii_30773612
MTSLLRVGAAVLRTCRLEVSPLMSAQSGLAMPTSRPILQWSRCFATDKDEKKDVSGASSDQAAAGEEKPSTSGADGADAS
ADGEPSAQELMSQLKAKEDHATKLTQQVETLTDSLKRTLAEMENLRARTAREVDVSKKFAIQGFVKSLLDVPDNLERAAS
VVPSEALKEDGGVPPEKLRNLLAGLLEGVRATESILHKVLKQNGVERYDAAGQPFDPNLHNALFDIPDPTKENNTIAVVT
KKGYKLNDRVIRPAEVGVVRNVSS*
>Csubellipsoidea_27385888
MLDIPARHMSAGPAKPPDTDKEGAATGLDYAEQEAAQAAAKAEGTAPGVDELKAHDPETLAQALAEKIQEVQECKDRLAR
ALADMENMRERTMRQAEREKQFAISQFATGLLDVVDNLERAIESVPEEVLAQGVDPETGKPITADRALTTLRSFVDGIRL
TFNIFVKYLEANGVQRIDPTLGEKLDPNKHEAVYQVSDPTKEPGTIAAVLKKGYTLNGRVLRPAEVGAVRRGTASA*
>Vcarteri_23137488
MFPRPRTAVSWETQSYARYRGVTYSTILRKSNCRNFLPLHCAKCGKAQRGKLCQRQGHSLWTRFYASEAKEEASSAASGV
AADEGKPGPSVEGDDGAADTSAGTDVSAQELIAQIKAKEEHAAKLTQQVESLTDSLKRTLADMENLRARTAREVDVSKKF
AIQGFVKALLDVPDNLERAASVVPPEALKEDGGLPPEKLRILLTGLLEGVRATESILLKVLKQHGVERYDPAGQPFDPNL
HNALFDVPEPSKENNTIAIVTKKGYKLNDRVIRPAEVGVVRNVTS*
>Athaliana_19647737
MLVLRILSRVTRNAGIRSSLSAVTLPARNQTPVFSSRFHSLAHDFSHKLVPAQMSMMDSFALQRFNFSSSTSPESDEKKT
HTEASKTSEEKPTAEANQPGLDSESKDSVTDSAKRKRKGAKGAASSSSESDSESDDDELSADDLVKLVAEKEELLSEKEE
EIKQLKDKVLRTYAEMENVMDRTRRDAENTKKYAVQNFAKSLLDVADNLGRASSVVKESFSKLDTSEDSAGAAPLLKTLL
EGVEMTEKQLAEVFKKFGMEKYDPINEPFDPNRHNAVFQVPDASKPEGTVAHVLKSGYTLYDRVIRPAEVGVTQGGENQE
EKKESDA*
>Gsulphuraria_545705265
MMMMMMRGNRILMNRIAWKQNFFSFGLKQNFSSFLWSLPNNSTRKVLQSTNLWKYRPWTTSANSTTTETKEKDGKKPQDS
TPETTTAQETTETEQSTSKETDERQQKSSAKGISLDPEELVQQIQEQEQQIVKLKDLSMRAYAEMENVRKIAQRDVDNAR
KYSIGAFAKDLLDVADNLERALQNIPAEKLDAEKGDAIVISLYEGVKATNDVLQKVFQRYGIERYDPMGEKFDPNLHQAM
FEIPDKSSSGIVLAVAKTGYKIQDRILRPAEVGVSKVTDEASS
>Cparadoxa_17360
MLAFRRGIASASRSLGPRNTLQQQAAKIATPHAHLTVRALTASRPALAEEAKKAGEHPTEIPAKPEDRGDEGTRAGPGQC
VVEIKELDGLRDMAAKATELQDKLLRSLAEMENVDVENARKFGVQGFAKSLLDVADYLGMALNARGSDADAYLKNLYFGV
QATEKELLKAFAAVGLSRVDDPTKEPGTVAHVDKPGYVLNERCIRPAKVGVVKKRS*
>Ppurpureum_4416_7
MTGRAVSALLLRVGAQRRALWLRSEIASRCEASARDGFGLTRGSAQGWVRALGSACSQYQGRLGASRWMCSAPNSEKKSE
GDEAASEARGESNAHAAEAKADPEPNAQQAPATGNGGAPHVDVDVEGVASANHEADMRVATLEARVKTLEKEVVEHRDRR
LRALAELQNLQRISQRDVTNAKEFGISKFAMQLLDVADNLERALSSLDLDAANKQSSENADASESTPADGDDQSAASVDT
PEGELADHPPKLRGLYDGVAATHRELMKVLSMNGIEKYGAKGDVFDPNLHNALFQAPHPDHKDGAALITAVLKTGYTIKS
RVLRAADVGVSCAAS*
>Ppatens_28229265
MSSSKHARLLFKAFQKPPQIRCFRAPSSSAPINEKSVFSTKLSGTEFLSPLSKRWTAFSLHRAVPQVSSISNLNSFTHFS
SAASPDVSDKTGSPEYSAAEPSRTSTAEGTSESVQHAERSNDIKADDLARMVAERDALLQEKDKTIKELQDKVLRGYAEV
ENVMARARREAESTRKFALQGFAKGLLDVADNLGRATGAVPENLRKLDSTLEDSSGAAKVLITLLQGVEMTEKQLQQVFR
QNGLEKFESEGKEFDPNYHSAMFELEDETKTPGTVAIVTKVGYLLHDRVIRPAEVGVIKAKE*
>Pyezoensis_44892_g9965
MHGASRPATWPTLAPTRWCRLRGGXTALASLVEGVRATEAELVKVFGQHGLERYGAVGDTFDPNLHAAVFEADVPGGEVP
PGGVLAVQKVGWRLGDRVLRAAEVGVQRKRA
