# Supplementary material for: Saccharina genomes provide novel insight into kelp biology
Source: Nat Commun. 2015 Apr 24;6:6986. doi: 10.1038/ncomms7986 (PMC4421812; doi:10.1038/ncomms7986)
Supplement: Supplementary Data 1 — The 41 ortholog genes used for constructing phylogenetic tree [file ncomms7986-s2.zip › tree_data/G_3908.faa]

>Sjaponica_04209
MGIIKSGKVVVLLAGRYAGRKAVVVKPFDEGSENRKFGHAIVAGIDRYPRRVTKAMSKDTIKKRTKLKPFVKFVNVNHLM
PTRYQVDIDLKKVVDESAIKASPADVKKAVRKIFEDRYLNQKDVKSEKKATGVKYFFDKLRF
>Esiliculosus_0016_0132
MAVGLRLTHFPVCLAWFEAIMGIIKSGKVVVLLAGRYAGRKAIVVKPFDEGSENRKFGHAIVAGIDRYPRRVTKAMSKDK
IKKRTKLKPFVKYVNVNHIMPTRYQVDIDLKKAVDETAIKASPTDVRKAVRKIFEERYLNQKDVKSEKKATGVKYFFEKL
RF
>Ngaditana_05420.01
MGIIKPGKVVVVLAGRYAGKKAVVVKALDEGSVDKRFPHAIVCGIDVAPRKVTRSMNKKTIKRKSKVKPFVKAINYTHIL
PTRYVVDIDLKKAEEPTDDRKALKRAIRKTLEERYLDQASIAAKSERKSQGTAYFYKKLRF
>Noceanica_2701_1
MGIIKPGKVVVVLAGRYAGKKAVVVKALDEGSADKKFPHAIVCGIDVAPRKVTRTMNKKTIKRKTKVKPFIKSLNYTHIM
PTRYAVDIDLKKAEEQTDDKKTLKRAIRKTLEERYLNQAAVAAKSERKSQGTSYFYKKLRF
>Aanophagefferens_8341
MGVIKSGKVVIVLQGRFAGHKAIVVKAYDEGTPDKKFAHAVVAGIDRYPRKVTRSMSKDKIVKRTKMKPFLKAINYTHLM
PTRYVVDLDLKKIVEENGLKEGRSEARKAIKKVFEERYHN
>Ptricornutum_17846
MAIIKAGKVVIVLAGRHAGKKAVVVKTFDDGTSDKKFSHILIAGLARNPRMVTKGMSKAKVEKRSKQLKPFVKYINVRHV
FPTRYVVDMDLKKAVDEADLVDAERKVDVKKGLKKLFYDRYLNQKEVTSEKKSQGSSYFFQKLRF
>Tpseudonana_30154
MAIVKSGKVVIILAGRHAGKKAVVIKNIEDGNDDKQFSHCLVAGIARGPRKVTRGMSKKKVEKRSRTMKPFVKYVNVRHV
FPTRYQVDMDLKKAVDEADLLAADKKIEVKKALKKIFEDRYLNQKEVTSEKKAAGSSYFFQKLRF
>Alaibachii_CCA24248
MGIIKNGKVVVLLNGRFAGRKAIVVKAFDEGVGDRKYGFAIVAGIDRYPRKVTRSMGKNKIKKKSKIKPFVKYVNYNHMM
PTRYIVDIDLKKVLDDDVMSKPESRVETRKTIKKVFEERYLNQADCSSEKKATGVSFFFKKLRF
>Pinfestans_03239T0
MGIVKNGKVVVLLNGRFAGRKAIVVKTFDEGKGDRKFSHAIVAGIDRYPRKVTRAMGKNKLKKRTKVKPFVKYVNYNHIM
PTRYVADIDLKKVLDDEVLANPESRIESRKTIKKVFEERYLNQAACKSEKKAAGVSFFFKKLRF*
>Pultimum_10085
MRVTVTAIAGIDRYPRKVTRAMGKNKLKKRSKVKPFVKYVNYNHIMPTRYVADIDLKKVLDDEVLANPESRTESRKTIKK
VFEERYLNQAACKSEKKAAGVSFFFKKLRF
>Sparasitica_10070T0
MGIVKNGKVVVLLNGRYAGRKAIVVKTYDEGHGDRKFGHAIVAGIDRYPRKITRSMGKKKVAKRSKVKPFVKAVNYTHIM
PTRYVADIDLKKVLDEEVMATPEARIESRKTIKKVFEDRYLNQAACKSEKKAAGVSFFFKKLRF*
>Bnatans_50252
MVNYKFLTPGKIVILLQGRFAGKKAIIVSTSNGSRERPFGHALVAGIERTPLKVTKGMSEKKVLKRSKCKPFVKFVNLRH
VMPTRYQVDIDVKSIVKAADMKPDPDLAFPARKAMKKALKELFNKRYLAKPGSNAGISFFYQKLRF*
>Ehuxleyi_433742
MSEAKKTPKFLKAGKVVLLLNGRMAGKKAVIVKTFDDGTADRPYGHCLVAGIMKYPLKVTKKMSEKKRTKRSRIKPFIKS
VNYNHVMPTRYTMDVDLKSVVTADIVGSSNPTARQSCRKEVKKSLEEKYAASLASGKNKWFFQKLRF*
>Gtheta_EKX49850
MVKFLKQGKVVIVLNGRMAGKKGIIVKTFDDGTDGRKYGHAIVAGIDRAPLKVKKSMSEKKVQKRSRVKPFLKLVNFNHL
MPTRYSVDVDFKPMGISPEVVTNPSKREEARKAIKQAFQERYTQGKNRWFFSKLRF
>Ccrispus_546307358
MGKFLKPAKIVILLQGKHAGKKAVILQNHDNGTNKHSYGHCIVAGIEKYPRRVKKSMSKKKIALRSDMSVFVKVVNYNHL
MPTRYTLDLGDAVKSGLDMAAFSSPGANAERPEARKEGRELVKKELSQRYNAGKNQWFFTPLRF
>Cmerolae_CML305C
MVKFIKPGKAVIVTSGRQAGHKAIIVRCYDEGGSTRKFNHALVVGVERYPLRVTREMSEKRIAKRCRIRPFVKFVNYVHM
LPTRYNVDFYDELRQVLPETLGLGTADDPWTTLESRRSCRIAVKKILEQKYLTGKYRWFFTKLRF
>Gsulphuraria_545705917
MVKFLKPGKVVVVLRGKYAGRKAVIVQNYDNGTQERPYGHCIIAGIEKYPAKVTRKMSEKKIKKRSKVRAFVRVINYNHI
MPTRYTLDIVDSLKKAIPEDARTNLTSRKKGKKAIQQLLKERYLTGKNRWFFTKLRF
>Ppurpureum_2045_6
MVKFLKAGKCVLVLKGRYAGKKAVIVQNYDGESKSHPFGHALVAGVSRYPRKVTKDMSKKKVARRSIIKTFIKKVNYNHL
MPTRYTLDLGEPLREAVPNDAAADVSVRKDAKVAVRKLFTERYNGGKNRWFFAALKM*
>Pyezoensis_6721_g1546
MRFLGGEESFPRRLPHQTPISPPLPVPPHYPTCAGTMGKFLKPGKVVIVLGGRFAGKKAVIVQNVDQGSNNRRFGHALIA
GIDRYPLKVTKSMSKRVLARRSRIKPFVKAVNYNHLMPTRYALDLGEGVKTAVPMDAGSNPTARSKARKEVAKLLQERFN
SGKNKWFFSKLRF
>Cparadoxa_06241
MVKFLKSGKVVVLTQGRFAGRKAVIVKNYDDGSSERHFGHALVAGIERYPLKVTKDMGQKRMAKRSKVKPFLRMINYNHI
MPTRYSLDVDLKSVNPTEVAANPTAKQAAKKELAKVFKERYQTGKNKWFFTKLRF*
>Creinhardtii_30782062
MVKFLKPGKVVILLSGRYAGKKAVIVANKDDGSSVRPYGHATVVGLAKEPRKVIKKISQKKQARRSSIKTFVKTVNYQHI
MPTRYTLDVDLKAVVAPEAIESAAKKTDARKECKKLLEEKFKSGKNRWFFSKLRF*
>Csubellipsoidea_27390136
MVKFLKPGKVVILLTGRYAGKKAVIVKNNDDGTSGRPYGHAIVAGLAKEPRKVIKRSSLKKQEKRSKLKSFMKVVNYQHI
MPTRYTLDVDLKSLVTADVVDNSTKRKETRVEVNKILEDKFKTGKNRWFFQKLRF*
>Vcarteri_23129538
MVKFLKPGKVVILLSGRYAGKKAVIVQNKDDGSSLRPYGHAVVVGLSKEPRKVIRKISQKKQARRSSIKTFIKTVNYQHM
MPTRYTLDVDLKNVISAEALETATKKTEARKEAKKLLEEKFKSGKNRWFFSKLRF*
>Athaliana_19647768
MVKFLKQNKAVILLQGRYAGKKAVIIKSFDDGNRDRPYGHCLVAGLKKYPSKVIRKDSAKKTAKKSRVKCFIKLVNYQHL
MPTRYTLDVDLKEVATLDALQSKDKKVAALKEAKAKLEERFKTGKNRWFFTKLRF*
>Ppatens_28238298
MVKFLKPNKVVVLLQGRYAGRKAVIVKNFDDGTKERPYGHAIICGIAKYPRKVIKKASQKTIAKRSRLKAFTKVVNYNHI
MPTRYSLDVDLKSTLTADKLESTAGRVEARKGAKAVLEERFKTGKNRWFFSKLRF*
