# Supplementary material for: Saccharina genomes provide novel insight into kelp biology
Source: Nat Commun. 2015 Apr 24;6:6986. doi: 10.1038/ncomms7986 (PMC4421812; doi:10.1038/ncomms7986)
Supplement: Supplementary Data 1 — The 41 ortholog genes used for constructing phylogenetic tree [file ncomms7986-s2.zip › tree_data/G_401.faa]

>Sjaponica_21660
MASILQAVEGAAVDKVKVTRALLSVSDKAGLVDLAKVLASNGVELLSTGGTAKAMRAAGLTVTDVSEYTGFPEMMDGRVK
TLHPSVHGGIMHVRGNEEHEEAMKSQGMKAIDLVVLNLYPFEATVAKGSGFDTCIENIDIGGPSMLRSSAKNHKYVTICT
SPDQYPAVMAEMQANEGCTTLDTRRSFAAAAYALSAAYDSAISSWFCGELGSAAPVTSRVYHREMALKYGCNPQQKAAGV
YSLSGRDLPFTVLGGTPGYINLLDATNAWQLVKELRAATGLPAAASFKHVSPAGAAVGVPLSDAEIAAYEVGTLEMTPVA
VAYIRARNADPMSSFGDFAAVSDVVDEATARVLKREVADGIIAPGYEPAALEILKAKKGGKFIVLQAKPDYEAPTGEFRE
VYGVGFYQDRNSIAFSTDNLKDIRTTKTLPEEAQRDLVVASITTKYTQSNSVGYATRGQMVGVGAGQQSRVDCVKLAARK
VSVWWLRHHPKVQGLQFKAGSKRQDRVNARVRYIEGDITASERVMWESNFDAVPEALTTEEKNAFLAELTGVSLSSDAFF
PFRDSIDHASKVGVSYVAQAGGSVADAQVIAACDEYGMSMAFTGIRLFHH
>Esiliculosus_0031_0020
MAHILQAVEGAAVDTVKVTRALLSVSDKDGLVELATSLASHGVELLSTGGTAKAMRAAGLTVTDVSEYTGFPEMMDGRVK
TLHPSVHGGIMHVRGNEEHEEAMKSQGMKAIDLVVLNLYPFEATVAKGSGFDTCIENIDIGGPSMLRSSAKNHKYVTICT
SPEQYPAVMAEMKANDGCTTLGTRRTFAAAAYALSAAYDSAISSWFCGELGSAAPVTSRVYHREMGLKYGCNPQQKAAGV
YSLSGRDLPFTVLGGVPGYINLLDATNAWQLVKELKAATGLPAAASFKHVSPAGAAVAVPLSEEEIAAYEVGTVEMTPTA
IAYIRARNADPMSSFGDFAAVSDVVDEATAKVLKREVADGIIAPGYEPAALEILKKKKGGKFIVLEAKPDYEAPAGEFRE
VYGVGFYQDRNSVAFGKDNLKDVRTKSTLPEEAQRDLVVASICAKYTQSNSVGYAKRGQMVGVGAGQQSRVDCVKLAARK
VSVWWLRHHPKVQGLQFKDGTKRQDRVNARVRYIEGDITASERPAWESNFEAKPEALTAEEKDAFLAELSGVSLSSDAFF
PFRDSIDHASKVGVSYVAQAGGSVADEQVIAACDEYGMSMAFTGIRLFHH
>Ngaditana_00752
KSTQFKIHQVCVSVVVYFSAFLLLPLIVLSGPAAFQAVSLLSHHQGTFVLPGKHMAHVITAVEGTQADLWKVKRALLSVS
DKTGLLELATFLVEQGVELLSTGGTAKVIREAGLPVKDVSEYTGAPEILDGRVKTLHPKVHGGLLGVRGNPTHESQMAEN
GISNIDVVVLNLYAFEHTVQKGGDFATCIENIDIGGPSMLRSSAKNHKYVVIATSPSQYGELMAEMKAHGGSTSLALRKR
FAARAFATSAAYDSAIAGWINGQLGEAAPVVTRVYTPQFPLKYGCNPHQAPAGILSILGTPMPFQVLNGTPGYINLLDAL
NAYQLVRELRAALGLAAAASFKHVSPAGAGVAVPLTAEEAQAYEVGEPGALTPVALAYIRARGADPMCSFGDFVAVSDVV
DEATAKVLQREVSDGIIAPGYEPAALQILASKKQGKFIVLQATADFTPPPVEYREVYGAAFKQRRNDAFLSPSDLSKVVT
TAQLPEEAVRDLIIASIAIKYTQSNSVGYALNGQVIGVGAGQQSRVDCVKLAGRKVEIWWLRQHPKVRSLAFKPTVKRQD
RVNARVRYIEGDITAAERPLWEANFEDVPSPLTEDEKAAFMGTLKGVSLSSDAFFPFRDSIDHASKYGVTYVVQPGGSVQ
DTQVTECCNNYGMAMAFTNVRLFHH
>Noceanica_6127_1
MAHVITAVEGTQADHWKVKRALLSVSDKTGLLELATFLVGQGVELLSTGGTAKAIRDAGLPVKDVTDYTGSPEILDGRVK
TLHPKVHGGLLGVRGNPTHETQMKENGIENIDVVVLNLYAFEHTVQKGGDFATCIENIDIGGPSMLRSSAKNHNYVVITT
SPSQYGELIAEMKANDGSTSLALRKRFAARAFATSAAYDSAIAGWINGQLGEQAPVVTRVYTPEFPLKYGCNPHQAPAGI
LSILGTSMPFKVLNGTPGYINLLDALNAYQLVRELRAALGLAAAASFKHVSPAGTGVAVPLTAEEAEAYEVADPSILTPV
ALAYIRARGADPMCSFGDFAAVSDVVDVDTAKVLQKEVSDGIIAPGYDPEALKILASKKGGKFIVLLATVDFIPPPVEYR
EVYGAAFKQRRNDALLSPADLTNVVTTKQLGEEAVRDLIIASIAIKYTQSNSVGYALNGQVIGVGAGQQSRVDCVKLAGR
KVEVWWLRQHPKVRALVFKPTVKRQDRVNARVRYIEGDITAAERPLWEANFDEIPSPLTEEEKTAFMATLQGVSLSSDAF
FPFRDSIDHASKYGVTSVMQPGGSVQDEQVTECCNGYGMAMVFTNIRLFHH
>Aanophagefferens_20345
MSAHVISKIGGDSLDVIKIRRALLSVSDKTGLVELGLKLQSHGVELLSTGGTAAALRGAGIPVTDVADYTGFPEMLGGRV
KTLHPKVHGGIMYVRGNAEHEASIAEAGIKGIDLVVLNLYAFEATVAKGSDFATCVENVDIGGPSMLRSSAKNHAYVAIA
TSPDQYGALTEAMDASGGATPYVLRKRFAAAAFGHSAAYDGMIASWFAGQVSDEADGPAPVATRGYSLARPLKYGCNPHQ
KPAALYKPLGGSLPFTVRSGAPGYINMLDAFNAYQLVRECREALDLPAAASFKHVSPAGAGLGVPLTAVERRAYEVDAAA
ELTPLATAYVRARQADPLCSFGDFVALSDVVDVKTAEVLKKEVSDGVIAPGFDDDALAILSAKKGGKFVCVEVDPAYVAP
AMEYREVYGVGFSQKRNDRAVTLADVATDSVSGGAMPADAQRDLVLASIACKYTQSNSIVFAKGGGVVGVGAGQQSRVDC
VKLAAKKVTTWYLRQSDALLDLPLAPGLKRQQRVNARVKYIEGGLDGQSPQEKGAFDALFASGAAPPELTPAQKAAILKT
LDGVSLSSDAFFPFPDNIDVAAKFGVKYIAQAGGSVQDAQVIDAAKGYGMMMAMTGLRLFHH
>Ptricornutum_23429
MAHILSAVSGSAPDIVPVTRALISVSDKTGIVEFATFLASQNVHLLSTGGTAHQLRQAGLTVTDVAEYTGAVECLDGRVK
TLHPKVHGGLLGVRGNPQHEREMQDNGIQNIDMTILNLYPFEQTVNSGAPMAQCIENIDIGGPSMLRSTAKNHAFTTIVT
SPDQYAKVQACMQQHGGTRLALRQALAAQAFALSAAYDSAIATWFSEQLTDNDANVPEPVVARIYQPAFPLKYGCNPQQS
PAKILSRLGSKLPFDVKNGTPGYINLLDAANAWQLVLELQQATGLAAAASFKHVSPAGAAVAVPLNDLEMQAYEVQPEDA
AALTPVALAYLRARNADPMCSFGDFCAVSEQVDEATARYLKKEVSDGIVAPSYTPQALEILKAKKGGKFIILEATPDYQP
GDFEYREVYGMTFSQKRNDVIIGKQHMENVVTAQKEMNVRDAIVASICIKYTQSNSVGFAKDGMMVGVGAGQQSRVDCVK
LAGRKVATWYLRQHPKVLALPFRAGVKRQDRVNARVRYIEGDFTAEEKTRWEAMFTEVPQVLTDAEKDAFLKGSTGISLS
SDAFFPFRDSIDHASKLGVSFVAQPGGSVQDDQVTEACNEYGMAMAFTGVRLFHH
>Tpseudonana_28330
MAHILTAVSGTQADIVPITRALISVSDKANIVELCTYLASKNVELLSTGGTAKALRAAGLTVIDVSDYTGSPECLDGRVK
TLHPKVHGGLLGVRGNEQHEKDMEENGIGKIDMTILNLYPFEATVAKGAEFEQCIENIDIGGPSMLRSTAKNHAFTTIVT
SPDQYEEVKACIEENGGTTLALRKRYAARAFSLSAAYDSAIASWFTKELGEESPVVARVYKPQFQLKYGCNPHQKPAGIL
SLLNSDLPFTVLNGTPGYINLLDAANAWLLVKELREATGLAAASSFKHVSPAGAAVAVPLKDVECAAYEVTPDAAAKLTP
SALAYLRARNADPMCSFGDYAAVSDVVDEDTALILKKEVSDGIVAPGYTPEALAILKAKKGGKFIILEAKADYSPDSVEY
REVYGMTFSQKRNDIIITKEHMTQKVVTKGGVDALTEDAIRDMIVASICVKYTQSNSVGFAKDGMMVGVGAGQQSRVDCV
KLAGRKVTTWYLRQHPKVLGLKFKEGIKRQDRVNARVRYIEGDFTAEERTRWESQFETIPEPLTQEEKDDFMKQATGVTI
SSDAFFPFRDSIDHASKVGVSYVAQPGGSVQDDQVTACCDDYGMKMAFTGVRLFHH
>Alaibachii_CCA14380
MRFSLTHWLNSHVKTRRSYAIKIIDPMSHILSAVPTSSTASKVRIQRALLSVSDKTGLVEFASFLCRHNVELLSTGGTAH
ALREAQLPVVDVSSYTGFPEILDGRVKTLHPKIHGSILGVRNNSQHEIEMNSHGMLPIDLVVLNLYPFESAVAKNGDFAT
CIENIDIGGPSMLRSAAKNHQSVVICTSPCQYAGLKAELESNAFTTTLDSRRQYAAQAFSLSAKYDTAISSWMQKEITCE
PTQNSYITRAYKHEMSLKYGCNPHQKPASIYSIEGSKLPFKVLNGLPGYINLLDAVNAYQLARELKLSLHLPAAASFKHV
SPAGAAIAVNLTDCISEVYEVGNVTLTPLASAYLRARNADPLSSFGDFVALSDVVDEATASILKREVSDGIIAPGYEPAA
LDILRAKKNGKYIILQADADFNPPDMEYREVAGVVFAQERNSILINQEHVANIQTPRHADGQKLSKVEERDLVLAAITLK
YTQSNSVGYAKDGQMIGVGAGQQSRVDCVKLAGRKVATWYLRQHPKVRNLEFNGGVKRQDRVNARVRYIEGDMAPAELEQ
FHKMFKNPPPALSEAEKTTFMKSLSDVSLASDAFFPFRDSIDHAAKLGVKYIIQPGGSNRDDEVKAACEENGIVMAFSDV
RLFHH
>Pinfestans_00571T0
MAHILHAVSTGSQASLVPIKRALLSVSDKTGVVELATYLSQHGVELLSTGGTAKALRDAKLPVVDVSTYTGSPEIMDGRV
KTLHPKIHGGLLGVRGNAQHEADMAANGIQNIDLVVLNLYAFEAAVANGGDFDTCIENIDIGGPSMLRSSAKNHKAVVIC
SSPSQYPTLIQELETNKDSLSTSIEFRRSCAAAAFSLAASYDSSISSWLNGQLGTSAPTVTRVYKNEFPLKYGCNPHQNP
AAILSRVGSKLPFTVLNGTPGYINLLDAANAYQLVRELRLSLGLPAAASFKHVSPAGAAVAVDLEEGLHAAYEVGNVTLT
PLSLAYLRARNADPLSSFGDFVAVSDIVDEATAKILKREVSDGIIAPGYEPAAFEILKAKKGGKFIMLEADPNFVLPDIE
YREVAGITFAQKRNDVIFSAEKHLADVQTTGAGALTDAKKRDLALAAITLKYTQSNSVGYAKDGQMIGVGAGQQSRVDCV
KLAGRKVAIWHLRQHPKVQGLAFKSTVKRQERVNARVRYIEGDMAPAELETFNALFETVPEPLTTAEKDEFLKNLTDVSL
ASDAFFPFRDSIDHATKLGVKFITQPGGSTRDGDVKSACEEFGITMAFSNLRLFHH*
>Pultimum_12295
MMDGQLDTSLHSAYEVGNVTLTPLSLAYLRARNADPLSSFGDFVAVSDVVDEATAKILKREAKKNGGFIVLEADANFKLP
EAEYREVAGITFSQKRNDAIFTDEYLKDVQTTGAGELTDAKKRDLILAAITLKYTQSNSGLAFKSSVKRQERVNARPLTA
TEKDEFLKSLDNVSLASDAFFPFRDSIDHASKLGVRFITQPGGSTRDADVKAACEEYGITMAFSNLRLFHH
>Sparasitica_01443T0
MAHIITAVASATKDVVPIRRALLSVSDKTGLLDLAKYLAAHGVELLSTGGTAKAMREAGLQVIDVSEYTQSPEMMDGRVK
TLHPKIHGGLLGVRGNKQHEDDMAKHGIKNIDLMVLNLYAFEATVASGGNFETCIENIDIGGPSMLRSSAKNHASVVICT
SPSQYMDLVAEMSAHQTGTTHAFRKRCAAAAFTLSAHYDTQISKWFNAQLGQTSDEVTRVYEPALPLKYGCNPHQNPASI
MTIKGSKLPFKVLNGTPGYINLLDAANAYQLVAEVRQALHLPAAASFKHVSPAGAAVYVPLDEKLKAAYEVGNIELTPLS
VAYLRARNADPLSSFGDFVAVSDIVDEATAKVLKREVSDGIIAPGYEPAALEILAAKKGGKFIVLEADATFVPPPMEYRE
VYGMTFAQRRNDVVFNHSHVADVQTSCAPLTESAKRDLILAAITLKYTQSNSVGYAKDGQMVGVGAGQQSRVDCVKLAGR
KVAVWHLRQHPKVAALAFKPSVKRQERVNARVRYIEGDMAPVEKTAFDAQFETVPAPLTVAEKDAYVAQLTGVSLASDAF
FPFRDGIDHAAKLGVSFITQPGGSNRDDEIKQACIEYGITMTFSGVRLFHH*
>Bnatans_92282
MAESNETSRVYNFVRNLKYGCNPHQKFAAIYTIDQKTWSNEKDQAIKDAAKDASKMPFEVLNGNPGYINLLDALNAWQLV
LELKEALNLPAAASFKHVSPAGAAVGVELDEVLADVYDVDAKSLTPLAAAYIRARHADPKSSFGDFVALSDKVDEQTAKI
LKREVSDGIIAPGYDEKALEILKQKKGGKYLILEGDVSYKPPTNEYREVYGLVFAQKRNDTVVTKKMFENVVSKNKDYPD
SAVIDGILATICAKYTQSNSVGFSKGGQMVGVGAGQQSRVDCVKLAGSKLRIWSLRQHPKVRGLKFKKGIKRVERLNARL
QYIDENDMTGPERKAWLQYFDEPPKSLTEQEKKDFLKDDLTGVTLASDAFFPFRDNIDVAAKFGVKYIAQPGGSTRDSAV
TSAADEYGMVMVHHGIRVFHH*
>Ehuxleyi_424199
MGLRALISVSDKTGLADFVKGLHAAGVSILSTGGTAKAIRDAGVPCTDVSEYTQSPEVMDGRVKTLHPRVHGGILMRDTA
ADREELSGKLGGEPIDLVVVNLYPFAATVAKGAPFDVCIENIDIGGPTMVRAAAKNHARVTILVEPSDYAGYLASLPAGP
DGSERAKYALKAFSHTATYDTAVAEWMQSQLCEGRSAVLPLKYGCNPQQKPASVRGLLSPLGPQPLPFSVLCGTPGYINL
LDAVNAWQLVKELGQATGLPAAASFKHVSPAGAAVYAPLSDDMLEVYEAAGKQLSRTAADPLCSFGDFVAVSEVVDASTA
ALLKIEVSDGIIAPGFEPEALEVLRAKKGGKYIVLQADADFAPPDEESRTIYGAQFRQRRALDVITDATLANVVTAKKEL
GEGARRDLLVAQVAIKYTQSNSVGYAKDGQMVGVGAGQQSRVDCCKLAGRKVETWYLRQHPKVRALPFKPGVKRQERINA
RVRYIEGDMPPTERAQWLTNFESEPEELTAAEKSAYLKTLDGVSLASDAFFPFRDSIDVASTRGVDYVVAAGGSVGDPEV
IAAADQYGMTMAFSGVRLFHH*
>Gtheta_EKX51261
MSTDLVKIKKALISVSDKTDLLVLAAALKDAGVQSVEVLSTGGTAKALKEAGLPVTDVSDYTGFPEMMDGRVKTLHPKVH
GALLSIRNNPEHEKACKEHGIEYIDMLVVNLYPFQATVAKGADFDTCIENVDIGGPAMIRAASKNHPSVTVITSVTQYAK
ASSSSSWLVIEEMKQHDGCTTLKTRRSLAAAAYAHTAAYDAAISTWFAEQNQETPAVVTRAYDLAFPLKYGCNPHQLPAN
IYSMSGGALPFKVLNGKPGYINLLDALNSWALVKEAREALGLPAAASFKHVSPAGAAVAVPLSDVEKQAYEAPDNLSPAA
LAYLRARNADPMCSFGDWAALSDVVDEQTANYLKTEVSDGIIAPGYTPEALAILSQKKTGSFIVLEADPNFKNPAGEIDF
REINGCVFAQRGHGDKLITPDMMKKNISTKNKDLPEGAVRDQVLATVAIKYTQSNSVGYAINGMMIGVGAGQQSRVDCVK
LAGRKVTTWWMRQHPKVLGLQFKPDVKRQARVNARVRYIEGMAEMTDIERETWAQQFTTVPEPLTPADFEEHMKKLDGVV
ISSDAFFPFRDSIDTCIKYGVKYVAQPGGSVQDEGVTEACDQYGMVQCHHGMRLFHH
>Ccrispus_546303563
MEPPTSAPAAEPQPESPGLIPIRRALISVSDKNCLLGLARVLAERGVEILSTGGTFRVLQEADIPVNDVSQYTGFPELMG
GRVKTLHPKIHGGLLAVRDDPDHAAAMEEHDILPIDLVVVNLYPFEATVAAGKSFEECVENIDVGGPTMIRGASKNFRYV
TVVTDVQQYTDVIAELDENDGATSHKLRRKLAAAAFGKLAAYDAAVAKRFSSELQQTFPDHYMISANLKQSLRYGENPHQ
LAAFYSFSGQSPGLASAEQVQGKALSFNNISDTDAAFELVSEFTCAEPVCAIIKHANPCGVASGVTAQDAYLRALACDPT
SAFGGIVALNVTVDLHVAEEIAKVFTEVVIAPDATVEALEILSKKKNLRVMLTGTMPDPEGTGMTFKSVSGGMLLQTRDN
GTRDEDDVTVASKKVPTDEEMKNLLFAWKVCKHVKSNAIVYVRNMATVGTGAGQMSRVDASRIAAWKAEEASSNAEEEES
RTVGSVVASDAFFPFADGLLAAADAGATAVIQPGGSKRDAEVIAAADERGIAVVLTGMRHFKH
>Cmerolae_CML194C
MRHDAGLALPFVTTVNHLFAADHTAPKLRSGLACARLSGPADHRRRRCSLSPRAARTRAPSFGRHASMDLGQPSDTKTED
SLGKDKAEKGLQKIRRALVSVSDKASLREFAQFLVGHNVEIISTGGTAEKLRGYDVPVIDVSEYTSFPEILDGRVKTLVP
KIHGGILGVRGNASHEEAMKLHSIEYIDLVVVNLYPFEETVRNDGSYEACIENIDIGGPTLIRAAAKNHASVTVVTDVHQ
YSDVMADMNDHDGCTTLSLRKRLAAVAFSLCASYDSSIAAWFMEGLGKPFPDRITISGRLKQRLRYGENPHQPAAFYMDM
RGTICPGVATAEQVQGKELSYNNILDTDAAFRLVSEFTEPACAIIKHSNPCGCATGVSTEDAYLRALACDPISAFGGIVA
LNRKIDKAVAEQITKAFTEVVIAPDASAEALEVLSEKKATRVLLTGAMPDPRAQLQSFRSVMGGFLVQALDTKMVTTEEL
KIVTKRTPTENEMRDLLFAWKVCKHVKSNAIVYARDGATVGIGAGQMSRVDASRIAAWKAQEASRQAEEDTSRTAGSVVA
SDAFFPFVDGLVAAADAGATAVIQPGGSKRDAEVIAAADERGIAMVFTGIRHFLH
>Gsulphuraria_545709129
MLQHASPTALPLSFIGNFIYFSNSLTGSTKISRRIPIGTKVRCFNVRSNRNPLLMTGVQERTTSKESDYALVKIKRALIS
VSDKSCLIDVGKALEDLGVEILSTGGSARKLRENGLKVTDISDFSGFPEILGGRVKTLHPAIHGGILMRRDVATDEEEAK
THQIHEIDLVIANLYPFEEACMESDLSHCIEQIDIGGTVLIRAAAKNHRWVTVVSEISQYPELLSELSEFDGCTRLDFRK
KLAARAFARCASYDAVIAERFFQETHENELPPVLTVTAMLQQELRYGENPHQKAAFYVKQCQKRPLPGVASAEQIQGKEL
SYNNIADTDAAFQLVCEFEEPAVAIIKHSNPCGAAVGVSAEDAYLKALSCDSLSAFGGIVACNRTIDLAAAEAITKIFTE
VLIAPDATTEALSVLSCKKNLRVLLTGSLMDMRESMPTFRSVNGGILYQTSDNGHIGKDDLQVVTKRVPTQTELEDLLFA
WRICKHIKSNAIVLAKNKATVGVGAGQMSRVDASHIAIWKATEAAKATDEAHSRAVGSVLASDAFFPFEDGLVIACEAGV
QAVIQPGGSKRDEEVIAAADRYGISMVFTGMRHFRH
>Ppurpureum_3395_9
MSRMRAKPTSAAAGSGSQSTQDVETDEAPSAAGEKMVKIRRALVSVSDKTSLVELCRMLSEMGVEIMSTGGSAKAIAEAG
IPVVEVADYTGFPEMMDGRLKTLNPKIHGGLLARRDNEEHMSQLKEFDMKEIDLVVVNLYPFEATVARGADFGTCVENVD
IGGPTMLRAAAKNHEFVTVITDVDQYSELLAELTENDCQTSLALRRKLAAMVYAKTAAYDAAISSWFAGQLSSGFPGRLT
LSASLKQSLRYGENPHQRAAFYLDDQQAGRAGVASAEIVQGKELSYNNISDTDAAFELVSEFEEPVVAIIKHANPCGVAV
GVNPQDAYLRALACDPISAFGGIVAFNRTVNKEAAEAVTEIFTEVVIAPDATAEALAQFATKKNLRVLLTGSMPDPREKS
MTLKSVSGGFLLQDRDSGVVMEEDLQVVTKRAPTEHEMKNLLFAWKVCKHVKSNAIVYAKGLSSIGAGAGQMSRVDSAKI
AARKAEEASQNAQEDVVRTMGSVCASDAFFPFADGLEAVIKAGATAVIQPGGSKRDADVIAAADENNVAMVFTGMRHFRH
*
>Pyezoensis_20550_g5049
MVRVRRALLSVSDKTSLVGMATYLSENGVELLSTGGTAAALRAADLPVVDVADYTGFPEMLDGRVKTLHPKVHGGLLGIR
DSADHVDAMAAADILPIDLVIVNLYPFGETVARGAPWAECVENVDIGGPAMVRAAAKNHSHVTVVTDVSQYAAVXXGVAL
PQDGVAGVAGGGGSRGVASAEQIQGKELSYNNISDTDAAWALAAEFDPATDGPAAVVVKHANPCGVATGETAEAAFTRAL
ACDPLSAFGGIIALNVAVDKAAAEAIAGLFAEVLIAPDVSGAAAEVLAKKKNLRVLLTGGLPPRDAAAGLLLKSVSGGFL
LQGADTAVASSASVRVVTKRAPTDAEMRDLLFANRIVKHVKSNAILFARDGRAVGTGAGQMSRVDAARIAAWKAGETGRE
AGEAEGARTAGSVVASDAFFPFADGLVAVADAGATAVIQPGGSKRDAEVIAAADERGMAMVFCDFRTFKH
>Cparadoxa_00090
MIRSACKNHRSVVVLTDAAGDDGGVPAEDGGGGLLADGGTGATLPERLSTSGTLKQTLRYGENPHQAAAFYGGGKELSYN
NLNDTDAAFELVAEFTEAPACAIIKHANPCGVAVGATLHEAYLKALKSDPVSAFGGIIALNRPLDEATAKEIAKLFVEVV
IAPGVDEAARAIMAPKKNVRVLVVERMPEPREAGMTFKSLSGGFLFQNRDNGRVTAADCKTVTTRGPTEQELKDLMFGFV
VCKHVKSNAIVYVKDGMTVGIGAGQMSRLDSTRVAGSVAASDAFFPFPDGLLTLAEAGCTAVIQPGGSVKDDDVIAAANE
KGLAMIFSGMRHFRH*
>Creinhardtii_30792399
MAAMQSLRSAKSVASVRSEAQVPAAVQPRVVAKPLLAGRPAVADSSSLLVGRAARQMLRATAAPPSPSSSSAAGAASTGK
PRALISLSDKTNLDMLVKGLKELGIEIVSTGGTATTISNSGVPCIKVEDVTGFPEMLDGRVKTLHPAVHGGILAIRDKPE
HMAAIAQHNIGTIDLHCSSYDAQVSEWLWKQVGSGPAPQMTVPLQLEATLRYGENPHQAAAFYTDSSLREAGAGGVATSV
VHWGKEMSYNNYLDADAAYQCCCDYTEPSCVIVKHTNPCGIASRADLREAYRLAVRADPISAFGGIVAFNRPVDAELARE
IREFRSPQDNETKMFYEIVIAPGYTPDGLEVLKGKSKNLRILEAQPRAPSGLSLRQVAGGWLWQDADSLQPEAITFTCVS
EAQPTQQQLEDLKFAWRAVKHVKSNAITIAKDGKLLGMGSGQPNRVNSVRIALEKAGAEVAGSVLASDAFFPFSWNDSVE
IACKAGVSAIVHPGGSLRDQDAIDVCNKYGVVLLTTGVRHFRH*
>Csubellipsoidea_27391130
MSSAQASTSGAPKKALISVSDKTGLVELAKGLSELGYEVVSTGGSASAIEAAGVPVQRVEELTGFPEMLDGRVKTLHPGV
HGGILARRDLPEHLDAVGKHNISLIDVVVVNLYPFRQTVTAAEAPSFETAVENIDIGGPAMIRAAAKNHEHVTVVVDPSD
YQELLEGLKSSGGASLEARKKLAWKAYQHTATYDSTVAEWFWSQIGGEEPAPELSVPLRRVSGLRYGENPHQPAAFYADL
SLAEAGRGGIAGAIQHHGKEMSYNNYLDGDAAYSAVSDIPGPACVVVKHTNPCGAATRDDLLDAYRLAVRADPISAFGGI
VAFNRPVDEALAAEIREFRSPTDGETRMFYEIVIAPGYTPEGLAKLKGKSKTLRILEAPLRAPSGRSLRQIAGGWLYQEA
DSLTPEEIEFTSVSETKPTEQQLEDLKFAWRIVKHVKSNAITVAKDGRLLGMGSGQPNRVKSTEIALEKAAEDVEGSVLA
SDAFFPFSWNDSVEKACQAGVKAIAHPGGSLRDQDAIDCCNKYGVALVTTSVRHFRH*
>Vcarteri_23127323
MACMQRVQKSVAARGDQQVASAVAIQPRISAKPLLAGRPIVADSSALLLVGRAARQQLKATAAPPAPAPSSMPSKAMTGK
PRALISLSDKTNLDMLVKGLAELGIEIISTGGTATAIQNAGVPCAKVEDVTGFPEMLDGRVKTLHPAVHGGILAVRDKPE
HMAAIAQHNIGTIDLVIVNLYPFRKTVTSDPAPPFEVGVENIDIGGPAMIRAAAKNMAHVAVVVDPADYPQLLEALRGRQ
AGAEGAEAALSDLRKKLAWKAFQHCSSYDAQVSEWLWSQVGSGPAPQMTVPLQLAQALRYGENPHQAAAFYTDSSLREYN
AGGVATSVVHWGKEMSYNNYLDADAAYQCCCDYSEPTCVIVKHTNPCGIASRGDLREAYRLSVRADPISAFGGIVAFNRA
VDADLAREIREFRSPQDNETKMFYEIVIAPGYTPEGLEVLKGKSKNLRILEAKPRAPSGLSLRQVAGGWLWQDADSLSPE
GISFKCVSEAQPTSQQLEDLKFAWRAVKHVKSNAITIAKDGRLLGMGSGQPNRVNSVRIAIEKAAGEVQGAVLASDAFFP
FSWGDSVEIACKAGVKAIVHPGGSLRDQDAIDCCNKYGVVLLTTGVRHFRH*
>Athaliana_19639840
MLSSAATATSVSARSGDILCGLFRKKSVAPFRFTQPVYRTSLCPSFVAVRAMAESQTAQRNQPQSSGSSGEKQALISLSD
KRDLASLGNGLQELGYTIVSTGGTASTLENAGVSVTKVEKLTHFPEMLDGRVKTLHPNIHGGILARRDVEHHMEALNEHG
IGTFDVVVVNLYPFYEKVTAPGGISFEDGIENIDIGGPAMIRAAAKNHKDVLIVVDSGDYQAVLEYLKGGQSDQQFRRKL
AWKAFQHVAAYDSAVSEWLWKQTEGKEKFPPSFTVPLVLKSSLRYGENPHQKAAFYVDKSLAEVNAGGIATAIQHHGKEM
SYNNYLDADAAWNCVSEFENPTCVVVKHTNPCGVASRDDILEAYRLAVKADPVSAFGGIVAFNVEVDEVLAREIREFRSP
TDGETRMFYEIVVAPKYTAKGLEVLKGKSKTLRILEAKKNDQGKLSLRQVGGGWLAQDSDDLTPEDISFNSVSDKTPTES
ELADAKFAWLCVKHVKSNAIVIAKNNCMLGMGSGQPNRVESLRIAFKKAGEEAKGAALASDAFFPFAWKDAVEEACQMGI
GVIAEPGGSIRDQDAIDCCKKYGVSLLFTNVRHFRH*
>Ppatens_28235334
MDELGSLMRKDVKGKRSKVKKPKPAAGRGKPLSLAQRVKKLSAKKKKNRVTKALISVSDKTGLIPFARRLAAAGVEIIST
GGTASLLKEAGVPVIGISEDTGFPEILDGRVKTLHPNIHSGLLAVRDNEAHHKQLTELAIETIDLVVVNLMLAFEEAIEN
IDIGGPTMLRSAAKNHAFVSVVVDAADYETVASEIEANQDTTLETRRKLAAKVFRHTAAYDALISRYLSEQVGELLPESF
TVTYEKAQDLRYGENPHQRAAFYREPLAGTASIAYAEQLHGKELSYNNINDADAALAIVREFSEPAVVAIKHSNPCGVGI
GTTIREAYQKAYEADAVSIFGGIVAANRTIDRDTALAMKEIFLEIILAPDFTEEALAVLTEKKNLRLLRIPTLNEASVKA
NHFRVAPVAGGALVQDYDLKQLEESEVRVVTDREPTAEEMEQLKFAWKVVKHVKSNAILLAKDNRTVGVGAGQMNRVGSA
KIAIEQAKDLAKGSVLASDAFFPMSDTVEAAAAAGITAIIQPGGSVRDQESIDACNRFGIAMIFTGTRHFKH*
