# Supplementary material for: Saccharina genomes provide novel insight into kelp biology
Source: Nat Commun. 2015 Apr 24;6:6986. doi: 10.1038/ncomms7986 (PMC4421812; doi:10.1038/ncomms7986)
Supplement: Supplementary Data 1 — The 41 ortholog genes used for constructing phylogenetic tree [file ncomms7986-s2.zip › tree_data/G_4268.faa]

>Sjaponica_08955
MGFTRFVEIGRVVLVNYGPHEGKLAVIIDVADNNKALVDGPDTGVPRQMIPFKRLSLTDFTLPIQRNARAGTISAASKEL
DLVAKWDASSWAKKKARKVKRANLTDFDRFKVMVARKQKSAIIAKKVTELQAAA
>Esiliculosus_0118_0023
MGFTRFVEIGRVVLVNYGPDEGKLAVILDVADNNKALIEGPDTGVPRQLIPFKRLALTDFKLPIQRNARIGTIKAAAKEA
DLYAKWEASSWAKKKAKKVKRAQMTDFDRFKVMVARKQKSAIIAKKVAELQAAA
>Ngaditana_00519
KIKFLVAHGMLTLQLSATALWRLGVSSATRIPASSSQPLCCLRVLACPPSCPLYTTTSHRYSCSFSEASVKMVKLFTRFV
EIGRVVLVNYGPDYGKLATIIDVVDGNKILVDGPDSGVLRQVIPLKRVSLTDLKVKIPRNAREKTLKKAWATEKIVARWE
QTTWCKKLVAKAKRAALTDFDRFKLMVARKEKSAIIKKHVK
>Noceanica_11541_1
MVQLFTRFVEVGRVVLVNYGPDYGKLATVIDVVDGNKVLVEGPDSNVTRQVIPLKRVYLTDLKVKIPRNARAKTLKKAWA
TDKIVARWEQTTWCKKLEAKAKRAALTDFDRFKLMVARKEKAAIIKKHLK
>Aanophagefferens_28296
FSRFVEVGRVVLINYGPDEGKLATIIDIVDGNKCLVDGPATKTGVARQVIPFKRVALTDIVVKIPKNARQKTLNKAWDEA
DVLAKWDASSWAKKLAAKKKRASLTDFQRFQLMVARKQRSAIVAAKVKEMS
>Ptricornutum_25577
MPFHRYVELGRVVLINYGPEAGKLATIIDIVDQNKCLIDGPESITGVTRQVISYKRLALTDLKVDIQRNARQKSLLKAWT
EADTMNKWESSSWAKKLTARKTRAGLSDFDRFKVMVAKKQKTAIIAKKMAELA
>Tpseudonana_39499
MGFSRYVEVGRVVLITYGPDAGKLATVIDVVDQNKCLVQGPEEITGVKRQVIPYRRIALTDLTVKIQRSARAKQLKAAWA
EGDTLAKWEGSSWAKKLDGKSKRAALSDFDRFKVMVAKKQKSRIIAQKIKELKA
>Alaibachii_CCA20885
MTFTRFVTIGRVALVNYGPDCGKIATIIDVLDENKALIDGPESVTGVRRQVIPFKRLALTDLVVQVPRQPREKTLKQALQ
KGSIVEKWNNTAWAKKLSKKVTRAQCNDFDRFKTMIARKQKSTLIKKSLAASRKN
>Pinfestans_15723T0
MTFTRFVSIGRVVLINYGPDAGKIATIIDVVDENKALVDGPFSVTGVNRHVINFKRLSLTDLTVDIPLQAREKTLKKALA
KADTLAKWEASIWAKKLHNKKTRAELSDFDRFKAMIARKQKSSLVKKAVAAARKAN*
>Pultimum_05687
MTFTRFVSIGRVALINYGPDSGKIATIIDVVDENKALIDGPFSVTGVNRQVISFKRLALTDITIKIPRQAREKTLKKALA
AEKTVEKWNSTTWAKKIANKKTRAELNDFDRFKTMIARKQKSALIKKTIAAARKN
>Sparasitica_10238T0
MTFSRFVTIGRVALINYGPDAGKLATIIDVVDENKCLVEGPYSVTGVNRHVISFKRLALTDLTVKIPRQAREATLKKALI
KADTLNKWAATAWSKKMEAKKTRAGLNDFDRFKAMIARKQKSSLIKKAAAAAKKN*
>Bnatans_47349
MPSRRSFAEIGRIVCINYGKDNGKIGVIVDMCDSMTCLIDGPSVERKLINFRRLAFTDIKLPIMKRLRSSLLYKAWTEAG
IDEQFAKTTWGQKIANQNKRKELTDFDRFVVKTLKAKKNKIIAKKVKELKAKK*
>Ehuxleyi_441392
MTFKRFVEVGRVCLITYGPNEGKLCTIINMIDQGHVLVDGTGAGEAGCTRMGISVKRLMLTDLTVSISLNSTRKKLKAAW
EAEGTLAAWEATSWAKKRARSAARKQLTDFGRFEAMLARKERSAARKAKM*
>Gtheta_EKX52819
MSDENRRLVEAGRVCLVNYGPLVGKLVVIVTIVDGKVALVDGPSATNPVKRQLMPLKRLSITPIKCSIPAGARVKTLEKA
YKDAEVEKKWAESSWAKTIARKAAKAKLSDFDRFKVMVARKTRARVVNKAIKAMKK
>Ccrispus_546312267
MTFTRFVETGRVAIINYGPHVNKLVIIVDILDQSRVLVDGPTCGLRRQVFNVKRLALTSIKVDGLERAAATDVVKAAYEA
ADVDATFAKSGWGKKIDSKAKRAALDDFGRFKVMCARIQKGKKVREQLEKLKTAA
>Cmerolae_CMH065C
MAFKRFVEVGRLCIISYGEHADKICVIVDIQDQGHVVIDATADSGVPRTVINVKRLKLTDVVVKLPRACKTSVVRKALEA
QQAVQRFRETAWGQKVEKQRVRARLTDFDRFRVMVARKRRSQLIKHELGRLRSETKTSAS
>Gsulphuraria_545704656
MVFKRFVEVGRVVLVTYGEHRGKLGVIVDVVDQNRVLVDGPQTGLPRHTINFKSLALTPFQVKIQHGSRTGVVRKALEEK
KLMEQWKSTLWYKKLCSRENRRKLGDFERFKLMIAKKKKAAMVNGQVKKLKSHS
>Ppurpureum_3540_2
MGFARFVEVGRVVLVEYGTGFGKTAVIVDVLDQNKCMIDGPTTGVARQLIAYKRIALTDFTIEIPRGASSAQLEEAIKAN
DVLAKFAATSWGKKLDKQRKRAELNDFDRFKLMVAKKEKSRLIAKEYKKLKKAAKV*
>Pyezoensis_6860_g1583
MPYARFVQIGRVCLVNYGPYRGSLVVVVNVLDHNRVLAEGPTSKVPRQVLQLTRLSLTDLMVPIQLGARSSTLAAAYAKA
GTDDAWAASSWGKKLASRSKRAQLTDFDRFKVMVARKTKASAINKQVKVLKRSAA
>Cparadoxa_05235
MRPSRSRTRASFRSGGESAVALINYGKDTGKLGVIIDVLDQNRVLIAGPTGSGVIRQQMPIKRLMLTDYTVNAGRGARLK
ALTKSFEKAEVNKKFQATAWAKKIGHRAQRANSTDFDRFKIMLLKKKRSSIVNKEFAKLKKGASGKAAKKPAAKPAAKPA
AKPAAAAPAKKK*
>Creinhardtii_30782128
MPFKRYVEIGRVALINYGPEFGKLVVITDVIDQNRALVDFPEQERRVVNFKRLAITDFKVDIKRHAVKKDLKKALADADV
VAKFAASSWGQKLAKQAAKAATTDFDRYKATVAKAKKARAVRKVLNGLKKTAAPKKK*
>Csubellipsoidea_27390364
MPFSRYVEIGRVALINYGEEYGKLVVISDVVDQNRALVDRPDEVRRIINFKRLVLTDFKIEIPRLAKKKVLSAALEESDV
FSKFENSTWGKKLAKRALKTTQTDFERYQAAVARKKNSAAVKKVFNKLKSASE*
>Vcarteri_23129423
MPFKRYVEIGRVALINYGPEFGKLVVITDVIDQNRALVDFPDQERRVVNFKRLALTDFKVDIKRHAPKKDLKKALVEADV
VAKFKASSWGQKLAKQAAKAEMTDFDRYKATVAKAKKARAVRKVFNSLKKSAK*
>Athaliana_19639021
MGFKRFVEIGRVALVNYGEDYGKLVVIVDVVDQNRALVDAPDMERIQMNLKRLSLTDIVIDINRVPKKKVLIEAMEKADV
KNKWEKSSWGRKLIVQKRRAALNDFDRFKIMLAKIKRAGIVRQELAKLKREIAA*
>Ppatens_28255192
MVFRRFVEIGRVALINYGPQHGKLVVIVDVIDQNRALIDSPDMVRTQINFKRLSLTDIVIEISRMPNKKALKEAIEKGEV
YSKWENSAWGKKLAVRQKRASLNDFDRFKVMVARVKRSSIVRRELGKLRREKA*
