# Supplementary material for: Saccharina genomes provide novel insight into kelp biology
Source: Nat Commun. 2015 Apr 24;6:6986. doi: 10.1038/ncomms7986 (PMC4421812; doi:10.1038/ncomms7986)
Supplement: Supplementary Data 1 — The 41 ortholog genes used for constructing phylogenetic tree [file ncomms7986-s2.zip › tree_data/G_427.faa]

>Sjaponica_04988
MPTLGVNRDDLFDALGQVYTEQEFDELCFEFGIELDEVTSEANELEKQSQGGAAAAGGTAGASTDVVYKIDIPANRYDLL
CIEGLARALRVFLDKEESPVFHTVEPAGGASARQKMTVGSGAASIRPYVVCAVLRGVTFDAKSYKSFMDLQDKLHQNICR
RRTLVAIGAHDLNTVKGPFRYDAVPPSDIEFVPLTPSDKGALKAKALLDFYNTDPSVKHLKPYTPIIYDSEVYPVIKDSN
GDVLSLPPVINGHLSRIRLETTDVFIECTATDLTKANIVLDTMVTMFSQYCGDKFSVEPVDVTYDESGETQTTPLMSTRT
EKASVKEICSIIGVEIELEEICRLCTKMQLGPAEAIEMEGEGGGEPGVKVTVPPTRSDILHPVDVIEDVAIAYGFNNIPT
TLPATLTVGGHQPLNNFGDLLREEISRAGYTEMLTHGLCSRDENFKMLRREEEPCVSLSNPKHVEYEVVRTSLLPGALKT
AQFNRAMPVKDGVRLFEISDVVLRDDSCDTGARNCRRLVATYMGPTAGFEIIHGLVDRIMSLVQVAPTEDYSGSDPRARL
GGPWRANMRYRIQPVDRPTFFPGRCADVILEVKGSEKDSKWEETRLGSFGMLHPEVLKAFELRDPSSAVEMDLEPLM
>Esiliculosus_0024_0158
MPTLGVNRDDLFEALGHVYTEKEFDELCFEFGIELDEVTSEAIELEKQSQGGGRAGGAGAASTDVVYKIDIPANRYDLLC
IEGLARALRVFLGKEDSPVFRTVEPAGGAGARQKMTVGSGAAKIRPYVVCAVLRGVTFNSKSYKSFMDLQDKLHQNICRR
RTLVAIGAHDLNTVKGPFRYDAVPPSDIDFVPLTPSDQGTFNAKALLDLYNTDPSVKHLKPYTPIIYESEVYPVIKDANG
DVLSLPPVINGHLSRIRLETTDVFIECTATDLTKANIVLDTMVTMFSEYCGDKFSVEPVDVTYDDNSGDVKTTPLLSTRT
EKASVAEICSIIGVEIEEEEICRLCTKMQLGPAEVVEMGEEEGGKGIKVTVPPTRSDILHPVDVVEDVAIAYGFNKIPTT
LPATLTVGGHQPLNNFGDLLREEISRAGYTEMLTHGLCSRAENFKMLRRQEEPCVSLSNPKHVEYEVVRTSLLPGALKTA
QFNRAMPVKDGVRLFEISDVVVRDDSCDTGARNCRRLVATYMGPTAGFEIIHGLVDRIMSLVQVAPSEEYSGNDPRARVG
GPWRENMRYRIDPVDRPTFFPGRCADVLLMVKDTEEGGSAGWREIRLGSFGMLHPEVLKAYDLRDPSSAVEIDLEPLM
>Ngaditana_06570
MPTISLVRDDLFNALGKSYTDDEFQDVCFAFGIELDEITTEGELASKDAGSKGKCGPDGGAVVYKVDVPANRYDILCMEG
LTRALRIFLELDKAPSYRKVEPTDNGGTRTVMSVEASTASVRPFVACAILRDMTFDPLVYKSFIDLQEHLHRNICRRRTL
VAIGTHDLDTLRGPFRYTAADPASIQFSPLTSDDGRVFNAKELLDFYRTDESAKHLSPYTDIIYEAPRYPVLYDSRGTVL
SLPPVINGRHSRITLQTRNVFIECTATDKTKANIVLDTVVTMFSQHCARPFTVEPVDVVYEGPELSVETTPLLSTRKVAA
KMSEIEGLVGRDLGPELVCQLCNKMQLGPASYHAETDTVVVTVPPTRSDVLHAVDVIEDVAIAFGYNNLPIKVPGTLTVG
APLPINAFSDLLRDEIARAGYLEVLTHGLCSRAENFAKLRRPETKAVSLSNPANEEYEIVRTTLLPGLLKVLQHNRAAQV
KDGLRFFEISDVVLRDDHTDVGAKNIRRLVASSTSMVAGFESIHGLVDRVMLLVQIGPTEAYAGNSMRGEERMAVLKDKI
QYYIVPSDDPAYFPGRCADVILVEDGKKSKPLKVGTFGVLHPEVLKAYDIPFPTSMLEIDLEPLM
>Noceanica_7064_1
MCMVMRGVEKPGSVTITSSVTGAFKSNAATRNEFFSLIKSDLCFDFGIELDEITTEAELASKEGSSSKGKDGTVGGAVIY
KIDVPANRYDILCMEGLSRALRIFLELEEAPVYRKIEPTWNGGVGGRMTMTVEASTAAIRPVVVCAILRDVAFDPLVYKS
FIDLQEHLHRNICRRRTLVAIGTHDLDTLKGPFTYTAAGPTSIQFSPLTSEDGQIFNGKELLDFYRTDESAKHLKPYTDI
IYDAPLYPVLYDSQGTVLSLPPIINGRHSRITLASRNVFIECTATDRTKANIVLDTMVTMFSQHCAQPFTVEPVDIIYEG
ENRRVETTPLLSSRQVTAKMTDVESMVGRELGAELVCTLCKKMQLGPASYDRATDSVVVTVPPTRSDVLHAVDVIEDVAI
AYGYNNLPIKVPATLTVGKPLPINAFADLLRDEVSRAGYLEVLTHGLCSRAENFTKLRRPEAPAVSLSNPANEEYEIVRT
TLLPGLLKVLQHNRAIQVKEGLRIFEISDVVLRDEETDVGARNVRRLVASYTCMTAGFESIHGLVDRVMLLLQVGPTEAY
AGNSMRGEERMAVLKEGMQYYIQPSENPTFFPGRCADVMLVKKGNEGKPEKIGTFGVLHPEVLKSYDIPFPTSALEMDLE
PLM
>Aanophagefferens_58678
MPTVGLNRDDLFERLGKTYTQEEFELLCFEFGVELDDVTSEAEAASKMGMDAATIKAKGLSSAVEYAIDVPANRYDLLCM
EGMARALRIFLGLEPTPQFELVEPEKRYTMTVDSDSTNAIRPFVCCAVLRGVSFEDPRVYKSFIDLQDKLHQNICRRRTI
VAIGTHDLATLTPEFTYAARAPETIDFVPLTETDKSWKAKALLDHYKAAAECKHLKPYCGIIYDAPNYPVIRDAAGVVLS
LPPIINGRHSRIQAHTTDVFIECTATDEYKANVVCNTMVAMFSEYCAFKVEPVDVVYTSNGAVTRTVATPDLAPRSMTAK
LDDIRGVVGLTDAELTARGACALAEKMQLAPATYDAATDEVTVAVPCTRSDILHAVDVAEDVGIAYGYNNVPEKLPKTTT
TGGPTRLNAFSDLLRDEVSRAGYVEILTHGLCRLDEQFDKLGHGDRADEKAKAVTLSNPSSEEFEIVRTSLLVGALKTLQ
HSKSHAVRGGLKLFEVSDVVARDAAADVGATNARKLVATYTGATAGFEVIHGLADRILACARVHYAVDPVDDPTYFPGRC
AHIVLVASDGAKTPIGTMGIVHPAVLANFDIDYPTSAIELDVEALAGCRACPPCGC
>Ptricornutum_27709
MPTLSVEKDLLFRHLGRTYTDKEFDELCFEFGVELDEVTSEVEEAQKSATVKLSKSQLESLSAAIVYKIDVPANRYDLLC
VEGLSRALQIFLGDVDAPEYRRLDGVSDAAQRVTMTVHKAHTDQIRPFVVCAILRNVTFDEERYASFIDLQDQLHRNLCR
QRTLVAIGTHDMDVVQGPFFYDARAPTDISFVPLTPNDKSYVANELLEFYETEPAAKHLKPYVPIIKDSPLYPVIVDSNE
TVLSLPPIINGSKSKITLDTKNVFIECTATDLTKANIVLDTMVTMFSGYCEVPFTVEPVLVQYQENDKIVSSYVTPVLSS
RQETAKVDFCNSLIGIQITPQEMQALCNKVQLGPAQLLENDTVLQVTVPPTRSDILHPVDIAEDIGIAYGYNNIRRRVPT
TNTVGGEFPLNQTGDLLREEIGRAGYVEVLTHGLCSVRDNFTALQRPVTAAVKLSNPANVEYQVVRTTLLPGLLKTLQHN
KSASFTGGFKLFEISDVVLPDSENVMTETIVGAKNSRRLAAVYAGPTSGFEIIHGLVDRVMTLLEIAPEEAYIANSAKSD
EEEYRVAREGWTYTIASLSESDPHVNTYFPGRAAAILLTKPNATSSCVVGTFGILHPDVLANFDILYPSSCVELDLEALM
>Tpseudonana_33046
MPTVAVERSALFTHLGRTYTDEEFDELCFEFGVELDEITSEREEATKSSTVKLSKDQIASLSNEVVYKIDVPANRYDLLC
IEGLSRSLKVFLGDMEAPTYEIREASDEKSSIMTVKTSTTSTIRPFVVCAILRDVTFDEERYQSFIELQDQLHRNLCRQR
TLVAIGTHDLDEVQGPFVYDARPPKDINFIPLTHTDEGRAFDGASLMEHYETEASCKHLKPYVPIIKDSPLYPVVLDSQE
TVLSLPPIINGSKSRITLNTKNVFIECTATDLTKANIVLDTVVAMFSEYAAIPFSVEPVTVNYVNDDNTVVNSYVTPQMY
TRKETTSVKFVNSLIGINVDPESMAQLCNKIQLGPARLLSATSEEEGPILEVTVPPTRSDILHAVDIAEDIGIAYGYNNI
VKTIPQTCTVGGEQPLNKLGDLLREEIGRAGYIEVLTHGLCSIKDNFTALGRPVTAAVSLSNPANVEYQVVRTTLLPGLL
KTLQHNKSMSFTGGFKLFEISDVVLADDKHVMTETIVGAKNARRVCATYAGPTSGFEVIHGLVDRIMTLCEIAPEEEYAG
ESDVSGTYFPGRAAEILLTSPNGGNRVAVGTFGILHPTVLESFDINYPTSAVELDLEALL
>Alaibachii_CCA27490
MPTVSVERDLLFQAIGKTFTDEEFDHLCFEFGIELDDITNEKQLKQREAQNSKDTSDQYSESVLYKIDVPANRIDLLCLE
GISRALRIFMNIEDPPAYSLRVFSGQEPVQFRVKAATKLARPYIVAAILNNVQLTQERYDSFIDLQDKLHQNICRRRTLV
AIGTHDLDTIKGPFTYTALPPEEIQFVPLTQSCSYDAKALLDLYRTNPEYKHLKPYTDIIYDKEVYPVVMDSNDVVLSLP
PIINGEHSKISVKTRNILIECTATDLRKAKIVLNTMVTMFSQCCESPYCIEPIQIVYEESSSCDEIVPNLESRQVNVAIQ
DVYSMLFGQQEPLELDVAHMCKLCDKMQLCARVADDGKELVVQIPPTRSDILHPIDVIEDIGIAYGFNNIPHTIPKTMTY
GAPQPLNKLTDQLREEISRGGFMELLTHGLCSHDENFKYLNREDDDTSAVVLRNPATIEFEVVRTSLIPGVLKTIQNNKS
LSFKDGLKLFEISDVVLLDPNSDVGASNVRRICAAYTGLTDGFEIIHGLVDRIMLLVGFRNVVEAPDIVSKLDIYYSIDP
SSHPTYFPGRCADVILHSFGKTQCLGSFGVLHPRVLGSFELTHPTSTLEINLDPLV
>Pinfestans_00302T0
MPTVGVKRDELFAAMGQTYTDEEFDVLCFEFGIELDDVTSEKQLKQRETKGQGKDHSEHSDAVLYKIDVPANRYDLLCVE
GIARALRIFLEKERPPVYTLTPRAEGAHSITVKPNTKLVRPYVVSAVLRDVTFTQERYDSFIDLQDKLHQNICRRRTLVA
IGTHDLDTIEGPFTYNALPPNEISFIPLSQTKEFEAKELLDFYRTNPEVKHIKPYTDIIYDSPVYPVITDKNGVVLSLPP
IINGEHSKISLDTKNVFIECTATDITKAKVVLNTMIAMFSEYCAKPFTVEPVQINYEDQSVNENELTPNLSERPVEVQIK
NIYSMLFGKGEPVNLDVDRICKLCDKMQLDAKPSGNGKTIIAEVPITRSDILHPVDVIEDVGIAYGFNNIPLTIPQTQTI
GMAQPLNKLGDHLRDEISRAGYIELLTHGLCSHKENFEYLNREDDGHSAVVLSNPATVEFEVVRTSMLPGVLKTIQNNKA
MSIKEGLKLFEISDVVVIDDNTDVGAKNVRRICAAYTGPTDGFEVIHGLVDRIMQLMGIPSALEMPAGTKEYYTITPAEE
RTYFPNRCAYVTLQKEDAKPLRLGTFGVLHPQVLKNFDLLNPTSVLEMDLEPLV*
>Pultimum_08189
MPTVGVKRDELFAAMGQTYTDDEFDHLCFEFGIELDDITSEKQLKQREQGSSKAHDDVSDAVLYKIDVPANRYDLLCVEG
IARALRVFLQKERPPVYKLLIRPFVVSAILRNVQFTQERYDRSNKETARPPTEIKFQPLSQKREFDAKELLDFYRTNVDS
KHLKPYTDIIYDSPVYPVITDKNGVVLSLPPIINGEHSKISLNTKNVFIECTATDITKGKIVLNTMIAMFSEYCAEPFTI
EPVSIVYEDEAEENEVTPDLSNRTVEANVKDIYSMLFGKKEPINLDLKRICELCDKMQLSAKASSDGQRIIVEVPPTRSD
ILHAVDVIEDVGIAYGFNNIPLTLPSTQTIGQSQPLNKLGDHLRDEISRAGYIELLTHGLCSHDENFKFLNREDDGTTAV
VLSNPATIEFEVVRTSMLPGVLKTIQNNKSMSVKEGLKLFEISDVVVLDNNSDVGAKNVRRICASYTGHTDGFEVIHGLV
DRIMQLMGIPNLLEDPSAAATLPQYYAIAGSADNTFFPGRCADITLFKQGEAPLKLGTFGVLHPDVLRNFELLHPTSIVE
MDLEPLV
>Sparasitica_07395T0
MPTVGVKRDELFAAIGQRFSDEEFDHLCFEFGIELDEITSERLMKEKEQGAKAAAGADDTVIYKIDVPANRYDLLCVEGI
ARALRVFMQKELPPIFRVIEPKTMHVITVKKNMGLETMRPFVVSCILRDVTFTQERYDSFIDLQDKLHQNICRRRTLVAI
GTHDLDTISGPFTYEGRAPENIRFVPLSQTREFSARELLDHYRTSADCKHLKPYTDIIYDFPTYPVIYDKNETLLSLPPI
INSEHSKIKLSTKNVFIECTATDITKANVVLNTMIAMFSQYCAAPFTVEPVEIVYEHDGHKETTPNMSNREVVTKVKDIQ
SMLFGTKEPIDLDVERICKLCVKMQLQATYLAESHSIKVQVPPTRSDILHPVDVMEDVGIAYGYDNIPVTQPPTLTIGQP
QPINKLGDHLRDEISRAGYMELLTHGLCSHDENFKFLNQKDDGKTAVVLANPSTIEFEVVRTTMIPGVLKTVLNNKSMSF
KDGVKLFEISDVVVLDDATDVGAKNVRRLCGLYTGNTDGFEVIHGLVDRVMQLLGIGCSLEVGHDKDLFYTMVPSSNATF
FPGRCADIVLTRNGETLKLGTFGVLHPVVLEHYELLYPCSVVEMDIEPLV*
>Bnatans_85766
MPTVNVLRDKLFELLEVEEKFDSDKLQDEWFENLCFEFGIELDDVTSEKEMKEKQMGEASGEGLSEDVIYKIEVPANRYD
LLCLEGIVSSLRIFLGKDLKPEFTVNTPQPSDIIEITVKKETQQIRPFVVCAVLRNVTFDQMRYKSFIDLQDKLHTNICR
QRTLVAIGTHDLDTLKPPFTYEALPPKDIKFKPLNEEKEFTGETLFPYYETKENCKLKPFLKIIDKSPVYPVIYDSSRVV
CSLPPIINGDHSKIRLDTKNVFIECTATDHTKANIVLNTVVAMFSRYCSEPFSVESVRVTYEEGGARPETPAALYPQMGS
VKFETEAKYINSRIGIDIKAEDMAKLLTRMSLPAKVTDAKTGRLEVLAPCTRSDILHPCDIMEDVAIAYGYNKIAKLVPK
TFTVAAQQPINKFTELTRGLLSQAGYMEVLTFALCTHDEIFENIKVRDEKKTAVSLANPRVKGFTMVRTMLLPGLLKTIA
ESSSYPKPIRIFEVSDVVFLDDSTETGARNERHLCAMWCDTKSGLENIQSLLRRIMEANGVGWAGGKPKGYSLRDSSSET
FFKGRRADILVDGEVIGTLGILHPEVLSNFGIKSPCSALEINIEGLCTRVQQKLS*
>Ehuxleyi_441352
MPTVGILRDPLFEALGRSYTEDEFQELCFEFGIELDDVEEEEDAGTKTRGAASGEKVVTYKIEVPANRYDILCLEGMKRA
LRVFLGLDSPPTYTLSPPEPQLRITVEPPTAGIRPYVLCAVLRGCTLGQRAYNSFLDLQDRLHHNIARRRTLVAIGTHDL
DKLSPPFRYTARPPKDIRFVPLAQEKEFDAEELFAFYNDPTRNSPLKKFLPILAGASHYPVLYDSQDRVLSLPPIINGEH
SRISPQTRNVFIECTCTDLTKGKQVLNTIVAMFSEYASTPFAVEPVAVQYPAGPSHPKLAGQTVLTPDLSERVVSAGVGY
IQRAVGLGADALPAEAIPPLLRKMMLDASLVDGGESVSVRVPITRPDVMHACDVMEDVAVAYSFNKLPRPLPPVCCMGSQ
QPVTKLTELMRIELAQMGFTEALSFALCSSDDCFSKLRREEGGANRAVVISNPKTEEFQVCRTSLLPGLLKTLGKNKSNP
LPWKLFEAADVVLVDDESDVGASNQRRLAMVYTGADGSGFEVLHGAVERSLLMLGPKASGFSIRRGSDPAYLDGRCAEVV
LPTGRVVGTFGTVHPEVLANFELEFPTSAADIDLQYFV*
>Gtheta_EKX52357
MPTVTVGRDALMAALGETYDDKRFEDLCFEFGVELDDITSEAVVMRKEKTSEKVETDATEVVYKIDISANRYDLLCLEGL
SLALNVFRKKIETPNFRSIRPPPGQEHVIRVSPQTAQIRPYVVGCVLRGLKFDSRRYNSFIDLQDKLHENICRRRTLVAI
GTHDLDTITGPFTYEALPPTDIVFAPLNQEKTMNGAELMEFYEKDQKLKAYLHIIRNSPVYPVIYDSKRTVLSLPPIING
DHSKISMETKNVFIECTATDPMRAKIVLDTMVSMFSGYCEEPFSCEDVKVIYPDGKEHWYPDLKPHVVSAGVDYINRIVG
VELSAEKQIELLGRMQIKAELDKSSNVLNCIIPPTRHDVLQACDIAEDVAIAYGYNNVPRRIPPTNTVGKQQPMNKLSDL
LRGEIAQAGFTEILTFGLCSHAEAFEKLNRPDDGKTAVVLANPKTLEFEICRPSLLPGTLKTLSNGQKMPKPIKLFEITD
VVLKDDSSDVGAINRRHLSAIYGGMTSGFEVIVGLLDHVMILLDIPRDKEKGYAVVEASDGAFFEGRCANILLRGEVVGV
LGMLHPNTLQEFEIPFPASAIELRMDKLIEF
>Ccrispus_546313135
MPTVSVSRDRLFELLGKTYTRDEFDELCFEFGLELDDVVSEKPAIGSRAMSAGVEVSEVVNYKIEVPANRYDLLCLEGLA
QALRVFLKLDPALPKYRIEGSPSLRFEVKQEVAEVRPYVYCAVLRDMNMTEAVYQSLIELQEKLHQNICRRRTLVAIGTH
DLDTIEGPFTYEALPPKEIKFVPLSKEEEYDAEALMELYEEDPQLKKYLGIIRDCPRYPVIHDKKRTVLSMPPIINGDHS
KITLNTRNMLIECTATDKTKASIVLNTLIAMFSRYCEKPYTCESVQVDYAGAATMITPDFSTPQVTADISYINKSIGVEL
QASEMVSMLGRMQLPASIVDDKTIGVNVPIIRSDVLHAADIMCDVAVGYGFNNVPERVPETSTVGKQQPLNHLADLVRRE
GLAQQGYTEILTWVTVSNAENFGLLRRTDDGTVAVKIGNPKTLEFEECRTSLLPGLLKTLRENRKSKVPIKLFEVGDVVL
KDDNAEVLASNRRKVAAIYCATAAGFEVIQGLLESVMNTLGVRRGNGIEKGTWSIDAASCTDGAFFEGRRAHIFFEGKSI
GALGWVHPEVLSNFSLSYPCSAMEFDLETFL
>Cmerolae_CMJ128C
MPTVTVIRDRFLKALDSDLDEAALEQLCFSYGLEVETVEDEPLSDLLGGQRARSGWSDSIDDVENYAGPLDQHVACLKIE
VPANRPDLLCFEGLVQALRVFRGLDKPAAFLLQRTEPRERILVRTNALRPYIVAAVLRGIDLSDPLRYQSLMDLQEHLHQ
NLGRRRALVAIGTHDLDTVKGPCTYTVKDPREIRFRPLAAERELSGLEIIEHYRLDKHLKRYLPLVEGAQAYPLLHDSED
QVLSLPPIINGDRTKIRPSTRNMLIECTGTDLVKLTTALTVIVASFSRYCLPAFYVEPVTIHYDQPLPEDRLAAIKANVL
DSQTLCTPWVEDAQMQVSARYVQSLLGVSLSVSELERHLQRMQLHLVSVVENEAFDQVLNVQVPVFRSDILHPCDVAEDV
GVSYGFDHVPERTAPCVPVGQWRPLERLTDHLRRELAQQGYFEVLTWVTVSHAENTEMLQRSDAQSPAVRLHNPKTLEFE
ECRTSLLVGLLKTLREHREAPLPLRLFETGDVVLLDSKSETGARNERHLAAVYSDVRAGFEIVKHLLDRIILALNLKSLG
YNAGYRLDPKACHDDLFFPGRRATILVERPNGARFALGSMGWLHPQVLKNFGLAAPASAFELNVQPFAA
>Gsulphuraria_545709077
MPTVTVDRELFLRSVPGIDSDEDVESICYEFGLEVDEVCYETWTFGSRARSGIEVTLPNEDGKEEQHQVFKIEVPANRTD
LLSADGIIKALRVFRGIDKPLEFSSSLSSSPIRLIIKPAVQKVRQYMLSAVIRGVVLNRLRYQSIIDFQEKLHQNICRQR
SLVSIGLHDLDKVEPPFVYDALRPTEITFVPLGLDKEFRADQLFEYYDRDPQLRKYTSLIRQFDRFPVVLDAKNRILSLP
PVINGDLSKVTLSTRNIFVDCTGTDWTKTQMVIRTIVAIISQYCEEPFVEPVIIETMSVDQSSQEMISPNMELHSFKLEL
ERAKRMLGVDLLPDKAVELLNRMQLFATIEEDSRNSLHVQVPIHRDDILHTCDIIEDLAVAYGYDNLPERFPCTVTQGRL
LGINMFSDLVRREGLAQQGFTEVLTWVTVSQAENFDMMQRPDDGNTAVRIANPKTLEFQSCRFSLLPGILKTLRENRMVK
LPIRLFELSDTVHIQRDHEVGAVNRRSLCAVYCSSTAGFELIHGLLEHIMKVVSLPNKATSKGSKYFWLDDKNCEDNAYF
PGRRALIMFGEREIGVLGWIHPQVLQNFGLNNPCSALELDIDLLFSLSNYFLKS
>Ppurpureum_2288_12
MPTVGVARDALFRALGSTYTEEQFDELCFQYGLELDEVVTEKVALGGRAASALGGGAEQAVVTEEQVVYKIDVPANRYDL
LCMEGLVQGFRVFLGLDPVPNYRLRDDSAVHVMRVHPSVAGIRPFVVCAVLRGLSMTPEVYQSLIDLQDKLHQNICRRRS
LVAIGTHDLDTIKPPFTYQACAPSELRFVPLAKTKSVDGHELMSMYETDPQLKKYLPLIRDAPEYPLITDSDGTVLSLPP
IINGEHSKISPQTKNMLIECTATDEHKAGIVLNTLCAMFSRYCSPESFVIEPVRIEYEQSGRSVLTPDLRPRKVIATVEE
ICGLVGVPLDRERIQQLLAKMQLGSEMIASPHEALEVQCPITRSDIIHACDVAEDVAVAHGFDNIPARLPNVATIGGLLA
LNQLGDLLRREVAQAGYTEVLTWVTVSQAENYDLLQRTPNGMAVGLANPKTLEFEQCRVSLLPGLLKTLRENRSLPIPVR
LFEMGDVVLQDDARPTGARNARRLAALYCSGSAGFEVIQGLLERVLTVVARSREDDVVRIRPESCTDDAFFEGRRADIVF
RGESIGSLGWIHPRVLKNFGIIHPCSAFEVDVEKFL*
>Pyezoensis_31726_g7731
MYKVEVPANRYDLLCLEGLSAALRVFIGADRCAPAYALSPDPAAGTAPPLTLTVSASANAIRPYIVAAVLRGVTLTADRY
RSLIDTQDKLHATLCRRRSLVAIGTHDADTVRGPLRYGAEDPAAIRFVPLAGDDELDGHGVVALYERDAQLKKYTPLLAG
APAYPVVRDGTGAVLSLPPLINGDRTKVTLATTNILIECTATDLTKAGVVLNTLVACYARWAAVPFTIEPVTIEYEAFLP
PTVVVEEAEDAASREGSPHTVVTPDLSQPTVDASVAYINAAVGVTLSAEAIVDLLVRMQVSATVSSAGGKGIVANGDGPD
DGATVSVSVPINRSDIIHACDVMEDVAIAYGFDAIPEHPLTTATVASQTPLNRLCDLLRSQVLAAAGYTEVLTWVTVSTA
ENTTDVRRTTPADTKRAVVIGNPKTAEFQQCRTSLLAGVLKTLRENRNTPVPLRLFELGDVVHVDAETETGATNRRRLVA
VYAGVAAGFEVVAGLLDAVMCAVGATRAAGGAGSGEWDLRPETCSDEAYFDGRRADVVYGGRVVGVLGWVHPEVLTNFSL
TYPASAVELDVEAFL
>Cparadoxa_06636
MPNVALNRDKLFAALNQTFDAEFDELCFQFGIELDEVTTEKAVAKREKGDAAVEEPGNDDVIYKIDVPANYDILCLEGLS
RALNVFRRKAEPPKFAVKPAVPGTRMHVKAETGRIRPFVVCAVLRNIKFDETSYNSFIELQEKLHQNICKRTLVAIGTHD
LDTLEGPFTYEALPPPEIRFKPLNKETEVDGNGVMELYKNDAKMKQYLPIISHSPVFPVIFDAKRRVLSLPPIINGDHSK
ISLDTKNVFIECTATDLTKAHVVLNVIIAAFSQYCAVPFVEAVDITYSDGRTARTPDLSSRTLDCDVSYITDGIGVTLPA
QQIADCLYRMQEDVAIAYGYDNIPESLPETVTIGRQQPLGQLTDLLRYEMAMCGYTEVLTFGLCSHDDNWNSIKRVDDGQ
TAVVLSNPKTADFQLDQSNSVGAHNRRQLSAIYTNTNYSGAYFPGRRASVMYKGKCIGVLGVIHPDVVKAFELTFPASAI
ELDIEPFL*
>Creinhardtii_30783937
MPTVGVNRDKLFEKLGKVYTDEEFDHLCFEYGIELDDVTSEKEMLRKELASAMAKGGDNKLAAEAAAASEEVIYKIDIPA
NRYDMLCVEGIARALNIFRGTQAAPEYRLADMSGKPLQQMTVKPETSLVRPFVVCAVLRGVAFDAARYNSFIDLQDKLHQ
NLCRQRTLVAIGTHDLAKIQGPFTYEALPPEDIRFVPLKQTREFNAKELMQYYLDNDQKLKKFVPIIHSSVVYPVIYDAN
RTVLSLPPIINGQHSAISLETKDVFIECTATDLTKAKVVLNTVVTMFSEYCSRPFEVEPVEVTDAFGNKTVYPDLSCRRL
DLTTTYVNSLLGVSLPGPDIATLLNKMQVSATLGPDGTALSVSVPPTRSDILHACDVAEDVAIAHGYNNIATRIPPTATQ
GRELPLNQVTELLRSELAMAGFTEVLTWALVSRAENFDQLRRPDDGATAVEIGNPATAEFEVCRSSLLSSALKTLGANKE
NALPIKLFEVSDAILLDSAVAVGARNERRLVAVYCAKESGFEVVHGLLNRVMEVLGVPYRDEPGASSAPVSYHWAPAADP
ALFPGRQAAVFASTCGDKPVGVFGIVHPEVLTAFELPYPVSALELNIEPFVFDQFYQSKLEPLSN*
>Csubellipsoidea_27390356
MPIVSVGRDKLFEALGKRYTDDEFQALCFEYGIELDDVTSEQEMHKKELGNKGASKKDIEGLSEEILYKVDIPANRYDML
CLEGIARALNIFNGRIPRVDYRLANMAGKQMQRLVVKPETALVRPFVVAAILRGIKFDELRYNSFIDLQDKLHQNLCRQR
SLVAIGTHDLATVQGPFTFEALSPADISFRPLKQTREFNARELLQHYLDNDLKLRKFVPIIQQSVVYPVILDANRTVLSL
PPIINGAHSAITLDTRDVFIECTATDLTKAKTVLNTMCTMFSEYCSNPFEVEPVEVVDAFGQSHIFPDLTSRAMEVDVAY
INRCVGVDLGAAKIAELLSRMALTAKAVGGGQAVSVEVPPTRSDVLHACDIMEDVAIAYGYNNIEWTVPSTTTIGAELPL
SALLELLRGECAMAGFTEILTWALCSRAENFANLLRPDDGASAASIGNPATSEFEVCRTSLLPGALKTLGANKDTALPVK
LFEASDVILLDAAAETGARNERRLVAVACAKEGSFEVIHGLLNRVMDVLGVPLLGDLGTGRNALQEAAGVGYEWRPSQDS
TFFPGRQASVLAHGKTVGHFGVVHPEVLAAFDIPYPVSALEINVEPFLFDQFYRPLPTHMQPAPQR*
>Vcarteri_23127258
MPTVGVNRDKLFEKLGKAYTDEEFDQLCFEYGIELDDVTSEKEMLRKELASTVAKGADSKLAAEAAAASEEVIYKIDIPA
NRYDMLCVEGIARALNIFRGTQAAPQYRLADMATGKQPLQMVVKPETALVRPFVVCAVLRGVQFDAARYNSFIDLQDKLH
QNLCRQRTLVAIGTHDLSTIQGPFTYEALPPEEIKFIPLKQTREFNAKELMQYYLDNDQKLKKFVPIIQSSVVYPVLYDA
NRVVLSLPPIINGAHSAITLDTRDVFIECTATDLTKAKIVLNTVVTMFAEYASTPFEVEPVEVVDVLGNKTLYPDLSYRS
LTLTTDYVNSLLGLQLPGEEIVKLLTKMQVAAELGDGKELTVRVPPTRSDILHACDVAEDVAIAHGYNNIPKRIPPTATQ
GRELPLNQLTELLRAEVAMAGFTEVLTWALVSRAENFENMRRPDDGCTAVEIGNPATAEFEVCRSSLLSSALKTLAANKD
NALPIKLFEVSDAIMLDESRSVGARNERRLVAVYCAKESGFEIIHGLLNRVMDVLGVPYKEDPVSAGAPVTYHWSPSADP
ALFPGRQAAIFTGKDAQVGVFGIVHPEVLAAFDVPYPVSALELNLEPFVFNQFYESLLEPLSV*
>Athaliana_19649851
MPTISVGRDRLFAALGESYTQEKFEELCFSFGIELDDVTTEKAIIRKEKHIDEEADDDEEIIYKIEIPANRPDLLCLEGL
AQSLRVFIEKQEIPTYTLADISKDKILQMNVKPETSKIRPFVVCAVLRGVTFDEARYNSFIDLQDKLHQNICRRRSLVAI
GTHDLDTLQGPFTYEALPPTDINFVPLKQTKSFRADELIEFYKSDMKLKKFLHIIENSPVFPVLYDSKRTVLSLPPIING
AHSAITLQTKNVFIECTATDLTKAKIVLNTMVTTFSEFCARKFEIEPVEVTYDDGKSYIYPDLAVYDMEVPLSFITDSIG
VSLKVEQVTSLLTRMQLQAEQAKSSDNQCAIKVHVPPSRSDVLHPCDVMEDVAIAYGFNNIPTRKPASIKPLTLNELTDL
LRIEIAMCVYTEVVTWLLCSHKENFAMLNREDVNSAVIVGNPRSADFEAMRRALMPGLLKTVGHNNKYPKPIKIFEISDV
VMLDESKDVGASNRRHLAALYCGATSGFELIHGLVDRIMEVMAIPFLTIHENNVPINEKDGYYVKLSQEPEFLPGRQASI
IVRGKHIGNFGIVHPEVLNNFDIPDPCSYLELDIEAIL*
>Ppatens_28230543
MPIVSVGRDRLFAALEQTYTDQEFDELCFEFGIELDDVTTEKEVMRKEKHMDEEASADEEIIYKIDVPANRYDLLCLEGL
AKALRVFTGKDPIPSFRVSEVPASSIQKMVVKPETSLIRPHVVCAVLRGVTFDEARYSSFIDLQDKLHQNLCRRRTLVAI
GTHDLDVLEGPFTYEALRPADIKFVPLKQTKEFNGAELIEFYKSDMKLKKFLHIIESSPVYPVIYDSKRRVLSLPPIING
AHSAISLKTKNVFIECTATDLTKAKIVLNTMVTMFSQYSSPQFEVEPVEVVSADGKSTRYPDLSLRTFEVDMAYVNRTIG
TSLEAKEVSKLLNKMQLYTEVQPDSKLRVSAPPTRSDVLHACDIAEDVAIAYGYNNIIRTVPKSHTQGKQQPLNHFTDLI
RAEVAMAGFTEVVTWILCSLEENFKMVNREDDGNTAVIIGNPRSADFEAVRSSLLPGILKTMGSNKDAPRPLKLFEVSDV
VRLNSKEDVGAKNSRHLVAVYSNLNSGFEVIHGLVDRVFEVVGIRPAEFDKVSGTFSGDGYYITPSQEPEYFSGRQANIM
CAGSCIGSFGIVNPEVMQRFDIIDPCSAVEMNIEPFLYL*
