# Supplementary material for: Saccharina genomes provide novel insight into kelp biology
Source: Nat Commun. 2015 Apr 24;6:6986. doi: 10.1038/ncomms7986 (PMC4421812; doi:10.1038/ncomms7986)
Supplement: Supplementary Data 1 — The 41 ortholog genes used for constructing phylogenetic tree [file ncomms7986-s2.zip › tree_data/G_4282.faa]

>Sjaponica_05183
MEDEWYSGGDPSAGGPVGGAIAGAGHPAGMATARGAYGDSFTPPTSHNGMMPGQGYGVPGVSGGYAGQGAVGGLQAGGMG
GGGMGGVGGVAVDEDFEDYENEPPLLVELGINFEHIWSKTLAVILPTKRIDINYLDDTDLAGPLVFCLCFGLCLLLTRKP
HFGYIYGFGMFGCVATAMVLNLLGEKPIDLWKTTRYVAPPPPLLNPAFASAFILSRRYHRHVPAHRS
>Esiliculosus_0217_0023
MQRSFFMAESATDCDAKRMLRMGRQVTKSTWDASKIVNSPLSAELTTFPPAKRCSINDASDSLCLYCHVCLTMEDEWYSG
ADTTDGTGGGGGGALAGGGAQQRTPYGDSFTPPSSQGGIMAGQQAYGAPGASMGGYGGHAAAAVGAGGMRAEGVGGRGVG
GGVVGAILEDEEDYENEPPLLEELGINFEHIWSKTLAVILPTKKIDINYLDDTDLAGPLVFCLCFGLCLLLTGKPHFGYI
YGFGMFGCIATAMVLNLIGEKPIDLWKTTSVLGYCLLPVIGLAAMGIVTDLRGNLGHVLGFVAVAWCTISATRLFEEYLE
MRRQRYLVAYPVGLLYACFVLITVY
>Ngaditana_01897.01
TAGQSMASYGHHQPQQWYAGGPSSFDTRAGAMAGAPGGSYPAPGMSGAGTVPGSNYLAQGVSGGSTMVNGGGGQWGGSMD
SGGGEEDYSMEPPLLVELGINFQHIWEKTKTVLMPLGSMDEHIMDDADLAGPLFFLLSFGIFLLMTGKVHFGYIYGFGVS
GCIAMYLVLNLLSPKDIDVWRVCSILGYGLLPVIGLAFLGIAVSLKGGVGQGLATLTIAWSTYASTRLFEKALNMSQQRY
LVAYPVALVYAIFVLITVF
>Noceanica_3695_1
MNQHTVTHKVMASYGQQQQQQQWYAGGPAAGAAGAYAAPVGMTGITPGSNYYGQGMTGGTSMSGGGGDVGVGQWGGSMDS
VGVEEDYSMEPPLLEELGINFRHIGEKTKTVFMPMRSMDEHIMDDADLAGPLFFLLCFGIFLLLTGKVHFGYIYGFGVSG
CLAMYLVLNLLSVKEIDIWRVCSILGYGLLPVIVLSFLGIAVSLKGPVGQGIATFTIAWSTYSSTRLFEKALNMSQQRYL
VAYPVALVYAIFVLITVF
>Aanophagefferens_14145
EDEPPLLEELGIDFGDIWSKTKLVLKPSLSEIDPVLVEDADLAGPLVFVFALGGMLMLHGKLHFGYVYGFGMSSCVATYA
LLNLMTESSAGIEFGAVVSFLGYCLLPVIALAVAALAVSMTSTLGSILSALTVLASTGTSTRLFEAKLHMRHQRYLIAYP
LALIYSVFVLITIF
>Ptricornutum_14945
LGASGQQGYFAGDFENEPPLLEELGINVEHILLKTKAVVLPSQRFNKNTALTDPALIVEDADLAGPLALALTLGGEMLLA
GKLQFGYIYGFGLFGCMAMTLILNLMSPKAVSFWTVTSILGYALLPVNILALVKIVLVNIIQLNTLARILAVLTILWSTT
ASTRLLEVGCNMRNQRYLMAYPIALLYSAFVLITIF
>Tpseudonana_38331
MQSYDEDYENEPPLLEELGVNFPHIYSKSRAVLFPYGKHAKSLESDVMDDTDLAGPLAFALGLGGELLLSGKMHFGYVYG
FGISGWIAMTLLLNLLNPNGAVSMWTVVSILGYALLPVNLLAGINVVLRIAKLGWIGMALAVLTICWCTAASTRLFERGC
DMRSQRFLVAYPAALLYSAFVMITIF
>Alaibachii_CCA20797
MNSNLTNNGPWFTPSEPSYGSNYTMDTSQSQGRIPPSNYAAPLVHDAAEESDYDNEPPLLEELGIHFEQIWVKTQSVLLP
MKQINEHILDDADLAGPLVYCFVFGMCLLLSAKVHFGYIYGFGVISCLSMYLLMNLLSPQRTIDIYRVCSVLGYCLLPII
ALAALNIVLSIKDLGFVGFAVASVCAMWSTHTASRFFEKALFMSEQKYLVAYPIMLVYSCFVLITVF
>Pinfestans_15391T0
MASLEYLLSSDTGERQNHNETTLSGANAKPNSRRCSVPGCQKTAKRGGRCISHGGGNKCAVDGCSTSVVSRGLCVAHGGG
KRCQTQGCTKSAQSGGFCWVHGGGKKCGYHGCSKRAQSGGACIAHGGGKRCRIDRCNKVVQYEGLCVGHGGYRRCVFDNC
NKRSMANDYCQHHGGSSICLLEYCFKRATIASCSAYSCRIIVRVDHIGLCPRRPEMNMNMDPNAMSPWFTAPEGEYPPMN
AQPTHPNSNNSGAGFSPAPGSSNGLSGTVGSNAGYYDDDGGDDEFANEPPLLEELGINFDHIWAKTVSVLLPTKQINEHI
LDDADLAGPLVFCFLFGVCLLLAAKVHFGYIYGFGVLSCLFMYLLMNLLSPERTIDIYRVCSVLGYCLLPIIGLAAINIV
VSVKDLGIAGFLLASVCTLWSTHTASRFFEKALYMTEQKYLVMYPTMLVYACFVLIAVF*
>Pultimum_11349
MNMNMDPNAMSSPWFTPSVDPNYPSQPHQQSNQQFQQPTQYGGASMAPRFQSPPGSSGGISGTVGSSYADPDDEDYSNEP
PLLEELGINFEHIWLKTQSVLLPTKQINEHILDDADLAGPLVFCFLFGMCLLLAAKVHFGYIYGFGVISCLFMYLLMNLL
SPERTIDIYRVCSVLGYCLLPIIGLAAINIVVSVKDLGLMGFGLASLCILWSTHTASRFFEKALYMTEQKYLIAYPIVLV
YSCFVLITVF
>Sparasitica_04610T0
MYTQQPGFGQPQFGYDNNQSQYGNSNQGSYGQQGSYGQQGNYGQQGNYEQQGSYGQQGSYGQQYNQEYSQPGYGGQQQPA
YQQPPLQNQGGNAPWFTGGDSAPTSDLTGSMGRMGDGPPSSGRYGDRDDEDYENEPPLLEELGVNFGHIWMKTQSVLLPT
KEITEHILDDTDLAGPLVFCFVFGTCLLLSGKIHFGYIYGFGVFGWVFMWAIMNLLSPTRTIDIYRVCSVLGYCLLPIIL
LAAVNIVVSVKSLNYIGLALAFLSVAWSTQTATRFFEKALHMHDQRFLIAYPTAMVYSCFVLITVF*
>Bnatans_36282
MIIILPLNLYLILYSFLNIFPLWNIGPTQIELGVNFGHITQKTLAVLIPTKTLDHQIMADTDMAGPLCFCLLLGFCLLLT
GKIHFGYIYGFGLIGCLGMYTILNLMSENASIDFYRTMSILGYCLLPLVSLAALHIFISLKGVFGFILAAVTILWCTIAA
TRFIEATLDMRHQRYLVAYPLMLFYSCFALITVF*
>Ehuxleyi_65534
MRKRNLSASWKLSQTLLGEGEEDEPPILEELGINFSHIVSKTRAVLWPRRSKLDQEATDSAGRCGRHVIDDSDFAGPLIF
CFALAAVLLLKGKVQFSYIYVVFVTGLLALWAVLNLMSMKGIDIYRTASVLGYCLLPIVLLAALSLPLDLTGAWGALFVP
LTVFWCSNAAALFFVIILQADDQRWLLLYPVMLFYTGFALITIF*
>Gtheta_EKX38394
MSTNFEDEPPLLEELGIDFDKIKQKTISVLNPLKKVTKDMIYSPGNDGEPIADSDMAGPILIALMLGGAMLLRGKVHFGY
IYGVGLVGCGSLWLVMTLMSQKGLDIYQTSSILGYCLLPMVLLAFFSAFFTATGHVMTVLTVVTVAWCTMRSSDMMVIAM
DVQNEKALVAYPIGLFYACFALISVF
>Ccrispus_546307594
MEGIAFPNANMTSGGGNGGFYQTSYGPPQGNRNAGMNGNVSSTNEHYFMPSQQSTTTFDDEPPLLEELGINVASVIAKAR
AVANPFSHIDSSFADEADMTGPVFFCLLLGFLLLLQRKVQFSVIYGQAIVGCLAVYFVFNLMSQRGIDLYRSTSILGYSL
LPMVLLSFFAIFIPLKVKALSIVLGGGCIFWSTTTATKIFVAVLSMRDQFWLVWYPLALLYTSFAFITVF
>Cmerolae_CMQ462C
MSGGAREGNGLEFYGGSSVPYSTGPSTLYQDNAVSVAPAWSTVREPQRHPSATTSWHARSASFELGRALSGASVGEDEPP
LLEELGIHPEAIWRKSLQVLNPLRRFEKSFADEPDMAGPLLYAFLLGMALLLRGKVHFGVIYGIAIVGCLSIYLVLNLMA
GRELDLYRIVSVLGYGLLPIVVLAFLVLLVPPLAFRAIMAGVAVLWCTSTASRIFTAVLAIPAGNWPLVAYPVGLWYTSF
ALITVF
>Gsulphuraria_545707590
MYPRAQQQASGFYQSTFINPSPEQAGSYSVTQSSSFEEEPPLLEELGIDLRRILEKAKAVLNPFASFDHTFGEDADMAGP
LLFCLLLGFILLFSGKVHFGVIYGQAIIGCFSIYVILNLMSSKGLDLYRTVSILGYSLVPIVILSFLLLGLFLKKSSLLA
FLLSALAVAWSTNTATMIFVQTMSMKEQRWLIAYPLALLYASFVLITVF
>Ppurpureum_442_4
MSEFYQSSFGPPPGMAGAGAAGGMVPQHAALAPGLSAQQHSFSTSSFEDEPPLLEELGINVEHIWAKALMVLNPLSKFDP
SFADEPDMSGPVLFCLLLGVFLLLGGKVQFGQIYGQASIGCVSIYLVLNLMSQSRIDMYRSTSILGYSLLPMVIMAGLRI
FLSSPRFQVVTIILGAVAIAWCTIIATKIFVAVLSLREQTWLVGYPLGLLYTSFALITVF*
>Pyezoensis_5126_g1140
MCFFSTQVPDYYMPAAPAPSTDDFENEPPLLEELGINVEHIVTKAKLVMNPFASIAPTFAEEADMSGPVAFCLALGFFLS
LSGKFQFGVIYGQAITGCVSIYIVLNLMSEGGIDLYRCTSVVGYALLPMVVLSISMLVLPVKKILFLGYIVGALAITWST
ATATKIFVAVLSMQDQMWLVAYPLALLYTSFALITIF
>Cparadoxa_29321
MAQPLRSVAGPSSGPSYAAPQAPQSVAFYQTSYQTGPDYTSSAYPPPAYSADNEPPLLEELGINPDLILRKTLALLKPSK
SVDRTLTEDADMAGPLLLCLLLGFFLLLTGKVHFGYIYGLGACGCIGIYFVINLMDQQNSVDLYRCTSILGYCLLPIVFL
AFLTLIVPVSAIGFVVSALSIGWATYMASGIFMESFNMKEQRILIAYPVNGEVLILGPVDAGKSLLVKQLRLLKAKAEVD
AEPAGLPETQPTTGTEVDYITAGKYTYKVREMGGTFIELWPKYFAAAIAVIFVVDSASAETPRELVSMKKKSGVELDVLE
GSATQQETIQKVLDWLAL*
>Creinhardtii_30780912
MRPGGNAYGGGGGGGGVEWFSAGAPSYGSYAPSYGAPAGGYGASTTNSNSFEEEPPLLEELGIDVGAIFLKMRAVLLWRL
GSRYLDDLDMGGALLFVFVLAGLQLLMGKLHFGVTLGWSVVFSLMLWFLLRQLVGSEGAEAKNLDLYGCCCVVGYSMLPL
VLFAAAALLLPKGPVTLLAAAGCTLWAALTASRIFARRCPALEDLKGVIMYPCILTYATFALLVVY*
>Csubellipsoidea_27394406
MSEWQLSYDPATSYRSGPPSGSSQVEWYQTGGADFSANSADYTYDAMGGTSTSATYGSFEDEAPLLEELGIDLQGILRRS
IAVLTHRLGSNVLLDLDLGGPLFFAAILGSVHLLTGKLHFGVILGWSVVGSAAVWFVVSNLAGPGGHASGHELGTPGIYD
CCCLLGYGLLPMLLHALISLLVPKGTATIALAVLAVLWSGITAAKLFTKRSPVLEDHVYLIAYPCLLMYSAFALLSIY*
>Vcarteri_23136954
MADWGMKPQGNAYGQPGGVEWFSSSGATTYGSYGAYSAPGSGYGGASGNAYEDEPPLLEELGIDIGAIFLKTRAVLLWRF
NSRYLDDLDMGGALIFVFVLAGLQLLMGKLHFGVTLGWGVVFSIMLWFMLRQLVGSEGAEAKNLDLYGCCCVVGYSMLPL
VVYNAMAILIPKGPLSLVAAVLCTVWAALTASRIFARRCPPLGELRGIIMYPCLLAYSTFALLMLY*
>Athaliana_19658631
MTKDFPIPPVVFPTSGSSPATANVQQRRVPTAPYQPPRQSSASSSIPFIPFEIGSAAVSMPAGPFDGTIASSASFGRGVS
ASFEDEEPLLDELGIHPDQIWKKTRSILNPFRINQTVHKDSDLSGPIFLYLALCLFQLLAGKIQFGVILGWVVVSSIFLY
IVFNMLAGRNGNLNLHTCTSLVGYSLLPVVILSAVSLFVPQGAGPVRFVLGAAFVLWATRACSNLVVSLADGGEEHRGLI
SYACFLIYTLFSLLVIF*
>Ppatens_28246116
MQRADVAVSFDGTEGPRGQAYLRRPASHVQQQSQGRPGPSPALNGPGPGSGLPFMTFDLASGSGSSAPLSHISGYGGSSS
IGGYASFEDEPPLLEELGINVGQITQKMLNLLNPFKVDPSLHEDPDLSGPFLFCMIFGIAQLLSGKLHFGVILGWTSVAS
VFLYLLYNLLAGRNGSIDLYRCVSLVGYSLVPVAVFSMISIFLPKTSIFRYILGAVTVLWSSNACTNLMILQVPHGGDFR
SLIAYPCALIYVAFSLLVIF*
