# Supplementary material for: Saccharina genomes provide novel insight into kelp biology
Source: Nat Commun. 2015 Apr 24;6:6986. doi: 10.1038/ncomms7986 (PMC4421812; doi:10.1038/ncomms7986)
Supplement: Supplementary Data 1 — The 41 ortholog genes used for constructing phylogenetic tree [file ncomms7986-s2.zip › tree_data/G_480.faa]

>Sjaponica_02798
MSSVQPRVPSAARLRRPLPGSRLFGSTAAVLTEEPREVMEYDVAMVGAGPAGLAAAIRLKQLSKERGADLSVCVLEKGAE
VGSHILSGNVFEPRGLDELIPDWKERGAPVASPVTEDSFSFLTESKAFKIPNFLLPPQLSNHGNYVVSLSQMVRWMGQQA
EEEGVEVYPGFAAAEVLYDDKGGVVGVATGDVGIAKDGSRKGTFERGIEIRARQTLFAEGARGSCSEAVMSKFNLREGKD
EQSYGLGLKEVWRVPQEKCKPGLVQHTLGWPLQSGPMSKTYGGSFLYHQEPDLILVGLVVGLDYENPHLNPYKEFQRYKH
HPQVAEQLEGGECIAYGARSLNEGGYHALPKLTFPGGALLGCAAGFLNAVKIKGAHTAIKSGMLAAEASFDLLQASDASS
VAESGAVDTSEGALESDFQKRMDDSWVMKELKEVRNCHASFAKGILPGLAYTGLAAHVLKGREPWSFRNGKRDAETTLPA
DHPACKPIDYPKPDGVLSFDLLNNLALSGVKHEHDQPAHLRVKEGMESVASEVSYPKYAGPEQRFCPAGVYEYNVPEGED
GRKQAQLVINAQNCIHCKCCSIKMPEEYIDWTVPEGGGGPGYTVM
>Esiliculosus_0042_0037
MMARRLLSSRALQPSCSAAVQLELFRRGRLGIRRPARSATTRGFGSSAAEDEPRETMEYDVAMVGAGPAGLAAAIRLKQL
SKKRGLDLSVCVLEKGEEVGSHILSGNVFEPRGLDELIPDWKEKGAPVASPVTEDSFSLLTETKAFKIPNFLLPPQLSNH
GNYVVSLSQLVRWMGQQAEEEGVEVYPGFAAAEVLYNDEGGVVGVATGDVGIAKDGSRKGTFERGIEIRARQTLFAEGAR
GSCSEEVISKFDLRQGKDEQTYGLGLKEVWRVPKDKCKPGLVQHTLGWPLQAGPMSKTYGGSFLYHQDPDLILVGLVVGL
DYENPHLNPYKEFQRYKHHPQVAAQLEGGECIAYGARTLNEGGYHSLPRLTFPGGALLGCAAGFLNAVKIKGAHTAIKSG
MLAAEAAFDLLQESKVGPVSESGAVDPSEGALESDFQKRMDESWVMEELKEVRNCHASFAKGMLPGLAYTGLAAHVLKGR
EPWSFRNGKKDTDTTLPADDPRCAPIEYPKPDGVLSFDLLSNLALSGVKHEHDQPAHLRVKAGMEDVASEVSHPKYGGPE
QRFCPAAVYEYNVPEGDEGGKPELVINAQNCIHCKCCSIKMPQEYIDWTVPEGGGGPGYTVM
>Ngaditana_03693
MLTMLRVMPAARVFRASARRLGVSTGTQNHAKKKNATTHLETRARFFSSNAQSDESAPERDVMDYDVVTVGAGPAGLAAA
IRLKQLANAQNKELSVCVLEKGAEVGAHILSGNVFEPRALDELIPDWREKGAPIDTPVTEDAFLILYDDKKSVRLPNALL
PPQQHNDGNYVVSLSQLVRWLGEQAEELGVDIFPGFSAAEVLYDEGSGGVVGVATRDVGISKDGSKKSNYQPGIELRGKQ
TIFAEGARGSCSEAVMKKFDLRAAADVQTYGLGVKEVWEVPEANFKPGFVMHTLGWPLQTGPLDTTFGGSFLYHLKPNLV
LLGMVVGLDYENPYLNPYKEFQRWKLHPDILRHIQDGQVISYGARVLNEGGYHAIPKLTFPGGVLVGCGAGFLNAVKIKG
SHTAIKSGMVAAESIFQILDSSSDPNAPPIPHEATAYQDSMESSWVYEELKAVRNVHAGFSKGLAPGLAYAGLATHIFKG
REPWTFHNTVSDSAKSKKAAACTPIQYPKNDGRYTFDLLTNLQRSGTYHEGDQPAHLRVKKDLTDVPGRISYPEYAGPEQ
RFCPAGVYEYKVEDEGGKESAELIINAQNCVHCKCCSIKMPEEYIEWSVPEGGGGPSYTVM
>Noceanica_5097_1
MLSLRRALPILRAGSENRWGLSATSATRSRSINCSSATVWGKTRARCFSALASMDVAAQERDVMEYDVVTVGAGPAGLAA
AIRLKQRANANGTELSVCVVEKGAEVGAHILSGNVFEPRALDELIPDWREKGAPLDTPVTEDAFLILHTDKKSVQLPNAL
LPPQQHNDGNYVISLSQLVRWLGEQAEELGVDVFPGFSAAEVLFDEATGGVVGVATRDVGIGKNGEKKGNYQPGMELRAK
QTLFAEGARGSCSEGVMAKFGLREIGNEGGKRMDEQTYGLGIKEVWEVPEGQHKPGFVMHTLGWPLQTGPLDKTFGGSFL
YHMKPNLVLLGMVVGLDYENPYLNPYKEFQRWKLHPDIFKHIENGEVISYGARVLNEGGYHAIPKLTFPGGVLIGCSAGF
LNSVKIKGSHTAMKSGMVAADAIFDLLSSSSPSSDSPSPDDPASLPPSPPLEATSYQSAMESSWVYDELKEVRNVHAGFA
AGLAPGLLHAALVTQITKGKEPWTLTNPMTDSAKTKKAKDCPEIEYPKSDGRYTFDLLTNLQRSGTYHEGDQPAHLRVKR
AMETVASEVSYPEYAGPEQRFCPAGVYEYKMVEVEGQGEGGKKERPELVINAQNCVHCKCCSIKMPQEYIDWTVPEGGGG
PAYTQM
>Aanophagefferens_71690
MASRGLALLRRLPRASPRSAPTRSLCAATEEVERDSMEYDVVIVGAGPAGLASAIRLKQLEAEAGTELAVCVVEKASEVG
AHVVSGNVFEPRALDELLPDWRDDGEAPLHTKVLNDTFHYLTGESGSIPLPCPPQLHNDGNYVASLSQVVRWLGDKAEEL
GVEIYPGFAAAEVLYADDGAVKGVATRDTGRNKDGTPGDAFEPGVELVAKQTLFAEGARGSCAEEVMKTFDLRRDCDPQQ
FGLGIKEVWEVPEDHPEFAPGLVQHTLGWPLDPATYGGTFLYHMAPNLVQVGLVVGLDYANPHLSPYKEFQRLKHHPKIA
RYLEGGEPVAYAARVINEGGLQSVPRLSFPGGALVGCSAGFLNVPKIKGTHTAMKSGMLAAEAVFDCVRATAEDEEAAYG
AEPVGYQAAFESSWIREELHAVRNYKPAFGKWGLYGGVAYSGLSAYVLRGKEPWTFSHDHVDSQTTVKSDDPKAKPIDYP
KPDGKLSFPLLDNLARAVVDHADQPSHLRVKPELASEVLGKAARSLKEHGAPEANFCPAGVYEYADDADGDPELVINAQN
CVHCKCCSIKMPFEYVQWTVPEGGGGPNYQIT
>Ptricornutum_42245
MPFDVLIVGGGPAGLAAAIRLKQLSLEKQKDLSVCVIDKGSEIGAHILSGNVFDPKAMHELFPDQADPSSDTHWTKELEA
TQNSVATPVTDDEFLVLTETGSTKIPNFLLPPQLDNHGNYIVSLSQICRWMAGKAEELGVEIYPGFAASEVLVDQETNAV
KGIATRDVGIAKNGTHKPTFERGVELHARQTLLAEGARGSCSEYVMEAFDLRRDCQPQTYGLGLKEVWQVPPESFQKGLV
QHTLGYPLQSGPLDKNFGGSFLYHQEPDLVLIGLVVGLDYANPYLNPYQEFQRWKSHPDIRKHLDGGTCVSYGARVLNEG
GWHAVPKLSFPGGALLGCGAGFLNAVKIKGSHTAIKSGILAAEAAFDALKDGDSVAEIGELPETGPIELTTYETAVRSSW
IKDELYQVRNTHEAFSRWGVGGGLIYTGLTTHVLKGQEPWTLKHLTKDCEKTEAAANHKPIEYPAPDGKLTFDLLTNLQR
AGTFHEDDQPSHLRIKPEQAEIPKKTSLQVYAGPEQRFCPAAVYEYVDVVNTKGKELVINAQNCIHCKCCSIKTPKEYIR
WSVPEGGGGPQYQIM
>Tpseudonana_3397
MLRYVKVAKRSNIGSLSTSFSSYCDSQVATTSRVSSPRVYGSTPPSSTAYNHPRCLVAHTTSVPGNLQVHRRSFSSLCDD
DSPLNQPRESMPYDVVIVGGGPAGLAASIRLKQLSQQKGIDLSVCVLEKGSEIGAHVLSGNVFDPKALKELLSLNDDGGE
NWTKDLLESQDSHATPVTEDAFLVLTESGGSYQIPNVFLPSQLHNDGNYIISLSKLTRYLGEMAEGLGVEIFAGFAADEV
LYNTDEGVRGVTTKDVGIGKDGECKDTFERGVELLGRQTLFAEGARGSCSETIISKFNLREQSGASVQHYGLGIKEVWEI
PEEKFKKGFVQHTLGYPLQSSIMDKTYGGSFLYHQEPNLVLCGLVVGLDYENPYINPYQEFQRWKTHPAIKSHLEGGTCV
QYGARVLNEGGYHSLPKLTFPGGMLLGCSAGFLNAVKIKGSHCAIQSGIIAAESVYDSLTSGEGAEEKTVASKGEIDASE
PSLEVTKYAESMEKSWVYDELKEVRNCHEAFSKWGVGGGLIYTGIAAHISKGKEPWTLPTPAGSDGGLKTDSKATKPAKE
FQPIKYPAPDGILTFDLLTNLQRSGTYHEDDQPSHLRIKPDVASVPESISLQVYAAPESRFCPAGVYEYVDEKLVINAQN
CIHCKCCSIKMPHEYINWTVPEGGGGPQYQVM
>Alaibachii_CCA16231
MLFRSLCNVSRHKLVARWSRHPARSSLCHFTSAVLIDEEKEQMNAPREAMDYDVLLVGGGPASLSAAIRLKQLSLEKGTD
LSVCVIEKGAEIGSHIVSGNVFETRALDELIPDWEEKKAPLDTRVTQDSFLFLSEKKSWKLPNFLLPAEQHNLGNYVISL
SKLTRWLGEQAEELGVEIYPGFSAAEVLYREDGAVYGIATRDVGIGKDGGPKSTFARGMELHSRVTLLGEGCRGSCSEEV
IRKFQLRGENTQPQTYGLGIKEVWRIPKEKHQPGLVQHTLGWPLQNQLLDKTFGGSFMYHMEEDLVQIGLVVGLDYENPY
INPYEEFQRFKMHPSIKEMLDGGECLAYGARCLNEGGYHAIPKLTFPGGALIGCSPGFLNSVKIKGTHTAMKSGMLAAEA
VFHALASNAGDSAEIDMTAPPPDILSYESAVENSWIIEELKPVRNVHASFHYGLLPGLLHAAFSSFITRGKEPWTIPNKI
PDSAKTRPAKEFAPIDYPKPDGVISFDLLSNLQRSGTNHNHDQPAHLRVKPKLASAPTQVSYPVYAGPEQRFCPAKVYEY
TDGSEANGTPQLVINAQNCVHCKCCSIKTPEEYIDWTVPEGGGGPAYELM
>Pinfestans_02092T0
MWRRSLSLRTKLQTLKRQPVAAHSRFLSSVGLTPEEQEMLNEPREAMDYDVLLVGAGPASLAAAIRMRQLSAEKGTDLSV
CVVEKGAEVGSHIVSGNVFEPRALDELLPDWKDLGAPLDTPVTKDKFLLLTEDKSLGLPHFLLPREEHNEGNYIISLSKF
VRWMGEQAEEAGVEIYPGFSASEVLYREDGSVGGIATRDVGVGKDGKPKGTFARGMELRARVTLFGEGCRGSCSEEVMEK
YNLREGVQPQTYGLGVKEVWRIPKEKHQAGLVQHTLGWPLQQSVMDKTFGGSFMYHMEDDLVQIGVVVGLDYENPYINPY
EEFQRFKTHPAIRKYLEGGECVQYGARCLNEGGYHAIPKLTFPGGGLIGCSAGFLNGVKIKGTHTAMKSGMLAAEAAYEA
LTATGADTVAETAEINAEEPAIDISSYEAAVEDSWIAEELKAVRNVHAGFHKGFLPGLLHAGVATHVLRGKEPWTLPNTE
PDSAKTRPAKDFTPIEYPKPDGELTFDLLSNLQRSGTNHNHDQPAHLRIKPEHTEVPSKESFPVYAGLEQRFCPARVYEY
TDGSEANGVPQLVINAQNCVHCKCCSIKMPKEYINWTVPEGGGGPAYELM*
>Pultimum_01055
MDYDVLLLSAERGTDLSVCVVEKGAEVGSHIVSGNVFEPRALDELLPNWKELEAPIHTPVTDDAFMFLSKDKSIKLPNFL
LPPEQHNHGNYIISLSQLVRWLGGQAEEAGVEIYAGFSASEVLGSCSEEIMKKFNLREGVQPQTYGLGIKEVWRVPKEQH
RPGHVQHTLGWPLQTTPMEKTFGGSFLYHMEDDLVQIGIVIGLDYENPYLNPYEEFQRFKTHPDIKKVLEGGECVSYGAR
CLNEGGYHAIPKLSFPGGALIGCSAGFLNGVKIKGTHTAMKSGMLAAEAAYEALTATGAEPVSSTGEINPEEPAADVSSY
ESAVENSWIAEELKRVRNAHASFHWGMLPGLLYAGLNAFVLKGKEPWTIPNTVTDSAKTRPAKEFTPIDYPKPDGKLTFD
LLSNLQRSGTNHNHDQPAHLRIKVEHAEVPSKESYPVYAGPEQRFCPAKVYEYTDGSEANGVPQLVINAQNCVHCKCCSI
KMPKEYINWTVPEGGGGPAYELM
>Sparasitica_04927T0
MLARSLRSKVVQRATARWSRGFAAGSYDEILNAEREGMDYDVVLVGAGPASLSAAIRLKQLSLEKGTDLSVCVVEKGAEV
GSHIVSGNVFEPHALNELIPDWKEKGAPLDTPVTTDSFLIISKEKSIQLPNFLLPPQVHNEGNYVISLGKLTRWLGTQAE
ELGVEIYPGFSASEVLYREDGSVRGIATRDVGLEKDGTPKETFARGMELRGRVTLFGEGCRGSCSEEVMKKFELRKDAQP
QTYGLGIKEVWRIPKDKHTPGLVQHTLGWPLQSSLMDKTFGGSFLYHMEEDLVQIGMVVGLDYENPYLNPYEEFQRFKTH
PAVRSHLEGGECVAYGARVLNEGGYHAIPKLSFPGGALIGCSAGFLNSIKIKGTHTAMKSGMLAAEAAYEALTKDGAEPV
ATTGEIDATEGAADLSSYEGAVESSWIADELKKVRNCHQAFHWGTLPGLIYSGLSTFILNGKEPWTIPTTTVDSAKTKPA
KECTPIEYPKPDGVLTFDLLSNLQRSGTNHADQPAHLRIKPELKDVPANESFPVYAGPEQRFCPAKVYEYTDGSEDGANG
KPQLVINAQNCIHCKCCSIKMPKEYINWTVPEGGGGPAYEVL*
>Bnatans_92236
MALRGFCDNADSEPDPREEPRESMEYDVVIVGGGPAGLAAAIQIAGSKLAMNDGISVCVVEKGAEIGAHILSGNVFDPKA
LNELIPDWKEKDAPLETAVTKDKFLFLTEKVCLYLCSYILRFPPTLNNHGNYIISLGNLTQWLAQQAEELGVEIYPGFAA
SELLFDENDAVVGVATKDAGIGAAGEGKPPFPRGIELRAKQTLLAEGARGSLSEEAIEKYDLRKGKDPQTYGLGVKEVWE
IDEKVAEPGLTMHTVGWPTSKDTYAGSFLYHMAPNLVHVGYVVGLDYANPHTSPYNEFQTWKHHPEVAKYLKGGRCISYG
ARVINEGGYQSIPKLSFPGGALLGCSAGFVNVARIKGSHCAIKSGIEAGKAAVEYLESESKDLHGIEMISYQESMEKSWV
FDELREVRNIHPAFKKLGFWAFLVYSALETFILRGKGWWTWRNETIDAEKTQPVASSQPIEYKKPDGELSFDLLTNLQRS
GTYHDDDQPSHLVVKEHLSDVPLELSYPKLGGPEQHFCPAKVYEYVTEDDGSNPRLQINAQNCLHCKTCSIKTPKEYIRW
TVPEGGGGPAYSGM*
>Ehuxleyi_437738
MLSRLGSRSPLLTSTRRLCAPALPKGVLTTHYKKIDRATDERWQDIDMERFADETDLLIVGGGPAGLSAAIRFKQLCNEA
GLDYRVTLLEKAAGAGEHTLSGAVLEPRALEELFPDWEERGAPLKTPVTSERLGYIPPWFPSLNLPLPIMSGTPTDNHGN
YIVRLGNFTAWLAEQAEELGVEIYTGQGGVEVLYNDTDEVVGVATNDVGVAKDGAPKDSFERGMELRAKATLFAEGCRGS
LTQEVIDKFSLAAGSEPQTYGLGLKELWRISPEKHRPGHVDHTAGWPADNNTWGGSFLYHLDPSEGDGDTLVITGYVVAL
DYSNPYLNPFKMFQQWKTHPSIRPTFEGGERLAYGARALNEGGFQSIPKLTFPGGALVGCAAGFLNVPKIKGTHTAMKSG
MLAAESAFSAMQALPEPAEAEEAAEEEEEMPPPFTGPVADLGPYQSALEGSWVYEELHSVRNVRPAAHATPLGMWGTFLY
AGVVHYVTRGREWFTLSHGGADHERLKPASEFSPIEYPKPDGEVSFDLLSSVALTGTNHEGNQPPHLTLKDDAVPVARNL
AVFDGPEQRFCPAGVYEYLEEEGERRLQINAQNCIHCKTCDIKCPSQNIDWVVPEGGGGPAYAGM*
>Gtheta_EKX46989
MRRHFCAGNEASDAMEYDVVVVGAGPAGLSTAIKLKQLAAERNVELSVCVIEKGAEVGSHILSGNVFETRALDELFPNWK
ELGAPLETEVTQDQFAILTGDNGSVNIPSWALPSSLNNHGNYIISLGRLCKWLAEQAENMGIEIYPGFAASEVLYNSNKS
VKGIKIKDVGIDKNGQPKDTFTPGVELRARQTVFAEGCRGSCSEEIIKEFDLRQGKDMQTYGIGLKEVWEIPEENHKPGF
VQHTVGWPLDTQSYGGSFLYHMKPNKVLVGFVLGLDYKNPYLSPYQEFQRWKLHPSIRQHLEGGTCISYGARALNEGGFQ
AIPKLTFKGGLLVGCSAGFLNVAKIKGSHTAMKSGMIAAEEVFAALYNQSDESVFSGKSVDTFESLEVKGYQKSMENSWV
WKELNEVRNVHPSYKWGFYVGLLYSGLTLRVFGGAEPWTFRNKSIGDHATTGKKDHYTPIEYAKPDGKITFDILTNLTRS
GVYHEDQPAHLKVKPELVEWPASISYQEYGAPETRFCPAKVYEYTVDEQTGKTELVINAQNCVHCKTCDIKTPGNYIKWT
VPEGSGGPQYDSM
>Ccrispus_546314092
MATQQPPHHFDPIFCPSQHLTSPVTRPPPPSRCLTGRPRCHNLALPAHPSPPSDLPPNCSRSPDPRPAMLRATRHLLRRT
RLPSRRLCTPAREQLSYDVVIVGAGPAGLSAAIRLRQLADQADEDLSVCVLEKAAEVGAHVLSGNVFEPRAMDELLPQWR
KSAPLGVQAANDRFVFLTEDRQFPLPTPPQMKNHGNYIISLSEMTRWLAEQAEEAGVEVYPGFSASEMLYKEDGSVRGVA
TNDFGIAKDGSKKENYQPGIEIVGRVSLLAEGARGSLTKAVESRFGLREGKQHQTYALGLKEVWQVDPAKHEPGKIVHSI
GYPMDLQTYGGSFLYHMTESRVAIGFVVALDYENPYLSPFQEFQRYKAHPSVRPLLEGGEVLQYGARTLNEGGLQSIPKL
EFEGGALIGCAAGFVNVPKIKGTHTAQKSGMLAAEAVFENLKEGRDSAQGYEERLRQSWVWDELSVVRNIRPGFKYGLLP
GLANAALESYVTRGRSPWTISHGHPDHLATKPAREAKQIEYPKPDGKVTFDILTSLSLSGTDHDHDERCHLVLKDDSVPE
KLNLPLYDAPESRFCPAKVYEYVEKEAGKMALQINAQNCLHCKACDIKDPSQNIEWTVPQGGGGPKYTVT
>Cmerolae_CMT089C
MLGLFRSTSLGTGPSRPRRNPCTLSPLWQRRCSSEAEALRYDLLVVGAGPAGLSAAIRAKQCLPEARVAILEKGSEVGAH
ILSGNCFEPRALDELLPNWRQDPKFPAHEPVTHDQFALFLSHRRQLPLPVPHLMRNDANYIVSLCQVTRWLAKQAEALAV
DIYPGFAGARLLVDENPTRVYGVATNAFGIGRDGRPKPNYAPPVSIHATYTLLAEGCRGSLTRQAIERFRLADASEPQSY
GLGVKELWRVPASVHQPGSVLHTVGWPLDMRTYGGSFMYHFRDRISGSMENLVAVGLVVGLDYENPLLSPYGLLQKWKTH
DQIRRVLAQGELLEYGARCLNEGGYQSIPQVAFPGGALIGCSAGFLNVPKLKGTHTAMKSGMLAAECCCEELRKPEPSPE
PSQYAETLRRSWIIEELYAVRNIRPGFRWGLLPGLLHAAVDTYLWRGRAPYTWKLGRADHTATRLADRYRRPSYPAPDQR
LVFDILTNLARSGTNHEHDQPCHLKLKDPTIPERVNLPLYGGPEQFYCPAKVYEYTPAPPDPASKTTTTTTTIRLQINAQ
NCLHCKACDIKDPTQNIVWTPPEGGGGPRYSRM
>Gsulphuraria_545700832
MAHFWRLSRGISRRLFSNHRTFSSVSEEARERLEYDLVIVGAGPAGLSAAIRFKQKCQESGVDLGVCILEKGSEVGAHIL
SGNVFEPKSLKELLPDYEKRNPPLHTSAKKDEFYFLTQSRAFRLPTPPQMHNKGNFVISLSELTRWLATEAEQLGVEIYP
GFAAKSPVYDSKGKVCGVVTNDFGIAKDGSKKPSFQPGVEVRGKVTLLAEGCRGSISKEVMKHFDLQSNCDPQSYALGVK
EVWKVPEEKHQAGLVVHTVGWPLDSRTYGGSFIYHMSDSRIALGLVISLDYENPYLSPYQELQKFKTHPKISKMLEGGEV
IQYGARSLNEGGFQSIPKLAFPGGALIGCSAGFLNVPKIKGTHTAMKSGMLAAESAFEYLNGSKQYSEGEVELENYERAL
RNSWVYDELSRERNIRPGFRWGLIGGLTNAAIETYIFHGKSFWTLHLPHEANESLKPASSSKKIVYPKPDGKLTFDILTS
VALSGTNHDHDQPPHLKVKDSKVAEEVNWKLYAGPESRYCPARVYEYVEDDSGQPKLQINAQNCLHCKACDIKDPKQNIQ
WTVPEGGGGPKYTVM
>Ppurpureum_3460_1
MCAGAALPPRDELEYDVAIVGAGPAGLAAAIRLRQLCAASGKDLSVCVLEKGTEVGAHILSGCVLEPRALDELLPDWQRM
NDPRPPTLTPVTDDRFYLFTERHAVQSPLTPPQMHNKGKNVMLSLSQLTRWMAAYAEQHMQVDIFPGFACDELLIEDDAT
DGTAASRRVVGVALKDMGIAKDGSQKMTFQRGAAVKARLTLLAEGARGSLTQAAEAHFGLRDKCSHQTYALGLKEVWRVR
PEVHQPGLCMHSVGWPLDSSTYGGSFMYHLADDDDATTPQCRMAVGFVLALDYHNPHTVAHSEFQKWKTHPSMHKYFEDA
ECLQYGARVLNEGGVQSIPRLDFPGGALIGCAAGFLNVPKIKGTHTAMKSGMLAAETAFESLSSDARGSMAHYPSAVKAS
WIMEELETVRNIRPGFKYGLWAGLANAAFESYISRGRAPWTLQHAPPDHTVLRDASECESPAYPKPGEGNPAVLDILSSV
ALSGTYHDHDEQPHLRLRDPSVPQRVNLPKYAGPESKYCPAKVYEYVDDQLVINAQNCLHCKACDVKDPTQNIQWTVPEG
GDGPKYTLM*
>Creinhardtii_30786195
MRYDVLVVGAGPAGLSAAIRLKTSSQAAGKDISVCVIEKGAEVGSHILSGNVLETKALDELIPEWKEDPDCPIKVKVTSD
AFRVLASPTWSLRLPTPPTMHNKNKNYVVSLSEVTRWLAKRAEALGVEIYSGFAGKNLLYNWDGVVEGVATNDFGIAKSG
QPKSNFAPGVDLRARVTLLAEGCRGSLSEEVISRFGLRQAAGAQHQTYALGIKEVWQVPEAQHKAGTVVHTVGFPASHNT
YGGGFIYHMADQKVALGYVIGLDYDNPHINTFQEFQRWKQHPAVRKHIEGGTCLQYGARTLNEGGLQSIPKLSFPGGALV
GCSAGFLNVPKIKGTHTAMMSGLAAGEAAFRQLTSDKAPAKGPVDMSTYEEALKRSWVWEELTAVRNIRPGFRAGLIPGL
LHAALDAYVLRGKEPWTLRHGRPDNEHLKPLSAAPAPPAYAKPDGVVSFDLPTSLYRSGTNHEHDQPSHLKIKDEGEFER
SNLPHYGGPETRYCPAGVYEYRADQYGRQKLHVNAQNCLHCKACDIKDPGRNIKWTVPEGGQGPSYTAM*
>Csubellipsoidea_27392100
MEYDVCIVGAGPAGLSAAIKLKQMCQEAGEEISVCVVEKGSEVGAHILSGNVLEPRALTELIPEWKAEGAPLHVPATDDR
FFYLTRKHALRLPNPPQMHNKGNYVISLSELVRWLGEKADGLGVEIYPGFAASEVLYQRGAVAGIATNDFGIGKDGRPKD
TYARGMEIRARATLFAEGCRGSLSEEVMKRYNLREEAGSDPQTYAIGLKEVWEVAPEKAKPGHVWHTVGYPLDQSIYGGS
FLYHMSANRVALGLVVALDYRDPYLNPYQEFQRWKSHPKIRALLEGGTVLQYGARCLNEGGLQSVPKLSFPGGALIGCSA
GFLNVPKIKGTHTAMKSGMLAAEAAFTELTSTSAESGAAADLAAYEDALKASWVWEELERERNIRPSFHFGFWPGLALSA
VDTILLRGRAPWTLRHRHADHEALQPASGFAPREYPAPDGQVTFALNDSLYRSGTNHDHDQPAHLRLRNAGVPAAVNWPI
YAGPEGRYCPAGVYEYATDEHGREKLQINAQNCLHCKACDIKDPTQNIRWTTPEGGGGPAYTMM*
>Vcarteri_23132304
MNYDVLVVGAGPAGLSAAIRIKTQCQSAGRDLAVCVIEKGAEVGAHILSGNVLETRALDELLPGWKEDPDCPIKEPARSP
ITFNRVQANRDATLWLATPSRALPLPTPPSMRNRGKGNYVVSLSEVTRWMARRAEALGVEIYAGFAGKKMLYGWDGQVEG
VATNDFGIGRDGRPKPNFSPGVDLRARVTLLAEGCRGSLSEVWQVPESQHRPGMVVHTVGYPASYDTYGGGFIYHMSERR
VALGYVIGLDYSNPHIDTFQEFQKWKAHPSVRHHIEGGTCLQYGARTLNEGGVQSLPRLFFPGGALVGCSAGFLNVPKIK
GTHLAMMSGMMAGEAAFRELTAAENGTATASAATAGAGATATTAEGETREQKRQGTVDMSKYEEALKRSWLWDELTAVRN
VRPGFRWGLLPGLLHAALEEYLLKGREPWTLTHGRPDRDRLRPLSEAPPPPSYQKPDGVLTFDLPTSLYRSGTNHDHDQP
SHLVVSNPGEFERSNLPHYGGPETKYCPAGVYEYRTDEYGRSRLHVNAQNCLHCKACDIKDPGRNIRWTVPEGGQGPSYT
AM*
>Athaliana_19638239
MHRFLVKLSSSSSPFSNQLRSLKNQRLILPLLPSSKPFTSSSVSPPPSPLNASNRFGYPYSADLFRNLSPLNPNSRILGV
NGITSSRCISSEAVRESIEYDVLIVGAGPAGLSAAIRLKQLSQEKNIDLSVCVVEKGAEVGGHIISGNVFEPLALDELLP
HWRQEHAPIEIPASSDKFWFLTKDRAFSLPSPFDNKGNYVISLSQLVRWLGGKAEELGTEIYPGFSASEVLFDASDKVVG
IATKDMGISKDGSKKENFQPGVDIKGRVTLFAEGCRGSLSERIIKKYKLREEVNAQHQTYALGIKEVWEIDESKHNPGEV
IHTLGWPLDPKTYGGSFLYHMNDRQVALGLVVALNYHNPFLNPYEEFQKLKHHPAIKGILEGGTVLQYGARTLNEGGFQS
IPYPVFPGGAIIGCSAGFLNVPKIKGTHTAMKSGMLAAEAAFGALHEGLNMNTYWDNLRDSWVWKELYAARNYRPAFEYG
LLPGLAISAMEHYVLKGKVPFTLKHGKADHEATDLARKWTPIVYPKPDGVLSFDVPTSLYRSNTNHDHDQPSHLRLRDPK
IPEKVNFPEYAAPESRYCPARVYEYIEDEEGKPKLQINAQNCLHCKACDIKDPKQNIEWTVPEGGGGPAYSLM*
>Cparadoxa_27966
MARLRPAASQPIRHLAGTASRAASQRQLTAEELAILKSPRDKMDFDVVIVGAGPAGLSAAIRLKQLEKETGKEISVCVVE
KGSEVAHILSGNVFETRTLNELIPNWKDLGAPLRTPASDDHFWFMFKNFHVPLPMHNDGNYVISLSELVRWMGKQAEELG
VEVYPGFSAAHVLYDEEDGRVVGIATNDMGIGKDGAPKARPPREPASIPAPRRLRGRGRGASFQRGMELRAKVTLFAEGA
RGSLSKTLEQRFGLRNGKQPQTYALGIKEIWEVPEEQHKPGFVAHSIGYPLDFSTYGGGLLYHLNDRQAPPRPPPRRPHA
RRSRSGQVAVGFVLALDYANPWISTYGEFQRYKLHPTIRRHLEGGKPIAYGARVLNEGGYQSVPELVFPGGGLIGCSAGF
LNVPKIKGTHTAMKTGMLAAEQAFEAVVAGADDADRDRIFRGYSDAVKRSWVWQELYQERNVRPAFKWGMIPGLAISCVE
AYVTKGKIPVTLSHGHADHQSLKPAGEFEPIQYPKPDGKITFDIRESVFRSGTDHDHDQPAHLRLRDAAVPAEVNWPLYK
GPEGRYCPA
>Ppatens_28247104
MGRLFRTRGWSAPLLARRHDFNPGCFSRNVLEETYSQRPLKGKESSNFSQGRSRSDYEGIQFTAVVQKHDGLFKGILGHR
SLMSVEGSRSRHFQVGLDRLQSEQTRKFSAEASSDESREVMEYDVVIVGGGPAGLGAAIRLKQLCQEKGSDLSVCVVEKA
PEVGAHILSGNVYEPRALSELFPDWKEQDAPVKVPVTADKFWYLTEKRAIPLPSPFNNQGNYVISLSQLVRWLGAKAEEL
GVEVYPGFAASEVLYENDRVVGIATNDMGIAKDGSKKSIFQRGIELKGRLTFFGEGCRGSLSETILKKYQLREQVQAQHQ
TYALGIKEVWEVEESKHIPGYVLHTVGYPLDYRTYGGTFLYHMDNRQVAIGLVVALDYKNPYLSPYEEYQRFKQHPSIRP
MLEGGKVIQYGARTLNEGGFQSIPKTAFPGGALLGDSAGFLNVPKIKGSHTALKSGMVAAEAAFEALGKSEQPSMEAYWT
ALQKSWVWQELKSVRNIRPAFHYGLLPGMTHAALDHYLLRGKIPFTLRHGPSDHKCTEPASKHRPISYAKPDGVISFDLL
TSLYRSSTNHEHDQPPHLRLRDPQIPESVNLPKYAGPESRYCPARVYEYVTDENDKMKLNINAQNCLHCKACDIKDPTQN
IQWTVPEGGGGPGYTVM*
>Pyezoensis_28773_g7080
PREQLEYDVVIVGGGPAGLAAAIRLRQLATAVGGTPDLSVCVLEKGDEVGAHILSGNVLEPRALDELLPTWREDGAPTGV
PATEDRFVYLTRNRAVPLPTPPQMHNEGNYVLSLSALTRWLGGVAEEAGVDIFPGFPAAELLLTDDTYGGSFLYHMDDRR
VALGFVVGLDYPDASLSPYGEFQKWKAHPAVRPLLEGGEVLQYGARVLNEGGLQSVPRLAFPGGALVGCGAGFLNVPKIK
GTHTAMKSGMLAAEAAYASLTADGA
