# Supplementary material for: Saccharina genomes provide novel insight into kelp biology
Source: Nat Commun. 2015 Apr 24;6:6986. doi: 10.1038/ncomms7986 (PMC4421812; doi:10.1038/ncomms7986)
Supplement: Supplementary Data 1 — The 41 ortholog genes used for constructing phylogenetic tree [file ncomms7986-s2.zip › tree_data/G_505.faa]

>Sjaponica_16929
MAAIEQHCTVLFNNDRVQTIQQDDIVKSLEEPTISAKINGIKQAILLLLSGETMPRLLMSVIKGCLKEDSKELKKLVMMY
WEVVKKYDAEGKLLPEMILVCNALRNDLNHPNEYVRGCTLRFLCKLREPELLEPLIPTVKLCLEHRHSYVRRNAALLCYY
VHKNFGQQLLPDGPELIERFIAAEGDTSARRSAFLFLYNEAEELAIDFLNDHMDDVPKYGDGFALLVLELCRKVCRRDPS
QKSRFVRVLLSMLQSRSAAVSYEAAWTLVSLSGAPTAIRAAATTYAQLLNTQSDNNVKLIVLERLAGLKKHHAKVLQEVL
MDILRALSSPNVDICRKTLEVAMDLVTPRNIEEVVQVLKREVMRTQESGMEKGSQYRTLLIQAIHGCATKFADVAESVVG
VLMDFLNGDGAMDVILFVRSIVEQYEVLKREVMRTQESGMEKGSQYRTLLIQAIHGCATKFADVAESVVGVLMDFLNGDG
AMDVILFVRSIVEQYEGLRPSILSKLIFSLRDMVNGPVIAVAIWILGEYCEDADEITKAFTELRDSVGPLPLTDGQSGSA
GGGDGSASGGASGGKGGDGAAGSGGGGEEGAAGDDAESAPAHKSEARLRQLLVGGELFLGSALSASLTKMTLRAMDLLGE
SSPAAKEMQIATLQILCAVAKVIETRSLTHRGAFADCLERVTMCCRTLLDPVAREVLKPTLLELCRESFKQLLDKEKAAQ
AKQAEEMEGRPRSQPDDLINFRQLRSNALQAAELDIYDGDDISKATGMDAPDTGRLSHIYQLSGFADPVYAEACVTVHDY
DIVLEMLVINRTPNTLTNLTVELSTMGDLRLVERPQSHTIGPLDSRNIRANIKVSSTETGHIFGTIVYENSSTAEKTYIN
LNDIHMDIMDYIKPASCSEEAFRSMWAEFEWENKVAVNTSFTDLNEFLKHLVAKTNTNCLTPLSSLDGPSSFLAANLYAM
SVFGEDALVNVSVEKKSDADGKLSGHVRIRSKTQGIALSLGDRITLVQRGPGATTNAQP
>Esiliculosus_0080_0089
MAVTEQHCTILFNSDGLQSMQQDDIIKNLEQPNISGKVTGIKQAILLLLSGETMPRLLMSVIKGCLKDDSKELKKLVMMY
WEVVKKYDAEGKLLPEMILVCNALRNDLNHPNEYVRGCTLRFLCKLREPELLEPLIPTVKLCLEHRHSYVRRNAALLCYY
VHKNFGQQLLPDGPELIERFIAAEGDTSARRSAFLFLYNESEELAIDFLNNHMEDVPKFGDGFALLVLELCRKVCRRDPS
QKSRFVRVLLSMLQSRSAAVSYEAAWTLVSLSGAPTAIRAAATTYAQLLNTQSDNNVKLIVLERLAGLKKHHTKVLQEVL
MDILRALSSPNVDICRKTLEVAMDLVTPRNIEEVVQVLKREVVRTQEAGMEKGTQYRTLLIQAIHGCATKFADVAESVVG
VLMDFLNGDGAMDVILFVRSIVEQYEGLRPSILSKLIFSLRDMVNGPVIAVAIWILGEYCEDADAITSAFTELRESVGPM
PLTEANSSAANGGADGGPAKEGGAAEEGGGAAAGAGGGGTTVTKNIVLSDGTYATQTTVQGGGVAAVASALKSDARLRQL
LVGGEIFLGSALSASLTKMTLRAMDLLGDSSPAAKEMQIATLQILCGLAKVIEARSLTHRGAYADCLERVTMCCRSLLDP
AARAVLKPTLLDLCRQSFQQLLDKEKAAQAKQAEEMEGRPRSQPDDLINFRQLRSNALQAAELDIYDGDDISKATGMDAP
DTGRLSHIYQLSGFADPVYAEACVTVHDYDIVLEMLVINRTPNTLTNLTVELSTMGDLRLVERPQSHTIGPLDSRNIRAN
IKVSSTETGHIFGTIVYENSSTAEKTYINLNDIHMDIMDYIKPASCSEEAFRSMWAEFEWENKVAVNTSFTDLNAFLKHL
VAKTNTNCLTPLSSLDGSSSFLAANLYAMSVFGEDALVNVSVEKKSDADGKLSGHVRIRSKTQGIALSLGDRITLVQRGP
GTTKAQP
>Ngaditana_03571.1
MAPSGLPAVSSIETSCTVLFHTEKASAVQQEEIMRDLENPDVKYKIQALKQTIMLLLSGENLPRVLMSVIRFCSSTNDHL
LKKLLMLYWEVVPKYDGTSKKLLSEMILVCNALRNDLNHPNEYVRGSMLRFLCKLREPDLLEPLIPSIKACLEHRHSYVR
KNAALAILNIHRHVSSDLVPDAPELMQQFIQTETDSGARRNAFLFLCSEAELVAIQFLTEHLDEVPRYGDGFALLVLELT
RKVCRKDPAQKARFVRALFNLLQSDSAAVSYEAAWTLVSLSSAPTAVRAAASTYAQLLNSQSDHNVKLIVLERLASLKQG
HTRVVQENLMDILRALGSPNLDICRKTLEVRGGLTEEEGPRPQGMLASKHWRPVHTHERTSLCIPPPSSALLPPRPSSSP
LPTVAMDLVSPRNIEEVVVVLKREVLRTQEGEQEKATVYRSMLIQAIHTCAARFPEVADAVVHVLMDFLSGDGALDVIVF
VRSIIEQYPAFRPSILNKLLQSFAYIQGNTVLGVAVWILGEYAMEPTLRKEAFDCLLANAGQPPYLPKSTPAMKEGVGEG
GREGGNAPGQQLVSKSVVLADGTYATQVAMVPVPGGAGSGKLGAEDKSSPAFRRALLEGDVFLGGLLVSSLTKLTVQALE
TAGPLDPECKEMQAKTLLVACGVGRMAEVKAQGNVGAYADVLERITVCARVLLDPDSLSLVKDTLLTKCKMSYAAFLKFK
QEEAAKSDKARQGEKEGGLSALPDALINFRQLRHFGVQTGDFDLYDGEDIQRATGAGAVKDEVGDWSKRLAHVYQLSGLA
DPVYAEAYVTVHDYDIVLEILVINRTKATLTNLTVELATMGDLKLIERPQSHTIGPQDQRIIRANIKVSSTETGHIFGTI
VYENSSTAEKGTVNLNDIQMDIMDYIRPASCSDEAFRAMWAEFEWENKVAINTTFLDLQAFLTHVVSSTNMECLTPTSSL
SGESAFLAANLYAKSVFGEDALVNLSVEKKDDADGRLSGYVRIRSKTQGIALSLGDRITAIQRVGDVQEEIAA
>Noceanica_3737_1
RNRSLITSSVGVISTWPRCLAASAARLQPSPHTTTHGTMAPSGPNAISSIETSCTVLFHTEKASAVQQEEIMRDLEHPDV
KFKIRALKQTIMLLLSGENLPRVLMSVIRFCSSTDDHLLKKLLMMYWEVVPKFDGTTKKLLSEMILVCNALRNDLNHPNE
FVRGSMLRFLCKLREPELLEPLVPSIKACLEHRHSYVRKNAALAVLNIHHNVSADLVPDAPELMHRFIQSETDSGARRNA
FLFLCSEAEILAIQFLTEHLEDVPRYGDGFALLVLELTRKVCRKDPAQKARFVRALFNLLQSNSAAVSYEAAWTLVSLSS
APTAVRAAASTYAQLLNSQSDQNVKLIILERLSDLKQRHTRVVQEVLMDILRALGSPNVDICRKTLEVAMDLVSPRNIEE
VVGVLKREVLRTQEGDQDKAAVYRGLLIQAIHTCAARFPEVADAVVHVLMDFLSGDGALDVIVFVRSIIEQYPIFRSSIL
GRLLGSFGSIHGNTVLGVAVWILGEYALEPALRTKAFDCILANAGQPPYVSKRVLGRDEGEGEGVGGQVPAQQLVTKSVV
LSDGTYATQMAMVPREGGVVGMGGEEKNLTPLRRALLAGDVFLGGLLVSSLTKLTVRALETGGPLDDACKEMQAKTLLVA
CGVGGMAEVKAKGNVGAYADVLERVTVCARVLLDPESLLLVKETFLSKCKESYAAFLRFKQEEAAKTEKAKQMGKEGGKG
GLSALPDALINFRQLRHFGVQTGDFDLYDGEDIQRATGAGNAKGEDGGEWGKKLSHVYQLSGLADPVYAEAYVTVHDYDI
VLEILVINRTNTTLTNLTVELATMGDLKLIERPQSYTIGPQKERVIRANIKVSSTETGHIFGTIVYENSSTAEKGFVNLN
DIQMDIMDYIRPASCSDESFRAMWAEFEWENKVAINTTITDLQAFLTHVVSSTNMQCLTPTSSLSGESAFLAANLYAKSV
FGEDALVNLSVEKKDDADGRLSGYVRIRSKTQGIALSLGDRITAVQRVAGAGGGGSD
>Ptricornutum_54511
MTMTPANSNESYCTFTLALDVTAGGLPSEAEIAKDLESNDANVKKLALKAAIMAMLGGEAMPRILMQVIRFCINSNDKQL
KKLCMLYWEVVPKYQEPTSEELLAAASGGPSVQRKMLPEMLLVCNALMNDLNHPNEYVRGSMLRFLCKINDAEILGPLIP
SVKSCLEHRHPYVRKNAALAVFHAHKLHGETLLPDGPELVAAFLEQETDVAARRNAFLMLFNENEDLAIDFLARNMDDVG
KYGDGFALLVLELTRRVCRRDPSQKSRFVRVLFQMLSSTSPAVSYEAAWTLVTLSSAPTAVRAATLTYINLLNGQNDNNV
KLIVLERLEGLKDKHSKILQELLMDVLRALASPNPDICQKVLAVAMDVVTSRSVQEVVNVLKREVQKTVSEEASIEGKGA
SYRNMLIKAIHGCAVRFPQVAESVVHTLTDFLSTDSGMQVIIFVRAIVEQYPELRAPLLAKLVSTLEDVTSNQVFCVCLW
ILGEYSETADSITDAFNTITEQAGEPPFILKNAEKEEAEKAAAEAEKAAPKIVSKNVVLADGTYATQTIYSEAKTPVHDS
VNSLRRMLIGGDVFLGETLASSLTKLCLRGGLCPEMDPLALKAMVAKSVLVMCGVVKMAEVTIAAQRTSLSDCQERITLC
CRALIDPKAQELLKPTLLEGGRARFGEFLKILKDKEAKENKKKESDKEITTQADDLIHFRQLKSMAVQAGDLDLDDGSDL
ARATGYDNAGSLLSSELSHVYQLSGFADPVYAEALVTVHDYDIVLEILVINRTPNTLANLTVELATMGDMKIVERPQAHT
IGPLDQVTIRASIKVSSTETGHIFGTIVYEDAATREKAYVNLNDIHMDIMDYIRPASCTDEVFRSMWAEFEWENKVAIST
SIASLLGFLSHIVKSTNMTCLTPHDKTEKGSFLAANLYARSVFGEDALVNVSVEKKDDNDGKLAGYIRIRSKTQGIALSL
GDRITSVQRGLPETVKAQ
>Tpseudonana_26212
MAMLGGEAMPRILMQVIRFCINSDDKPLKKLCMLYWERKLLPEMILVCNALMNDLNHPNEFVRGSMLRFLCKVKDEEILG
PLIPSIKACLKHRHQYVRKNAVLAVFHAHRLHGDTLIPDGPELVGEFISTETDIGARRNAFLMLYNESEDLAIQFLAHNL
DDVSKFGDGFALLVLDLTRKACRRDPNQKSRFVRVLFQMLSSTSSAVSYEAAWTLISLSNSPTAVRAAAVTYTNLLNSQN
DNNVMMIVLERLEQLQVKHSKILQELLMDILRALSSPNPDICRKVLDVAMSLISHKNVVEVVTVLKREVGKTTQESSDSS
EDKGKVYRNMLITAIHGCAVRFPEVAESVVHTLMDFLSSDGGMQVIIFVRAIVERYPNLRPAVLTKLINTLDEVTNGNVM
CVCLWILGEYCETSETVKDAFDKVTEQLGEAPFVVAADDKKAQEKAAAEAAKGPKMVTKNVILADGTYATQTVYSEPKMN
LSLDKTPHLRKMIIGGDIFLGTIIASCLTKMCLRAPDVGIDAVTSKAMNVKSLLIMCGIVKMAEVTVSAQKTSLADCSER
VSLSQADDLIHFRQLRSLAAQGGDIDLDDGTDLARATGYADGGSLLSNELSHVYQLSGFADPVYAEAFVTVHEYDILLEI
LLINRTPNTLANLTVELSTMGDMKIVERPQSHTIGPLDQMTIRASIKVSSTETGHIFGTIVYEDASTQEKGYINLNDIHM
DIMDYIRPATCTDEVFRSMWAEFEWENKVAISTSISGLVEFLDHIVTSTNMSCLTPHDRNEKGSFLAANLYAKSVFGEDA
LVNVSVEKKDDNDGKLAGYIRIRSKTQGIALSLGDRITSVQRGHTQ
>Alaibachii_CCA26477
MQTSVGNERYCTILLQQNVKNEKSAISITQDEILKGLESPKMELKIKAIKNAIFGLLNGEKFSKVLMHMIRYCSTQNDHT
LKKLLMIYWEIAPKYEGGISNDGKSAPRLLPEMILVCNALLNDLNHPNEYIRGSMLRFLCKVKERELLEPLKDAIKANLE
HRHAYVRRNAVMTLYAVHKSFGDNLIPDAPELIAKLITTESDMTARRNAFLMLFDCSQDVAVSYFMNTMDQVGKFGDGFS
LIILEMTRKVCRQDPAQKARFIRCIFQLLNSSSPAVSYEAAWTLITLSSAPTAVRAAAKTYAGLLNSQSDNNVKLIVLDR
LSDLKKYHFKVLQEIMMDIMRALATPSLDICKKVLEIAMDLVSMRNIEEVVAQLKREVVKTQDTSMEKASEYRHLLIQAI
HSCCVKFPDVAKHVVHLLMEFLNTDGAMDVILFVRAMCESYPDMRASVMQKLLLSFADIQLAKVYRVALWILGEYSTEMN
PTCSPDSDTSIYGAAKTIFDAIGPLPLTTHTTKATASETTEDTTLADQVKSVTKSVVLADGTYATETSYSKISKISHIHG
KTGNVSTSEDDQLFGLRKLILNGDFFLGAAVGATLTKLCLRAMGGDFKTSSALDPVKSLVIQAIKYMCAIILYGESKEAK
HEIDEDSKRRIHIGIRILLDPAALETTHGIMTESCRTSYRELLKIQKANELEKEKPEEPLIHIDDLISFRQLRGKKALGS
TDIDIDDGADISRAVGQNGSNEYSGKLRHVHQLTGFADSVYAEAYLTVHDYDIVLEILVINRLPQTLNNLTVELSTIGDL
KIVERPQPQTIGPLDQRTIFANIKVSSTETSHIFGTIVYDSTSGAEKTYVNLNEIHLDIMDYIAPATCSDADFRSMWAEF
EWENKVAVNTEITSVFGFLQHIMEKTNMRCMTPTATLGADTNFLAANLYAKSIFGECALVNLSVEKHDKGRITGYIRIRS
KTQGIALSLGDRVTCVQRGADDSKQKRVVA
>Pinfestans_02267T0
MAGVTNERYCTVLLQQVTGEKALPPSQDEILKGLESPKVELKIRAVKSAILALLQGERLPKVLMHIIRFCSTQSDHTLKK
LLMVYWEIAPKYEQQQPGDTSKAPPKLLPEMILVCNALLNDLNHPNEYIRGCMLRFLCKIKEKDILEPLKDAVKSNLEHR
HSYVRKNAVMTVYTMYKTFGDVLIPDAPELIERFILNESDAGARRNAFLMLNDCAQDRAVTFLMNAMDQVPKFGDGFSLV
ILEMTRKVCRQDPAQKARFVRCVFQLLNSSSPAVSYEAAWTLVTLSAAPTAVRAAAKTYCGLLNSQSDNNVKLIVLDRLA
DLKKHHTKVLQEILMDIMRALSSPNLDICKKVLEIAMDLVSVRNIDEVVTHLKREVVKTQDKSREKAGEYRHLLIKAIHA
CAVKFPEVANAVVHLLMEFLNQPDGAMDVILFVRAMCESYPELRESILQKLMISFTDISLAKVYRVGLWILGEYATLPPQ
DGTESDTSIFEAASTIFTAIGSLPLATEAMLQAPTENPEADNAATGAAYSKPVTKSVVLADGTYATETSYAAPSTKTAAE
EEDVPGLRRLLLNGDFFLGAAVASTLTKLCLRVSNGDVASATARNAAIKKLVVDSTRCMCAIVAYGQSKASKHEIDQDSA
RRILMGVRVLLDPASAQATHAIITEECRTAYRHLLDTQKAQEAEAARAAAGGADGEPVTQADDLINFRQLRGKKALGSTD
IDIDDGADINRALGQQGDGSDNEYAGAMRHVHQLTGFADPVYAEAYVTVHDYDIVLEILVVNRIPQTLTNLTVDLSTIGD
LKLVERPQPQTIGPLDQRTIRANIKVSSTETGHIFGTIVYDSASGAEKTYVNLNDIHLDIMDYIKPATCTDAAFRAMWAE
FEWENKVAVHTELSNVFEFLQHVVDKTNMRCMTPTASLGGDTNFLAANLYAKSVFGEDALVNLSVEKQDNGRIAGYIRIR
SKTQGIALSLGDRITAVQRGKENQGKRKKLLS*
>Pultimum_06983
MPPSQDEILKGLESPKVELKIKAVKAAIVGVLHGEKFPKVLMHIIRFCSTQSDHALKKLLMIFWEIAPKFEQVADMILVC
NALLNDLNHPNEYIRGCMLRFLCKIKEKEILEPLKDAVKANLEHRHSYVRKNAVMTVYTMYKTYGDLLIPDAPELIERFI
QNESDTGARRNAFLMLFDCAQEIAVNFLMNTMDQVPKFGDGFSLVILEMTRKVCRQDPAQKSRFVRCIFQLLNSASPAVS
YEAAWTLVTLSSAPTAVRAAAKTYCGLLNSQSDNNIKLIVLDRLADLKKHHTKVLQEILMDIMRALSSPSIDICKKVLEI
AMDLVSVRNIEEVVNHLKREVVKTQDKTLEKSGEYRHLLIQAIHSCAVKFPDVANHVVHLLMEFLNSDGAMDVILFVRAM
CESYPDLRESILQKLLVSFSDIALAKVYRVALWILGEYSTELRDGVDNETSIVEAAKAIFGALGSLPFMTDAMLKAPAQE
AVEEATGXXXXXXXXYKPVTKSVVLADGTYATETSYASTKKTVVVEEENVPGLRKLILGASGGALKHLVLESARYMVAII
SYGESKDSKHEIDEDSTRRILVGVRVLLDPQCAQATHKIITEECRQSYHGSNEYSGNLRHVHQLTGFADPVYAEAYVTVH
DYDIVLEILTIGPLDQRTIRANIKVSSTETGHIFGTIVYDSTSGAEKTYVNLNDIHLDIMDYIQPASCTDSEFRAMWAEF
EWENKVAVNTEITNVFQFLQHIVDKTNMRCLTPTASLGGDTNFLAANLYAKSVFGEDALVNLSVEKQDKGRIAGYIRIRS
KTQGIALSLGDRITAVQRGKEDQGKRKKVMS
>Sparasitica_05146T0
MSTTEKNCTILLFSGVEKGGLQPPSQDEILKGLESPKMEEKVRALKAAILALLNGEKLPRVLMQIIRFCSTKEDHQLKKL
LMVYWEIASKYDEAGKLLPEMILVCNALLNDLNHANEYIRGSMLRFLCKIKERELLEPLKDAVKANLDHRHAYVRKNAVM
TVYSMYKNFGELLIPDAPELIERFIVNESDASARRNAFLMLFDCAENVAVNFLMTSMDQIQKFGDGFSLVILELTRKVCR
ADPAQKARFVRCIFQLLQSSSAAVSYEAAWTLVTLSSAPTAVRAAAKTYAGLLNSQSDNNVKLIVLDRLADLKKHHTKIL
QEVLMDVMRALSSPNLDICKKVLEIAMSLVSPRNIEEVIGHLKREILKTQEKGRMEKAQCDEYRALLIKSINNCAVKFPD
IAHQVVHLLLEFVGTDGAMDVLLFVRTMCESYPDLRASILQKLLISFPDIQSAKVYRVALWVLGEYASDDLGASETSIDG
VFQAILAALGSLPLNAATPVQDAAKVDPVAATVKPTTKSIVLADGTYATETSYAAPAAVDAAGPVLMLRKLVLNGDFFLA
STLASTLTKLVARAIAKDASAAEDGIVKAMTVDALRYIVAVVVYGLDHCRSAKNGKIELDEDSRRRMLLCVRILSDPAAF
EALHGVLIRDCRASYQAVLEALKAQTAADLAKVASDEPATLQADDLISFRQLRGKKALGSTDIDIDDGADIGRAVATNEY
SGKLRAVHQLTGFADSVYAEAYVTVHDYDIVLEILVINRTPTTLNNLSVDLTPMGDLKLIERPASVTIGPLDTRTIRANI
KVSSTETGHIFGTIVYESASGADKTYVNLNDIHLDIMDYIVPASCADTAFRSMWAEFEWENKVAVNTDITNVFAFLQHIT
DKTNMRCMTPTASLGGDTNFLAANLYAKSIFGEDALANLSVEKLEKGKITGHIRIRSKTQGIALSLGDRITAVQRGQDDP
NKRKKVVG*
>Bnatans_87120
MPTTALERECTLLLPTDVADPIKTEGLIKQLESKKDEDKTAAMKAIIAGIIHGEDMGRLLMPIIKFCTMSSDHTLKKLLL
IYYEILDMYGSDGKLRPEMILVCEGMKKNLVHPNEYVRGSTLRFLCKLREADILQSLIPAITANLEHRNAYVRKNAVLAV
FHIQEKFPNLIPDAPELIEKILESEVDSAARRNAFLMLFHASEQKAMAYLYSNLDQLPSLGESFQLVALELIRKVSRTKA
FAEVKSRYLRCIYSLTECPSNPVAYEAANTLISLSAAPIAVRRAVSAYTRLLTAESDSSVKLIILGRLKSLKKRHSSVLS
DMVMDVLRSLTTPNNDIRRKTLDLCMRLLSPRNVQSVVGVLKKELLKTDSPSHDDSLEYRKILVDSLHRCAVKFPEVVPS
VVRLLMNYVGDDHQAGAKDVVIFVRHIVEEYPKLRVEILERLLEQFDEIRSSEVYRVALWILGEYAEERKVLDQALLTVR
DLVGPLPLIPKRRLLQQQKQGKSNDDDDDDGDIKEGKEKEKDEGKSKVLADGTYASSTITSLDATDMKEEEDIDNEEEET
KLRALLLNGDSFLVACLASTIAKMTLRFASMRGFGTMASNGQIGKSLLILSSLLRIGENYGPVKNKLDRDSRQRVLTCIH
ALLYPEKVQKAFLAKCRTSFKGMLDHVKKVENNTEDNDDMEDHKDVDNVIAIRQLMAEKELYDVDQDSADVKKAVGSDSS
TLDINSKLSRVYQLTGFADSVYAEAYLTVLDYDILLDILVVNQTSESLQNLTVELNTSGDLKISDRIQEHTIGPNASKTI
NVSIKVSSTESGVIFGNIVYSTSKGVDKKIVVLNSIHMDIMDYIHPAACTDTEFRSMWAEFEWENKVSVNTDFMDLTEYL
NHIVKITNMKCLTPDIDHYRECGFLAANLYACSIFGEDALLNLSVEQNPSSKKITGYVRIRSKTQGVALSLGDKITSNQR
TSDENIGNSRN*
>Ehuxleyi_464809
MSAMERNCTLLLHGKEATPPNEEEIRELLEDKDVEKKQEAMKTLITLQLNGEPMPKMLMVVIRFIVPSDDHKLKKLLLIY
WEVIDKTGPDGKLLPEMILVCNNLRNDLSHPNEYIRGCTLRFLCKLKAPTEVEILEPLIPTIKNNLEHRHAFVRRNAVLA
VYSIFKSFEPLIADGPELVEAVLQQEQDASCKRNAFLMLFHCCSERAVAYLSENLEQVAGWGDILQLVVLELIRKIVRAN
PYEKSRYIRCILTLFASESAAVAYECASVLVALSSSATAIRAAAQSYTQLLSSQSDNNIKLIVLERLQDLKRHHSKVLQE
MIMDIIRALGSANLDIRKKTLEIMLDLIVPKNIGEVLKKEVQKTQGEEGEKSSEYRAMLINAIHRSAIRFPESASMVVPV
LMDFLGDANQSSAVEVILFVREILETFPHLRESVMKKLLETFPTIHSSRVARVALWLIGEFCVAGEDVAAGFTTLKASLG
EPPFVPPAEDEAASNGPAAAPRPEGRPVVLADGTYASVVAADEAVGGDDGTQRLRGLLLGGDFFLATVVATTLTKLALRS
REHLPTRAANMVAADVMLILTGLLQLGKAGGAGATIDADSQERLQTYLHLLSSPGEEVQALCLVHCREVFSAMLRERAGQ
EEAEKPAKDVAPEVHRQADDLISVRQLKGGKSDTAALELDDDDDPVSSAAGAFTGELDFAARLKRVTQLTGLSDPVYAEA
YVLVHSYDIMLDVLVINQTQEPMTNLCLELATVGDLKLCERPTAYTLAPGESKHIKANIKVSSTETGIVFGSIVYDAHGS
TPPGGGENRNCVVLNDLHIDIMDYIAPASCSDLAFRAMWAEFEWENKVAVNTDITEVKEFLEHVMKSTNMRCLTPPAALE
GESGFLAANLYAKSIFGEDALVNCSVEKRLDGKICGYIRIRSKTQGIALSLGDKITLKQKGPAC*
>Gtheta_EKX49625
MAMAMEKQCTFLIFDDSVQRAEVDELKAGLENSDVSVKVATMKKIVLLMMNGEQLGDLLMDVIKFVVPNEDKGLKKLLYL
YLEAVEKRGRDGNLLLPMILICNMIRNDLNHPNEFVRGSALRFLSKIREKDILEPLVSSLRANLEHRHSYVRRNAVLAIY
NTYKCFEDLMPDAPELIGEFIDGENDVSAKRNAFVMLCNCDQERAVQYQLGVIDTINSMGDIVQLVMLELIRKVCRQDPF
QKSKYVRAVFNLQSSASNSVAFECASTLVSLSSAQTAVRTAVQAYCNLLSTHSDNNVKLIVLDKLKDLQQKHPEVLKTLI
MDIIRGLASPNIDIRKKVLDLVMELVSPSSIDEVIAVLKKEIAKTQHTDTEKAPEYRQMLIQAIHNCVIKFPEIAGNVVH
VLIDFLDDSNATSASDVVLFMREVVETYPKLRELVVHKLVEYFPTMKVAKVYRVALWILSEYCRTEAEIKAAYDVVKQSI
GSVPFIDENTLEAAINTAAAEHKHTSPAVLADGTYASQSGIGANLQIGKDEPPSLRNLLIGGDFYVAAVTASSLAKLIMR
ISSLSGTSGELVNQWSAEVIAIICSIVKLGNYGITPNKMDDDCTERLWLCLMMLSDPYNKQMQEIWNEKCRNSYSQLLVE
KQKVLTEEQQESKEEAKKFKAHADDLISFRQLRGKGAIITEIEDEDALDLSRATGAAEEEDFGSRLKRVTQLTGLSDAVY
AEAVVTVHDYDIVLDVLVINQLNEHLNNLCLELSTVGDLKLCERPQTYALAPHAQLNIRANIKVSSTETGIIYGNIVYDL
GQGTGTDSNARDAQNMVILNDIHIDIMDYITPAHCSLLQFRQMWAEFEWENKVAVNTSIIDPVKYLRHIVSCTNMQCLTH
IDDDSGDCGFLAANLYAKSIFGEDALVNVSIEKQRDGALSGNLRIRSKTQGIALSLGDKITLKQKSIETSK
>Ccrispus_546310166
MSSVKLGTMTSALERQCTLLIHQDIAPEDADELKKHLESGDLESKAEALKRAISMQLSGEPVPGMLMMVIRYILPHEDTH
LRKLGLYYLEIVDKHGPDGKMLPEMILVCNMIRNELVHPNEYTRGCALRFVCKIHDAEILEPLIPSIRQNLEHRHSFVRR
NAVLAVHTIFEKFEFLIPDAPELVEEFLAEEGDLAAKRNAFVMLCQSDQDRGVNYLNNNIQHIPMWGETLQLSALELVRR
VCRANPLEKGQYIKIIFVLLQSPSAAVVYESANTLISLSSAPTAIRAAAQCYCQLLATQSDNNIKLILLDRIVDLRKSQS
AVLQELVMDIMRALQSPNMDIRRKTIDLAMDVITRRNVEEVVGVLRKELVKTMSAETSQEKDTVSQYRQLLIKAIHSASV
RFPEVAGTAVSVLSDFLADTYGDAATDVIIFVREVCERYENLRSEVLKRVLFMLPSIRNASVVRGALWVLGSYSEQPQDV
KEAFQAVLSGVGRLPLTNGLEEDGEGEEDEDEVEKEAKPAPKSKRPTILADGTYASQIAETELVTGAGSSTNAEKTGPPI
RSLLMAGEYVVGVAVCTMLTKLVLRVKSYDNAPPVFVNRVRAEAMLVCASLLKFGKSHYAPVAIDDGSAERIISCITTMN
GETNGDIWLESSREAFHEVIRVNEERQESAAQEKAKKDETPVEEVIDFRLLRSRRTTAATEADVDVDEMALTSATTGSST
SQGFQLSRITQLTGMSDPVYAEAHITVHQYDIILDVLVINTTNDTLQNLTLELATMGDLRLCERPQSYTLGPGDRKTIRA
NIKVSSTETGIIFGNIVYDVAGAGSASGCVILNDIHVDVMDYIEPGEVSDTDFRSMWAEFEWENKVAVNTTCKDLSQFLD
FVTECTNMRCLTLRGIEEESGYLAANLYARSVFGEDALVNLSVEKAPDGSLAGYIRIRSKTQGIALSLGDKITLKQSQKQ
GPK
>Cmerolae_CMG048C
MTTALEKQCTLLISYEKGVPILLRSSLGERRLGGSAMESTLEGPTASDANVAEAGALPGVPVALTKLPARSTAAALSRES
LSRIGGIQGSALAKVERFVGNVLSAAAEAAAAATAAASNGYESGDGSEDGATGEDGLVESVLGLGLSRIRKLAAQGAAWT
VNDLRQGLESTDVADKVITLRVLILMQLNGEIPATQQGSLLMAVIRYVLPNEDNQLRKLCFIYLEIVDKTGRDGKMLPEM
ILVCNLLRNELIHPNEYSRGCALRLCCKLNEAELLEPLVPAIRQNLEHRHAYVRRNALLAIGAIQRRFPQLIPDAAEHIV
QYLENENDQNCRRNAFLVLIQADQRQAAKYLLQHAEQLPSWSEPMQLAALELVRRFRTDELAERGTFVKLIFALLQSSNA
SVAFEAAQVLVRLSAAPTAVRAAVSTYCNLLVTQSDNNVKLILLDRITDLRQHFAPIIQEQLTELLRALSAPDLHVRQRV
LDLVMDMIGPRNVEEVASALRKELHRLADNISAEDSASDAALNYRRMLIRAIHQSVIHYPEIAAKILGTLTDFMGDAVGL
AGLDVVSFLRELGERYVEMREPVLRHLLVALPLIRAVRVFRGVLWTLCEFCAKPSEAMEAFAAISQQIGHLPLTGSGSDK
ALAPTELEHEDSQMAVPPIELADRAWSATPTSASASMSSTAISSKKVTNTSSRPRVLPDGTYATETADAFQGSELSLGDS
SYVTLRDADALSTPALRRMLLQGDHFLWVSVMTALTKLALRLSQVRSEAADLHCTPAVCRRAMAYALLLGASLLRLGRDR
LHAETVTRLDEDTAQRIQSCLQVLLQAMQGSLDALTYHVWLESSHLAFCEMLKRHRASEDAKAKARALDEQLPVEALVDF
RLLQARRASSMAMNRGQRAQFATSIGALGRSGTPAAVVPATDPNVDDIELAACGDQRRRAALRDLHLRHLHALSGLSDPV
YVEAQITMHQFDILLDLWLLNQTEHLLQNVCVELFTLGDLRLCERPSPLVLGPHESKQIRVALKVSSTDTGVIFGNLVFD
YGRSAANSGVEDGSGCVIALHEIHLDVIEYLQPSEINEALFCSMWEEFEWENKVTIRSRLGSLDAVLALVSETLHMRCQS
PRHANNKSGFLAANLYATSVFGEHVLANLSAERLADGTIQGTVRIRSKTQGLALSLGERLGQTASLVDAMV
>Gsulphuraria_545703909
MAALEKQCTLSVHYDRSTPNEVGELKKDLESSDVEKKTKALKRAILLQLNGETLPGVLMTVIRFILPHEDNHLRKLCLVY
LEIVDKTGPQGKMLPEMILVCNMIRNELTHPNEYSRGCALRFICKMKEAEILEPLVPTVRQNLEHRHSFVRRNAILAVHM
IFRNFEYLIPDAPELVYQFLQGETDVSCRRNAFEMLCQCDEDKAVKYLVHSLEVVSSWGETLQLSALKLIRTICKSKPEE
KATFIKLIFELLQSSSASVAFEAANTLFSLSQSTTAVRAAVECYCRLLLSQSDNNIRLILLDRLEEIRTNHLSVMQEVLF
DMMRILSSPNLEIRKKVLSLASDLVTSRNAQPIINLIRKEIHGLATEVGDDFEVTLQYRQLLLRFIRNIAMNFPDCVALA
TSVLEEFVDDELAVVAPDAVIALREVAVKYPHLQSSIIERLGYIVTSGLHNPRVLRGIFWILAEFSSNSDQVNNSFQAVL
TVVSPLPLSPHVTKNTETEVFSDVQSVSSDHSFHSVSSKKPKVLADGTYATQTVIEELATGIEKRDLNKQGPAVRSLILG
GDYFLGVAVCSAITKLALKSRNLVNKQTSHKMNANAMLLCSSLLRFAQSSEAPSKMDSGSAERIILCILSLTGDVPGDLF
LRSSHIAFEEYIRERHKKEDEKLREQAEKDHLQVDEPIEFRILRTQRQFGGLLDYSEHSSALKEWDSNFVEEEDESIEFD
LTKVVQLTGRTDPVYAEAHVAVKQYDIILDILVMNQTTDTLQNLTVELATMGDLRLCERPQSHNIGPLDQRSIRTNIKVS
STEAGIIFGTIVYDVAGKASPSRSVILSDIHIDVMDYLHPGVVSDAVFRSLWAEFEWENKIAIQTNIVDLGEYLDFVIRC
TNMKCLTPRGLENESGFLAANLYATSIFGEDALLNVSAEKTAQGNIVGFIRIRSKMQGVALSLGDRISSRQNTVK
>Ppurpureum_560_13
MASAASALEKQCTLLINVDVASVLGSKGGDKSAVATGGVDLQELRKALESQDMATKMDGLKKILLLHLNGEKMDSMLMSV
IRYVLPHEDAHMRKLGLYFLETVDKKGPDGNMLPEMILVVNMIRNDLVHPNEYTRGCALRFCCKLNDAQLLEPLVPSIRQ
NLEHRHSYVRRNAVLAVHYVFKQFEFLVPDAPELLEEFLRNEGDLSCKRNALTMLMDCDRDRAVLYLHENIQQVPLWSET
MQLCSLELIKQVCRQNPAEKGKYMQVIFALLNASSAAVVYQSAMTLISMSSAPTAVRASAQCFCMLLASQSDQNVKLILL
DRLLELRKGYAHVLQELVMDVLRALTTPNMDIRRKCLSLVTSLVTNRNVDDVVEALKKELVKTQAEMSMGGSRTGSVASD
AVTAAARSAETAVADAYRQLLVKTVHGISLKFKSVVPVVLNILADFLSGVLGAGSSADVVVFMREVCELHPHLRPAVLDK
LLAAMKNPVAAPAVARGIIWILGEYSAAPAEIRNAFTSLVGLLGPFPLRPDLPAAAAGEAEETAPTASLPVVKKTPAVLA
DGTYATQIAESTVASAGTLGAAGPSVRQLVLGGDYFLGVALCSALTKLAVRLGLIENAPPEVVHKVKAEAMLACASLITY
GRFPGAAATIDEGSVARLVSCIRLLNNEISPGMFLASSRDVFVALVADKKRKDQKLAEEQAVKNRVGAEQLIDFEILRSR
RIQGGVEDVTGGEGDMASALTGVSSASASAAGGSPSSSAFSLGRVMQLTGMSDPLYAEAHVLVNAYDILLDVTVINKTSK
TLQAVTLELATMGDLRLCERPAQLTLAPGDQKSIRANIKVSSSDTGVIFGNLVYDIAGAGGDSGCIILNDIHIDIMDYIR
PGEVSDVAFRAMWAEFEWENKVVVNTQITDLAEYLDYILASTNMKCLTLRGMENESGFLAANLYATSVFGEDALVNISAE
KAKDGSLAGYVRIRSKTQGIALSLGDKVTLKQASKS*
>Pyezoensis_20435_g5033
MSSALERQCSLLINSNAGGGEVAELRTGLESTDVEVKLTALKRVIHLQLTGEPLPGMLMTVIRYVLPHENTHLRKMGLYF
LEIVDARGDDGAMRPEMILVCNMVRNELVHANEFSRGCSLRFVCKLNDMELLEPLVPAVRQNLEHRHSFVRRNAVLAVSS
IFSKFETLIPDAPELVAEFLAAETDVACQRNAFSMLCATDVDRAVAYLHEHLVAIAGWGDTMQLAALELIRRVCRMAPLE
KGKYIQVIFALLSSSSAAVVYEAANTLISMSGAPTAVRAAAQAYCSLLASQSDNNVKLILLDRVSDLQAAHTPVLTEMVM
DILRALSSPNADIRRKTLALAMSLLTRRNVDEVVGVLKKELLRHAASSGPTALAASAELRGLLLRALHTAAIRFPDAAPA
AVSIIGDFLSDEHGEVAVDAVAFAREIAHSREDLRPDILRSILDALPSLGNPSVVRGGLWILGEYAESPADLKAAFQTVL
QSVGRLPLAVVDDDTDPDTADGEAEAGDTDAADAEKPKKSIRRPTVLADGTYASQTMESETASAAAAKAVTTRGG
>Cparadoxa_26936
MEKNCTPVSQNEVRKALEESPATKIATLKKVILLTLNGESFPNLLVPIIRFVVTVNDNTLKKLILLYLEIVEKTTPDGKL
LPEFILVNAIRNDLNHPNEFIRGCTLRFLCKIKEQELLEPLVPSIRNNIEHRHSFVRRNAVLAISTVYRLHEHLIPDGPD
LIDKFLRGESDASAKRNALLMLMNSAQDKAVDYLAGVLDQVNGFGDILQLVVVEVIRRFKYIKCIFNLINSQSAAVAYEC
ANTLESDNNVKLIVLDRLLLLKNQHTSVLQELLMDVLRALSPNMDIRRKTLDIALDLISPRNIEEVVLFLKKEVLKTQTS
KDGSGEYRQLLISAIHACAIKFPDVASNVVHLLMDFLGDSNAASAVDVIFFVEIVESYPKLRESVIPRLLECFSQIKSSR
VYRCSLWILGEHSQSVQEVNSSLNTIKTAIGELPLLPLEKKSSESTVPAGSPVPTPPVARKNVVLADGTYATQSAATSDN
AVVPADSLLPDSSIPNLRLLLSGDFFLASVVCSTMTKLILRAQALSADAVSLNTHTSDALLIMCAVLRLGRSSFAPHAID
PDSHERIVACMRVLLEPTDFAEVYLKKCRESFMVMMEEKKNKTPDDARAKQKKQEQQADDLILIRQLRSRKNAGAEGEDD
LDTGDLEKATGSNERSEDANRKLNRVMQLTGFSDPVYAEAYVTVHQYDIVLVLVVNQTPETLQNLCLELATMGDLKLCER
PQNYTIGPLDSKQIKANIKVSSTETGVIFNIVYDVAGQGGSDRNCVVLNDIHIDIMDYISPATCTDTAFRSMWAEFWENK
VAINTSITDVQEFLQHIVKSTNMNCLTPISALEGESSFAANLYAKSIFGEDALVNVSVEKQQDGKLAGYIRISKTQGIAL
SLGDKMTMNLRR*
>Creinhardtii_30791161
MANAVERSCTMLVYNDKQASASEIREALEGNDPLAKQAAMKKAVSLLLAGEQLPALFITIVRYVLPSEDHMVQKLLLLYL
EAIEKTDASGKLLPEMILICQNLRNNLQHPNEYIRGVTLRFLCRIKEEEILEPLVPSILANLEHRHSYVRRNAVLAINSI
YKLPKGELLMPDAPETIERLLRQEQDLSARRNCLAMLTNHATDRAIRYLLDSADQLGSWGDLLQLSALDLIRKACRSSPA
EKGKFIKTILVLLQSPSPAVMYECAVTLTSLSSAPSAVRAAANCFCTLLASHSDNNVKLIVLDRLQELKEKHREVMTEVV
MDTLRALSSPSLDIRKKTLDISLDLITARNIDEVVGVLKKEVVKTQNKEYDKAGEYRQMLVQAIHSCAVKFPEVAGNVVH
VLMDFLGDANTASALDVIFFVREIMETNARLRPNVLERLHTIFYQIRSSRVVSCALWIMGEYCATTSEIVAALATLKEAL
GPVPFLAEPTEDEAAAPAAGSSAAAAAPTATVGSKRPAVLADGTYATQSAVAEVSSASALAATGAGSGPNLRALLLAGDF
FLGGVVAGTQVKLLLRLKALKETPGPQLNAYTAEAMQYVVATLRLGEAAGATPTPLDADSRDRMMLCLRVLAGQDTWSNE
VWLADCRAAFASLTHEKQREANARKASAQARAAVQPDDLIDFQVLKNRKGLSQLEVEDEVTSDLARATGYAEAAAAASSR
LNRVLQLTGLSDPVYAEAVVTVHQYDIVLDVTVTNRTAETMQALCLELATMGDLKLVERPQNYTLAPGDTKLIRANIKVS
STETGVIFGNIVYEGTGYAERSVVVLNDIHIDIMDYISPAYCADVQFRNMWAEFEWENKVAIATSFNDVAAFLQHIIATT
NMKCLTPPSALEGECGYLAANLYAKSVFGEDALVNVSVEKTAGGPDGAGGRLVGYIRIRSKTQGIALSLGDKITLMQKAP
PATAAA*
>Csubellipsoidea_27388526
MAQSIERSCTMLVHFDKPSSATEIKEALEGNDPHAKIQAMQKAIMMLLNGEQLPALFITIIRYVLPSEDHTIQKLLLLYL
ETIEKTDASGKLLPEMILICQNLRNNLQHPNEYIRGVTLRFLCRIREEEILEPLIPSILACLEHRHSYVRRNAVLAINAL
YKLPKGELLLVDAPELIEKVLQSEQDLSTKRNAFQMLCNHAQPLAVNYLLSQVDNVAHWGDILQMAVLELIRKVCRSNPN
EKGKYIKIILALLQSTSSAVVYECAVTLVSLSNAPSAIKAAANCYCQMLVSQSDNNVKLIVLDRLQELKERHRSVMQAML
MDVLRALATPNMDIRKKTLDIALDLITQQNIDEVVMVLKKEVMKTQNKDLEKGAEYRHLLVHAIHECAANFPDIAANVIH
LLMDFLGDTNSSSALDVVFFVREIMETNPKLRPTILERLIDTFSQIRSSRVCSCALWILSEYSTSVEDIHAALEVIRSGL
GSMPFIKDKDEKDDAEEVEDVPAPAMPASNRPAVLPDGSYATQTALADTFALPASMAANAPNLRTLLLSGDFFLGGVVAG
TLTKLLLRLRQLQGQTSYRMAAEAMLFVAAILRLGESPQMAHPIDADSMDRMVTCLQAQEEKVWLDACNSSFAAMIKDKQ
TREAEEAKATDKQAMAQPDELIDFHHLKSRRGMSQLELEDEVATDLQKATGLVDTHTTDSSHLNRVLQLTGLADPVYAEA
YVTVHQYDIVLDVTVINRTGDTLQNLCLELATMGDLKLVERPQNYTLSPGATQTIRANIKVSSTETGAIFGNIVYESTGY
SERSVVVLNDIHIDIMDYISPASCPDVQFRSMWAEFEWENKVAINTTITDVNEFLNHIVTSTNMKCLTPPSALSGSCGFL
AANLYAKSVFGEDALVNLSVEKGADGKLSGYIRIRSKTQGIALSLGDKLILKQKG*
>Vcarteri_23132929
MANAVEKSCTMLVYNDKQASATEIKEALEGNDPLAKQAAMKKAVSLLLAGEQLPQLFITIVRYVLPSEDHTVQKLLLLYL
EAIEKTDATGKLLPEMILICQNLRNNLQHPNEYIRGVTLRFLCRIKEEEILEPLVPSILANLEHRHSYVRRNAVLAINSI
YKLPKGELLLADAPEMIERILRQEQDLSTRRNCLAMLTNNAVDRAIRYLLDSVDQLATWGDLLQLSALDLIRKACRSNPG
EKGKFIKTILLLLQSPSPAVMYECAVTLTSLSSAPSAVRAAANCFCSLLSSHSDNNVKLIVLDRLQELKEKHREVMTDMV
MDTLRALASPSLDIRKKTLDISLELITSRNIDEVVSVLKKEVVKTQNKEYDKAGEYRQMLVQAIHSCAVKFPEVAGNVVH
VLMDFLGDANTASALDVIFFVREIMETNAKLRPNVLERLHTIFYQACGIRTSRVVSCALWIMGEYCSNTAEILAALSTLK
DSLGSVPFLTDPAEGEEGAGAASNSTTAALVMGSKRPAVLADGTYATQSAVAEVSSGGGVTGSANAGGPNLRSLLLGGDF
FLGGVIAGTFVKLLLRLSALREVPASQLNNLYAEAMQYVVATLRLGESAGSTPTPLDADSRDRMLLCLRVLAGQDTWSNA
VWLGDCRSAFALLTTEKQKEATARNARDDARAAVQPDDLIDFQVLKNRKGLSQLEVEDEVTSDLARATGYAEAVAAASSR
LNRVLQLTGLSDPVYAEAVVTVHQYDIVLDVTVTNRTTETMQALCLELATMGDLKLVERPQNYTLAPGDTKLIRANIKVS
STETGVIFGNIVYEGTGYSERSVVVLNDIHIDIMDYISPAYCADVQFRNMWAEFEWENKVAIATTFTDVAAFLQHIISTT
NMKCLTPPSALEGDCGYLAANLYAKSVFGEDALVNVSVERTQPTVGAPGAAAGQDGGRLAGYIRIRSKTQGIALSLGDKI
TLMQKAPVTTAAA*
>Athaliana_19648671
MDKSSTMLVHYDKGTPAVANEIKEALEGNDVEAKVDAMKKAIMLLLNGETIPQLFITIIRYVLPSEDHTIQKLLLLYLEL
IEKTDSKGKVLPEMILICQNLRNNLQHPNEYIRGVTLRFLCRMKETEIVEPLTPSVLQNLEHRHPFVRRNAILAIMSIYK
LPHGDQLFVDAPEMIEKVLSTEQDPSAKRNAFLMLFTCAEERAVNYLLSNVDKVSDWNESLQMVVLELIRSVCKTKPAEK
GKYIKIIISLLSATSSAVIYECAGTLVSLSSAPTAIRAAANTYCQLLLSQSDNNVKLILLDRLYELKTLHRDIMVELIID
VLRALSSPNLDIRRKTLDIALDLITHHNINEVVQMLKKEVVKTQSGELEKNGEYRQMLIQAIHACAVKFPEVASTVVHLL
MDFLGDSNVASALDVVVFVREIIETNPKLRVSIITRLLDTFYQIRAGKVCPCALWIIGEYCLSLSEVESGISTITQCLGE
LPFYSVSEESEPTETSKKIQPTSSAMVSSRKPVILADGTYATQSAASETTFSSPTVVQGSLTSGNLRALLLTGDFFLGAV
VACTLTKLVLRLEEVQSSKTEVNKTVSQALLIMVSILQLGQSPVSPHPIDNDSYERIMLCIKLLCHRNVEMKKIWLESCR
QSFVKMISEKQLREMEELKAKTQTTHAQPDDLIDFFHLKSRKGMSQLELEDQVQDDLKRATGEFTKDENDANKLNRILQL
TGFSDPVYAEAYVTVHHYDIALEVTVINRTKETLQNLCLELATMGDLKLVERPQNYSLAPERSMQIKANIKVSSTETGVI
FGNIVYETSNVMERNVVVLNDIHIDIMDYISPAVCSEVAFRTMWAEFEWENKVAVNTTIQNEREFLDHIIKSTNMKCLTA
PSAIAGECGFLAANLYAKSVFGEDALVNLSIEKQTDGTLSGYIRIRSKTQGIALSLGDKITLKQKGGS*
>Aanophagefferens_70289
MEHFIGSETELGSRRNAFLMLFNEAEEIAIEFLRANAESLDSFGDGFALLVLELTRKVCRRDPAQKSRFVRFLFQLLVSP
SAAVSYEAAWTLASLSSAPTAIRAAASTYTSLLCTQSDNNVKLIVLERLAELKERHIRVLSEVLMDMLRALASPNVDICK
RTLEIAMDLISPRNIDEVIQVLKREVVRTRECDLEKGSEYRAMLINSIHTCALKFPDVAGSVVHVLMDFLGSNGAMDVII
FVRSIIQQYPPLRVGILEKLVTTFNEITASPVFSTALWILGEYVESTELLQNSFDEILKGMGESSASLNETDNGFENYCN
PSVEAIDKPLNKAIILPDGTYATQIVSLQPNSDPDEIATLPTLQCLIKGGDIFLGTVVAAEIQAGSARLYEASLIGQVAA
TDSLERLGIFAQLLLDPATYALHDKFLEDNKLSFTHYLKHTIPDITKNDPNLTTAKLHSCEQPDDLISWRQLRPSLGSSG
DSELCDEGDLQRATGAGISSDAFGLRLSHVYQLSGFADPVYAEACVTVHDYDIVLDILIVNRTPSTLTNLTVELATMGDL
KLIERPQSLTMGPLDQRSIRANIKVSSTETGHIFGTIVYEKSSTAEKTYINLNNIHLDIMDYIRPASCSDQAFRHMWAEF
EWENKVAISTNIASLNDFLEHIVTSTNMCCLTPSSSLGGTSSFLAANLYAKSIFGEDALVNVSVEKKDDADGKLSGYIRI
RSKTQGIALSLGDRITAVQRSVT
>Ppatens_28262241
MATMEKTCTLLVHFDKGTPSLSSEIKEHLEGHDVEAKVDAMKKAIMLLLNGETIPTLFITIVRYVLPSEDHTIQKLLLLY
LEIIDKTDSRGKVLPEMILICQNLRNNLQHPNEYIRGVTLRFLSRLMEAELIEPLIPSVLANLEHRHAFVRRNAILAINA
ICKLPQGEQLIPDAAEYIEKVLHQEQDLSAKRNAFLMLFNHAQERAVNYLLSHLDSVATWGDTLQMVVLELIRKVCRTNP
AMKGKYIKIIVSLLSSQHTAVMYESAGTLVSLSSAPTAIRAAANTYCQLLQTQSDNNVKLIVLDRLQELKASYREIMVEV
IMDVLRALSSPNLDIRKKTLDIAMDLTTLRNIDEVVMSLKKEVVKTQNAELEKNGEYRQMLVQAIHSCALKFPEVASTVV
HLLMDFLGDSNVASAIDVVCFVREIIQTNSNLRESIMARLVDTFYQIRSSRVATCALWIIGEYSLTVSEVEAGISVIKQS
LGELPFYTESEEGEVVDTAVSKGPSTPKAAPPQYASTASSKRPAILADGTYATQSAAAASVAPFTSAVVGSSVNLRSTLL
MGDFFLGAVVASTLTKLMLRYEEIENNKEAVNKAEAEILLYMVSMLRLGQSSALSHPIDDDAYDRITLCIRVLSYKDQLM
KTVWLKNCRQSFAMMIKDKLSREMEEKKAKAQDSYAQPDDLIDFYHLKRSKGMSQMELEDQVQDDLIRATGEVSKVGDSK
KLNKVLQLTGFSDPVYAEAYVTVHQYDIVLDVTILNRTTETLQNLCLELATMGDLKLVERPQNYALAPNTSKQIRANIKV
SSTETGIIFGNIVYETSSVLDRNVVVLNDIHIDIMDYISPASCADVAFRNMWAEFEWENKVAINTTIQDVREFLQHIVDS
TNMKCLTPPSAMEGDCGFLAANLYAKSVFGEDALVNVNIEKQLDGKLSGYVRIRSKTQGIALSLGDKITLKQKG*
