# Supplementary material for: Saccharina genomes provide novel insight into kelp biology
Source: Nat Commun. 2015 Apr 24;6:6986. doi: 10.1038/ncomms7986 (PMC4421812; doi:10.1038/ncomms7986)
Supplement: Supplementary Data 1 — The 41 ortholog genes used for constructing phylogenetic tree [file ncomms7986-s2.zip › tree_data/G_568.faa]

>Sjaponica_13724
MANIMGPLDAATAAVVRDYHVEPRMEYRTISGVNGPLVILENVKLPKYAEIVDLTLSTGEKRQGQILEVFGSRAVVQVFE
GTSGIDNRNTRVSFTGDVLKMAISEEMLGRAFNGSGKCIDNAPPVLAEDYLDIMGQPINPSCRDYPKAMIQTGISAIDVM
NSVARGQKIPLFSAAGLPHNEVAAQICRQASLVKQKDVFDSHDDNFAIVFGAMGVNMETARFFRNDFEESGAMQRTALFL
NLANDPTIERIITPRLTLTTAEYLAYERDLHVLVILTDMSSYADALREVSAAREEVPGRRGYPGYMYTDLSTIYERAGRV
NGRNGSITQLPILTMPNDDITHPIPDLTGYITEGQIYLDRQLHTKEIFPPINVLPSLSRLMKSAIGEGMTREDHWNVSNQ
LYAMYAQGKDVMAMKAVVGEEALSLEDHLFLNFVEKFEAKFVSQGPYQARTIFESLDLAWSLLRSFPKELLKKITKKQLE
SWYSRRSAAKQAGASDLVSAGDSKDDE
>Esiliculosus_0111_0009
MANIMGPLDAATAAVVRDYHVEPRMEYRTISGVNGPLVILENVKLPKYAEIVDLTLSTGEKRQGQILEVFGSRAVVQVFE
GTHGIDNRNTRVSFTGDVLKMAISEEMLGRAFNGSGKCIDNAPPVLAEDYLDIMGQPINPSCRDYPKAMIQTGISAIDVM
NSVARGQKIPLFSAAGLPHNEVAAQICRQASLVKQKDVFDSHDDNFAIVFGAMGVNMETARGAMQRTALFLNLANDPTIE
RIITPRLTLTTAEYLAYERDLHVLVILTDMSSYADALREVSAAREEVPGRRGYPGYMYTDLSTIYERAGRVTGRNGSITQ
LPILTMPNDDITHPIPDLTGYITEGQIYLDRQLHTKEIFPPINVLPSLSRLMKSAIGEGMTREDHWNVSNQLYAMYAQGK
DVMAMKAVVGEEALSLEDHLFLNFVEKFEAKFVSQGPYQARSIFESLDLAWSLLRSFPKELLKKITKKQLEAWYSRRAAA
KQAGASDLVSGDAKEEE
>Ngaditana_05053.01
TSGNYKESSTMAPLSTGDVVKSYSLNPRIQYSTIQGVNGPLVILDNVKLPKFAEIVNLTLGNGEKRQGQVLEVAGKKAVV
QVFEGTSGIDNRHTTAEFTGDVLRTAVSEEVLGRSFNGSGKVIDGAPPVLPEQYLDINGQPINPSCRDYPRAMIQTGISA
IDVMNSVARGQKIPIFSAAGLPHNEVAAQIARQASLVKLKDSLDSHDDNFTVVFGAMGVNMETARFFRTSFEESGAMQRS
VLFLNLANDPTIERIITPRLALTTAEYLAYEREMHVLIILTDMSSYCDALREVSAAREEVPGRRGYPGYMYTDLSTIYER
AGRIVGKNGSITQLPILTMPNDDITHPIPDLTGYITEGQIYLDRALHNREIFPPINVLPSLSRLMKSAIGEGMTRNDHGS
VSNQLYANYALGKDVAAMKAVVGEEALSLEDHLYLQFVDKFEGKYINQGSTANRTVFESLDLAWSLLRIFPRDLLKKITK
NELNTYYARRTAAGAGVGGEESKAAK
>Noceanica_4790_1
MAPLSTADVVKSYSLNPRIQYSTIQGVNGPLVILDNVKLPKFAEIVNLTLGNGEKRQGQVLEVAGKKAVVQVFEGTSGID
NRHTTAEFTGDVLRTAVSEEVLGRSFNGSGKVIDGAPPVLPEQFLDINGQPINPSCRDYPRAMIQTGISAIDVMNSVARG
QKIPIFSAAGLPHNEVAAQIARQASLVKLKDCYDSHDDNFTVVFGAMGVNMETARFFRTSFEESGAMQRSVLFLNLANDP
TIERIITPRLALTTAEYLAYERDMHVLIILTDMSSYCDALREVSAAREEVPGRRGYPGYMYTDLSTIYERAGRIVGKNGS
ITQLPILTMPNDDITHPIPDLTGYITEGQIYLDRALHNREIFPPINVLPSLSRLMKSAIGEGMTRDDHGSVSNQLYANYA
LGKDVAAMKAVVGEEALSLEDHLYLQFVDKFEGKYINQGSTSNRTVFESLDLAWSLLRIFPRDLLKKITKKELNTYYARR
TAPGVGAGGAGGGQDR
>Aanophagefferens_63073
MASYSVQPRLDYRTIEGVNGPLVILENVKMPKFAEIVHLTLGSGEKRSGQVLEVSGSRAVVQVFEGTSDIDNRHTHCEFT
GDVLKMPISEEMLGRSFNGSGKVIDNAPAVLAEDYLDINGTPINPSCRDYPKAMIQTGISAIDVMNSIARGQKIPLFSAA
GLPHNEVAAQIARQASLVQLKDTMDGHEENFALCFGAMGVNMETARFFRNDFEESGAMQRTVLFLNLANDPTIERIITPR
LALTTAEYLAYEKDLHVLTILTDMSSYADALREVSAAREEVPGRRGYPGYMYTDLSTIYERAGRVDGRNGSITQLPILTM
PNDDITHPIPDLTGYITEGQIYLDRQMHNKEIFPPINVLPSLSRLMKSAIGEGMTRDDHGAVSNQLYASYAMGRDVLAMK
AVVGEEALSLDDHLYLAFLDRFEGKFVAQGPYQNRTIFESLDLAWSLLRAFPKELLKKIPKKTLAEHYARKAATQPPKGA
EEKKD
>Ptricornutum_24978
MSAAHTERFIPERQKLDQLSIVKDYATVPRLEYRTIAGVNGPLVILDNVKLPKYAEIVNLTLGDGTQRSGQVLEVSGSRA
VVQVFEGTAGIDNRKTRCEFTGDVLKMGVSEEMLGRSFNGSGKVIDSAPKVLAEAYLDINGQPINPSSRDYPKAMIQTGI
SAIDVMNSIARGQKIPIFSAAGLPHNEVAAQIARQASLVKQKDTMDGHEDNFAIVFGAMGVNMETARFFRSDFEESGAMQ
RTALFLNLANDPTIERIITPRLALTTAEYLAYERDLHVLVILTDMSSYADALREVSAAREEVPGRRGYPGYMYTDLSTIY
ERAGRVVGRNGSITQLPILTMPNDDITHPIPDLTGYITEGQIYLDRQLHTKGIFPPINVLPSLSRLMKSAIGEGMTRSDH
GSVSNQLYASYAMGKDVMAMKAVVGEEALSMEDHLYLSFLERFEGKFVSQGPYQARSIFESLDLAWSILRAFPKELLKKI
PKKTLDQFYARRREAAEDMNKADGSA
>Tpseudonana_40522
MASHADERFIPERKKLDQLSVVKDYSVVPRLEYRTIAGVNGPLVILDNVKLPKYAEIVNLTLGDGTTRSGQVLEVSGSRA
VVQVFEGTSDIDNRKTRCEFTGDVLKMGVSEEMLGRSFNGSGKVIDNAPKVLPEAYLDINGQPINPSARDYPKAMIQTGI
SAIDVMNSVARGQKIPIFSAAGLPHNEVAAQIARQASLVKLKDTTDSHEENFAIVFGAMGVNMETARFFRSDFEESGAMQ
RTALFLNLANDPTIERIITPRLALTTAEYLAYERDLHVLVILTDMSSYADALREVSAAREEVPGRRGYPGYMYTDLSTIY
ERAGRVVGRNGSITQLPILTMPNDDITHPIPDLTGYITEGQIYLDRQLHTKGIFPPINVLPSLSRLMKSAIGEGMTRDDH
GSVSNQLYASYAMGKDVLAMKAVVGEEALSMEDHLYLSFLERFESKFVSQGPYQARTIFESLDLAWSILRAFPKELLKKI
PKKTLDQYYARRATAKEDMNKADGSN
>Alaibachii_CCA15441
MISTDDVFQVNAKAVVRDYFVEPRIDYSTISGVNGPLVILENVKLPKFYEIVNLTLANGEKRQGQVLEVQGSKAVVQVFE
GTDGIDSRHTHCEFTGDILKMPISEEMLGRAFNGSGKAIDGAPAVVAEDYLSIEGQPINPSCRDYPKEMIQTGISAIDVM
NSIARGQKIPLFSAAGLPHNEIAAQICRQAGLVQRKDVIDSHDDNFAIVFGAMGVNMETARFFRNDFEESGAMQRTALFM
NLANDPTIERIITPRLALTTAEYLAYERGLHVLVILTDMSSYADALREVSAAREEVPGRRGYPGYMYTDLSTIYERAGRV
TGRSGSITQLPILTMPNDDITHPIPDLTGYITEGQIYVDRQLHNRQIFPPINVLPSLSRLMKSAIGDGMTRDDHSAVSNQ
LYASYATGKDVQAMKAVVGEEALSLEDHLYLKFTEKFEGKFIAQGPYQSRDIFESLDLAWSLFRSFPKELLKKIPKKQLD
LYYARRTQLRDEKEE
>Pinfestans_06118T0
MVTAEQAFQANAAAVVRDYYVEPRIDYRTISGVNGPLVILENVKLPKFAEIVNLTLASGEKRQGKVLEVQGSKAVVQVFE
GTDGIDNRHTHCEFTGDVLKMAISEEMLGRAFNGSGKAIDGAPAVVAEEYLDIEGQPINPSCRDYPKEMIQTGISAIDVM
NSIARGQKIPLFSAAGLPHNEIAAQIVRQAGLVQRKDVVDSHDDNFAIVFGAMGVNMETARFFRNDFEESGSMQKTALFM
NLANDPTIERIVTPRLALTTAEYLAYERDMHVLVILTDMSSYADALREVSAAREEVPGRRGYPGYMYTDLSTLYERAGRV
TGRNGSITQLPILTMPNDDITHPIPDLTGYITEGQIYVDRQLHNRQIFPPINVLPSLSRLMKSAIGEGMTRDDHSAVSNQ
LYASYATGKDVQAMKAVVGEEALSLEDHLYLKFTDKFEGKFIAQGPYQSRDIFESLDLAWSLFRAFPKELLKKIPKKHLD
TYYARRTQAREEKEERCDGARMYCSAIHDGLCWKGYEQ*
>Pultimum_10370
MVSAEQMFQVNAQAVVRDYYVEPRIGVNGPLVILENVKTGISAIDVMNSIARGQKIPLFSAAGLPHNERKDVMDSHDDNF
AIVFGAMGVNMETARFFRNDFEETREEVPGRRGYPGYMYTDLSTIYERAGRVTGRNGSITQLPILTMPNDDITHPIPDLT
GYITEGQIYVDRQLHNRQIFPPINVLPSLSRLMKSAIGEGMTRDDHSAVSNQLYASYATGKDVQAMKAVVGEEALSLEDH
LYLKFTDNFEGKFIAQGPYQSRDIFESLDLAWSLFRSFPKELLKKIPKKHLDMYYARRTQARQNGEE
>Sparasitica_07890T0
MSSHHGKSVDLQMFETHAKAVVRDYYVEPRIDYRTISGVNGPLVILENVKLPKFAEIVNLTLSTGEVRQGKVLEVQGSKA
VVQVFEGTDGIDNRHTHCEFTGDVLKMAISEEMLGRAFNGSGKAIDGAPPVVAEDYLDIEGQPINPSCRDYPKEMIQTGI
SAIDVMNSIARGQKIPLFSAAGLPHNEIAAQICRQAGLVQRKDVMDSHQDNFAIVFGAMGVNMEAARFFRNDFEESGCMQ
NTALFMNLANDPTIERIITPRLALTTAEYLAYERDLHVLVILTDMSSYADALREVSAAREEVPGRRGYPGYMYTDLSTIY
ERAGRVMGRNGSITQLPILTMPNDDITHPIPDLTGYITEGQIYVDRQLHNRQIFPPINVLPSLSRLMKSAIGEGMTRDDH
SAVSNQLYASYATGKDVQAMKAVVGEEALSMEDHLYLKFTDKFEGKFIAQGPYQSRDIFESLDLAWSLFRAFPKELLKKI
PKKQLDLYYARRTQVREGLGHEEMNAQE*
>Bnatans_92742
MFAVPDFKTLNAEAALRNYHVNPRLDYSTVSGVRGPLVVLENCKVPKFAEIVELQIHSHKGTETRHGQVLEINGNRAVVQ
VFEGTSGIDNTKTRCEFTGDVLRMAISEDMLGRSFDGSGRPLDKIKSYTLPIMAEQYMDIAGMPINPTTRQYPKEMIQTG
ISAIDVMSSIARGQKIPLFSGAGLPHNEVAAQICRYASLVKTSDRIDESEENFAIVFGAMGVNQETARYFQHDFEAGGAM
SRTVLFLNLANDPTIERIITPRLALTTAEYLAYEREMHVLVILTDMTSYADALREVSSARSEIPGRRGYPGYMYTDLSTI
YERAGRVAGSNGSITQIPILTMKNDDITHPIPDLTGYITEGQVYIDRKLHNKQIYPPINVLPSLSRLMKSAIGKRMTRID
HPSVSNQMYAMYAMGKDKQSLKAVVGEEALDEDEKLYIKFEEQFEKEFLCQEPYEERDIFKSLDKAWELLRTFPRDLLSK
ITPEMRDLYYNPQVRQTR*
>Ehuxleyi_435128
MSKAEVDAATRDYIVKPRLEYRTVQGVNGPLVILENVRNPKFAEIVNLTLADGTSRAGQVLEVAGSKAVVQVFEGTAGID
NQRTSIEFTGNILTTPVSEDMLGRIFNGSGKPIDKGPGVLAEEYLDIQGQPINPQVRTYPEEMIQTGISTIDCMNSVARG
QKIPLFSAAGLPHNEIAAQICRQAGLVKQSTKGTTSDDSEESFAIVFAAMGVNMETARFFKQDFEENGALERVTLFLNLA
NDPTIERIITPRIALTTAEYLAYDKDKHVLAIMTDMSSYADALREVSAAREEVPGRRGYPGYMYTDLSTIYERAGRVEGR
SGSITQFPILTMPNDDITHPIPDLTGYITEGQIYVDRALQNRQIYPPINVLPSLSRLMKSAIGEGMTRKDHGDVSNQLYA
NYAIGKDVQAMKAVVGEEALSSEDHLYLEFLEKFEGKFVNQGAYENRTIFETLEIAWGLLRTFPKEMLKRIPEKTLKVYY
ARSS*
>Gtheta_EKX37434
MSLIDLDFGGGSTIPPKAAPAVQAAAAVRNYVVKPRLEYKTVKAVQGPLVILNKVKFPKYAEIVTLKLGNGDEKRGQVLE
ISGNKAVVQVFEGTSGIDNKNTTVQFTGEVLKIPVSEDMLGRTFNGSGKPIDKGPPVLPEDYLDIMGMPINPASRIYPKE
MIQTGISAIDTMNSIARGQKIPLFSAAGLPHNEIAAQICRQAGLVKKEAKGAADHGESNFAIVFAAMGVNMETARFFKQD
FEENGSMENVCLFLNLANDPTIERIITPRLALTTAEYLAYQCDKHVLVILTDMSSYADALREVSAAREEVPGRRGYPGYM
YTDLATIYERAGRVEGRNGSITQIPVLTMPNDDITHPIPDLTGYITEGQVYIDRHLHNRQVYPPINVLPSLSRLMKSAIG
EGMTRKDHDALSNQMYANYAIGKDTAAMKSVVGEEALTPDDLLYLEFLTKFEERFLAQGSYEMRDIFTSLDIAWGLCRTF
PREMLKRIDGKILDEFYSRESTVN
>Ccrispus_546317500
MDTVTAKMEAFQINKSAAEEDYSVKPRLDYRTVAAVNGPLVVLDNVKFPRYAEIVNLTLGDGTKRRGQVLEVNGDKAVVQ
VFEGTTGIDNRNTHVEFSGDIMRTPVSRDMLGRVFNGSGKPIDGGPPVIPEAYRDIAGSSINPQSRTYPEEMIQTGISTI
DVMNSIARGQKIPLFSAAGLPHNEVAAQICRQAGLVNQGKDADAEDSEGSEFAIVFAAMGVNMEAARFFRQDFEENGAMG
KVTLFLNLANDPTIERIVTPRLALTTAEYLAYECGMHVLVILTDMSSYADALREVSAAREEVPGRRGYPGYMYTDLATIY
ERAGRVEGRPGSITQLPILTMPNDDITHPIPDLTGYITEGQIYLDRQLHNRQIFPPINVLPSLSRLMKSAIGEGMTRKDH
GDVSNQLYAGYAIGKDVIAMKSVVGEEALSAEDLLYLEFHDKFEKKFVSQGPYETRDIFTSLDLAWSLLRTFPQTMLKRI
PGKVLKEYYHRRGAETEEAPASTA
>Cmerolae_CMP123C
MESTKVESHRFEDVKPRLTYRTVAAVNGPLVVLERVRQPRYAEIVTITLSDGTRRRGQVLEVNGDRAVVQVFEGTYGIDS
GGTVIEFTGDVLRMPLSRDMLGRVFDGSGRPIDGGPAFLPEKLADINGSPINPQRRMYPQEMFQTGISTIDVMMSVARGQ
KIPIFTSSGLPSDVVAAQICRQACLVRPPGTKKNDANDDQFAIVFAAMGATQETARFFRRDFEENGAMTRTVLFLNMSSD
PTIERIITPRLALTTAEYLAYDCGLHVLVILTDMASYCDALREVSAAREEVPGRRGYPSFMYSDLSSLYERAGRVEGCKG
SITQIPIVTMPNGDITHPIPDLTGYITEGQIFLDAALHSREIYPPVNPLPSLSRLMKSAIGEGMTRRDHSDVSNQLYAAY
AIGKDVMAMKAIIGEEALTAEDHLHLDFLAKFESKFIHQGRNENRSVYESLDLAWSLLRTFPAHLLKRVSQKILDEFYHR
EGVMDGPLNKKP
>Gsulphuraria_545705756
MKTTKQNKSTENSYSRSKDTVEAQLIDHMEAFNLHKKALSRDYIVKPRLEYRTVSAVNGPLVILQNVKSPRFAEIVNVTL
GDGSMRRGQVLEINDDKAVVQIFEGTTGIDNKKTVCQFTGEILKTPVSVDMLGRVFNGSGKPIDGGPPILPEAYLDIQGQ
PINPQSRTYPEEMFETGISSIDVMNSIARGQKIPLFSGAGLPHNEVAAQICRQASLVKRSGKDEEDFAIVFAAMGVNMET
ARFFRQDFEENGAMERVTLFLNLANDPTIERIITPRLALTFAEYLAYEKGKHVLVILTDMSAYADALREVSAAREEVPGR
RGYPGYMYTDLATISGRAGGRGRASSVQLLILPILTMLI
>Ppurpureum_4434_6
MADEIASKMDAFKLNAEAVQRDFVLKPRVDYRTVAAVNGPLVILDKVKNPMYAEIVNITLGDGSVRKGQVLEVNGDKAIV
QVFEGTTGIDNKRTHCEFTGEILKMPVSRDMLGRIFNGSGKPIDGGPPVVPEAYLDIQGMPINPQKRTYPEEMVQTGIST
IDVMNSIARGQKIPLFSGAGLPHNEVAAQICRQAGLVQIPGQPERSDEFAIVFAAMGVNMENARFFRQDFEENGAMEKVT
LFLNLANDPTIERIITPRLALTTAEYLAYECGMHVLVILTDMTSYADALREVSAAREEVPGRRGYPGYMYTDLSTIYERA
GRIEGRPGSITQLPILSMPNDDITHPVPDLTGYITEGQIYLDRQLHNRQIYPPINVLPSLSRLMKSAIGEGMTRKDHGDV
SNQLYAGYAIGKDVLAMKAVVGEEALSSEDMLFLEFHDKFEKKFVQQGPSDNRDIFYSLDLAWSLLRVFPPTLLKRIPEK
IIKEFYHRRGAEKEESKPGALGA*
>Pyezoensis_9088_g2166
MADQAAEVAARMEALKVNAAAVKRDYVLKPRVDYRTVAAVNGPLVILDKVKFPRYAEIVNLTLGDGSKRRGQVLEINGDK
AIVQVFEGTTGIDNKNTHCEFTGEIMKTPVSRDMLGRIFNGSGKPIDGGPPVVPEAFRDIGGEPINPFRRTYPEEMIQTG
ISTIDVMNSIARGQKIPLFSAAGLPHNEVAAQICRQAGLVAKGDKKEGEDEADGSGEFAIVFAAMGVNMETARFFRQDFE
ENGAMEKVTLFLNLANDPTIERIITPRLALTAAEYLAYECGKHVLVILTDMSSYADALREVSAAREEVPGRRGYPGYMYT
DLATLYERAGRVDGRPGSITQLPILSMPNDDITHPIPDLTGYITEGQIFIDRQLHNRQVYPPINVLPSLSRLMKSAIGEG
MTRKDHSDVSNQLYAGYAIGKDVLAMKAVVGEEALSAEDRLYLEFHDRFEASFVNQGAYETRTIQESLDLAWRLLRTFPK
QMLKRIPEKTLNVYYHRRGAETEEAAQS
>Cparadoxa_07558
MTSALYRTVEAVNGPLVILDNVKFPKYSEIVNLTLSDGSKRRGQVLEVSGKKAVVQVFEGTSGIDAKNTRCEFTGETLKT
PVSEDMLGRIFNGSGKPIDKGPPILPEDFLDIMKPINPQSRTYPEEMIQTGISTIDLMNSIARGQKIPLFSAAGLPHNEI
CRQAGLVQHKGKSTQDMHEDNFSIVFAAMGVNMETARFFKQDFEENGSMERVTLFLNLANDPTIERIITPRLALTAAEYL
AYDCEKHVLVILTDMSSYADALREVSAAREEVPGRRGYPGYMYTDLSTIYERAGRVEGRAGSITQLPILTMPNDITHPIP
DLTGYITEGQIYVDRQLHNRQIYPPINVLPSLSRLMKSAIGEGMTRKDHGDVSNQMYANYAIGKDVSAMKAVVGEEALSA
EDKLYLEFLDKFENKFVRQSYENRTIFDSIDLAWSLLRTFPREMLKRIPDKIIQEFYSRERAAGAV*
>Creinhardtii_30785110
MAVDALSSELAFKAHVDAAKRDYICEPHLEYRTVAGVSGPLVVVECVKKPKYAEIVEIRLGDGSLRRGQVLEVDGTRAVV
QVFEGTSGIDNRKTSLEFTGEVLTTPVSRDMLGRVFNGSGKPIDGGPPILAEQFLDITGASINPAERTYPEEMIQTGIST
IDVMNSIARGQKIPLFSAAGLPHNDIAAQICRQAGLVKLPAGQKKHGHAGGHGDEDGGDSFAIVFAAMGVNMETAHFFKQ
DFEENGSLERTVLFLNLANDPTIERIITPRIALTTAEYLAYECGYHVLVILTDMSSYADALREVSAAREEVPGRRGYPGY
MYTDLATIYERAGRIEGRKGSITQLPILTMPNDDITHPIPDLTGYITEGQIYIDRQLHNRQIYPPINVLPSLSRLMKSAI
GEGMTRKDHSEVSNQLYANYAIGKDVAAMKAVVGEEALSSEDLLYLEFLEKFEKKFVAQGPYENRTIFNSLDLAWSLLRI
FPRELLRRITVKTLDDWYERKEDH*
>Csubellipsoidea_27389380
MPAVDSLSSDLAAKAHLKAVNRDYVLEPRLDYRTVGGVSGPLVIVECVKKPKYAEIVNLKLGDGTSRRGQVLEVDGSKAV
VQVFEGTSGIDNRGTSLEFTGEVLRTPVSRDMLGRVFNGSGKPIDGGPTVLAETYLDINGASINPAERTYPEEMIQTGIS
TIDTMNSIARGQKIPLFSAAGLPHNDIAAQICRQAGLVKHKEDEGNLLEADKEDEEFAIVFAAMGVNMETAHFFKQDFEE
NGSMDKTVLFLNLANDPTIERIITPRIALTTAEYLAYECGKHVLVILTDMSSYADALREVSAAREEVPGRRGYPGYMYTD
LATIYERAGRIEGRKGSITQLPILTMPNDDITHPIPDLTGYITEGQVYVDRQLHNRQVYPPINVLPSLSRLMKSAIGEGM
TRKDHSEVSNQLYANYAIGKDVVAMKAVVGEEALSSEDLLYLEFLEKFEAKFVNQGAYESRSIFESLDIAWGLLRIFPRE
LLRRITAKTLDVHYDKETAQD*
>Vcarteri_23125075
MAAIDMLSSELAFKAHVDAASRDYVCEPHLEYRTVAGVSGPLVVVECVKKPKYAEIVEIRLGDGSFRRGQVLEVDGTRAV
VQVFEGTSGIDNRKTTLEFTGEVLTTPVSRDMLGRVFNGSGKPIDGGPPILAEAFLDITGASINPAERTYPEEMIQTGIS
TIDVMNSIARGQKIPLFSAAGLPHNDIAAQICRQAGLVKLPAGQKKHSHGHGAEGEEEDSFAIVFAAMGVNMETAHFFKQ
DFEENGSLERTVLFLNLANDPTIERIITPRIALTTAEYLAYECGYHVLVILTDMSSYADALREVSAAREEVPGRRGYPGY
MYTDLATIYERAGRIEGRKGSITQLPILTMPNDDITHPIPDLTGYITEGQIYIDRQLHNRQIYPPINVLPSLSRLMKSAI
GEGMTRKDHSEVSNQLYANYAIGKDVAAMKAVVGEEALSSEDLLYLEFLEKFEKKFVAQGSYDNRTIFNSLDLAWSLLRI
FPRELLRRITIKTLDEWYERKEDH*
>Athaliana_19647847
MERIKSKMGAAENNLEMEGTLEIGMEYRTVSGVAGPLVILEKVKGPKYQEIVNIRLGDGTTRRGQVLEVDGEKAVVQVFE
GTSGIDNKYTTVQFTGEVLKTPVSLDMLGRIFNGSGKPIDNGPPILPEAYLDISGSSINPSERTYPEEMIQTGISTIDVM
NSIARGQKIPLFSAAGLPHNEIAAQICRQAGLVKRLEKSDNLLEHQEDDNFAIVFAAMGVNMETAQFFKRDFEENGSMER
VTLFLNLANDPTIERIITPRIALTTAEYLAYECGKHVLVILTDMSSYADALREVSAAREEVPGRRGYPGYMYTDLATIYE
RAGRIEGRKGSITQIPILTMPNDDITHPTPDLTGYITEGQIYIDRQLHNRQIYPPINVLPSLSRLMKSAIGEGMTRRDHS
DVSNQLYANYAIGKDVQAMKAVVGEEALSSEDLLYLEFLDKFERKFVAQGAYDTRNIFQSLDLAWTLLRIFPRELLHRIP
AKTLDQFYSRDTTN*
>Ppatens_28242206
MVAKDEATGGYECQPLLEYRTVSGVAGPLVILEKVKGPKYQEIVNLRLGDGTRRRGQVLEVDGDRAVVQVFEGTSGIDNK
HTTIEFTGEVLKTPVSLDMLGRIFNGSGKPIDNGPPILAEAYLDISGASINPSERTYPEEMIQTGISTIDVMNSIARGQK
IPLFSAAGLPHNEIAAQICRQAGLVQRLEKEKNLLEDEPGEDNFCIVFAAMGVNMETATFFKRDFEENGSMERVTLFLNL
ANDPTIERIITPRIALTTAEYYAYECGKHVLVILTDMSSYADALREVSAAREEVPGRRGYPGYMYTDLATIYERAGRIEG
RKGSITQIPILTMPNDDITHPIPDLTGYITEGQIYVDRQLQNRQIYPPINVLPSLSRLMKSAIGQGMTRKDHSEVSNQLY
ANYAIGKDVQAMKAVVGEEALSSEDLLYLEFLDKFERKFVAQGPYDTRDIFQSLDLAWSLLRIFPRELLRRIPAKTLDEF
YSRNSDN*
