# Supplementary material for: Saccharina genomes provide novel insight into kelp biology
Source: Nat Commun. 2015 Apr 24;6:6986. doi: 10.1038/ncomms7986 (PMC4421812; doi:10.1038/ncomms7986)
Supplement: Supplementary Data 1 — The 41 ortholog genes used for constructing phylogenetic tree [file ncomms7986-s2.zip › tree_data/G_578.faa]

>Sjaponica_18571
MSMIFDEYGRPFIILREQQAQARIRGKEAQKTNILAARSVSNILRSSLGPKGMDKMLVSPDGDVTITNDGATILDKMAVE
HQVARLLVELSQSQDDEIGDGTTGVVVMAGALLEQARSLSGAGGSPVRIGEVLDCRRPLTHLENPDLPWRVHQDNALEPL
ITTAMTTLSSKIINVHKKQMAKIAVDAVMAVANLDRNDVNFDMIKVDGKPGGELGDTELIHGIVIDKEFSHAQMPKIVKD
AKLCLLTCPFEPPKPKTKHKLDITSKESYEKLFEREQKYFADMVQQCKDVGTNLVICQWGFDDEANHLLLQNQLPAVRWV
GGVELELIAIATGARIVPRFSELTAEKLGKAGAVREVSFGTTKDRMLVIEDCSNSSAVTVLVRGGNKMIVEEAKRSLHDA
MCVVRNLIKDKRIVYGGGSAEISCSVAVSAMADEIKGVEQYAVRSFADALDDIPMALAENAGLSPITELSAVKSRQIAEG
ITSLGIDCNQAGTCDMKEQGIFETLIGKQQQLLLATQVVKMILKIDDVIMMGNYM
>Esiliculosus_0117_0020
MSMIFDEYGRPFIILREQQAQARIRGKEAQKTNILAARSVSNILRSSLGPKGMDKMLVSPDGDVTISNDGATILDKMQVE
HQVARLLVELSQSQDDEIGDGTTGVVVMAGALLEQAEKLLDRGIHPVRIGEGFDRACQTAVEHLEKIADAVEFSRDNTEP
LVTTAMTTLSSKIINVHKQKMAKIAVDAVMAVANLERNDVNFDMIKVDGKPGGELGDTELIHGIVIDKEFSHAQMPKVVK
DAKLCLLTCPFEPPKPKTKHKLDITSKDAYEKLFEREQKYFADMVQQCKDVGTNLVICQWGFDDEANHLLLQNQLPAVRW
VGGVELELIAIATGARIVPRFSELTGEKLGKAGAVREVSFGTTKDRMLVIEDCSNSSAVTVLVRGGNKMIVEEAKRSLHD
AMCVVRNLIKDKRIVYGGGSAEISCSVAVSRMADEIKGVEQYAVRSFADALDDVPMALAENSGLSPITELSAVKSRQIAE
GITSLGIDCNQVGTCDMKEQGIFETLIGKQQQLLLATQVVKMILKVDDVIMMGNYE
>Ngaditana_00521
QIVAQSSPGEKKGSRLHTRRTKPRKQLTTSHQAMSLVFDEYGRPFIILREQQAQNRLKGLEAQKSNIMAARSVSQILRTS
FGPKGMDKMLVNSDGDVTISNDGATILQKMDVEHQVARLLVELSQSQDEEIGDGTTGVVVLAGALLEQAEKLLDRGLHPV
RMAEGFEKACQLAMAHLETIADSVSFGRENIEPLYDTAMTTLSSKIVNIHKSKMARIAVDAVLSVADLERKDVNFDMIKV
EGKPGGRLEDTELVRGIVVDKEISHPQMPKTIKDAKIAILTCPFEPPKPKTKHKLDISSREAYERLYAREQEYFTTMVRQ
CKDSGANLIICQWGFDDEANHLLLQNQLPAVRWVGGVELELIAIATGGRIVPRFSELSPEKLGRAGLVREVAFGTTKERM
LVIEDCAKSQAVTILVRGGNKMIVEEAKRSLHDAMCVVRNLIKDNRIVYGGGSAEISCSIAVAKAADTETGVDQYAIRAF
ADALDDVPMALAENAGLSPITELSQVKSQQIKDGNPHIGTCAPNEFLKP
>Noceanica_7487_1
MSLVFDEYGRPFIILREQQAQNRLKGLEAQKSNIMAARSVSQILRTSFGPKGMDKMLVNSDGDVTITNDGATILQKMDVE
HQVARLLVELSQSQDDEIGDGTTGVVVLAGALLEQAEKLLDRGLHPVRVAEGFEKACQFAVAHLGTIADTVTFSRDNVEP
LYDTAMTTLSSKIVNIHKSKMARIAVDAVLSVADLERKDVNFDMIKVEGKPGGRLEDTELIKGIVIDKEISHPQMPKVIK
DAKIAILTCPFEPPKPKTKHKLDISSKEAYEKLYAREQEYFTTMVQQCKDSGATLIICQWGFDDEANHLLLQNKLPAVRW
VGGVELELIAIATGGRIVPRFSELSSEKLGKAGSVREVAFGTTKERMLVIEDCAKSQAVTILVRGGNKMIVEEAKRSLHD
AMCVVRNLIKDNRIVYGGGSAEISCAIAVAKAADSVAGVDQYAIRAFADALDDVPMALAENAGLSPITELSQVKSQQIKE
GNPHIGVDCMQSGVADMRKQRIFETLIGKQQQFQLATQLVRMVMKIDDVLMHGSF
>Aanophagefferens_54967
MHGAGAAGWVARARVSRARRRGERRGVASVVFCGRRCGGATLERVLRASSCPKHRLCHRLWPTLRADFGRGVEPSSPSTA
EPPAGAPLNSRSRPRRVLVARRAALAATMSMVFDEYGRPFIILKEQQQKSRIKGLEAQKHNIMAARSVSNILRTSLGPKG
MDKMMVSPDGDITITNDGATILDKMAVEHQVARLLVELSQSQDDEIGDGTTGVVVLAGSLLEQAEKLLDKGLHPVRIAEG
FETACKVAMKTLGDVADTVAFDKTKDDKVLVETAMTTLSSKIINVHKRKMAQIAVDAVMSVADVDRNDVNFDMIKMEGKP
GGRLEETELIKGIVIDKDISHPQMAKEIKDAKMCILTCPFEPPKPKTKHKLDITSKEDYDKLFAREQHYFTEMVAQCKAC
GANMVICQWGFDDEANHLLLQAGLPAVRWVGGVELELIAIATGGRIVARFSELSEAKLGKAGCVREVAFGTTKERMLVIE
DCASSEAVTVLVRGGNKMIVEEAKRSLHDAMCVVRNLVKDNRIVYGGGAAEIACSIAVSQAADDATGQDQYAIRAFADAL
DDVPMALAENSGLSPITELTAVKAKQLAEKNPNLGVDCLQQGTNDMKQQKVFETLIGKQQQVQLATQVVKMILKIDDVIM
HGSYA
>Ptricornutum_21430
MSMVYDEYGRPFIILKEQQAKARVKGTEATKSNILAARSISNMLRTSLGPKGLDKMLVSPDGDVTITNDGATILEQLHVD
HQVAKLMVELSQSQDDEIGDGTTGVVVLAGALLEQAEVLLKKGIHPIRVAEGLEKAADVAMQTLAEIAEPMDIAVNNHAA
LVATAMTTLSSKILHQHKHKMADIAVRAVLQVADLERRDVNFEHIRVEGKTGGSLEDAELVNGIVIDKEIAHPQMPKIIE
DAKLCILTCPFEPPKPKTKHKLEIDSKEAYEQLYQQEQEYFRDMVKKVKDSGANLVICQWGFDDEANHLLLQNDLAAVRW
VGGVEIEHIAMATGGRIVPRFEEISAEKLGHAGRVKEITFGTSDERMLVIENPVNTTAVTVLVRGGSKMIVEEAKRSLHD
AMCVVRNLIRDNRVVYGGGSAEIACSLAVSRFADTVTGVDQYAIRAFADALDDIPLALAENAGLSPIEEVAAAKSRQVKE
KNPVIGLGMDVMNEADGYHSADMRELGVFETLIGKQQQIQLATQVVKMILKIDDVISMGPQ
>Tpseudonana_23102
MSMVYDEYGRPFIILKEQQAKARVKGLEAVKSNILAATSISKILRSSLGPKGMDKILVSPDGDVTITNDGATILNRMHVD
HEVAKLMVELSSSQDDEIGDGTTGVVVLAGSLLEQAEKLLARGIHPVRIAEGYEKAADVAIATLNDIADRVEFTKDNVEP
LVTTAMTTLSSKIINVDKRKMAEISVNAVLGVADLDRKDVNFDMIRMEGKPGGSLEDTELVNGIVIDKDISHPQMSKTIK
DAKMCILTCPFEPPKPKTKHKLDINTKEAYEKLYKQEQDYFKEMVQQVKDCGANLVICQWGFDDEANHLLLQNDLPAVRW
VGGVEIEHIAIATGGRIVPRFSELSAEKLGKAGMVREVSFGNTKERMLVIEDCANSNAVTILVRGGNKMIVDEAKRSLHD
AMCVVRNLIKDNRVVYGGGSAEIACSVAVSKHADTVAGVDQYAIRAFADALDDIPLALAENSGLSPIEEVAAAKSRQLKE
GCPFIGLGITQDPTEDGYHYCNMKDVGVFETLIGKQEQIQLATQVVKMILKIDDVIAPSGQQH
>Alaibachii_CCA17328
MSVVFDEYGRPFIIIRDQESKERIKGIDAIKSNILAARTVSKILRTSLGPKGMDKMLVSQDGDLTISNDGATILEQMHVE
HRVAHLLVELSQSQDNEIGDGTTGVVVLAGSLLEQAEKLLGYGIHPMRIADGFEEACEMACKRLEEISDVIQFTKENHEP
LIETAMTTLSSKIINKHKRKMAKIAVDAVLKVANFETRDVNFDLIKMEGKPGGSLEETTLINGIVIDKDFSHPQMPKEVR
DAKMCILTCPFEPPKPKTKHKLDIASVEAYEKLYAQEQEYFSTMIKQVKDSGANLVICQWGFDDEANHLLLQNELPAVRW
VGGVELELIAIATGGRIVPRFSELTSEKLGTASSVREVAFGTTKERMLVIEGCAKSDAITILVRGGNKMIVEEAKRSLHD
AMCVTRNLIKNNRIVYGGGSAEVACGVTVRKHADTIAGTTQYAIRAFADALEDIPMALAENSGHNPIDSLSAVRAQQISE
ENPRLGVDCNNTGTTDMKAQGVFETLLMKQQQYQLATQVVRMILKIDDVMLEGAYA
>Pinfestans_06320T0
MSMVFDEYGRPFIILRDQEQKERIKGVEAIKSNILAARTVSSLLRTSLGPRGMDKMMVSQDGDVTISNDGATILEQMQVE
HRVAHLLVELSKSQDDEIGDGTTGVVVLAGALLEQAEKLLAHGLHPMRIADGFEEACEIACKHLEAIGDVIHFSKEDSTP
LVETAMTTLSSKIVNKYKRQMAQIAVDAVMKVANFETRDVNFDLIKVEGKPGGTLGETALINGIVIDKDFSHPQMPKEVK
DAKMCILTCPFEPPKPKTKHKLDITSVEAYEKLYKQEQEYFTTMIKQVKDSGANLVICQWGFDDEANHLLLQSQLPAVRW
VGGVELELIAIATGGRIVPRFSELTAEKLGRAGTVREVAFGTTKERMLVIEDCASSDAITVLVRGGNKMIVEEAKRSLHD
AMCVTRNLIKNNRIVYGGGAAEIACGIAVREHADNTEGIEQYAIRSFADALEDVPMALAENSGLSPIDSLSAVRAQQIAE
KNPRLGIDCNSSGTNDMKEQQVFETLIGKQQQLQLATQVVRMILKIDDVIIEGSYA*
>Pultimum_03727
MSMVFDEYGRPFIILRDQEQKARVKGVEAIKSNILAARTVSSLLRTSLGPRGMDKMMVSQDGDVTISNDGATILEQMHVE
HRVAHLLVELSQSQDNEIGDGTTGVVVLAGALLEQAEKLLAHGLHPMRIADGFEEACEIACKHLEKIGDVIHFTPEDPTP
LVETAMTTLSSKIINKYKRQMAQIAVDAVCKVANFETRDVEGKPGGTLEETALINGIVIDKDFSHPQMPKEVKDAKLCPK
TKHKLEITSVEAYEKLYANEQEYFKTMIQQVKDSGANLVICQWGFDDEANHLLLQNQLPAVRWVGGVELELIAIATVAFG
TTKERMLVIEDCASSDAITVLVRGGNKMIVEEAKRSLHDAMCVTRNLIKNNRIVYGGVRENADKITGIEQYAIRAFADAP
IDSLSAVRSMQLSEKNPRLGIDCNSTGTNDMKEQHVFETLIGKQQQLQLATQVVRMILKIDDVIMDGGYAXXXXCA
>Sparasitica_01626T0
MSMVFDEYGRPFIILRDQEKTERIKGIDAIKSNILAARTVTSLLRTSLGPKGMDKMLVSQDGDVTISNDGATILQQMQVE
HRVAHLLVELSQSQDDEIGDGTTGVVVLAGALLEQAEKLLARGLHPMRIADGFEEACAIAVKHLESVSDRIEFSKDNTTP
LIETAMTTLSSKIINKYKRQMAEIAVSAVTKVCNWETRDVNFDLIKMEGKPGGTLEETRLINGIVVDKDFSHPQMAKEVR
DAKMCILTCPFEPPKPKTKHKLDITTVEAYENLYAQEQDYFHTMIKQVKDSGANLVICQWGFDDEANHLLLQNELPAVRW
VGGVELELIAIATGGRIVPRFSELTADKLGHAGVVREVAFGTTKERMLIIEDCAKSDAITVLVRGGNKMIVEEAKRALHD
AMCVTRNLIKNNRVVYGGGSAEITCAIAIREHANKTTGIEQYAIRGFAEALEDIPMALAENSGLSPIDSLSAVRAKQLSE
KNPRLGIDCNATGTYDMKDQHVFETLIGKQQQLQLATQVVRMILKIDDVMLEGTYA*
>Bnatans_54035
MQAPKLGNLSQSIAFDEYGQPFIILREQDKQKRLKGKDAHKANILAAKSVANILRSSLGPRGMDKILVSSDGDVTVTNDG
ATILQKMDVSHEIGKLLVELSKSQDDEIGDGTTGVVVLAGALLDEAEKLLDKGIHPIRIAQGFEDACEIAVKHLGDIADT
VPWSEEKLDALYETAATTLGSKIISRFQKQMSEIAVNAVLSVADLKRKDVNFELIKVEGKVGGRLEDTMLVKGIVLDKEI
AHSQMAKEIKDAKIAILTCPFEPPKPKTKHKIDISSAESYQNLYDREQKYFRDMVKKCKDSGATLVLCQWGFDDEATHLL
MHNKLPAVRWVGGVEIELLAIATDARIVPRFEELDSSKLGTAGHVREISFGTDNDKMVVIEDCPNSKAVTVLIRGGNQMI
IDEADRSLHDAMCVTRNLIRDNRIVYGGGAAEVACSLKISEYADSVSGIEQYAVRSFADALEQIPIALAANSGLKPIPTL
ASVRKAQIEKKSAKLGVDCMQRGTMDMKEQKVFETLIGKQQQMLLATQLVRMILKIDDIIQPSDKF*
>Ehuxleyi_425718
MSLAFDEYGRPFIIIKEGEAKGRLKGLEAQKANILAAKARRTLHARRGAAVCNILKTSLGPKGMDKMLQSPDGDMTSSGA
VRVGATILEQMKVEHQIGKLLVELSKSQDDEIGDGTTGVVVLAGALLEKAEALLDRGIHPMRVAEGFDRACAIAVEHLAS
ISDTFSYSLDNTEALVEIVNRAHRKMGQIAVDAVMAVADFERKDVNLDLIKMDGKVGGSLEDTTLVRGIVIDKDMAHPQM
PKDLKDVKLCVLTCPFEPPKPKTKHKLELESVAAFEEMQAKEKDYFTQMIRQARALSATHSLLALDAGANLVICQWGFDD
EANHLLMQNELPAIRWVGGVELELIAIATDARIVPRFAELTADKLGSAGHVHEEAFGTTKDRMIVIEGCPNSRAVTVFCR
GGNRMVLDEAKRSLHDAICVVRNLIRDNRIVYGGGASEIACSLKVSEAADQVGTIEQYAMRAFADALEQTPCALAENSGL
QPIETVASVKADQVSSGRSYLGIDCNQAGTNDMKEQKVFETLIGKQQQLMLATQVVRMILKIDDVIEPAAFNG*
>Gtheta_EKX44090
MSLVFDEYGRPFIIIKEQSSKTRLKGLAALKSNIIAARSVASTLRSSLGPKGMDKILVSGDGDVCVSNDGATILERMEVE
NQIAKLMVELSKSQDQEIGDGTTGVVVLAGALLEQAELLLDRGLHPRRISEGFEVACKVACDHLDKICDKIHFTPHETSE
LLTVAKTTLSSKIVTRALDQMANLAVSAIMAVADFERKDVNLDLIKMEGKVGGQMEDSMLVSGIVLDKDISHPGMAKTIK
DAKICILTCPFEPPKPKTKHNIQIDTVEKYQTLYKQEQEYFVDMVKKIKDSGATLAICQWGFDDEANHLLYQNELPAVRW
VGGVEIELLAIATGARIVPRFSELTPEKLGKAGVVREVSFGTTKDKMLFIENCENSKAVTIFVRGANKMIIDEIKRSIHD
ALCMVRNLVRDNRIVYGGGSSEIACSLAVSDAASKVTGVDQYAMRAFSDALEAIPMALSENSGLPGIESLAALKQRQVQE
KNPWLGVDCKMVGTNDMKSQKVLETLHGKKQQFMLATQVVKMILKIDDVISPSEYE
>Ccrispus_546302221
MSLAFDEYGRPFIIIQEQEKKHRLKGIDALKANIAAARSIARTLRTSLGPKGMDKMLQSPDGDITVTNDGATILQEMDVE
NQIAKLMVELSKSQDDEIGDGTTGVVVLAGALLEQAEKLLDKGIHPTRIAEGFERAADLVVPLLRKLSTPLDYSSANGYE
ELVKTAMTSLNSKIVNRMKRPLAEICVKAVLSVADLDRKDVNLDHIKLDGKVGGKMEETALVNGIVIDKDFSHPQMPRVV
EDAKVCVLTCPFEPPKPKTKHKLDINTVDQYKEMQELERKYFTDMVKAVKDSGANLVVCQWGFDDEANHLLYKHELPSIR
WVGGSEIELIAMATGARIVPRFEEISKDKLGSAKSVRELSFGTTRDHVIVLEDCAFSKSVTIFVRGGNKMIIEEAKRSIH
DALCVVRNLIRDNRIVYGGGSIEIACSNLASETADQIPGVEQYAVRSFSAALDNVVMALAENSGLSPIETLANVKSRQIK
ENNQYLGIDCMETGTNDMREQNVYEALASKIQQFQHATQMVKMILKIDDTIAPAEYE
>Cmerolae_CML276C
MSLVFDEYGRPFIIFKDQDRKVRTKGLEAIRANVAAATAVSRTLRSSLGPNGMDKLLVSADGDVTVTNDGATILKEMNVS
NEVAKLMVDLASAQDDEIGDGTTGVVVLAGALLEQAQQLLDRGMHPSRISDGFDRACAIAVDHLEKIAQVMEHTKADTSQ
LVRAAVTALNSKVVKRHSEALAHVCVKAVLAVADLERRDVNLDLIKIEGKVGGRLEDTIFVDGIVIDKDMSHPQMPKQIT
DAKICILTTPFEPPKPKTKHRLEISSVEQYRELQHAEQEYFTNMVKRVKDSGANLVICQWGFDDEANSLLYQNGICAVRW
VGGVEIELIAMATGGRIIPRFEEITPEKLGHAASVRELHFGTTHDKVIVIEGCRSTRAVTILVRGGNKMVLEETKRSLHD
ALCVVRNLIRDQRVVCGGGASEIAGAIAVAEAADCCLGPEQYAMRAFAEALDSIPIALAENSGLSPIETLSSVRARQIAE
RKPYYGIDCLGIGTMDMREQNVYETLESKKQQFQLATQLCKMILKIDDMLQPNSLS
>Gsulphuraria_545713610
MSLIFDEYGRPYIILQEQERKTRIKGLDAIRSNITAARTLARTLTTSLGPKGMDKMLQSQDGDVTVTNDGATILKEMDVE
NQVAKLMVELAQSQDDEIGDGTTGVVVLAGALLEQALILLDRGIHPTKISEGFDKACEVCLDKLEQISQKIEFNENSYDD
LVKAAMTTMSSKVVNRYSQQLAEICIKAIFSVADFERKDINLDLIKVEGKVGGTLEDSVLVNGIVLDKDVSHPQMPKAVD
NAKICILTCPFEPPKPKTKHKLDIDSVEKYRDLQKAEQEYFRDMVQRVKDSGANVVLCQWGFDDEANHLLYQNGLLAVRW
VGGVEIELVAMATHGRIIPRFSEISEKKLGRAGKVREVSLGTTHDHVIFIEDCANSKAVTIFLRGGSKMAVDEAKRSVHD
ALCQVRNLIRDQRIVYGGGSSEIACSLAVSEFADKVSGVEQYAIRCFADALDAIPSALADNSGLSSLETLGALKAAQTKQ
NNSRLGVDCLGLGTLDMKEQNVYETLLSKKQQIQLATQLVKMILKIDDVIGPTDALT
>Ppurpureum_650_4
MSLMFDENGRPFIIIQEQEQKQRLRGIDALKANIAAARAVARTLRTSLGPKGMDKMLQSPDGDVTVTNDGATILKEMELK
HEIAKLMVELSKAQDDEIGDGTTGVVVLAGALLEKAEMLLDKGIHPSRISEGFERAVDIAMPVLDSISEQIDFEQNDHEQ
LRRVAMTTLNSKIVHRIREELGKVCVDAILAVADMERREVNLDLIKLDGKVGGKLEDTALVHGIVVDKDFSHPQMPKRVD
DAKICILTCPFEPPKPKTKHKLEIDSVEAYKEMQVAEKAYFTDMVQRVKASGATLVICQWGFDDEANYLLLKNELPAIRW
VGGVEIELIAIATGGRIIPRFEDVSEQKLGYAKTVREMSFGTTRDRMIVLEECASMKAVTIFVRGGNKMVVEEAKRSIHD
ALCIVRNLVTDNRIVYGGGAAEVACSLAISEAADQIEGLEQYGVRAFADALDSIPMALAENSGMQPIESLSHAKAKQMRE
KNPRIGINCMKYSTDDMKEQYVYESLRSKKQQLQHAAQVVKMILKIDDVIEDKNYN*
>Pyezoensis_2319_g429
MSLAFDEYGRPFIIVEEQESKSRLKGIDALKANIAAGLSVARTLRTSLGPRGMDKMLQSPDGDITVTNDGATILEQMDVE
HQVAKLMVSLSKSQDDEIGDGTTGVVVLAGALLEEASKLLDRGVHPTRIAEGFEAACEVCMPRLEAIADTVDITTNGHEE
LVQTAMTTLNSKIVHRMKRELADICVEAVLAVADLERRDVNLDLIKLDGKAGGKLEETKLVQGIVIDKDFSHPQMPKRVE
DAKICILTCPFEPPKPKTKHKLDIDTVEQYTQMQEAEAAYFRDMVAAVKSSGANLVICQWGFDDEANHLLLKSELPAVRW
VGGVELELIALATGGRIIPRFSEISASKLGKAGVVRELSFGTTHEHVIVLEGCAASKAVTIYVRGGNSMVVEEAKRSIHD
ALCVVRNLIRDSRIVYGGGAAEIACSLAVTEAAEAVTGVAQYAMRGFADALDSVAMALAENAGLQPIDTVTAVKAAQVAS
ASPQLGIDCLGLGTNDMKAQNVREALASKQQQLLHATQMVRMLLKIDDVISRDEDP
>Cparadoxa_14875
MALAVDEFGRPFIIIREGAPQSRAKGLDAQKANILAARSVANTLRTSLGPRMDKAMVSPDGEVTITNDGATILDNMEVQN
QIAKLLVELSKSQDAEIGDGTTGVVVLAGALLEQAESLLDRGIHPIRVSDGYEQACAIAVETLKKVADTVAVDLANPEFL
IRTAHTTLGSKVNRFQRKMAEICVNAVLAVADLERRDVNLDLIKVEGKVGGKLEDTQLVYGIVLDKDISHPQMDKVIKDA
KMAILTCPFEPPKPKTKHKVDIDSVEKYDALRKQEQDYFTDMVSKVKESGANLVLCQWGFDDEANHLLMQNRLPAVRWVG
GVELELIAIATGGRIVPRFQELSPEKLGKAGVVRELSFDASPPGTTKDRMLVIEQCANSKAVTIFIRGGNKMIIEEAKRS
IHDALCVVRNLVRDNRVVYGGGSSEIACSLAVPGLEQYAMRAFADALDAIPVALAENSGLSPIETLAAVKSRQISEKNAF
LGIDCLGVGTNMKVQSVFETLIGKVQQLILATQVVKMILKIDDVMAPSSYE*
>Creinhardtii_30786785
MSLAFDEFGRPFIILREQERKSRVKGIEAVKASIMAAKTVARTLRSSLGPKGMDKMLQSPDGDVTITNDGATILEMMEVE
NQIGKLMVELSKSQDHEIGDGTTGVVVLAGALLEHAEALLDMGMHPLRIAEGYEMACKVATENLDNIKTRFDFSKENIEP
LVKTCMTTLSSKVVGRLKRPMAEICVKAVLAVADLERRDVNLDLIKVEGKVGGKMEDTRLVEGIVIDKEFSHPQMPKELK
DVKVAILTCPFEPPKPKTKHKVDIDTVEKFEALRDAEKSYFTDMVQRCKDSGAELVICQWGFDDEANHLLMHKNLPAVRW
VGGVEIELLAMATGARIVPRFQELSADKLGHAGSVKEVGFGTTKDKMLVIEGCPHLKAVTIFVRGGNRMVLDEIKRSLHD
AICVARNLVRDNAIVYGGGAAEISCALAVEEAADKVTGVEHYAMRTFADALQAVPLALAENSGLPPIESLTAVKKRQLEE
KNPYLGIDCNDTGTNDMREQNVFETVMGKKQQLFLATQVCKMILKIDDVIKPSDYE*
>Csubellipsoidea_27388006
MSLAFDEFGRPFIILREQDKKTRIRGIEAQKANIQAAKVISRMLQSSLGPKGMDKMLQSPDGDVCITNDGATILEQMEVE
NQIGKLLVELSKSQDHEIGDGTTGVVVMAGALLEQAEMLLDRGIHPLRIAEGYERACKVSIENLQNIAHSFNFSESDMEP
LVQTCMTTLSSKIVGRVKRDMAEMCVKAVLTVADLKRRDVNLDLIKVDGKVGGRLEDAKLVNGIVIDKDMSHPQMPKRIE
DAKIAILTCPFEPPKPKTKHKVDIDTVEKFEALRETEKQYFLDMVKQCKDSGATLVICQWGFDDEANHLLMANDLPAVRW
VGGVEIELLAMATGARIVPRFSELTPDKLGRAGVVRELSFGTTKDRMLVIENCPNSKAVTIFVRGGNKMVLDEVKRSLHD
ALCVARNLVRDNSIVYGGGAAEISCSLAVEAESEKVVGVEQFAMRAFADALDTVPLALAENAGLSPIQSLTEVKSRQYKE
KNPHLGIDCNSVGTNDMREQNVFETLIGKKQQLFLATQVCKMILKIDDVIQPANYD*
>Vcarteri_23132703
MSLAFDEYGRPFIILREQERKSRVKGIEAVKASIMAAKTVARTLRSSLGPKGMDKMLQSPDGDVTITNDGATILEMMEVE
NQIGKLMVELSKSQDHEIGDGTTGVVVLAGALLEHAESLLDMGMHPLRIAEGYEMACKVATENLDKIKTRFEFSRDDIEP
LVKTCMTTLSSKVVGRLKLQMAEICVKAVLAVADLERRDVNLDLIKVEGKVGGKMEDTRLVEGIVIDKEFSHPQMPKELS
DVKVAILTCPFEPPKPKTKHKVDIDTVEKFEALRDAERTYFTDMVQRCKDSGAQLVICQWGFDDEANHLLMHQDLPAVRW
VGGVEIELLAMATGARIVPRFEELSQDKLGFAGSVKEVGFGTTKDKMLVIEGCPNLKAVTIFVRGGNRMVLDEIKRSLHD
AICVARNLVRDNAIVYGGGAAEISCALAVEEEADKVTGVEHYAMRAFSDALQAVPLALAENSGLPPIESLTAVKKRQLEE
SNPYLGIDCNDVGTNDMRAQNVFETVIGKKQQLFLATQVRELGFPWSDRSCLVGYNSQHSALPACNLALFALQARRPSTG
PSLLSRRV*
>Athaliana_19649586
MALAFDEFGRPFIILREQDQKTRLRGIDAQKANIAAGKAVARILRSSLGPKGMDKMLQGPDGDITITNDGATILEQMDVD
NQIAKLMVELSRSQDYEIGDGTTGVVVMAGALLEQAERQLDRGIHPIRIAEGYEMASRVAVEHLERIAQKFEFDVNNYEP
LVQTCMTTLSSKIVNRCKRSLAEIAVKAVLAVADLERRDVNLDLIKVEGKVGGKLEDTELIYGILIDKDMSHPQMPKQIE
DAHIAILTCPFEPPKPKTKHKVDIDTVEKFETLRKQEQQYFDEMVQKCKDVGATLVICQWGFDDEANHLLMHRNLPAVRW
VGGVELELIAIATGGRIVPRFQELTPEKLGKAGVVREKSFGTTKERMLYIEHCANSKAVTVFIRGGNKMMIEETKRSIHD
ALCVARNLIRNKSIVYGGGAAEIACSLAVDAAADKYPGVEQYAIRAFAEALDSVPMALAENSGLQPIETLSAVKSQQIKE
NIPFYGIDCNDVGTNDMREQNVFETLIGKQQQILLATQVVKMILKIDDVISNSEY*
>Ppatens_28234979
MALAFDEYGRPFIIIRDQETKSRVRGLDAQKANIMAAKAVARVLRTSLGPNGMDKMLQSPDGDVTITNDGATILEQMEIE
NQIGKLMVELSRSQDYEIGDGTTGVVVLAGALLEQAEVLLERGIHPIRVAEGYEMASKLAVENLTRIGQTFEFSPDNIEP
LVQTCMTTLSSKIVGRCKRQLAEIAVKAVLAVADLERSDVNLDLIKVEGKVGGKLEDTELVYGIVVDKDMSHPQMPKEIR
DAKIAILTCPFEPPKPKTKHKVDIDSVEKFEALQAAEKSYFNEMVQQCKDAGATLVICQWGFDDEANHLLMHENLPAVRW
VGGVELELIAIATGGRIVPRFKELTPEKLGKAGLVREKGFGTTKDRMLYIEQCANSRAVTIFIRGGNKMMIEETKRSLHD
ALCVARNLIRDKAIVYGGGAAEISCSLAVEAAADKISGVEQYAMRAFADALDMVPMALAENSGLQPINTLTAVKAQQVKE
QNPHLGIDCNDVGTNDMREQNVFETLIGKKQQVLLATQVVKMILKIDDVISPSSY*
