# Supplementary material for: Saccharina genomes provide novel insight into kelp biology
Source: Nat Commun. 2015 Apr 24;6:6986. doi: 10.1038/ncomms7986 (PMC4421812; doi:10.1038/ncomms7986)
Supplement: Supplementary Data 1 — The 41 ortholog genes used for constructing phylogenetic tree [file ncomms7986-s2.zip › tree_data/G_654.faa]

>Sjaponica_07466
MSEGDYRVADISLADFGRREIDIAELEMPGLMSCREEFPGHLQGARVSGSLHMTIQTAVLIETLKALGSDLRWCSCNIFS
TQDHAAAAMARDESAAIFAWKGESLEEYWECTLNALTWPEADAKGTGPDIIVDDGGDMTLLIHEGFKAENAYEADGTLPD
PESAGDNQEFKLILTIIKRELPKTPRRWHELAARCVGVSEETTTGVHRLYLMEKDESLLFPAINVNDSVTKSKFDNLYGC
KHSLPDGLCRATDVMIAGKSAVICGYGDVGKGCAQAMKAAGAIVHVTEVDPICALQAAMEGFRVVKLTSVLATGDIFITT
TGNKGIIMAGDMAQMKNNAIVGNIGHFDNEIDLAGLVATTKQINIKPQVDKFVFEDGHGIILLAEGRLLNLGCATGHPSF
VMSASFTNQTLAQLELWKEKDSGKYARGHVYVLPKLLDEKVARLHLAALQVELTELSTEQADYISVKKEGPFKPDTYRY
>Esiliculosus_0091_0058
MSEGDYRVADISLADFGRREIDIAEHEMPGLMSCREEFPGQLEGARVSGSLHMTIQTAVLIETLKALSSDIRWCSCNIFS
TQDHAAAAIARDESAAVFAWKGESLEEYWECTLSALTWPEADDKGTGPDIIVDDGGDMTLLIHEGFKAENAYEKDGTLPD
PESAGDNAEFRIVLTIIKRELPKTPRKWHELAARCVGVSEETTTGVHRLYMMEKDESLLFPAINVNDSVTKSKFDNLYGC
KHSLPDGLCRATDVMIAGKSAVVCGYGDVGKGCAQAMKAAGAIVYVTEVDPICALQAAMEGFRVVKLDTVVKTGDIFITT
TGNKGIIMATDMAKMKNNAIVGNIGHFDNEIDLAGLVATTKQLNIKPQVDKFIFDDGHAIILLAEGRLLNLGCATGHPSF
VMSASFTNQTLAQLELWKEKESGKYARGHVYVLPKLLDEKVARLHLKSLQVELTELSTEQADYISVKKEGPFKPDTYRY
>Ngaditana_02715
MDKIFQFHTVLTMNLPYVICPNSAFSKLDRGVAAAKIGMGGRFKKVPLLPADTIIDLNRQIRNDNNPHKVDLGVGAYRDS
SGKPYVLDVVKAAEARVVADTSYNHEYVPIEGWAPFRLASQKILFGPGHPVMAAGCVATVQALSGTGALRVGFEFLRRMI
PDPVVYLPSHTWGNHLKVLQESGFEDVRKYRYYDAARLSLDSEGMCADLSAAPPGAIVLLHTSGHNPVGFDPSVSDWERL
AELCKEKDLLPFFDNAYQGYTSGSLEEDAFSVRFFAAQGLELLCACSFAKNMGLYGERIGALHAVVSSPLEVQSLISQFQ
AIIRPMYSSPPSHYARVAGLILSDPALFDAWQVELQRMAGRIQHMRELFLEALTRHACPGEWGHMARQRGMFGFTGLKKE
HVAALKKEYSIYMLDNGRISLSGLNENNVDYVARAFAHVLRTESPQTETYSFLNEYRKMLLNVLLDVWVAQTCQSLRHHF
SIMSMGDYRVADISLADFGRKEIQLAEVEMPGLMACREEYGADALKGARIAGSLHMTIQTAVLIETLKAMGGDIRWCSCN
IFSTQDHAAAAVARDESAAVFAWKGESLEEYWECTMNAITWPTDDGKGDGPDLIVDDGGDMTLLVHEGYKAEELYAKDGT
LPDPASTDNAEFKIVLALIARELPKTPQKWHKVAARMYGVSEETTTGVHRLYLMEKNKTLLFPAINVNDSVTKSKFDNLY
GCKHSLPDGIMRATDVMLAGKRVVICGFGDVGKGCAQAMKAAGSIVYVTEVDPICALQASMEGFRVVRLSSVIADIDIVI
TTTGNKGIIMAEDMAKMKNNAIVGNIGHFDNEIDMDGVMKVAKRENIKPQVDRFVFPDGHGVIVLAEGRLLNLGCATGHP
SFVMSASFTNQTLAQLELWKERTSGKYATGKVYVLPKVLDEKVARLHLASLGVELTELSTEQAEYIGVSVSGPFKPEAYR
Y
>Noceanica_11453_1
MNGRFKDVPLLPPDAIIDLNRQIMVDTNPCKVDLGVGAYRDSHGKPYILDVVKAAEARVIADPMYNHEYVPIEGWAPFRL
ASQQVLFGAAHPVLTAGKLATVQALSGTGALRIGFEFLRRHVQQPPVVYLPSHTWGNHLKVVHESGISDVRKYRYYDPST
LSLDIEGMCADLAAAPAGSIILLHTSGHNPVGFDPSAEDWQRLARLCMEGGLLPFFDNAYQGYTSGSLEDDAYSVRLFAS
LGMDLFCACSFAKNMGLYGERVGALHALVSSPAEAQILVSQFQAIIRPMYSSPPSHYARVAGLILSDPALSSQWQAELRE
MAARIQRMRTLFLEALAESGCPGQWGHLARQRGMFGFTGLEREEVGRLKKEFSIYMLENGRISLSGFNEGNVAYVARAFA
AVLAGRASTPGAACAARIEEKEGVEVETMAMASSSGPGGKFPGVKMDGRPWRRTVMRRRHQALRSPPTPFAIMSMGDYRV
ADISLADFGRKEIQLAEVEMPGLMACREEFGTEALKGARIAGSLHMTIQTAVLIETLKAMGGDIRWCSCNIFSTQDHAAA
AIARDESAAVFAWKGESLEEYWECTMNAITWPSDDGKGDGPDLIVDDGGDMTLLVHEGYKAEELYAKDGTLPDPESTDNA
EFKIVLTIIARELPKSPQKWHKVAARMFGVSEETTTGVHRLYLMEKNKTLLFPAINVNDSVTKSKFDNLYGCKHSLPDGL
MRATDVMLAGKRAVICGYGDVGKGCAQAMKAAGSIVYVTEVDPICALQAAMEGFRVVRMSSVIGEADIIITTTGNKGIIM
AEDMAKMKNNAIIGNIGHFDNELDMDGVMKIAKRENIKPQVDRFVFPDGHGVIILAEGRLLNLGCATGHPSFVMSASFTN
QTLAQLELWKERSSGKYARGKVYVLPKVLDEKVARLHLSALGVELTELSSEQAEYIGVNVAGPFKPEAYRY
>Aanophagefferens_69644
MAQGDYRVADISLADFGRREIELAEYEMPGLMKTVEEYGAAQPLKGARIAGSLHMTIQTAVLIETLKKLGGDIRWCSCNI
FSTQDHAAAAIARDESAAVFAWKGETLEEYWECTMNAITWTSPDAKGDGPDLIVDDGGDMTLLVHEGFKAENAYAKDGTL
PDPSSTDNAEFKIVLTIIKRTLPTQPDKWHKVAARMKGVSEETTTGVHRLYTMSKDGELLFPAINVNDSVTKSKFDNLYG
CKHSVIDGICRATDVMMAGKRAVICGYGDVGKGCAFAMKAAGCITTVTECDPICALQASMEGFAVKTLESQLESLDIIIT
TTGNKGIIMTKHMEKMRDNAIVGNIGHFDNEIDMDGLMKVTTRVNIKPQVDKFLFKNGKGPILLAEGRLLNLGCATGHPS
FVMSNSFTNQTLAQLELWKEKDTGKYEIGKVYTLPKILDEKVAALHLSSLGVDLTILSDEQADYIGVPKKGPFKPDTYRY
>Ptricornutum_18319
MSTGDYKVADISLADYGRKDIELAEVEMPGLMACREEYGPAKPFGGARISGSLHMTIQTAVLIETLKDLGGDIRWCSCNI
FSTQDHAAAAIARDESAAVFAWKGESLEEYWECTLNAITWPEDDGKGCGPDLIVDDGGDMTLLIHEGKKAEDQFLKDGTV
PDPSSTDNAEFKIVLTIIKRLLEGGETDKWNKIASRCKGVSEETTTGVHRLYTMEKTGTLLFTAINVNDSVTKSKFDNLY
GCKHSLPDGLMRATDVMLAGKKAVIAGYGDVGKGCAAAMRACGCVVYVTEIDPICALQACMEGYQVVTLEDVVDTADIFI
TTTGNKGILMCETMSKMKNNAIVGNIGHFDNEIDMDGLMKAAKRINIKPQVDKFVFESGNGIIVLAEGRLLNLGCATGHP
SFVMSCSFTNQVLAQLELWNEKDSGKYAHGKVYVLPKTLDEKVALLHLGSLGARLTVLSDEQSEYIGIPVNGPFKPDTYR
Y
>Tpseudonana_28496
MSTGDYKVADISLADYGRKEIEIAEIEMPGLMNCVEENKASQPLAGARVSGSLHMTIQTAVLIETLKKIGGDIRWCSCNI
FSTQDHAAAAIARDESAAVFAWKGETLEEYWECTLSALTWPEDDGKGQGPDIIVDDGGDMTLLIHEGKKAEDAFLKDGTL
PDPTSTDNEEFKIVLTIIKRLLEGGETDKWNKIASRCKGVSEETTTGVHRLYTMEKNGSLLFPAINVNDSVTKSKFDNLY
GCKHSLPDGIMRATDVMMAGKKAVICGYGDVGKGCAAAMRANGCVVYVTEIDPICALQACMEGFTVCTLEDVVETADIFI
TTTGNKGILMADVMGKMKNNAIVGNIGHFDNEIDMAGLMKITKRINIKPQVDRFVFENGNGIIVLAEGRLLNLGCATGHP
SFVMSCSFTNQALAQIELWTEKDSGKYATGKVYVLPKTLDEKVARLHLKSLGAKLTVLSEEQSEYIGVAVNGPYKPDTYR
Y
>Alaibachii_CCA20123
MCASKDYRVADISLADYGRKEIEIAQIEMPGLMKCREEFGEQQPLKNARIAGSLHMTIQTAVLIETLKALGGNLRWCSCN
IFSTQDHAAAAIARDSSAAVFAWKGESLEEYWECTLNAITWPTDDGKGDGPDLIVDDGGDMTLLIHEGYLAEKAFAKDGT
MPDPASTDNAEMKCVFNIIRQTLKTDPKKWHKIAERCKGVSEETTTGVHRLYQMEKSGTLLFPAINVNDSVTKSKFDNLY
GCRHSLPDGIMRATDVMLAGKRIVICGFGDVGKGSAQAMKAAGAIVFVTEIDPICALQACMEGFQVVRLSTVVSTADIFI
TTTGNKDIIMASDMAKMKNNAIVGNIGHFDNEIDMAGVLQTTRRYNIKPQVDRFVFPDGHGVIILAEGRLLNLGCATGHP
SFVMSNSFTNQTLAQIELWKEKDSCKYQVGKVYVLPKELDEKVARLHLSNLGAELTELSSEQADYIGVNVSGPFKPETYR
Y
>Bnatans_47828
MAGYDAGKMDLSPLDNLEIKKESWVKDMKEASFGRKELDIAEIEMPGLMGIRAECKGKKPLAGANITGSLHMTIQTACLI
EALEALGAKVRWASCNIFSTQDHAAAAIAEAKTATVFAWKGETIPEYWACTYQALMWPGTKTGGPDLIVDDGGDATLLIH
EGVAAEKTFKETGKKPDPSTATCDDEYCILHLLKKTLDIDDQMWTKIAGGLVGVSEETTTGVHRLKEMAQEKRLLFPAIN
VNDSVTKSKFDNLYGCKHSLPDGIMRATDVMIAGKTALVCGYGDVGKGSAQAMKACGANVLVAEIDPICALQACMEGFKV
VRLEDVVSDVDLIITTTGNKDIIMLEDMKKMKNNCIVGNIGHFDNEIDMKGLYAAKDVKRINIKQGTDRFEFADKHGIII
LAEGRLLNLGCATGHPSFVMSCSFTNQVLAQLELWEGRKSNKYGNDVYLIPKHLDEKVARLHLDKLGAKLTKLTKSQSDY
LHIPVEGPYKPENYRY*
>Ehuxleyi_440119
MPKNVEASGDFKVADMSLADFGRKELDIAEHEMPGLMAARKEFGPAQPLAGVRVMGSLHMTIQTAVLAETLEALGADVRW
CSCNIFSTQDHAASACVRAGTANIFAWKGETLEEYWWCTDKALTWPDGEGMDQIVDDGGDATLLLHEGKKFEEQFAKDKS
LPDPASTDNAEFKCVLATIKNSIAKDPTRFTRMVQRMVGVSEETTTGVHRLIAMADKGELLFPAINVNDCVTKSKFDNVY
GCRHSLPDGIMRATDVMLSGKKVVICGFGDVGKGSAASMRAQNAITYVTEIDPICALQACMEGYQVVTMEDLISEADVFI
TTTGNKDIITLEHMKKMKNNAIVGNIGHFDNEIQMEQLEKATTRMNIKPQCDKYTFPDGHGVIVLAEGRLLNLGCATGHP
SFVMSNSFTNQTLAQLELRKAYVEAGKDKAKSKYQNQVYLLPKELDEKVARLHLGQLGAHLTELSTEQADYIGVKKSGPY
KPTTYRY*
>Gtheta_EKX43896
MAEDSKVKDMSLAEFGRKELDIAEVEMPGLMNTREEFGPKKPLKGVRIMGSLHMTIQTAVLIETLYELGADIRWCSCNIF
STQDHAAAAVVAKKTSKVFAWKGETLEEYWWCTLQALTWPDGSGPQMIVDDGGDATLLIHEGVKREKEFAATGAIPDPAS
TDNEEFKCVLSIIRDTIKQDPKKWHKVAEQCVGVSEETTTGVHRLYEMEKSGTLLFPAINVNDSCTKSKFDNLYGCRHSL
PDSIMRATDVMIAGKVAVICGFGDVGKGCAMAMKAAGARTIVTEIDPICALQACMEGYEVNTLDNVVEYADIFITTTGNK
GIIMFEHMQRMKNNAIVGNIGHFDNEIDMAGLLKGAGVTRQNIKPQVDRFVKSDGKGVILLAEGRLCNLGCATGHPSFVM
SCSFTNQAMAQLEIWANCGAQKTGKFEKKVYILPKVLDEKVARLHLGHCGAKLTTLSKEQADYIGVPVGGPYKPEQYRY
>Ccrispus_546319275
MTTSTETKTTTSSTTLPPSEYKVADMSLAEYGRKEMDIAEIEMPGLMACREEMGTKKPLTGAKVMGSLHMTIQTAVLIET
LKELGADLRWCSCNIFSTQDHAAAAVVAEGTSVFAWKGESLEEYWWCTERALTWEDGSGPDIIVDDGGDATLLIHEGFKS
EIAYEKDGTLPDPNSTDNAEFKIVLQTIRDGLSKNPKRWHNVVDKLVGVSEETTTGVHRLIERAREGSLLCPAINVNDCV
TKSKFDNVYGCRHSLPDGIMRATDVMLAGKTIMICGYGDVGKGSAQAMKAAGARCLVAEIDPICALQATMEGFQVATLDD
YVKEIDIIITTTGNKGIVTVDHMAKMKNNAIVGNIGHFDNEIDIAGLESYKGIKKIEVKPQVHRWVFPDGHGIIMLAEGR
LLNLGCATGHPSFVMSCSFTNQTLAQVELWENRSSGKYENNVYILPKVLDEKVARLHLKHLNAKLTELSPEQAEYIGVKA
DGPFKPESYRY
>Cmerolae_CMB157C
MQEGSVTQTLENKKAIDGTASTLNPVVASGDYRIADLKLASWGRADISLSEYEMPGLMELRREYAPQQPLRGLRVAGSLH
MTVQTAVLIETLRALGAELRWCSCNIFSTQDHAAAAVVAAGTAHVFAWKGESLDEYWECTDRALTWADQEGPDLIVDDGG
DMTLLIHEGFKAEKEYSSTGKLPDPESTTNAEFKCVLRTIRESIQRDPTRFQRIANRVIGVSEETTTGVKRLVRMAQEGT
LLFPAINVNDSVTKSKFDNIYGCRHSLIDGIARATDVMLAGKVCVVCGFGDVGKGCAEALRGAGARVFITEVDPICALQA
CMQGYTVTTLEDVLDIADVVVTATGNRDIVMKHHMERMAYARRPGGDQPPSVPIICNIGHFDNEIDWSGLVSDPSIERVT
IKPQVDRFIWPHGGSVIILAEARLVNLGCATGHPSFVMSCSFANQTMAQIELAANRNTGKYQNSVYVLPKHLDEKVARLH
LAKLGAKLTKLTPEQAEYIGVDSDGPYKSAAYRY
>Gsulphuraria_545712523
MSKTQNKASNGSVAAIPESEYRVKDMSLADWGRKEIELAEVEMPGLMATREEFGPSKPFQGARIMGSLHMTIQTAVLIET
LKELGGDIRWCSCNIFSTQDHAAAAVVAQGSASVFAWKGETVEEYWWCTNRALQWPDGEGPDLIVDDGGDATLLIHEGFK
AEEVYAKNKTLPDPSSTENREFRAVLSIIAESLQKDPQRFHRIAQRLVGVSEETTTGVHRLIERAREGSLLFPAINVNDS
VTKSKFDNIYGCRHSLPDGIMRATDVMIAGKKAVICGYGDVGKGCAQAMKAAGARTVITEVDPICALQACMEGYEVVLLD
DVLSDADIFITTTGNKDIIMAHQMAKMKNNAIVGNIGHFDNEIDMSGLEKYPGIKKVNIKPQVDRFVFPDGHGIIMLAEG
RLLNLGCATGHPSFVMSCSFTNQAMAQLELWNNRKTGKYQKNVYVLPKKLDEKVARLHLGKLGAKLTKLSPEQAEYIGIS
QEGPYKPDTYRY
>Ppurpureum_2286_16
MASATKTVVETPIKEGQYKVRDLSLAEYGRKEIELAEVEMPGLMACRDEMGARKPLAGARVMGSLHMTIQTAVLIETLYE
LGADLRWCSCNIFSTQDHAAAAVVAKGTSSVFAWKGENLEEYWWCTDRALTWEDGDGPDIIVDDGGDATLLIHEGYKAEI
AFEKDGVVPDPSSTDNAEYFQVLTIIKNGLKTNPKRWHKMVERLVGVSEETTTGVHRLIERARDGTLLFPAINVNDCVTK
SKFDNLYGCKHSLPDGIMRATDVMLAGKTVMICGYGDVGKGSAASMKAAGARVIISEIDPICALQACMEGFQVTTLDEVV
ETLDIVVTTTGNKDIVMAKDMARMKNNAIVGNIGHFDNEIDMAGLEKFPGIVRQNIKPQVDRFVFPDGHGVIVLAEGRLL
NLGCATGHPSFVMSCSFTNQTLAQVELWENRNTGKYENNVYVLPKVLDEKVARLHLGKLGAKLTKLTPEQAEYIGMDESK
GMKPDSYRY*
>Pyezoensis_21152_g5191
IPTNAAVFRTTTTTTTTTTTLTVDCLCFPPLPAIMGPTVTETVTATTTVPEGEYKVADMSLAAYGRAELAIAEVEMPGLM
ALREEMGAAKPLAGARVMGSLHMTVQTAVLIETLKELGADLRWCSCNIFSTQDHSAAAIVAAGTPVFAWKGETLEEYWWC
TNRALTWTDGGGPDLIVDDGGDATLLIHEGYKAEIAYAKDGTVPDPSTTDNAEFFQVLTIIKDGLKADPKRWTKMVDRLV
GVSEETTTGVHRLIERAREGSLLFPAINVNDCVTKSKFDNVYGCRHSLPDGIMRATDVMLAGKTVLICGYGDVGKGSAQA
MKAAGARTMIAEVDPICALQACMEGFQVIPLADVIDQVDIVITTTGNKDIIMKDDMAKMKNNAIVGNIGHFDNEIDMAGL
EDPASGIKKVEVKPQVHRFVFPDGHAVIVLAEGRLLNLGCATGHPSFVMSCSFTNQTLAQVELWKERTSGKYENNVYILP
KVLDEKVARLHLGKLGAKLTELSSSQASYIGVKPEGPYKPESYRY
>Cparadoxa_12926
MATQTITLAQRAGSDAEDFRVADMGQAEFGRKELDLAEIEMPGLMACRDEFGPSQPLRGARIMGSLHMTIQTAVLIETLQ
KLGADVRWCSCNIFSTQDHAAAAVVAAKTAKVYWKGETLEEYWWCTEKALTWPDGDGPDIIVDDGGDATLLIHEGVKAEA
AFAKDGTLPNPESTDNAEFQIVLRTIRESIQKDPTRYTRMSKRIVGVSEETTTGVHRLYQMANHGTLLFPAINVNDSVTK
SKFDNIYCRHSLPDGIMRATDVMIAGKIVVVCGYGDVGKGCAQAMKAAGARVCITEIDPICALQACMEGYQVLTLEENGK
MQDIVSQADIFITTTGNKDIIMARHMAAMKNNAIVNIGHFDNEIDMLGLSKVPGIKKINIKPQCDRWVFPDHAVIVLAEG
RLLNLGCATGHPSFVMSCSFTNQVVAQLELWKERTSGKYEKKVYVLPKVLDEKVARLHLGKLGAKLTVLSKDQASYIDVP
LEGPYKPNTYRY*
>Creinhardtii_30788072
MALSVDHVNGREYKVKDIAEADFGRLEIDLAEAEMPGLMACRSEFGPAQPFKGAKITGSLHMTIQTAVLIETLTALGAEV
RWCSCNIFSTQDHAAAAIARDSAAVFAWKGETLEEYWWCTEQALTWAGCDGPDLLVDDGGDATLLIHEGLKAEEQYAKDG
TLPNPDSTDNAEFKIVLGLIRDSIQKDATKWTRMSKKVMGVSEETTTGVKRLYEMQANGSLLFPAINVNDSVTKSKFDNV
YGCRHSLPDGIMRATDVMIAGKTAFIAGYGDVGKGCASAMKAAGARTIVSEIDPICALQAAMEGYQVQPLEDCLETADIF
ITTTGNKDIIMAEHMAKMKNNAIVGNIGHFDNEVDMAGLYAWPGIKRQNIKPQVDRFIFPDGHGVIVLAEGRLLNLGCAT
GHPSFVMSCSFTNQVIAQLELWNERSTGRYEKKVYVLPKHLDEKVAALHLPKLGVKLTKLSADQAAYINVPVDGPYKPAH
YRY*
>Csubellipsoidea_27395242
MGAEVLRTVDKGAKGFQYKVKDISQADFGRLEIELAEAEMPGLIACRTEFGAQQPFKGAKIAGSLHMTIQTAVLIETLTA
LGADVRWCSCNIFSTQDHAAAAVARDTAAVFAWKGETLEEYWWCTEQMLTWPDGSGPDLLVDDGGDATLLIHEGAKAEKA
YAKDGTVPDPTSTDNPEFQIVLGLIRDGLKKDPTKWTRYAEALQGVSEETTTGVKRLYEMQASGTLMVPAINVNDSVTKS
KFDNVYGCRHSLPDGIMRATDVMLAGKHCWVAGYGDVGKGSAAAMKAAGARVTISEIDPICALQATMEGYSVAPLEDVLE
NVDIFITTTGNKDIVMAHHLSKMKNNAIVGNIGHFDNEIDMAGITSWPGMKRQNIKPQVDRFIFPDGHGVIVLAEGRLLN
LGCATGHPSFVMSCSFTNQVIAQLELWNERKSGRYENKVYVLPKHLDEKVAALHLPKLGAKLTILSDDQATYINVPKTGP
FKPAHYRY*
>Vcarteri_23135318
MALSVDTVNGREYKVKDIAEANFGRIEIELAEAEMPGLMACRTEFGPAQPFKGAKITGSLHMTIQTAVLIETLTALGAEV
RWCSCNIFSTQDHAAAAIARDSAAVFAWKGETLEEYWWCTEQALTWEGCDGPDLLVDDGGDATLLIHEGVKAEAAFAKDG
TLPDPDSTDNAEFKIVLALIRDTIKKDPTKWTRMSTKVVGVSEETTTGVKRLYEMQTSGALLFPAINVNDSVTKSKFDNV
YGCRHSLPDGIMRATDVMIAGKTAFIAGYGDVGKGCASAMKAAGARVIVSEIDPICALQACMEGYQVLPLEDVVETVDIF
VTTTGNKDIIMAQHMAKMKNNAIVGNIGHFDNEVDMAGLYAFPGIKRQNIKPQVDRFIFPDGHAVIILAEGRLLNLGCAT
GHPSFVMSCSFTNQVIAQLELWNERSSGRYEKKVYVLPKHLDEKVAALHLPKLGAKLTRLSPEQATYINVPVDGPYKPLH
YRY*
>Athaliana_19659692
MALLVEKTSSGREYKVKDMSQADFGRLEIELAEVEMPGLVSCVTEFGPSQPLKGARITGSLHMTIQTAVLIETLTALGAE
VRWCSCNIFSTQDHAAAAIARDSAAVFAWKGETLQEYWWCTERALDWGPGGGPDLIVDDGGDATLLIHEGVKAEEIFAKN
GTFPDPTSTDNPEFQIVLSIIKDGLQVDPKKYHKMKERLVGVSEETTTGVKRLYQMQETGALLFPAINVNDSVTKSKFDN
LYGCRHSLPDGLMRATDVMIAGKVAVICGYGDVGKGCAAAMKTAGARVIVTEIDPICALQALMEGLQVLTLEDVVSEADI
FCTTTGNKDIIMVDHMRKMKNNAIVCNIGHFDNEIDMLGLETYPGVKRITIKPQTDRWVFPDTNSGIIVLAEGRLMNLGC
ATGHPSFVMSCSFTNQVIAQLELWNEKSSGKYEKKVYVLPKHLDEKVAALHLGKLGARLTKLTKDQSDYVSIPVEGPYKP
VHYRY*
>Pinfestans_10198T0
MASLGDYRVADISLADFGRKEIEIAEIEMPGLMQSRKEFASQPLKGARVAGSLHMTIQTAVLIETLKALGGDMRWCSCNI
FSTQDHAAAAIARDGSAAVFAWKGETLEEYWECTLNAITWPTDDGKGDGPDIIVDDGGDMTLLIHEGFKAEKAFAENGAV
PDPNSTDNAEMKCVLNIIARTLKTNPKKWTQIAQRCKGVSEETTTGVHRLYQMEKNGTLLFPAINVNDSVTKSKFDNLYG
CRHSLPDGIMRATDVMLAGKRIVICGFGDVGKGSAQAMKAAGAIVYVTEVDPICALQACMEGFQVVRLETVVSEADIFIT
TTGNKDIIMAKDMLKMKNNAIVGNIGHFDNEIDMAGVTKIAKRQNIKPQVDRFIFEDGHAVIVLAEGRLLNLGCATGHPS
FVMSNSFTNQTLAQIELWKERDSGKYATGKVYVLPKELDEKVARLHLDNLGAQLTVLSDEQAEYIGVKPTGPYKPETYRY
*
>Pultimum_12230
MTIQTAVLIETLKALGGDIRWCSCNIFSTQDHAAAAIARDGSAACVINIIRRTLKTDPTKWTKIAKRCKGVSEETTTGVV
RLETVVAKADIFITTTGNKDIIMTKDMAKMKNNAIDGHAVIVLAEGRLLNLGCATGHPSFVMSNSFTNQTLAQIELWTEK
DSGKYQSGKVYNLPKHLDEKVARLHLANLGAELTVLSDEQAEYIGVSPQGPFKPETYRY
>Sparasitica_17078T0
MTHHMAKMKNNAIVGNIGHFDNEIDMLGLAKATKRQNIKPQVDRFVFPDGHGVIMLAEGRLLNLGCATGHPSFVMSNSFT
NQTLAQIELWKEKDSGKYETGKVYVLPKHLDEKVARLHLANLGVELTVLSKEQADYIGVNVAGPFKPETYRY*
>Ppatens_28230512
MELSVEKTASGREYKVRDMSQADFGRLELDLAEVEMPGLMSCRTEFGAAQPFKGAKITGSLHMTIQTAVLIETLTALGAE
VRWCSCNIFSTQDHAAAAIARDSAAVFAWKGETLQEYWWCTERALDWGPDGGPDLIVDDGGDATLLIHEGVKAEDVYAKD
GTLPDPESTTNAEFKIVLTILRDGMKENPNKYHKMAERLVGVSEETTTGVKRLYQMMDNGSLLFPAINVNDSVTKSKFDN
LYGCRHSLPDGLMRATDVMIAGKVAVIFGYGDVGKGCASAMKAAGARVIVTEIDPICALQALMEGYQVLRLEDCVEYADI
FCTTTGNKDIIMVSDMRKMKNNAIVCNIGHFDNEIDMEGLETYPGVKRITIKPQTDRWVFPDTKRGVIILAEGRLMNLGC
ATGHPSFVMSCSFTNQVIAQLELWNEKKSGKYEKKVYVLPKHLDEKVALLHLEKLGARLTKLSEDQASYINVPVGGPYKP
AHYRY*
