# Supplementary material for: Saccharina genomes provide novel insight into kelp biology
Source: Nat Commun. 2015 Apr 24;6:6986. doi: 10.1038/ncomms7986 (PMC4421812; doi:10.1038/ncomms7986)
Supplement: Supplementary Data 1 — The 41 ortholog genes used for constructing phylogenetic tree [file ncomms7986-s2.zip › tree_data/README.txt]

1. concatenated.phylip
   Concatenated sequences of 41 orthologs (G*.faa)

2. G*.faa
   Each file for a ortholog containing a single-copy gene within each species
   or species-specific gene duplications (duplicated genes were removed)
