# Supplementary material for: Saccharina genomes provide novel insight into kelp biology
Source: Nat Commun. 2015 Apr 24;6:6986. doi: 10.1038/ncomms7986 (PMC4421812; doi:10.1038/ncomms7986)
Supplement: Supplementary Data 2 — Gene families predicted from the S. japonica and the other 24 genomes [file ncomms7986-s3.txt]

Supplementary data 2 The gene families identified from S. japonica and the other 24 genomes.
FamilyID	SpeciesName	GeneName
C1	Aureococcus_anophagefferens	jgi|Auran1|13383
C1	Aureococcus_anophagefferens	jgi|Auran1|54494
C1	Aureococcus_anophagefferens	jgi|Auran1|3405
C1	Aureococcus_anophagefferens	jgi|Auran1|59997
C1	Aureococcus_anophagefferens	jgi|Auran1|6761
C1	Aureococcus_anophagefferens	jgi|Auran1|4808
C1	Aureococcus_anophagefferens	jgi|Auran1|24561
C1	Aureococcus_anophagefferens	jgi|Auran1|2893
C1	Aureococcus_anophagefferens	jgi|Auran1|15631
C1	Aureococcus_anophagefferens	jgi|Auran1|26376
C1	Aureococcus_anophagefferens	jgi|Auran1|12712
C1	Aureococcus_anophagefferens	jgi|Auran1|39292
C1	Aureococcus_anophagefferens	jgi|Auran1|28074
C1	Aureococcus_anophagefferens	jgi|Auran1|54816
C1	Aureococcus_anophagefferens	jgi|Auran1|2519
C1	Aureococcus_anophagefferens	jgi|Auran1|3424
C1	Aureococcus_anophagefferens	jgi|Auran1|13007
C1	Aureococcus_anophagefferens	jgi|Auran1|20870
C1	Aureococcus_anophagefferens	jgi|Auran1|12856
C1	Aureococcus_anophagefferens	jgi|Auran1|220
C1	Aureococcus_anophagefferens	jgi|Auran1|39523
C1	Aureococcus_anophagefferens	jgi|Auran1|32836
C1	Aureococcus_anophagefferens	jgi|Auran1|30430
C1	Aureococcus_anophagefferens	jgi|Auran1|22645
C1	Aureococcus_anophagefferens	jgi|Auran1|1208
C1	Aureococcus_anophagefferens	jgi|Auran1|59702
C1	Aureococcus_anophagefferens	jgi|Auran1|24553
C1	Aureococcus_anophagefferens	jgi|Auran1|22067
C1	Aureococcus_anophagefferens	jgi|Auran1|33200
C1	Aureococcus_anophagefferens	jgi|Auran1|31720
C1	Aureococcus_anophagefferens	jgi|Auran1|31880
C1	Aureococcus_anophagefferens	jgi|Auran1|18403
C1	Aureococcus_anophagefferens	jgi|Auran1|14021
C1	Aureococcus_anophagefferens	jgi|Auran1|53364
C1	Aureococcus_anophagefferens	jgi|Auran1|18727
C1	Aureococcus_anophagefferens	jgi|Auran1|36757
C1	Aureococcus_anophagefferens	jgi|Auran1|5215
C1	Aureococcus_anophagefferens	jgi|Auran1|12663
C1	Aureococcus_anophagefferens	jgi|Auran1|5353
C1	Aureococcus_anophagefferens	jgi|Auran1|3915
C1	Aureococcus_anophagefferens	jgi|Auran1|1041
C1	Aureococcus_anophagefferens	jgi|Auran1|5219
C1	Aureococcus_anophagefferens	jgi|Auran1|1796
C1	Aureococcus_anophagefferens	jgi|Auran1|28829
C1	Aureococcus_anophagefferens	jgi|Auran1|11973
C1	Aureococcus_anophagefferens	jgi|Auran1|28484
C1	Aureococcus_anophagefferens	jgi|Auran1|34678
C1	Aureococcus_anophagefferens	jgi|Auran1|1350
C1	Aureococcus_anophagefferens	jgi|Auran1|34714
C1	Aureococcus_anophagefferens	jgi|Auran1|13121
C1	Aureococcus_anophagefferens	jgi|Auran1|32833
C1	Aureococcus_anophagefferens	jgi|Auran1|18632
C1	Aureococcus_anophagefferens	jgi|Auran1|20216
C1	Aureococcus_anophagefferens	jgi|Auran1|4687
C1	Aureococcus_anophagefferens	jgi|Auran1|54763
C1	Aureococcus_anophagefferens	jgi|Auran1|1928
C1	Aureococcus_anophagefferens	jgi|Auran1|20493
C1	Aureococcus_anophagefferens	jgi|Auran1|11903
C1	Aureococcus_anophagefferens	jgi|Auran1|25668
C1	Aureococcus_anophagefferens	jgi|Auran1|53114
C1	Aureococcus_anophagefferens	jgi|Auran1|32901
C1	Aureococcus_anophagefferens	jgi|Auran1|63526
C1	Aureococcus_anophagefferens	jgi|Auran1|28499
C1	Aureococcus_anophagefferens	jgi|Auran1|4905
C1	Aureococcus_anophagefferens	jgi|Auran1|30857
C1	Aureococcus_anophagefferens	jgi|Auran1|1738
C1	Aureococcus_anophagefferens	jgi|Auran1|71507
C1	Aureococcus_anophagefferens	jgi|Auran1|3822
C1	Aureococcus_anophagefferens	jgi|Auran1|36271
C1	Aureococcus_anophagefferens	jgi|Auran1|52301
C1	Aureococcus_anophagefferens	jgi|Auran1|72185
C1	Aureococcus_anophagefferens	jgi|Auran1|21481
C1	Aureococcus_anophagefferens	jgi|Auran1|30694
C1	Aureococcus_anophagefferens	jgi|Auran1|3699
C1	Aureococcus_anophagefferens	jgi|Auran1|21771
C1	Aureococcus_anophagefferens	jgi|Auran1|19287
C1	Aureococcus_anophagefferens	jgi|Auran1|31130
C1	Aureococcus_anophagefferens	jgi|Auran1|51955
C1	Aureococcus_anophagefferens	jgi|Auran1|20496
C1	Aureococcus_anophagefferens	jgi|Auran1|13166
C1	Aureococcus_anophagefferens	jgi|Auran1|12587
C1	Aureococcus_anophagefferens	jgi|Auran1|72591
C1	Aureococcus_anophagefferens	jgi|Auran1|5375
C1	Aureococcus_anophagefferens	jgi|Auran1|19529
C1	Aureococcus_anophagefferens	jgi|Auran1|25027
C1	Aureococcus_anophagefferens	jgi|Auran1|18481
C1	Aureococcus_anophagefferens	jgi|Auran1|20785
C1	Aureococcus_anophagefferens	jgi|Auran1|687
C1	Aureococcus_anophagefferens	jgi|Auran1|3365
C1	Aureococcus_anophagefferens	jgi|Auran1|24022
C1	Aureococcus_anophagefferens	jgi|Auran1|23116
C1	Aureococcus_anophagefferens	jgi|Auran1|55333
C1	Aureococcus_anophagefferens	jgi|Auran1|22299
C1	Aureococcus_anophagefferens	jgi|Auran1|38965
C1	Aureococcus_anophagefferens	jgi|Auran1|20677
C1	Aureococcus_anophagefferens	jgi|Auran1|8710
C1	Aureococcus_anophagefferens	jgi|Auran1|39527
C1	Aureococcus_anophagefferens	jgi|Auran1|70495
C1	Aureococcus_anophagefferens	jgi|Auran1|5975
C1	Aureococcus_anophagefferens	jgi|Auran1|11829
C1	Aureococcus_anophagefferens	jgi|Auran1|13178
C1	Aureococcus_anophagefferens	jgi|Auran1|29034
C1	Aureococcus_anophagefferens	jgi|Auran1|3088
C1	Aureococcus_anophagefferens	jgi|Auran1|27630
C1	Aureococcus_anophagefferens	jgi|Auran1|30383
C1	Aureococcus_anophagefferens	jgi|Auran1|55249
C1	Aureococcus_anophagefferens	jgi|Auran1|18430
C1	Aureococcus_anophagefferens	jgi|Auran1|10764
C1	Aureococcus_anophagefferens	jgi|Auran1|72690
C1	Aureococcus_anophagefferens	jgi|Auran1|2228
C1	Aureococcus_anophagefferens	jgi|Auran1|5415
C1	Aureococcus_anophagefferens	jgi|Auran1|33895
C1	Aureococcus_anophagefferens	jgi|Auran1|11435
C1	Aureococcus_anophagefferens	jgi|Auran1|32777
C1	Aureococcus_anophagefferens	jgi|Auran1|11722
C1	Aureococcus_anophagefferens	jgi|Auran1|31261
C1	Aureococcus_anophagefferens	jgi|Auran1|2819
C1	Aureococcus_anophagefferens	jgi|Auran1|72287
C1	Aureococcus_anophagefferens	jgi|Auran1|19403
C1	Aureococcus_anophagefferens	jgi|Auran1|12818
C1	Aureococcus_anophagefferens	jgi|Auran1|10482
C1	Aureococcus_anophagefferens	jgi|Auran1|3673
C1	Aureococcus_anophagefferens	jgi|Auran1|59332
C1	Aureococcus_anophagefferens	jgi|Auran1|21303
C1	Aureococcus_anophagefferens	jgi|Auran1|25675
C1	Aureococcus_anophagefferens	jgi|Auran1|23783
C1	Aureococcus_anophagefferens	jgi|Auran1|2528
C1	Aureococcus_anophagefferens	jgi|Auran1|53377
C1	Aureococcus_anophagefferens	jgi|Auran1|15750
C1	Aureococcus_anophagefferens	jgi|Auran1|25028
C1	Aureococcus_anophagefferens	jgi|Auran1|71079
C1	Aureococcus_anophagefferens	jgi|Auran1|7707
C1	Aureococcus_anophagefferens	jgi|Auran1|36419
C1	Aureococcus_anophagefferens	jgi|Auran1|58710
C1	Aureococcus_anophagefferens	jgi|Auran1|26147
C1	Aureococcus_anophagefferens	jgi|Auran1|27787
C1	Aureococcus_anophagefferens	jgi|Auran1|23303
C1	Aureococcus_anophagefferens	jgi|Auran1|59858
C1	Aureococcus_anophagefferens	jgi|Auran1|63410
C1	Aureococcus_anophagefferens	jgi|Auran1|25569
C1	Aureococcus_anophagefferens	jgi|Auran1|4743
C1	Aureococcus_anophagefferens	jgi|Auran1|20231
C1	Aureococcus_anophagefferens	jgi|Auran1|24517
C1	Aureococcus_anophagefferens	jgi|Auran1|70303
C1	Aureococcus_anophagefferens	jgi|Auran1|13964
C1	Aureococcus_anophagefferens	jgi|Auran1|65205
C1	Aureococcus_anophagefferens	jgi|Auran1|3865
C1	Aureococcus_anophagefferens	jgi|Auran1|33574
C1	Aureococcus_anophagefferens	jgi|Auran1|24715
C1	Aureococcus_anophagefferens	jgi|Auran1|6233
C1	Aureococcus_anophagefferens	jgi|Auran1|37561
C1	Aureococcus_anophagefferens	jgi|Auran1|26764
C1	Aureococcus_anophagefferens	jgi|Auran1|58854
C1	Aureococcus_anophagefferens	jgi|Auran1|55541
C1	Aureococcus_anophagefferens	jgi|Auran1|70718
C1	Aureococcus_anophagefferens	jgi|Auran1|5155
C1	Aureococcus_anophagefferens	jgi|Auran1|31094
C1	Aureococcus_anophagefferens	jgi|Auran1|59699
C1	Aureococcus_anophagefferens	jgi|Auran1|29414
C1	Aureococcus_anophagefferens	jgi|Auran1|68062
C1	Aureococcus_anophagefferens	jgi|Auran1|53543
C1	Aureococcus_anophagefferens	jgi|Auran1|63418
C1	Aureococcus_anophagefferens	jgi|Auran1|30322
C1	Aureococcus_anophagefferens	jgi|Auran1|7441
C1	Aureococcus_anophagefferens	jgi|Auran1|13865
C1	Aureococcus_anophagefferens	jgi|Auran1|5817
C1	Aureococcus_anophagefferens	jgi|Auran1|12693
C1	Aureococcus_anophagefferens	jgi|Auran1|7136
C1	Aureococcus_anophagefferens	jgi|Auran1|15275
C1	Aureococcus_anophagefferens	jgi|Auran1|35457
C1	Aureococcus_anophagefferens	jgi|Auran1|25918
C1	Aureococcus_anophagefferens	jgi|Auran1|38504
C1	Aureococcus_anophagefferens	jgi|Auran1|31212
C1	Aureococcus_anophagefferens	jgi|Auran1|29854
C1	Aureococcus_anophagefferens	jgi|Auran1|26427
C1	Aureococcus_anophagefferens	jgi|Auran1|12817
C1	Aureococcus_anophagefferens	jgi|Auran1|38494
C1	Aureococcus_anophagefferens	jgi|Auran1|52012
C1	Aureococcus_anophagefferens	jgi|Auran1|3341
C1	Aureococcus_anophagefferens	jgi|Auran1|72208
C1	Aureococcus_anophagefferens	jgi|Auran1|3264
C1	Aureococcus_anophagefferens	jgi|Auran1|8597
C1	Aureococcus_anophagefferens	jgi|Auran1|63513
C1	Aureococcus_anophagefferens	jgi|Auran1|24947
C1	Aureococcus_anophagefferens	jgi|Auran1|6458
C1	Aureococcus_anophagefferens	jgi|Auran1|821
C1	Aureococcus_anophagefferens	jgi|Auran1|21287
C1	Aureococcus_anophagefferens	jgi|Auran1|6315
C1	Aureococcus_anophagefferens	jgi|Auran1|2090
C1	Aureococcus_anophagefferens	jgi|Auran1|12986
C1	Aureococcus_anophagefferens	jgi|Auran1|54961
C1	Aureococcus_anophagefferens	jgi|Auran1|3178
C1	Aureococcus_anophagefferens	jgi|Auran1|15939
C1	Aureococcus_anophagefferens	jgi|Auran1|53551
C1	Aureococcus_anophagefferens	jgi|Auran1|62500
C1	Aureococcus_anophagefferens	jgi|Auran1|6513
C1	Aureococcus_anophagefferens	jgi|Auran1|13086
C1	Aureococcus_anophagefferens	jgi|Auran1|5544
C1	Aureococcus_anophagefferens	jgi|Auran1|5498
C1	Aureococcus_anophagefferens	jgi|Auran1|24878
C1	Aureococcus_anophagefferens	jgi|Auran1|12050
C1	Aureococcus_anophagefferens	jgi|Auran1|13581
C1	Aureococcus_anophagefferens	jgi|Auran1|29498
C1	Aureococcus_anophagefferens	jgi|Auran1|6456
C1	Aureococcus_anophagefferens	jgi|Auran1|13629
C1	Aureococcus_anophagefferens	jgi|Auran1|64486
C1	Aureococcus_anophagefferens	jgi|Auran1|65695
C1	Aureococcus_anophagefferens	jgi|Auran1|3896
C1	Aureococcus_anophagefferens	jgi|Auran1|33877
C1	Aureococcus_anophagefferens	jgi|Auran1|5980
C1	Aureococcus_anophagefferens	jgi|Auran1|71661
C1	Aureococcus_anophagefferens	jgi|Auran1|8409
C1	Aureococcus_anophagefferens	jgi|Auran1|8764
C1	Aureococcus_anophagefferens	jgi|Auran1|69088
C1	Aureococcus_anophagefferens	jgi|Auran1|3853
C1	Aureococcus_anophagefferens	jgi|Auran1|55450
C1	Aureococcus_anophagefferens	jgi|Auran1|69240
C1	Aureococcus_anophagefferens	jgi|Auran1|13029
C1	Aureococcus_anophagefferens	jgi|Auran1|23013
C1	Aureococcus_anophagefferens	jgi|Auran1|3421
C1	Aureococcus_anophagefferens	jgi|Auran1|12834
C1	Aureococcus_anophagefferens	jgi|Auran1|3251
C1	Aureococcus_anophagefferens	jgi|Auran1|12533
C1	Aureococcus_anophagefferens	jgi|Auran1|3080
C1	Aureococcus_anophagefferens	jgi|Auran1|12971
C1	Aureococcus_anophagefferens	jgi|Auran1|5181
C1	Aureococcus_anophagefferens	jgi|Auran1|72165
C1	Aureococcus_anophagefferens	jgi|Auran1|14766
C1	Aureococcus_anophagefferens	jgi|Auran1|3455
C1	Aureococcus_anophagefferens	jgi|Auran1|25889
C1	Aureococcus_anophagefferens	jgi|Auran1|29960
C1	Aureococcus_anophagefferens	jgi|Auran1|7177
C1	Aureococcus_anophagefferens	jgi|Auran1|25355
C1	Aureococcus_anophagefferens	jgi|Auran1|11858
C1	Aureococcus_anophagefferens	jgi|Auran1|11961
C1	Aureococcus_anophagefferens	jgi|Auran1|34943
C1	Aureococcus_anophagefferens	jgi|Auran1|64226
C1	Aureococcus_anophagefferens	jgi|Auran1|3791
C1	Aureococcus_anophagefferens	jgi|Auran1|3786
C1	Aureococcus_anophagefferens	jgi|Auran1|3039
C1	Aureococcus_anophagefferens	jgi|Auran1|4386
C1	Aureococcus_anophagefferens	jgi|Auran1|38253
C1	Aureococcus_anophagefferens	jgi|Auran1|54478
C1	Aureococcus_anophagefferens	jgi|Auran1|28197
C1	Aureococcus_anophagefferens	jgi|Auran1|3072
C1	Aureococcus_anophagefferens	jgi|Auran1|34710
C1	Aureococcus_anophagefferens	jgi|Auran1|5711
C1	Aureococcus_anophagefferens	jgi|Auran1|53868
C1	Aureococcus_anophagefferens	jgi|Auran1|19509
C1	Aureococcus_anophagefferens	jgi|Auran1|4424
C1	Aureococcus_anophagefferens	jgi|Auran1|6367
C1	Aureococcus_anophagefferens	jgi|Auran1|64319
C1	Aureococcus_anophagefferens	jgi|Auran1|23750
C1	Aureococcus_anophagefferens	jgi|Auran1|67405
C1	Aureococcus_anophagefferens	jgi|Auran1|28761
C1	Aureococcus_anophagefferens	jgi|Auran1|8234
C1	Aureococcus_anophagefferens	jgi|Auran1|33167
C1	Aureococcus_anophagefferens	jgi|Auran1|65270
C1	Aureococcus_anophagefferens	jgi|Auran1|25955
C1	Aureococcus_anophagefferens	jgi|Auran1|15356
C1	Aureococcus_anophagefferens	jgi|Auran1|15263
C1	Aureococcus_anophagefferens	jgi|Auran1|15258
C1	Aureococcus_anophagefferens	jgi|Auran1|29714
C1	Aureococcus_anophagefferens	jgi|Auran1|13597
C1	Aureococcus_anophagefferens	jgi|Auran1|18036
C1	Aureococcus_anophagefferens	jgi|Auran1|39464
C1	Aureococcus_anophagefferens	jgi|Auran1|24923
C1	Aureococcus_anophagefferens	jgi|Auran1|23096
C1	Aureococcus_anophagefferens	jgi|Auran1|21288
C1	Aureococcus_anophagefferens	jgi|Auran1|26596
C1	Aureococcus_anophagefferens	jgi|Auran1|59911
C1	Aureococcus_anophagefferens	jgi|Auran1|26604
C1	Aureococcus_anophagefferens	jgi|Auran1|21992
C1	Aureococcus_anophagefferens	jgi|Auran1|7507
C1	Aureococcus_anophagefferens	jgi|Auran1|33371
C1	Aureococcus_anophagefferens	jgi|Auran1|59436
C1	Aureococcus_anophagefferens	jgi|Auran1|16046
C1	Aureococcus_anophagefferens	jgi|Auran1|54079
C1	Aureococcus_anophagefferens	jgi|Auran1|15589
C1	Aureococcus_anophagefferens	jgi|Auran1|59122
C1	Aureococcus_anophagefferens	jgi|Auran1|59685
C1	Aureococcus_anophagefferens	jgi|Auran1|28387
C1	Aureococcus_anophagefferens	jgi|Auran1|7500
C1	Aureococcus_anophagefferens	jgi|Auran1|16055
C1	Aureococcus_anophagefferens	jgi|Auran1|59237
C1	Aureococcus_anophagefferens	jgi|Auran1|7698
C1	Aureococcus_anophagefferens	jgi|Auran1|15622
C1	Aureococcus_anophagefferens	jgi|Auran1|15979
C1	Aureococcus_anophagefferens	jgi|Auran1|19187
C1	Aureococcus_anophagefferens	jgi|Auran1|7665
C1	Aureococcus_anophagefferens	jgi|Auran1|20867
C1	Aureococcus_anophagefferens	jgi|Auran1|35677
C1	Aureococcus_anophagefferens	jgi|Auran1|53208
C1	Aureococcus_anophagefferens	jgi|Auran1|53657
C1	Aureococcus_anophagefferens	jgi|Auran1|59560
C1	Aureococcus_anophagefferens	jgi|Auran1|28837
C1	Aureococcus_anophagefferens	jgi|Auran1|24007
C1	Aureococcus_anophagefferens	jgi|Auran1|26672
C1	Aureococcus_anophagefferens	jgi|Auran1|26770
C1	Aureococcus_anophagefferens	jgi|Auran1|70280
C1	Aureococcus_anophagefferens	jgi|Auran1|20863
C1	Aureococcus_anophagefferens	jgi|Auran1|30303
C1	Aureococcus_anophagefferens	jgi|Auran1|55052
C1	Aureococcus_anophagefferens	jgi|Auran1|1622
C1	Aureococcus_anophagefferens	jgi|Auran1|36332
C1	Aureococcus_anophagefferens	jgi|Auran1|54389
C1	Aureococcus_anophagefferens	jgi|Auran1|55435
C1	Aureococcus_anophagefferens	jgi|Auran1|31374
C1	Aureococcus_anophagefferens	jgi|Auran1|72672
C1	Aureococcus_anophagefferens	jgi|Auran1|37127
C1	Aureococcus_anophagefferens	jgi|Auran1|12099
C1	Aureococcus_anophagefferens	jgi|Auran1|30875
C1	Aureococcus_anophagefferens	jgi|Auran1|3886
C1	Aureococcus_anophagefferens	jgi|Auran1|5276
C1	Aureococcus_anophagefferens	jgi|Auran1|39515
C1	Aureococcus_anophagefferens	jgi|Auran1|37982
C1	Aureococcus_anophagefferens	jgi|Auran1|55293
C1	Aureococcus_anophagefferens	jgi|Auran1|38704
C1	Aureococcus_anophagefferens	jgi|Auran1|24749
C1	Aureococcus_anophagefferens	jgi|Auran1|70255
C1	Aureococcus_anophagefferens	jgi|Auran1|68494
C1	Aureococcus_anophagefferens	jgi|Auran1|8047
C1	Aureococcus_anophagefferens	jgi|Auran1|7207
C1	Aureococcus_anophagefferens	jgi|Auran1|24953
C1	Aureococcus_anophagefferens	jgi|Auran1|59344
C1	Aureococcus_anophagefferens	jgi|Auran1|3629
C1	Aureococcus_anophagefferens	jgi|Auran1|36393
C1	Aureococcus_anophagefferens	jgi|Auran1|11902
C1	Aureococcus_anophagefferens	jgi|Auran1|4099
C1	Aureococcus_anophagefferens	jgi|Auran1|72184
C1	Aureococcus_anophagefferens	jgi|Auran1|15336
C1	Aureococcus_anophagefferens	jgi|Auran1|20155
C1	Aureococcus_anophagefferens	jgi|Auran1|32157
C1	Aureococcus_anophagefferens	jgi|Auran1|21350
C1	Aureococcus_anophagefferens	jgi|Auran1|28326
C1	Aureococcus_anophagefferens	jgi|Auran1|38793
C1	Aureococcus_anophagefferens	jgi|Auran1|13271
C1	Aureococcus_anophagefferens	jgi|Auran1|12262
C1	Aureococcus_anophagefferens	jgi|Auran1|8822
C1	Aureococcus_anophagefferens	jgi|Auran1|7478
C1	Aureococcus_anophagefferens	jgi|Auran1|53149
C1	Aureococcus_anophagefferens	jgi|Auran1|7786
C1	Aureococcus_anophagefferens	jgi|Auran1|63657
C1	Aureococcus_anophagefferens	jgi|Auran1|71733
C1	Aureococcus_anophagefferens	jgi|Auran1|13218
C1	Aureococcus_anophagefferens	jgi|Auran1|3980
C1	Aureococcus_anophagefferens	jgi|Auran1|16400
C1	Aureococcus_anophagefferens	jgi|Auran1|8148
C1	Aureococcus_anophagefferens	jgi|Auran1|3714
C1	Aureococcus_anophagefferens	jgi|Auran1|69287
C1	Aureococcus_anophagefferens	jgi|Auran1|62066
C1	Aureococcus_anophagefferens	jgi|Auran1|68980
C1	Aureococcus_anophagefferens	jgi|Auran1|31967
C1	Aureococcus_anophagefferens	jgi|Auran1|25804
C1	Aureococcus_anophagefferens	jgi|Auran1|26387
C1	Aureococcus_anophagefferens	jgi|Auran1|12336
C1	Aureococcus_anophagefferens	jgi|Auran1|24714
C1	Aureococcus_anophagefferens	jgi|Auran1|26261
C1	Aureococcus_anophagefferens	jgi|Auran1|51933
C1	Aureococcus_anophagefferens	jgi|Auran1|39492
C1	Aureococcus_anophagefferens	jgi|Auran1|16117
C1	Aureococcus_anophagefferens	jgi|Auran1|29651
C1	Aureococcus_anophagefferens	jgi|Auran1|34189
C1	Aureococcus_anophagefferens	jgi|Auran1|15277
C1	Aureococcus_anophagefferens	jgi|Auran1|31642
C1	Aureococcus_anophagefferens	jgi|Auran1|15424
C1	Aureococcus_anophagefferens	jgi|Auran1|7796
C1	Aureococcus_anophagefferens	jgi|Auran1|16033
C1	Aureococcus_anophagefferens	jgi|Auran1|16268
C1	Aureococcus_anophagefferens	jgi|Auran1|18923
C1	Aureococcus_anophagefferens	jgi|Auran1|16528
C1	Aureococcus_anophagefferens	jgi|Auran1|9213
C1	Aureococcus_anophagefferens	jgi|Auran1|9574
C1	Aureococcus_anophagefferens	jgi|Auran1|67505
C1	Aureococcus_anophagefferens	jgi|Auran1|18505
C1	Aureococcus_anophagefferens	jgi|Auran1|72357
C1	Aureococcus_anophagefferens	jgi|Auran1|22351
C1	Aureococcus_anophagefferens	jgi|Auran1|16516
C1	Aureococcus_anophagefferens	jgi|Auran1|28472
C1	Aureococcus_anophagefferens	jgi|Auran1|71154
C1	Aureococcus_anophagefferens	jgi|Auran1|30088
C1	Aureococcus_anophagefferens	jgi|Auran1|27021
C1	Aureococcus_anophagefferens	jgi|Auran1|13451
C1	Aureococcus_anophagefferens	jgi|Auran1|3776
C1	Aureococcus_anophagefferens	jgi|Auran1|3218
C1	Aureococcus_anophagefferens	jgi|Auran1|63878
C1	Aureococcus_anophagefferens	jgi|Auran1|4760
C1	Aureococcus_anophagefferens	jgi|Auran1|4304
C1	Aureococcus_anophagefferens	jgi|Auran1|24785
C1	Aureococcus_anophagefferens	jgi|Auran1|14230
C1	Aureococcus_anophagefferens	jgi|Auran1|22417
C1	Aureococcus_anophagefferens	jgi|Auran1|36667
C1	Aureococcus_anophagefferens	jgi|Auran1|3378
C1	Aureococcus_anophagefferens	jgi|Auran1|65151
C1	Aureococcus_anophagefferens	jgi|Auran1|5892
C1	Aureococcus_anophagefferens	jgi|Auran1|69555
C1	Aureococcus_anophagefferens	jgi|Auran1|39374
C1	Aureococcus_anophagefferens	jgi|Auran1|32874
C1	Aureococcus_anophagefferens	jgi|Auran1|66444
C1	Aureococcus_anophagefferens	jgi|Auran1|7720
C1	Aureococcus_anophagefferens	jgi|Auran1|72260
C1	Aureococcus_anophagefferens	jgi|Auran1|53628
C1	Aureococcus_anophagefferens	jgi|Auran1|72516
C1	Aureococcus_anophagefferens	jgi|Auran1|64703
C1	Aureococcus_anophagefferens	jgi|Auran1|64406
C1	Aureococcus_anophagefferens	jgi|Auran1|21507
C1	Aureococcus_anophagefferens	jgi|Auran1|16445
C1	Aureococcus_anophagefferens	jgi|Auran1|17058
C1	Aureococcus_anophagefferens	jgi|Auran1|16452
C1	Aureococcus_anophagefferens	jgi|Auran1|16234
C1	Aureococcus_anophagefferens	jgi|Auran1|15674
C1	Aureococcus_anophagefferens	jgi|Auran1|15386
C1	Aureococcus_anophagefferens	jgi|Auran1|28252
C1	Aureococcus_anophagefferens	jgi|Auran1|7073
C1	Aureococcus_anophagefferens	jgi|Auran1|15740
C1	Aureococcus_anophagefferens	jgi|Auran1|16471
C1	Aureococcus_anophagefferens	jgi|Auran1|62264
C1	Aureococcus_anophagefferens	jgi|Auran1|60239
C1	Aureococcus_anophagefferens	jgi|Auran1|35488
C1	Aureococcus_anophagefferens	jgi|Auran1|9177
C1	Aureococcus_anophagefferens	jgi|Auran1|5520
C1	Aureococcus_anophagefferens	jgi|Auran1|16577
C1	Aureococcus_anophagefferens	jgi|Auran1|11462
C1	Aureococcus_anophagefferens	jgi|Auran1|8670
C1	Aureococcus_anophagefferens	jgi|Auran1|14498
C1	Aureococcus_anophagefferens	jgi|Auran1|8155
C1	Aureococcus_anophagefferens	jgi|Auran1|24703
C1	Aureococcus_anophagefferens	jgi|Auran1|35534
C1	Aureococcus_anophagefferens	jgi|Auran1|31806
C1	Aureococcus_anophagefferens	jgi|Auran1|7444
C1	Aureococcus_anophagefferens	jgi|Auran1|64030
C1	Aureococcus_anophagefferens	jgi|Auran1|21274
C1	Aureococcus_anophagefferens	jgi|Auran1|17377
C1	Aureococcus_anophagefferens	jgi|Auran1|8272
C1	Aureococcus_anophagefferens	jgi|Auran1|6752
C1	Aureococcus_anophagefferens	jgi|Auran1|29615
C1	Aureococcus_anophagefferens	jgi|Auran1|17413
C1	Aureococcus_anophagefferens	jgi|Auran1|71638
C1	Aureococcus_anophagefferens	jgi|Auran1|30623
C1	Aureococcus_anophagefferens	jgi|Auran1|30278
C1	Aureococcus_anophagefferens	jgi|Auran1|54630
C1	Aureococcus_anophagefferens	jgi|Auran1|8975
C1	Aureococcus_anophagefferens	jgi|Auran1|35218
C1	Aureococcus_anophagefferens	jgi|Auran1|8640
C1	Aureococcus_anophagefferens	jgi|Auran1|8023
C1	Aureococcus_anophagefferens	jgi|Auran1|8924
C1	Aureococcus_anophagefferens	jgi|Auran1|16894
C1	Aureococcus_anophagefferens	jgi|Auran1|8873
C1	Aureococcus_anophagefferens	jgi|Auran1|17375
C1	Aureococcus_anophagefferens	jgi|Auran1|8918
C1	Aureococcus_anophagefferens	jgi|Auran1|24163
C1	Aureococcus_anophagefferens	jgi|Auran1|16925
C1	Aureococcus_anophagefferens	jgi|Auran1|30790
C1	Aureococcus_anophagefferens	jgi|Auran1|16370
C1	Aureococcus_anophagefferens	jgi|Auran1|22659
C1	Aureococcus_anophagefferens	jgi|Auran1|23356
C1	Aureococcus_anophagefferens	jgi|Auran1|16848
C1	Aureococcus_anophagefferens	jgi|Auran1|34605
C1	Aureococcus_anophagefferens	jgi|Auran1|22069
C1	Aureococcus_anophagefferens	jgi|Auran1|23305
C1	Aureococcus_anophagefferens	jgi|Auran1|8208
C1	Aureococcus_anophagefferens	jgi|Auran1|9358
C1	Aureococcus_anophagefferens	jgi|Auran1|34339
C1	Aureococcus_anophagefferens	jgi|Auran1|31857
C1	Aureococcus_anophagefferens	jgi|Auran1|33987
C1	Aureococcus_anophagefferens	jgi|Auran1|66269
C1	Aureococcus_anophagefferens	jgi|Auran1|28774
C1	Aureococcus_anophagefferens	jgi|Auran1|24431
C1	Aureococcus_anophagefferens	jgi|Auran1|21160
C1	Aureococcus_anophagefferens	jgi|Auran1|17047
C1	Aureococcus_anophagefferens	jgi|Auran1|27909
C1	Aureococcus_anophagefferens	jgi|Auran1|6725
C1	Aureococcus_anophagefferens	jgi|Auran1|65438
C1	Aureococcus_anophagefferens	jgi|Auran1|6781
C1	Aureococcus_anophagefferens	jgi|Auran1|8954
C1	Aureococcus_anophagefferens	jgi|Auran1|59089
C1	Aureococcus_anophagefferens	jgi|Auran1|70939
C1	Aureococcus_anophagefferens	jgi|Auran1|65661
C1	Aureococcus_anophagefferens	jgi|Auran1|61878
C1	Aureococcus_anophagefferens	jgi|Auran1|35109
C1	Aureococcus_anophagefferens	jgi|Auran1|29226
C1	Aureococcus_anophagefferens	jgi|Auran1|17796
C1	Aureococcus_anophagefferens	jgi|Auran1|19914
C1	Aureococcus_anophagefferens	jgi|Auran1|26961
C1	Aureococcus_anophagefferens	jgi|Auran1|16829
C1	Aureococcus_anophagefferens	jgi|Auran1|22605
C1	Aureococcus_anophagefferens	jgi|Auran1|17607
C1	Aureococcus_anophagefferens	jgi|Auran1|19034
C1	Aureococcus_anophagefferens	jgi|Auran1|21046
C1	Aureococcus_anophagefferens	jgi|Auran1|15931
C1	Aureococcus_anophagefferens	jgi|Auran1|16660
C1	Aureococcus_anophagefferens	jgi|Auran1|27042
C1	Aureococcus_anophagefferens	jgi|Auran1|16677
C1	Aureococcus_anophagefferens	jgi|Auran1|35989
C1	Aureococcus_anophagefferens	jgi|Auran1|22969
C1	Aureococcus_anophagefferens	jgi|Auran1|16367
C1	Aureococcus_anophagefferens	jgi|Auran1|68180
C1	Aureococcus_anophagefferens	jgi|Auran1|205
C1	Aureococcus_anophagefferens	jgi|Auran1|62085
C1	Aureococcus_anophagefferens	jgi|Auran1|8064
C1	Aureococcus_anophagefferens	jgi|Auran1|16175
C1	Aureococcus_anophagefferens	jgi|Auran1|62190
C1	Aureococcus_anophagefferens	jgi|Auran1|69486
C1	Aureococcus_anophagefferens	jgi|Auran1|15418
C1	Aureococcus_anophagefferens	jgi|Auran1|17394
C1	Aureococcus_anophagefferens	jgi|Auran1|13918
C1	Aureococcus_anophagefferens	jgi|Auran1|15361
C1	Aureococcus_anophagefferens	jgi|Auran1|68525
C1	Aureococcus_anophagefferens	jgi|Auran1|65619
C1	Aureococcus_anophagefferens	jgi|Auran1|16909
C1	Aureococcus_anophagefferens	jgi|Auran1|65391
C1	Aureococcus_anophagefferens	jgi|Auran1|9211
C1	Aureococcus_anophagefferens	jgi|Auran1|65663
C1	Aureococcus_anophagefferens	jgi|Auran1|23563
C1	Aureococcus_anophagefferens	jgi|Auran1|8439
C1	Aureococcus_anophagefferens	jgi|Auran1|1293
C1	Aureococcus_anophagefferens	jgi|Auran1|23090
C1	Aureococcus_anophagefferens	jgi|Auran1|61055
C1	Aureococcus_anophagefferens	jgi|Auran1|65043
C1	Aureococcus_anophagefferens	jgi|Auran1|15646
C1	Aureococcus_anophagefferens	jgi|Auran1|20672
C1	Aureococcus_anophagefferens	jgi|Auran1|32057
C1	Aureococcus_anophagefferens	jgi|Auran1|2298
C1	Aureococcus_anophagefferens	jgi|Auran1|52985
C1	Aureococcus_anophagefferens	jgi|Auran1|34752
C1	Aureococcus_anophagefferens	jgi|Auran1|19907
C1	Aureococcus_anophagefferens	jgi|Auran1|25842
C1	Aureococcus_anophagefferens	jgi|Auran1|17686
C1	Aureococcus_anophagefferens	jgi|Auran1|9197
C1	Aureococcus_anophagefferens	jgi|Auran1|62438
C1	Aureococcus_anophagefferens	jgi|Auran1|6734
C1	Aureococcus_anophagefferens	jgi|Auran1|31908
C1	Aureococcus_anophagefferens	jgi|Auran1|72489
C1	Aureococcus_anophagefferens	jgi|Auran1|16398
C1	Aureococcus_anophagefferens	jgi|Auran1|9194
C1	Aureococcus_anophagefferens	jgi|Auran1|9218
C1	Aureococcus_anophagefferens	jgi|Auran1|18107
C1	Aureococcus_anophagefferens	jgi|Auran1|9215
C1	Aureococcus_anophagefferens	jgi|Auran1|64187
C1	Aureococcus_anophagefferens	jgi|Auran1|15609
C1	Aureococcus_anophagefferens	jgi|Auran1|7410
C1	Aureococcus_anophagefferens	jgi|Auran1|64049
C1	Aureococcus_anophagefferens	jgi|Auran1|7283
C1	Aureococcus_anophagefferens	jgi|Auran1|7281
C1	Aureococcus_anophagefferens	jgi|Auran1|54649
C1	Aureococcus_anophagefferens	jgi|Auran1|38497
C1	Aureococcus_anophagefferens	jgi|Auran1|16767
C1	Aureococcus_anophagefferens	jgi|Auran1|67537
C1	Aureococcus_anophagefferens	jgi|Auran1|64646
C1	Aureococcus_anophagefferens	jgi|Auran1|27452
C1	Aureococcus_anophagefferens	jgi|Auran1|72597
C1	Aureococcus_anophagefferens	jgi|Auran1|69365
C1	Aureococcus_anophagefferens	jgi|Auran1|6205
C1	Aureococcus_anophagefferens	jgi|Auran1|7809
C1	Aureococcus_anophagefferens	jgi|Auran1|39552
C1	Aureococcus_anophagefferens	jgi|Auran1|69089
C1	Aureococcus_anophagefferens	jgi|Auran1|34914
C1	Aureococcus_anophagefferens	jgi|Auran1|71890
C1	Aureococcus_anophagefferens	jgi|Auran1|65637
C1	Aureococcus_anophagefferens	jgi|Auran1|8542
C1	Aureococcus_anophagefferens	jgi|Auran1|9656
C1	Aureococcus_anophagefferens	jgi|Auran1|9841
C1	Aureococcus_anophagefferens	jgi|Auran1|68386
C1	Aureococcus_anophagefferens	jgi|Auran1|68467
C1	Aureococcus_anophagefferens	jgi|Auran1|69002
C1	Aureococcus_anophagefferens	jgi|Auran1|69542
C1	Albugo_laibachii	CCA26673
C1	Albugo_laibachii	CCA28126
C1	Albugo_laibachii	CCA16452
C1	Albugo_laibachii	CCA28169
C1	Albugo_laibachii	CCA23445
C1	Albugo_laibachii	CCA24665
C1	Albugo_laibachii	CCA19480
C1	Albugo_laibachii	CCA14768
C1	Albugo_laibachii	CCA26775
C1	Albugo_laibachii	CCA19798
C1	Albugo_laibachii	CCA24390
C1	Albugo_laibachii	CCA27347
C1	Albugo_laibachii	CCA22931
C1	Albugo_laibachii	CCA19686
C1	Albugo_laibachii	CCA17415
C1	Albugo_laibachii	CCA15674
C1	Albugo_laibachii	CCA16262
C1	Albugo_laibachii	CCA19967
C1	Albugo_laibachii	CCA14279
C1	Albugo_laibachii	CCA23010
C1	Albugo_laibachii	CCA15772
C1	Albugo_laibachii	CCA26008
C1	Albugo_laibachii	CCA19594
C1	Albugo_laibachii	CCA21231
C1	Albugo_laibachii	CCA19476
C1	Albugo_laibachii	CCA26295
C1	Albugo_laibachii	CCA21380
C1	Albugo_laibachii	CCA17059
C1	Albugo_laibachii	CCA24743
C1	Albugo_laibachii	CCA21556
C1	Albugo_laibachii	CCA17323
C1	Albugo_laibachii	CCA20871
C1	Albugo_laibachii	CCA25602
C1	Albugo_laibachii	CCA25596
C1	Albugo_laibachii	CCA25604
C1	Albugo_laibachii	CCA25600
C1	Albugo_laibachii	CCA25597
C1	Albugo_laibachii	CCA25603
C1	Albugo_laibachii	CCA28075
C1	Albugo_laibachii	CCA25601
C1	Albugo_laibachii	CCA25595
C1	Albugo_laibachii	CCA21174
C1	Albugo_laibachii	CCA19995
C1	Albugo_laibachii	CCA23292
C1	Albugo_laibachii	CCA23995
C1	Albugo_laibachii	CCA23247
C1	Albugo_laibachii	CCA20589
C1	Albugo_laibachii	CCA22066
C1	Albugo_laibachii	CCA20588
C1	Albugo_laibachii	CCA19200
C1	Albugo_laibachii	CCA22304
C1	Albugo_laibachii	CCA26195
C1	Albugo_laibachii	CCA13965
C1	Albugo_laibachii	CCA25573
C1	Albugo_laibachii	CCA15298
C1	Albugo_laibachii	CCA21594
C1	Albugo_laibachii	CCA26378
C1	Albugo_laibachii	CCA23169
C1	Albugo_laibachii	CCA15026
C1	Albugo_laibachii	CCA17060
C1	Albugo_laibachii	CCA24467
C1	Albugo_laibachii	CCA15410
C1	Albugo_laibachii	CCA23228
C1	Albugo_laibachii	CCA15277
C1	Albugo_laibachii	CCA22336
C1	Albugo_laibachii	CCA16061
C1	Albugo_laibachii	CCA27874
C1	Albugo_laibachii	CCA20877
C1	Albugo_laibachii	CCA18875
C1	Albugo_laibachii	CCA14465
C1	Albugo_laibachii	CCA20677
C1	Albugo_laibachii	CCA25284
C1	Albugo_laibachii	CCA14941
C1	Albugo_laibachii	CCA14950
C1	Albugo_laibachii	CCA14933
C1	Albugo_laibachii	CCA14937
C1	Albugo_laibachii	CCA14932
C1	Albugo_laibachii	CCA14946
C1	Albugo_laibachii	CCA18241
C1	Albugo_laibachii	CCA14955
C1	Albugo_laibachii	CCA14942
C1	Albugo_laibachii	CCA14938
C1	Albugo_laibachii	CCA14935
C1	Albugo_laibachii	CCA14954
C1	Albugo_laibachii	CCA14943
C1	Albugo_laibachii	CCA14936
C1	Albugo_laibachii	CCA14947
C1	Albugo_laibachii	CCA14948
C1	Albugo_laibachii	CCA14953
C1	Albugo_laibachii	CCA14934
C1	Albugo_laibachii	CCA14951
C1	Albugo_laibachii	CCA14949
C1	Albugo_laibachii	CCA14945
C1	Albugo_laibachii	CCA14939
C1	Albugo_laibachii	CCA14952
C1	Albugo_laibachii	CCA14940
C1	Albugo_laibachii	CCA14944
C1	Albugo_laibachii	CCA25084
C1	Albugo_laibachii	CCA17871
C1	Albugo_laibachii	CCA16558
C1	Albugo_laibachii	CCA24348
C1	Albugo_laibachii	CCA23316
C1	Albugo_laibachii	CCA25160
C1	Albugo_laibachii	CCA24295
C1	Albugo_laibachii	CCA22746
C1	Albugo_laibachii	CCA20634
C1	Albugo_laibachii	CCA21552
C1	Albugo_laibachii	CCA20666
C1	Albugo_laibachii	CCA22329
C1	Albugo_laibachii	CCA16487
C1	Albugo_laibachii	CCA21715
C1	Albugo_laibachii	CCA21860
C1	Albugo_laibachii	CCA17102
C1	Albugo_laibachii	CCA22322
C1	Albugo_laibachii	CCA14805
C1	Albugo_laibachii	CCA20100
C1	Albugo_laibachii	CCA18986
C1	Albugo_laibachii	CCA17511
C1	Albugo_laibachii	CCA20015
C1	Albugo_laibachii	CCA24620
C1	Albugo_laibachii	CCA20731
C1	Albugo_laibachii	CCA23215
C1	Albugo_laibachii	CCA14722
C1	Albugo_laibachii	CCA14225
C1	Albugo_laibachii	CCA27734
C1	Albugo_laibachii	CCA27185
C1	Albugo_laibachii	CCA17080
C1	Albugo_laibachii	CCA27181
C1	Albugo_laibachii	CCA22583
C1	Albugo_laibachii	CCA14362
C1	Albugo_laibachii	CCA25589
C1	Albugo_laibachii	CCA22084
C1	Albugo_laibachii	CCA13906
C1	Albugo_laibachii	CCA25816
C1	Albugo_laibachii	CCA22008
C1	Albugo_laibachii	CCA17845
C1	Albugo_laibachii	CCA24428
C1	Albugo_laibachii	CCA16492
C1	Albugo_laibachii	CCA16589
C1	Albugo_laibachii	CCA24426
C1	Albugo_laibachii	CCA16436
C1	Albugo_laibachii	CCA16155
C1	Albugo_laibachii	CCA22121
C1	Albugo_laibachii	CCA23387
C1	Albugo_laibachii	CCA14682
C1	Albugo_laibachii	CCA21690
C1	Albugo_laibachii	CCA14665
C1	Albugo_laibachii	CCA20552
C1	Albugo_laibachii	CCA18595
C1	Albugo_laibachii	CCA21751
C1	Albugo_laibachii	CCA16447
C1	Albugo_laibachii	CCA23380
C1	Albugo_laibachii	CCA16125
C1	Albugo_laibachii	CCA15639
C1	Albugo_laibachii	CCA19145
C1	Albugo_laibachii	CCA23676
C1	Albugo_laibachii	CCA25337
C1	Albugo_laibachii	CCA19645
C1	Albugo_laibachii	CCA23077
C1	Albugo_laibachii	CCA25097
C1	Albugo_laibachii	CCA16136
C1	Albugo_laibachii	CCA16857
C1	Albugo_laibachii	CCA21948
C1	Albugo_laibachii	CCA18064
C1	Albugo_laibachii	CCA23751
C1	Albugo_laibachii	CCA19578
C1	Albugo_laibachii	CCA26397
C1	Albugo_laibachii	CCA22090
C1	Albugo_laibachii	CCA17886
C1	Albugo_laibachii	CCA21302
C1	Albugo_laibachii	CCA16803
C1	Albugo_laibachii	CCA19155
C1	Albugo_laibachii	CCA24354
C1	Albugo_laibachii	CCA23310
C1	Albugo_laibachii	CCA19358
C1	Albugo_laibachii	CCA14875
C1	Albugo_laibachii	CCA24588
C1	Albugo_laibachii	CCA18050
C1	Albugo_laibachii	CCA14352
C1	Albugo_laibachii	CCA16172
C1	Albugo_laibachii	CCA21622
C1	Albugo_laibachii	CCA15806
C1	Albugo_laibachii	CCA15151
C1	Albugo_laibachii	CCA18199
C1	Albugo_laibachii	CCA18200
C1	Albugo_laibachii	CCA19237
C1	Albugo_laibachii	CCA18134
C1	Albugo_laibachii	CCA21994
C1	Albugo_laibachii	CCA25897
C1	Albugo_laibachii	CCA15540
C1	Albugo_laibachii	CCA14022
C1	Albugo_laibachii	CCA20983
C1	Albugo_laibachii	CCA15334
C1	Albugo_laibachii	CCA26722
C1	Albugo_laibachii	CCA27345
C1	Albugo_laibachii	CCA26976
C1	Albugo_laibachii	CCA20529
C1	Albugo_laibachii	CCA18571
C1	Albugo_laibachii	CCA20412
C1	Albugo_laibachii	CCA22508
C1	Albugo_laibachii	CCA14793
C1	Albugo_laibachii	CCA16222
C1	Albugo_laibachii	CCA16299
C1	Albugo_laibachii	CCA25807
C1	Albugo_laibachii	CCA25801
C1	Albugo_laibachii	CCA14206
C1	Albugo_laibachii	CCA19900
C1	Albugo_laibachii	CCA14567
C1	Albugo_laibachii	CCA22707
C1	Albugo_laibachii	CCA18529
C1	Albugo_laibachii	CCA19338
C1	Albugo_laibachii	CCA28269
C1	Albugo_laibachii	CCA25117
C1	Albugo_laibachii	CCA24450
C1	Albugo_laibachii	CCA19750
C1	Albugo_laibachii	CCA16856
C1	Albugo_laibachii	CCA19411
C1	Albugo_laibachii	CCA18467
C1	Albugo_laibachii	CCA27310
C1	Albugo_laibachii	CCA17594
C1	Albugo_laibachii	CCA18023
C1	Albugo_laibachii	CCA25943
C1	Albugo_laibachii	CCA23457
C1	Albugo_laibachii	CCA21392
C1	Albugo_laibachii	CCA20288
C1	Albugo_laibachii	CCA25617
C1	Albugo_laibachii	CCA19390
C1	Albugo_laibachii	CCA17832
C1	Albugo_laibachii	CCA15206
C1	Albugo_laibachii	CCA20651
C1	Albugo_laibachii	CCA16116
C1	Albugo_laibachii	CCA18097
C1	Albugo_laibachii	CCA21456
C1	Albugo_laibachii	CCA17888
C1	Albugo_laibachii	CCA19655
C1	Albugo_laibachii	CCA23087
C1	Albugo_laibachii	CCA16625
C1	Albugo_laibachii	CCA26082
C1	Albugo_laibachii	CCA16248
C1	Albugo_laibachii	CCA23666
C1	Albugo_laibachii	CCA25327
C1	Albugo_laibachii	CCA14179
C1	Albugo_laibachii	CCA14558
C1	Albugo_laibachii	CCA21375
C1	Albugo_laibachii	CCA23126
C1	Albugo_laibachii	CCA15593
C1	Albugo_laibachii	CCA16348
C1	Albugo_laibachii	CCA25808
C1	Albugo_laibachii	CCA25805
C1	Albugo_laibachii	CCA25804
C1	Albugo_laibachii	CCA25800
C1	Albugo_laibachii	CCA25809
C1	Albugo_laibachii	CCA17689
C1	Albugo_laibachii	CCA21091
C1	Albugo_laibachii	CCA17036
C1	Albugo_laibachii	CCA23977
C1	Albugo_laibachii	CCA18176
C1	Albugo_laibachii	CCA18687
C1	Albugo_laibachii	CCA18481
C1	Albugo_laibachii	CCA21327
C1	Albugo_laibachii	CCA13979
C1	Albugo_laibachii	CCA19152
C1	Albugo_laibachii	CCA16403
C1	Albugo_laibachii	CCA14591
C1	Albugo_laibachii	CCA14490
C1	Albugo_laibachii	CCA21936
C1	Albugo_laibachii	CCA24786
C1	Albugo_laibachii	CCA19325
C1	Albugo_laibachii	CCA14253
C1	Albugo_laibachii	CCA14526
C1	Albugo_laibachii	CCA23416
C1	Albugo_laibachii	CCA13985
C1	Albugo_laibachii	CCA16528
C1	Albugo_laibachii	CCA24257
C1	Albugo_laibachii	CCA21581
C1	Albugo_laibachii	CCA13912
C1	Albugo_laibachii	CCA25789
C1	Albugo_laibachii	CCA25798
C1	Albugo_laibachii	CCA25806
C1	Albugo_laibachii	CCA25802
C1	Albugo_laibachii	CCA25794
C1	Albugo_laibachii	CCA25803
C1	Albugo_laibachii	CCA25791
C1	Albugo_laibachii	CCA25788
C1	Albugo_laibachii	CCA25790
C1	Albugo_laibachii	CCA25793
C1	Albugo_laibachii	CCA25797
C1	Albugo_laibachii	CCA25799
C1	Albugo_laibachii	CCA25810
C1	Albugo_laibachii	CCA25795
C1	Albugo_laibachii	CCA25796
C1	Albugo_laibachii	CCA25792
C1	Albugo_laibachii	CCA14510
C1	Albugo_laibachii	CCA18547
C1	Albugo_laibachii	CCA26833
C1	Albugo_laibachii	CCA16389
C1	Albugo_laibachii	CCA24658
C1	Albugo_laibachii	CCA21398
C1	Albugo_laibachii	CCA27663
C1	Albugo_laibachii	CCA15234
C1	Albugo_laibachii	CCA16673
C1	Albugo_laibachii	CCA19389
C1	Albugo_laibachii	CCA17757
C1	Albugo_laibachii	CCA22535
C1	Albugo_laibachii	CCA17590
C1	Albugo_laibachii	CCA15568
C1	Albugo_laibachii	CCA25577
C1	Albugo_laibachii	CCA17079
C1	Albugo_laibachii	CCA19144
C1	Albugo_laibachii	CCA26279
C1	Albugo_laibachii	CCA20241
C1	Albugo_laibachii	CCA20920
C1	Albugo_laibachii	CCA14365
C1	Albugo_laibachii	CCA20070
C1	Albugo_laibachii	CCA24640
C1	Albugo_laibachii	CCA21097
C1	Albugo_laibachii	CCA26743
C1	Albugo_laibachii	CCA26744
C1	Albugo_laibachii	CCA14307
C1	Albugo_laibachii	CCA19653
C1	Albugo_laibachii	CCA23085
C1	Albugo_laibachii	CCA14584
C1	Albugo_laibachii	CCA19851
C1	Albugo_laibachii	CCA15407
C1	Albugo_laibachii	CCA25015
C1	Albugo_laibachii	CCA16160
C1	Albugo_laibachii	CCA27071
C1	Albugo_laibachii	CCA21649
C1	Albugo_laibachii	CCA21275
C1	Albugo_laibachii	CCA27300
C1	Albugo_laibachii	CCA26576
C1	Albugo_laibachii	CCA16806
C1	Albugo_laibachii	CCA23209
C1	Albugo_laibachii	CCA28109
C1	Albugo_laibachii	CCA21687
C1	Albugo_laibachii	CCA14885
C1	Albugo_laibachii	CCA21101
C1	Albugo_laibachii	CCA21047
C1	Albugo_laibachii	CCA24641
C1	Albugo_laibachii	CCA27934
C1	Albugo_laibachii	CCA18488
C1	Albugo_laibachii	CCA15252
C1	Arabidopsis_thaliana	AT1G76040.2
C1	Arabidopsis_thaliana	AT3G10660.1
C1	Arabidopsis_thaliana	AT2G35890.1
C1	Arabidopsis_thaliana	AT5G23580.1
C1	Arabidopsis_thaliana	AT5G04870.1
C1	Arabidopsis_thaliana	AT1G35670.1
C1	Arabidopsis_thaliana	AT4G09570.1
C1	Arabidopsis_thaliana	AT2G38910.1
C1	Arabidopsis_thaliana	AT5G19360.1
C1	Arabidopsis_thaliana	AT2G17290.1
C1	Arabidopsis_thaliana	AT1G74740.1
C1	Arabidopsis_thaliana	AT4G38230.2
C1	Arabidopsis_thaliana	AT5G12180.1
C1	Arabidopsis_thaliana	AT3G57530.1
C1	Arabidopsis_thaliana	AT4G35310.1
C1	Arabidopsis_thaliana	AT1G12580.1
C1	Arabidopsis_thaliana	AT1G18890.1
C1	Arabidopsis_thaliana	AT1G50700.1
C1	Arabidopsis_thaliana	AT4G21940.2
C1	Arabidopsis_thaliana	AT5G12480.1
C1	Arabidopsis_thaliana	AT2G41860.1
C1	Arabidopsis_thaliana	AT4G23650.1
C1	Arabidopsis_thaliana	AT4G04720.1
C1	Arabidopsis_thaliana	AT2G30360.1
C1	Arabidopsis_thaliana	AT3G20410.1
C1	Arabidopsis_thaliana	AT5G19450.1
C1	Arabidopsis_thaliana	AT5G10930.1
C1	Arabidopsis_thaliana	AT2G17890.1
C1	Arabidopsis_thaliana	AT5G35410.1
C1	Arabidopsis_thaliana	AT5G25110.1
C1	Arabidopsis_thaliana	AT1G61950.1
C1	Arabidopsis_thaliana	AT1G30270.1
C1	Arabidopsis_thaliana	AT3G56760.1
C1	Arabidopsis_thaliana	AT1G01140.3
C1	Arabidopsis_thaliana	AT5G21326.1
C1	Arabidopsis_thaliana	AT4G04740.2
C1	Arabidopsis_thaliana	AT2G25880.1
C1	Arabidopsis_thaliana	AT2G41140.1
C1	Arabidopsis_thaliana	AT3G01090.2
C1	Arabidopsis_thaliana	AT3G51850.1
C1	Arabidopsis_thaliana	AT1G49580.1
C1	Arabidopsis_thaliana	AT4G32830.1
C1	Arabidopsis_thaliana	AT3G19100.1
C1	Arabidopsis_thaliana	AT2G38490.1
C1	Arabidopsis_thaliana	AT2G26980.4
C1	Arabidopsis_thaliana	AT2G25090.1
C1	Arabidopsis_thaliana	AT4G36070.2
C1	Arabidopsis_thaliana	AT5G24430.1
C1	Arabidopsis_thaliana	AT2G31500.1
C1	Arabidopsis_thaliana	AT4G18700.1
C1	Arabidopsis_thaliana	AT5G01810.1
C1	Arabidopsis_thaliana	AT2G45490.1
C1	Arabidopsis_thaliana	AT4G04695.1
C1	Arabidopsis_thaliana	AT3G49370.1
C1	Arabidopsis_thaliana	AT5G45820.1
C1	Arabidopsis_thaliana	AT1G12680.1
C1	Arabidopsis_thaliana	AT5G45810.1
C1	Arabidopsis_thaliana	AT5G58380.1
C1	Arabidopsis_thaliana	AT4G30960.1
C1	Arabidopsis_thaliana	AT2G46700.1
C1	Arabidopsis_thaliana	AT3G50530.2
C1	Arabidopsis_thaliana	AT5G39440.1
C1	Arabidopsis_thaliana	AT3G29160.1
C1	Arabidopsis_thaliana	AT4G24400.1
C1	Arabidopsis_thaliana	AT4G04700.1
C1	Arabidopsis_thaliana	AT1G29230.1
C1	Arabidopsis_thaliana	AT3G23000.1
C1	Arabidopsis_thaliana	AT5G66210.2
C1	Arabidopsis_thaliana	AT1G48260.1
C1	Arabidopsis_thaliana	AT2G37840.1
C1	Arabidopsis_thaliana	AT3G61960.1
C1	Arabidopsis_thaliana	AT5G21222.1
C1	Arabidopsis_thaliana	AT2G34180.1
C1	Arabidopsis_thaliana	AT4G04710.1
C1	Arabidopsis_thaliana	AT4G14580.1
C1	Arabidopsis_thaliana	AT3G53930.2
C1	Arabidopsis_thaliana	AT3G17510.1
C1	Arabidopsis_thaliana	AT1G08650.1
C1	Arabidopsis_thaliana	AT5G57630.1
C1	Arabidopsis_thaliana	AT5G07070.1
C1	Arabidopsis_thaliana	AT3G04530.1
C1	Arabidopsis_thaliana	AT5G01820.1
C1	Arabidopsis_thaliana	AT3G10540.1
C1	Arabidopsis_thaliana	AT1G50240.2
C1	Arabidopsis_thaliana	AT4G40010.1
C1	Arabidopsis_thaliana	AT5G04510.1
C1	Arabidopsis_thaliana	AT1G49180.1
C1	Arabidopsis_thaliana	AT3G08730.1
C1	Arabidopsis_thaliana	AT3G08720.1
C1	Arabidopsis_thaliana	AT5G08590.1
C1	Arabidopsis_thaliana	AT1G78290.2
C1	Arabidopsis_thaliana	AT4G33950.1
C1	Arabidopsis_thaliana	AT5G63650.1
C1	Arabidopsis_thaliana	AT1G60940.1
C1	Arabidopsis_thaliana	AT3G13530.1
C1	Arabidopsis_thaliana	AT1G63700.1
C1	Arabidopsis_thaliana	AT1G69220.1
C1	Arabidopsis_thaliana	AT4G14350.1
C1	Arabidopsis_thaliana	AT1G48490.1
C1	Arabidopsis_thaliana	AT4G29810.2
C1	Arabidopsis_thaliana	AT5G62310.1
C1	Arabidopsis_thaliana	AT3G17850.1
C1	Arabidopsis_thaliana	AT3G12690.1
C1	Arabidopsis_thaliana	AT1G45160.2
C1	Arabidopsis_thaliana	AT2G26700.1
C1	Arabidopsis_thaliana	AT2G36350.1
C1	Arabidopsis_thaliana	AT3G27580.1
C1	Arabidopsis_thaliana	AT1G16440.1
C1	Arabidopsis_thaliana	AT1G30640.1
C1	Arabidopsis_thaliana	AT2G20470.1
C1	Arabidopsis_thaliana	AT1G03920.1
C1	Arabidopsis_thaliana	AT5G09890.2
C1	Arabidopsis_thaliana	AT3G23310.1
C1	Arabidopsis_thaliana	AT2G19400.1
C1	Arabidopsis_thaliana	AT5G58140.2
C1	Arabidopsis_thaliana	AT3G45780.1
C1	Arabidopsis_thaliana	AT4G33080.1
C1	Arabidopsis_thaliana	AT2G34650.1
C1	Arabidopsis_thaliana	AT3G25250.1
C1	Arabidopsis_thaliana	AT3G20830.1
C1	Arabidopsis_thaliana	AT4G13000.1
C1	Arabidopsis_thaliana	AT1G51170.1
C1	Arabidopsis_thaliana	AT3G14370.1
C1	Arabidopsis_thaliana	AT1G53700.1
C1	Arabidopsis_thaliana	AT3G44200.1
C1	Arabidopsis_thaliana	AT1G54960.1
C1	Arabidopsis_thaliana	AT3G20860.1
C1	Arabidopsis_thaliana	AT3G06030.1
C1	Arabidopsis_thaliana	AT3G15220.1
C1	Arabidopsis_thaliana	AT5G28290.1
C1	Arabidopsis_thaliana	AT3G04810.1
C1	Arabidopsis_thaliana	AT1G79250.1
C1	Arabidopsis_thaliana	AT3G63280.1
C1	Arabidopsis_thaliana	AT1G54510.1
C1	Arabidopsis_thaliana	AT1G09000.1
C1	Arabidopsis_thaliana	AT5G18700.1
C1	Arabidopsis_thaliana	AT5G66880.1
C1	Arabidopsis_thaliana	AT1G14000.1
C1	Arabidopsis_thaliana	AT3G52890.1
C1	Arabidopsis_thaliana	AT2G27030.3
C1	Arabidopsis_thaliana	AT5G21274.1
C1	Arabidopsis_thaliana	AT3G56800.1
C1	Arabidopsis_thaliana	AT3G43810.1
C1	Arabidopsis_thaliana	AT2G41100.1
C1	Arabidopsis_thaliana	AT2G41110.2
C1	Arabidopsis_thaliana	AT1G24620.1
C1	Arabidopsis_thaliana	AT3G22930.1
C1	Arabidopsis_thaliana	AT1G66410.2
C1	Arabidopsis_thaliana	AT5G37780.3
C1	Arabidopsis_thaliana	AT3G50360.1
C1	Arabidopsis_thaliana	AT3G10190.1
C1	Arabidopsis_thaliana	AT1G32250.1
C1	Arabidopsis_thaliana	AT4G14640.1
C1	Arabidopsis_thaliana	AT2G15680.1
C1	Arabidopsis_thaliana	AT1G66400.1
C1	Arabidopsis_thaliana	AT3G25600.1
C1	Arabidopsis_thaliana	AT3G50770.1
C1	Arabidopsis_thaliana	AT3G07490.1
C1	Arabidopsis_thaliana	AT4G12860.1
C1	Arabidopsis_thaliana	AT3G58760.1
C1	Arabidopsis_thaliana	AT2G31800.1
C1	Arabidopsis_thaliana	AT3G50500.2
C1	Arabidopsis_thaliana	AT1G10940.2
C1	Arabidopsis_thaliana	AT4G38470.1
C1	Arabidopsis_thaliana	AT3G45240.1
C1	Arabidopsis_thaliana	AT2G23030.1
C1	Arabidopsis_thaliana	AT1G54610.2
C1	Arabidopsis_thaliana	AT5G50180.1
C1	Arabidopsis_thaliana	AT4G13020.3
C1	Arabidopsis_thaliana	AT3G08870.1
C1	Arabidopsis_thaliana	AT4G19110.2
C1	Arabidopsis_thaliana	AT4G32660.1
C1	Arabidopsis_thaliana	AT1G73690.1
C1	Arabidopsis_thaliana	AT1G29720.1
C1	Arabidopsis_thaliana	AT5G45430.1
C1	Arabidopsis_thaliana	AT4G24740.1
C1	Arabidopsis_thaliana	AT2G01450.1
C1	Arabidopsis_thaliana	AT3G53570.1
C1	Arabidopsis_thaliana	AT3G01085.1
C1	Arabidopsis_thaliana	AT1G51660.1
C1	Arabidopsis_thaliana	AT3G18040.1
C1	Arabidopsis_thaliana	AT1G18040.1
C1	Arabidopsis_thaliana	AT5G19010.1
C1	Arabidopsis_thaliana	AT1G53570.1
C1	Arabidopsis_thaliana	AT3G21220.1
C1	Arabidopsis_thaliana	AT5G01550.1
C1	Arabidopsis_thaliana	AT1G29750.2
C1	Arabidopsis_thaliana	AT5G44290.1
C1	Arabidopsis_thaliana	AT1G03740.1
C1	Arabidopsis_thaliana	AT1G07650.2
C1	Arabidopsis_thaliana	AT1G53050.1
C1	Arabidopsis_thaliana	AT3G59790.1
C1	Arabidopsis_thaliana	AT1G18150.2
C1	Arabidopsis_thaliana	AT4G11490.1
C1	Arabidopsis_thaliana	AT5G01560.1
C1	Arabidopsis_thaliana	AT2G11520.1
C1	Arabidopsis_thaliana	AT1G73670.1
C1	Arabidopsis_thaliana	AT1G67890.1
C1	Arabidopsis_thaliana	AT5G50860.1
C1	Arabidopsis_thaliana	AT1G11300.1
C1	Arabidopsis_thaliana	AT5G39420.1
C1	Arabidopsis_thaliana	AT1G70530.1
C1	Arabidopsis_thaliana	AT1G74330.1
C1	Arabidopsis_thaliana	AT1G29740.1
C1	Arabidopsis_thaliana	AT4G11470.1
C1	Arabidopsis_thaliana	AT1G66750.1
C1	Arabidopsis_thaliana	AT3G06640.1
C1	Arabidopsis_thaliana	AT1G29730.1
C1	Arabidopsis_thaliana	AT5G65530.1
C1	Arabidopsis_thaliana	AT1G18670.1
C1	Arabidopsis_thaliana	AT1G71530.1
C1	Arabidopsis_thaliana	AT4G23190.1
C1	Arabidopsis_thaliana	AT5G16590.1
C1	Arabidopsis_thaliana	AT3G05990.1
C1	Arabidopsis_thaliana	AT3G53240.1
C1	Arabidopsis_thaliana	AT2G01820.1
C1	Arabidopsis_thaliana	AT3G05660.1
C1	Arabidopsis_thaliana	AT3G19230.1
C1	Arabidopsis_thaliana	AT1G34420.1
C1	Arabidopsis_thaliana	AT4G30520.1
C1	Arabidopsis_thaliana	AT5G06940.1
C1	Arabidopsis_thaliana	AT1G25320.1
C1	Arabidopsis_thaliana	AT5G66330.1
C1	Arabidopsis_thaliana	AT4G20270.1
C1	Arabidopsis_thaliana	AT2G23950.1
C1	Arabidopsis_thaliana	AT3G24240.1
C1	Arabidopsis_thaliana	AT5G14210.1
C1	Arabidopsis_thaliana	AT5G25930.1
C1	Arabidopsis_thaliana	AT5G21090.1
C1	Arabidopsis_thaliana	AT1G28440.1
C1	Arabidopsis_thaliana	AT5G48940.1
C1	Arabidopsis_thaliana	AT5G01950.1
C1	Arabidopsis_thaliana	AT5G44700.1
C1	Arabidopsis_thaliana	AT1G74190.1
C1	Arabidopsis_thaliana	AT1G67720.1
C1	Arabidopsis_thaliana	AT2G26380.1
C1	Arabidopsis_thaliana	AT1G33590.1
C1	Arabidopsis_thaliana	AT4G13820.1
C1	Arabidopsis_thaliana	AT1G47890.1
C1	Arabidopsis_thaliana	AT3G05370.1
C1	Arabidopsis_thaliana	AT5G53320.1
C1	Arabidopsis_thaliana	AT5G40170.1
C1	Arabidopsis_thaliana	AT3G11080.1
C1	Arabidopsis_thaliana	AT4G08850.1
C1	Arabidopsis_thaliana	AT3G25560.3
C1	Arabidopsis_thaliana	AT1G17230.1
C1	Arabidopsis_thaliana	AT3G02880.1
C1	Arabidopsis_thaliana	AT1G33670.1
C1	Arabidopsis_thaliana	AT5G49750.1
C1	Arabidopsis_thaliana	AT3G13065.1
C1	Arabidopsis_thaliana	AT5G20690.1
C1	Arabidopsis_thaliana	AT1G33612.1
C1	Arabidopsis_thaliana	AT4G28650.1
C1	Arabidopsis_thaliana	AT3G46400.1
C1	Arabidopsis_thaliana	AT1G73080.1
C1	Arabidopsis_thaliana	AT1G73066.1
C1	Arabidopsis_thaliana	AT5G62230.1
C1	Arabidopsis_thaliana	AT1G24650.1
C1	Arabidopsis_thaliana	AT1G72300.1
C1	Arabidopsis_thaliana	AT2G37050.3
C1	Arabidopsis_thaliana	AT5G16000.1
C1	Arabidopsis_thaliana	AT1G10850.1
C1	Arabidopsis_thaliana	AT2G33020.1
C1	Arabidopsis_thaliana	AT1G68780.1
C1	Arabidopsis_thaliana	AT2G31880.1
C1	Arabidopsis_thaliana	AT5G53890.1
C1	Arabidopsis_thaliana	AT2G35620.1
C1	Arabidopsis_thaliana	AT4G20140.1
C1	Arabidopsis_thaliana	AT5G49770.1
C1	Arabidopsis_thaliana	AT1G33610.1
C1	Arabidopsis_thaliana	AT3G50230.1
C1	Arabidopsis_thaliana	AT1G14390.1
C1	Arabidopsis_thaliana	AT4G28490.1
C1	Arabidopsis_thaliana	AT1G75640.1
C1	Arabidopsis_thaliana	AT2G14440.1
C1	Arabidopsis_thaliana	AT5G46330.1
C1	Arabidopsis_thaliana	AT5G56040.2
C1	Arabidopsis_thaliana	AT1G66150.1
C1	Arabidopsis_thaliana	AT5G58300.1
C1	Arabidopsis_thaliana	AT1G08590.1
C1	Arabidopsis_thaliana	AT5G23400.1
C1	Arabidopsis_thaliana	AT3G51740.1
C1	Arabidopsis_thaliana	AT4G23740.1
C1	Arabidopsis_thaliana	AT1G79620.1
C1	Arabidopsis_thaliana	AT1G54470.2
C1	Arabidopsis_thaliana	AT5G59660.1
C1	Arabidopsis_thaliana	AT3G20190.1
C1	Arabidopsis_thaliana	AT1G31420.1
C1	Arabidopsis_thaliana	AT2G25790.1
C1	Arabidopsis_thaliana	AT1G35710.1
C1	Arabidopsis_thaliana	AT5G07180.1
C1	Arabidopsis_thaliana	AT2G26330.1
C1	Arabidopsis_thaliana	AT1G58190.2
C1	Arabidopsis_thaliana	AT5G25550.1
C1	Arabidopsis_thaliana	AT2G15080.1
C1	Arabidopsis_thaliana	AT5G25910.1
C1	Arabidopsis_thaliana	AT3G42880.1
C1	Arabidopsis_thaliana	AT2G25440.1
C1	Arabidopsis_thaliana	AT5G67280.1
C1	Arabidopsis_thaliana	AT3G56370.1
C1	Arabidopsis_thaliana	AT5G63930.1
C1	Arabidopsis_thaliana	AT5G59680.1
C1	Arabidopsis_thaliana	AT5G07280.1
C1	Arabidopsis_thaliana	AT5G07150.1
C1	Arabidopsis_thaliana	AT2G15300.1
C1	Arabidopsis_thaliana	AT3G46420.1
C1	Arabidopsis_thaliana	AT2G24130.1
C1	Arabidopsis_thaliana	AT4G20940.1
C1	Arabidopsis_thaliana	AT1G63430.2
C1	Arabidopsis_thaliana	AT5G49290.1
C1	Arabidopsis_thaliana	AT2G17440.1
C1	Arabidopsis_thaliana	AT1G27180.1
C1	Arabidopsis_thaliana	AT4G35470.1
C1	Arabidopsis_thaliana	AT1G27170.1
C1	Arabidopsis_thaliana	AT5G05850.1
C1	Arabidopsis_thaliana	AT3G15410.2
C1	Arabidopsis_thaliana	AT3G11330.1
C1	Arabidopsis_thaliana	AT1G34110.1
C1	Arabidopsis_thaliana	AT1G69550.1
C1	Arabidopsis_thaliana	AT4G26540.1
C1	Arabidopsis_thaliana	AT1G12970.1
C1	Arabidopsis_thaliana	AT2G19330.1
C1	Arabidopsis_thaliana	AT3G26500.1
C1	Arabidopsis_thaliana	AT1G72180.1
C1	Arabidopsis_thaliana	AT4G29880.1
C1	Arabidopsis_thaliana	AT2G33170.1
C1	Arabidopsis_thaliana	AT1G17750.1
C1	Arabidopsis_thaliana	AT5G49660.1
C1	Arabidopsis_thaliana	AT4G26050.1
C1	Arabidopsis_thaliana	AT1G09970.2
C1	Arabidopsis_thaliana	AT5G61480.1
C1	Arabidopsis_thaliana	AT2G41820.1
C1	Arabidopsis_thaliana	AT3G47090.1
C1	Arabidopsis_thaliana	AT5G65700.1
C1	Arabidopsis_thaliana	AT5G01890.1
C1	Arabidopsis_thaliana	AT5G65710.1
C1	Arabidopsis_thaliana	AT5G20480.1
C1	Arabidopsis_thaliana	AT3G49670.1
C1	Arabidopsis_thaliana	AT3G47570.1
C1	Arabidopsis_thaliana	AT5G44510.1
C1	Arabidopsis_thaliana	AT1G71400.1
C1	Arabidopsis_thaliana	AT3G25510.1
C1	Arabidopsis_thaliana	AT2G34930.1
C1	Arabidopsis_thaliana	AT3G13380.1
C1	Arabidopsis_thaliana	AT3G19700.1
C1	Arabidopsis_thaliana	AT2G30105.1
C1	Arabidopsis_thaliana	AT1G75820.1
C1	Arabidopsis_thaliana	AT2G01950.1
C1	Arabidopsis_thaliana	AT3G53590.1
C1	Arabidopsis_thaliana	AT4G04220.1
C1	Arabidopsis_thaliana	AT5G07910.1
C1	Arabidopsis_thaliana	AT4G36180.1
C1	Arabidopsis_thaliana	AT3G28890.1
C1	Arabidopsis_thaliana	AT3G23120.1
C1	Arabidopsis_thaliana	AT1G80080.1
C1	Arabidopsis_thaliana	AT1G53430.1
C1	Arabidopsis_thaliana	AT5G51350.1
C1	Arabidopsis_thaliana	AT3G11010.1
C1	Arabidopsis_thaliana	AT5G17680.1
C1	Arabidopsis_thaliana	AT3G47580.1
C1	Arabidopsis_thaliana	AT1G56140.1
C1	Arabidopsis_thaliana	AT3G28040.1
C1	Arabidopsis_thaliana	AT1G55610.1
C1	Arabidopsis_thaliana	AT1G06840.1
C1	Arabidopsis_thaliana	AT3G47110.1
C1	Arabidopsis_thaliana	AT3G04220.1
C1	Arabidopsis_thaliana	AT1G13910.1
C1	Arabidopsis_thaliana	AT5G27060.1
C1	Arabidopsis_thaliana	AT2G42800.1
C1	Arabidopsis_thaliana	AT5G45230.1
C1	Arabidopsis_thaliana	AT3G12610.1
C1	Arabidopsis_thaliana	AT1G74360.1
C1	Arabidopsis_thaliana	AT1G56130.1
C1	Arabidopsis_thaliana	AT3G51560.1
C1	Arabidopsis_thaliana	AT2G20050.1
C1	Arabidopsis_thaliana	AT3G05640.1
C1	Arabidopsis_thaliana	AT3G06270.1
C1	Arabidopsis_thaliana	AT5G27930.1
C1	Arabidopsis_thaliana	AT3G16800.2
C1	Arabidopsis_thaliana	AT5G26010.1
C1	Arabidopsis_thaliana	AT5G24940.1
C1	Arabidopsis_thaliana	AT5G53140.1
C1	Arabidopsis_thaliana	AT5G10740.1
C1	Arabidopsis_thaliana	AT4G32950.1
C1	Arabidopsis_thaliana	AT5G01700.2
C1	Arabidopsis_thaliana	AT1G16220.1
C1	Arabidopsis_thaliana	AT1G03590.1
C1	Arabidopsis_thaliana	AT1G79630.1
C1	Arabidopsis_thaliana	AT4G31750.1
C1	Arabidopsis_thaliana	AT4G03415.1
C1	Arabidopsis_thaliana	AT5G36250.1
C1	Arabidopsis_thaliana	AT3G15260.1
C1	Arabidopsis_thaliana	AT1G43900.1
C1	Arabidopsis_thaliana	AT3G02750.3
C1	Arabidopsis_thaliana	AT1G07160.1
C1	Arabidopsis_thaliana	AT2G40180.1
C1	Arabidopsis_thaliana	AT4G28400.1
C1	Arabidopsis_thaliana	AT2G20630.2
C1	Arabidopsis_thaliana	AT2G34740.1
C1	Arabidopsis_thaliana	AT3G51470.1
C1	Arabidopsis_thaliana	AT1G78200.1
C1	Arabidopsis_thaliana	AT2G30020.1
C1	Arabidopsis_thaliana	AT1G07430.1
C1	Arabidopsis_thaliana	AT1G34750.1
C1	Arabidopsis_thaliana	AT2G33700.1
C1	Arabidopsis_thaliana	AT1G18030.1
C1	Arabidopsis_thaliana	AT4G31860.1
C1	Arabidopsis_thaliana	AT2G25620.1
C1	Arabidopsis_thaliana	AT4G26080.1
C1	Arabidopsis_thaliana	AT2G40860.1
C1	Arabidopsis_thaliana	AT5G59220.1
C1	Arabidopsis_thaliana	AT3G62260.2
C1	Arabidopsis_thaliana	AT2G25070.1
C1	Arabidopsis_thaliana	AT1G67820.1
C1	Arabidopsis_thaliana	AT3G11410.1
C1	Arabidopsis_thaliana	AT1G22280.3
C1	Arabidopsis_thaliana	AT5G57050.1
C1	Arabidopsis_thaliana	AT2G29380.1
C1	Arabidopsis_thaliana	AT1G17550.1
C1	Arabidopsis_thaliana	AT1G72770.1
C1	Arabidopsis_thaliana	AT1G48040.1
C1	Arabidopsis_thaliana	AT3G55050.1
C1	Arabidopsis_thaliana	AT3G12620.1
C1	Arabidopsis_thaliana	AT5G02760.1
C1	Arabidopsis_thaliana	AT3G17250.1
C1	Arabidopsis_thaliana	AT5G51760.1
C1	Arabidopsis_thaliana	AT1G68410.1
C1	Arabidopsis_thaliana	AT1G09160.2
C1	Arabidopsis_thaliana	AT3G16560.1
C1	Arabidopsis_thaliana	AT3G51370.1
C1	Arabidopsis_thaliana	AT3G17090.1
C1	Arabidopsis_thaliana	AT4G33920.1
C1	Arabidopsis_thaliana	AT4G08260.1
C1	Arabidopsis_thaliana	AT5G66080.1
C1	Arabidopsis_thaliana	AT5G19280.2
C1	Arabidopsis_thaliana	AT4G38520.1
C1	Arabidopsis_thaliana	AT1G47380.1
C1	Arabidopsis_thaliana	AT2G05050.1
C1	Arabidopsis_thaliana	AT3G27140.1
C1	Arabidopsis_thaliana	AT3G63340.2
C1	Arabidopsis_thaliana	AT5G06750.1
C1	Arabidopsis_thaliana	AT3G09400.1
C1	Arabidopsis_thaliana	AT3G63320.1
C1	Arabidopsis_thaliana	AT2G43850.1
C1	Arabidopsis_thaliana	AT4G24100.1
C1	Arabidopsis_thaliana	AT4G10730.1
C1	Arabidopsis_thaliana	AT1G79640.1
C1	Arabidopsis_thaliana	AT5G14720.1
C1	Arabidopsis_thaliana	AT4G14480.1
C1	Arabidopsis_thaliana	AT1G53165.3
C1	Arabidopsis_thaliana	AT5G56580.1
C1	Arabidopsis_thaliana	AT1G70430.1
C1	Arabidopsis_thaliana	AT3G07980.1
C1	Arabidopsis_thaliana	AT1G23700.1
C1	Arabidopsis_thaliana	AT5G60550.1
C1	Arabidopsis_thaliana	AT3G23110.1
C1	Arabidopsis_thaliana	AT1G63730.1
C1	Arabidopsis_thaliana	AT2G14080.1
C1	Arabidopsis_thaliana	AT4G13920.1
C1	Arabidopsis_thaliana	AT1G71390.1
C1	Arabidopsis_thaliana	AT5G11250.1
C1	Arabidopsis_thaliana	AT5G61240.2
C1	Arabidopsis_thaliana	AT3G22800.1
C1	Arabidopsis_thaliana	AT2G32680.1
C1	Arabidopsis_thaliana	AT3G05650.1
C1	Arabidopsis_thaliana	AT1G04210.1
C1	Arabidopsis_thaliana	AT1G28340.1
C1	Arabidopsis_thaliana	AT3G44480.1
C1	Arabidopsis_thaliana	AT2G16600.1
C1	Arabidopsis_thaliana	AT4G38740.1
C1	Arabidopsis_thaliana	AT2G21130.1
C1	Arabidopsis_thaliana	AT3G56070.1
C1	Arabidopsis_thaliana	AT4G34870.1
C1	Arabidopsis_thaliana	AT3G63400.1
C1	Arabidopsis_thaliana	AT2G29960.1
C1	Arabidopsis_thaliana	AT5G58710.1
C1	Arabidopsis_thaliana	AT2G38730.1
C1	Arabidopsis_thaliana	AT2G15790.1
C1	Arabidopsis_thaliana	AT3G55920.1
C1	Arabidopsis_thaliana	AT5G13120.1
C1	Arabidopsis_thaliana	AT4G34960.1
C1	Arabidopsis_thaliana	AT3G62030.2
C1	Arabidopsis_thaliana	AT4G32420.1
C1	Arabidopsis_thaliana	AT3G22920.1
C1	Arabidopsis_thaliana	AT2G36130.1
C1	Arabidopsis_thaliana	AT5G67530.1
C1	Arabidopsis_thaliana	AT3G44600.1
C1	Arabidopsis_thaliana	AT1G01940.1
C1	Arabidopsis_thaliana	AT1G53720.1
C1	Arabidopsis_thaliana	AT4G33060.1
C1	Arabidopsis_thaliana	AT4G39270.1
C1	Arabidopsis_thaliana	AT4G37250.1
C1	Arabidopsis_thaliana	AT3G59510.1
C1	Arabidopsis_thaliana	AT5G67200.1
C1	Arabidopsis_thaliana	AT1G33600.1
C1	Arabidopsis_thaliana	AT1G56145.2
C1	Arabidopsis_thaliana	AT3G03770.1
C1	Arabidopsis_thaliana	AT5G06860.1
C1	Arabidopsis_thaliana	AT5G10020.1
C1	Arabidopsis_thaliana	AT5G35390.1
C1	Arabidopsis_thaliana	AT3G12145.1
C1	Arabidopsis_thaliana	AT3G56100.1
C1	Arabidopsis_thaliana	AT1G17250.1
C1	Arabidopsis_thaliana	AT3G17640.1
C1	Arabidopsis_thaliana	AT1G50610.1
C1	Arabidopsis_thaliana	AT1G56120.1
C1	Arabidopsis_thaliana	AT3G24660.1
C1	Arabidopsis_thaliana	AT1G60630.1
C1	Arabidopsis_thaliana	AT5G51560.1
C1	Arabidopsis_thaliana	AT2G27060.1
C1	Arabidopsis_thaliana	AT1G67510.1
C1	Arabidopsis_thaliana	AT1G72460.1
C1	Arabidopsis_thaliana	AT3G57830.1
C1	Arabidopsis_thaliana	AT4G34220.1
C1	Arabidopsis_thaliana	AT1G65380.1
C1	Arabidopsis_thaliana	AT1G74180.1
C1	Arabidopsis_thaliana	AT2G01210.1
C1	Arabidopsis_thaliana	AT3G02130.1
C1	Arabidopsis_thaliana	AT2G25470.1
C1	Arabidopsis_thaliana	AT2G16250.1
C1	Arabidopsis_thaliana	AT3G48750.1
C1	Arabidopsis_thaliana	AT1G76540.1
C1	Arabidopsis_thaliana	AT2G38620.2
C1	Arabidopsis_thaliana	AT1G20930.1
C1	Arabidopsis_thaliana	AT5G14640.1
C1	Arabidopsis_thaliana	AT3G54180.1
C1	Arabidopsis_thaliana	AT1G57870.3
C1	Arabidopsis_thaliana	AT1G09840.1
C1	Arabidopsis_thaliana	AT4G18710.1
C1	Arabidopsis_thaliana	AT5G26751.1
C1	Arabidopsis_thaliana	AT3G05840.2
C1	Arabidopsis_thaliana	AT3G61160.2
C1	Arabidopsis_thaliana	AT4G00720.1
C1	Arabidopsis_thaliana	AT2G30980.1
C1	Arabidopsis_thaliana	AT1G59580.1
C1	Arabidopsis_thaliana	AT1G06390.1
C1	Arabidopsis_thaliana	AT5G63370.1
C1	Arabidopsis_thaliana	AT2G18170.1
C1	Arabidopsis_thaliana	AT1G10210.1
C1	Arabidopsis_thaliana	AT4G11330.1
C1	Arabidopsis_thaliana	AT4G01370.1
C1	Arabidopsis_thaliana	AT2G46070.1
C1	Arabidopsis_thaliana	AT2G43790.1
C1	Arabidopsis_thaliana	AT1G07880.2
C1	Arabidopsis_thaliana	AT3G45640.1
C1	Arabidopsis_thaliana	AT1G53510.1
C1	Arabidopsis_thaliana	AT1G67580.1
C1	Arabidopsis_thaliana	AT3G14720.1
C1	Arabidopsis_thaliana	AT4G36450.1
C1	Arabidopsis_thaliana	AT1G01560.2
C1	Arabidopsis_thaliana	AT2G42880.1
C1	Arabidopsis_thaliana	AT5G64960.1
C1	Arabidopsis_thaliana	AT5G10270.1
C1	Arabidopsis_thaliana	AT5G63610.1
C1	Arabidopsis_thaliana	AT4G22940.1
C1	Arabidopsis_thaliana	AT1G33770.1
C1	Arabidopsis_thaliana	AT1G09600.1
C1	Arabidopsis_thaliana	AT1G57700.1
C1	Arabidopsis_thaliana	AT3G05050.1
C1	Arabidopsis_thaliana	AT4G10010.1
C1	Arabidopsis_thaliana	AT2G23080.1
C1	Arabidopsis_thaliana	AT3G25840.1
C1	Arabidopsis_thaliana	AT3G50000.1
C1	Arabidopsis_thaliana	AT5G67380.1
C1	Arabidopsis_thaliana	AT3G53640.1
C1	Arabidopsis_thaliana	AT1G13350.2
C1	Arabidopsis_thaliana	AT2G23070.1
C1	Arabidopsis_thaliana	AT2G40120.1
C1	Arabidopsis_thaliana	AT5G35980.1
C1	Arabidopsis_thaliana	AT4G28980.2
C1	Arabidopsis_thaliana	AT1G18350.1
C1	Arabidopsis_thaliana	AT3G59830.1
C1	Arabidopsis_thaliana	AT5G48570.1
C1	Arabidopsis_thaliana	AT3G25230.2
C1	Arabidopsis_thaliana	AT5G40440.1
C1	Arabidopsis_thaliana	AT4G26070.2
C1	Arabidopsis_thaliana	AT1G73500.1
C1	Arabidopsis_thaliana	AT3G50310.1
C1	Arabidopsis_thaliana	AT1G32320.1
C1	Arabidopsis_thaliana	AT5G50000.1
C1	Arabidopsis_thaliana	AT3G01490.1
C1	Arabidopsis_thaliana	AT4G14780.1
C1	Arabidopsis_thaliana	AT2G32510.1
C1	Arabidopsis_thaliana	AT4G26890.1
C1	Arabidopsis_thaliana	AT4G08470.1
C1	Arabidopsis_thaliana	AT5G55090.1
C1	Arabidopsis_thaliana	AT3G06230.1
C1	Arabidopsis_thaliana	AT5G67080.1
C1	Arabidopsis_thaliana	AT2G05060.1
C1	Arabidopsis_thaliana	AT4G18950.1
C1	Arabidopsis_thaliana	AT1G62400.1
C1	Arabidopsis_thaliana	AT2G17700.1
C1	Arabidopsis_thaliana	AT3G22750.1
C1	Arabidopsis_thaliana	AT4G35780.1
C1	Arabidopsis_thaliana	AT4G08500.1
C1	Arabidopsis_thaliana	AT4G08480.1
C1	Arabidopsis_thaliana	AT3G45670.1
C1	Arabidopsis_thaliana	AT4G36950.1
C1	Arabidopsis_thaliana	AT3G63260.1
C1	Arabidopsis_thaliana	AT5G66850.1
C1	Arabidopsis_thaliana	AT2G24360.1
C1	Arabidopsis_thaliana	AT1G07150.1
C1	Arabidopsis_thaliana	AT1G05100.1
C1	Arabidopsis_thaliana	AT5G58950.1
C1	Arabidopsis_thaliana	AT5G48740.1
C1	Arabidopsis_thaliana	AT2G24230.1
C1	Arabidopsis_thaliana	AT4G06744.1
C1	Arabidopsis_thaliana	AT5G12940.1
C1	Arabidopsis_thaliana	AT1G53440.1
C1	Arabidopsis_thaliana	AT3G25020.1
C1	Arabidopsis_thaliana	AT1G74200.1
C1	Arabidopsis_thaliana	AT4G39400.1
C1	Arabidopsis_thaliana	AT3G14840.2
C1	Arabidopsis_thaliana	AT1G53420.1
C1	Arabidopsis_thaliana	AT5G22320.1
C1	Arabidopsis_thaliana	AT1G76640.1
C1	Arabidopsis_thaliana	AT4G27800.1
C1	Arabidopsis_thaliana	AT5G03730.2
C1	Arabidopsis_thaliana	AT1G73660.1
C1	Arabidopsis_thaliana	AT3G20820.1
C1	Arabidopsis_thaliana	AT1G12460.1
C1	Arabidopsis_thaliana	AT4G03010.1
C1	Arabidopsis_thaliana	AT5G37450.1
C1	Arabidopsis_thaliana	AT4G29240.1
C1	Arabidopsis_thaliana	AT3G44610.1
C1	Arabidopsis_thaliana	AT2G44830.1
C1	Arabidopsis_thaliana	AT4G37010.2
C1	Arabidopsis_thaliana	AT1G18210.1
C1	Arabidopsis_thaliana	AT1G73630.1
C1	Arabidopsis_thaliana	AT3G51920.1
C1	Arabidopsis_thaliana	AT1G18530.1
C1	Arabidopsis_thaliana	AT1G05990.1
C1	Arabidopsis_thaliana	AT5G37770.1
C1	Arabidopsis_thaliana	AT5G17470.1
C1	Arabidopsis_thaliana	AT2G43290.1
C1	Arabidopsis_thaliana	AT3G03000.1
C1	Arabidopsis_thaliana	AT2G41090.1
C1	Arabidopsis_thaliana	AT1G62820.1
C1	Arabidopsis_thaliana	AT4G03290.1
C1	Arabidopsis_thaliana	AT1G12310.1
C1	Arabidopsis_thaliana	AT3G59440.1
C1	Arabidopsis_thaliana	AT1G76650.1
C1	Arabidopsis_thaliana	AT2G36180.1
C1	Arabidopsis_thaliana	AT5G42380.1
C1	Arabidopsis_thaliana	AT3G03400.1
C1	Arabidopsis_thaliana	AT3G03430.1
C1	Arabidopsis_thaliana	AT4G38830.1
C1	Arabidopsis_thaliana	AT4G23180.1
C1	Arabidopsis_thaliana	AT4G00970.1
C1	Arabidopsis_thaliana	AT4G23230.1
C1	Arabidopsis_thaliana	AT4G31170.1
C1	Arabidopsis_thaliana	AT1G65800.1
C1	Arabidopsis_thaliana	AT1G65790.1
C1	Arabidopsis_thaliana	AT4G04510.1
C1	Arabidopsis_thaliana	AT4G00340.1
C1	Arabidopsis_thaliana	AT4G23150.1
C1	Arabidopsis_thaliana	AT4G27290.1
C1	Arabidopsis_thaliana	AT4G04540.1
C1	Arabidopsis_thaliana	AT4G04570.1
C1	Arabidopsis_thaliana	AT4G28350.1
C1	Arabidopsis_thaliana	AT2G31010.1
C1	Arabidopsis_thaliana	AT4G21400.1
C1	Arabidopsis_thaliana	AT4G11460.1
C1	Arabidopsis_thaliana	AT4G04490.1
C1	Arabidopsis_thaliana	AT4G23310.1
C1	Arabidopsis_thaliana	AT1G55200.1
C1	Arabidopsis_thaliana	AT5G15730.2
C1	Arabidopsis_thaliana	AT1G24030.1
C1	Arabidopsis_thaliana	AT5G49760.1
C1	Arabidopsis_thaliana	AT3G55450.2
C1	Arabidopsis_thaliana	AT2G23200.1
C1	Arabidopsis_thaliana	AT5G49780.1
C1	Arabidopsis_thaliana	AT4G34500.1
C1	Arabidopsis_thaliana	AT3G23750.1
C1	Arabidopsis_thaliana	AT3G58690.1
C1	Arabidopsis_thaliana	AT2G28940.2
C1	Arabidopsis_thaliana	AT3G19300.1
C1	Arabidopsis_thaliana	AT4G05200.1
C1	Arabidopsis_thaliana	AT5G47850.1
C1	Arabidopsis_thaliana	AT4G11900.1
C1	Arabidopsis_thaliana	AT2G39660.1
C1	Arabidopsis_thaliana	AT4G39110.1
C1	Arabidopsis_thaliana	AT1G01540.2
C1	Arabidopsis_thaliana	AT4G21230.1
C1	Arabidopsis_thaliana	AT2G39360.1
C1	Arabidopsis_thaliana	AT5G02290.1
C1	Arabidopsis_thaliana	AT2G39110.1
C1	Arabidopsis_thaliana	AT3G59110.1
C1	Arabidopsis_thaliana	AT5G54590.2
C1	Arabidopsis_thaliana	AT4G00960.1
C1	Arabidopsis_thaliana	AT4G23130.2
C1	Arabidopsis_thaliana	AT4G03230.1
C1	Arabidopsis_thaliana	AT4G23270.1
C1	Arabidopsis_thaliana	AT2G21480.1
C1	Arabidopsis_thaliana	AT5G18500.1
C1	Arabidopsis_thaliana	AT1G76360.1
C1	Arabidopsis_thaliana	AT5G01020.1
C1	Arabidopsis_thaliana	AT5G62710.1
C1	Arabidopsis_thaliana	AT1G56720.1
C1	Arabidopsis_thaliana	AT4G11480.1
C1	Arabidopsis_thaliana	AT5G39000.1
C1	Arabidopsis_thaliana	AT2G17220.1
C1	Arabidopsis_thaliana	AT1G49730.1
C1	Arabidopsis_thaliana	AT1G61590.1
C1	Arabidopsis_thaliana	AT1G30570.1
C1	Arabidopsis_thaliana	AT1G07550.1
C1	Arabidopsis_thaliana	AT4G23240.1
C1	Arabidopsis_thaliana	AT5G54380.1
C1	Arabidopsis_thaliana	AT3G07070.1
C1	Arabidopsis_thaliana	AT4G17660.1
C1	Arabidopsis_thaliana	AT4G23280.1
C1	Arabidopsis_thaliana	AT3G45860.1
C1	Arabidopsis_thaliana	AT1G09440.1
C1	Arabidopsis_thaliana	AT2G05940.1
C1	Arabidopsis_thaliana	AT5G38990.1
C1	Arabidopsis_thaliana	AT3G28690.2
C1	Arabidopsis_thaliana	AT4G01330.2
C1	Arabidopsis_thaliana	AT4G02630.1
C1	Arabidopsis_thaliana	AT2G42960.1
C1	Arabidopsis_thaliana	AT4G20450.1
C1	Arabidopsis_thaliana	AT2G07180.1
C1	Arabidopsis_thaliana	AT1G72540.1
C1	Arabidopsis_thaliana	AT5G35580.1
C1	Arabidopsis_thaliana	AT1G16120.1
C1	Arabidopsis_thaliana	AT1G54820.1
C1	Arabidopsis_thaliana	AT1G61500.1
C1	Arabidopsis_thaliana	AT1G61480.1
C1	Arabidopsis_thaliana	AT5G59700.1
C1	Arabidopsis_thaliana	AT2G28590.1
C1	Arabidopsis_thaliana	AT4G23220.1
C1	Arabidopsis_thaliana	AT4G23260.1
C1	Arabidopsis_thaliana	AT1G79670.1
C1	Arabidopsis_thaliana	AT2G28930.1
C1	Arabidopsis_thaliana	AT1G72760.1
C1	Arabidopsis_thaliana	AT4G02010.1
C1	Arabidopsis_thaliana	AT4G13190.1
C1	Arabidopsis_thaliana	AT5G24010.1
C1	Arabidopsis_thaliana	AT1G07570.3
C1	Arabidopsis_thaliana	AT1G73450.1
C1	Arabidopsis_thaliana	AT1G73460.1
C1	Arabidopsis_thaliana	AT3G17750.1
C1	Arabidopsis_thaliana	AT4G33970.1
C1	Arabidopsis_thaliana	AT3G59410.2
C1	Arabidopsis_thaliana	AT3G12200.2
C1	Arabidopsis_thaliana	AT3G58640.1
C1	Arabidopsis_thaliana	AT5G55560.1
C1	Arabidopsis_thaliana	AT3G48260.1
C1	Arabidopsis_thaliana	AT5G38210.1
C1	Arabidopsis_thaliana	AT1G66880.1
C1	Arabidopsis_thaliana	AT3G18750.1
C1	Arabidopsis_thaliana	AT1G49160.2
C1	Arabidopsis_thaliana	AT4G24480.1
C1	Arabidopsis_thaliana	AT1G18390.2
C1	Arabidopsis_thaliana	AT4G23050.2
C1	Arabidopsis_thaliana	AT5G01540.1
C1	Arabidopsis_thaliana	AT1G69270.1
C1	Arabidopsis_thaliana	AT5G58350.1
C1	Arabidopsis_thaliana	AT3G46930.1
C1	Arabidopsis_thaliana	AT1G25390.1
C1	Arabidopsis_thaliana	AT1G08720.1
C1	Arabidopsis_thaliana	AT3G04910.1
C1	Arabidopsis_thaliana	AT5G17480.1
C1	Arabidopsis_thaliana	AT2G43690.1
C1	Arabidopsis_thaliana	AT2G43700.1
C1	Arabidopsis_thaliana	AT3G59700.1
C1	Arabidopsis_thaliana	AT3G59750.1
C1	Arabidopsis_thaliana	AT5G11850.1
C1	Arabidopsis_thaliana	AT1G18160.1
C1	Arabidopsis_thaliana	AT2G42640.1
C1	Arabidopsis_thaliana	AT3G06620.1
C1	Arabidopsis_thaliana	AT3G06630.1
C1	Arabidopsis_thaliana	AT4G27300.1
C1	Arabidopsis_thaliana	AT5G66790.1
C1	Arabidopsis_thaliana	AT3G59730.1
C1	Arabidopsis_thaliana	AT5G61350.1
C1	Arabidopsis_thaliana	AT3G27560.1
C1	Arabidopsis_thaliana	AT3G59740.1
C1	Arabidopsis_thaliana	AT5G26150.1
C1	Arabidopsis_thaliana	AT1G10620.1
C1	Arabidopsis_thaliana	AT1G61610.1
C1	Arabidopsis_thaliana	AT5G56890.1
C1	Arabidopsis_thaliana	AT4G23140.2
C1	Arabidopsis_thaliana	AT3G45410.1
C1	Arabidopsis_thaliana	AT5G11020.1
C1	Arabidopsis_thaliana	AT5G12000.1
C1	Arabidopsis_thaliana	AT5G59270.1
C1	Arabidopsis_thaliana	AT3G20200.1
C1	Arabidopsis_thaliana	AT5G28680.1
C1	Arabidopsis_thaliana	AT2G35050.1
C1	Arabidopsis_thaliana	AT3G51550.1
C1	Arabidopsis_thaliana	AT1G16270.1
C1	Arabidopsis_thaliana	AT3G46290.1
C1	Arabidopsis_thaliana	AT2G23450.2
C1	Arabidopsis_thaliana	AT5G40540.1
C1	Arabidopsis_thaliana	AT3G45430.1
C1	Arabidopsis_thaliana	AT1G79570.1
C1	Arabidopsis_thaliana	AT1G61390.1
C1	Arabidopsis_thaliana	AT5G35380.1
C1	Arabidopsis_thaliana	AT3G45790.1
C1	Arabidopsis_thaliana	AT2G30730.1
C1	Arabidopsis_thaliana	AT2G25220.2
C1	Arabidopsis_thaliana	AT3G21630.1
C1	Arabidopsis_thaliana	AT5G45680.1
C1	Arabidopsis_thaliana	AT5G64350.1
C1	Arabidopsis_thaliana	AT2G43560.1
C1	Arabidopsis_thaliana	AT3G10060.1
C1	Arabidopsis_thaliana	AT3G25220.1
C1	Arabidopsis_thaliana	AT5G48580.1
C1	Arabidopsis_thaliana	AT2G30040.1
C1	Arabidopsis_thaliana	AT2G42550.1
C1	Arabidopsis_thaliana	AT5G28080.2
C1	Arabidopsis_thaliana	AT5G12090.1
C1	Arabidopsis_thaliana	AT5G27510.1
C1	Arabidopsis_thaliana	AT2G41930.1
C1	Arabidopsis_thaliana	AT3G46140.1
C1	Arabidopsis_thaliana	AT3G51630.1
C1	Arabidopsis_thaliana	AT5G57610.1
C1	Arabidopsis_thaliana	AT1G04700.1
C1	Arabidopsis_thaliana	AT2G34290.1
C1	Arabidopsis_thaliana	AT3G22420.2
C1	Arabidopsis_thaliana	AT4G25340.1
C1	Arabidopsis_thaliana	AT5G05420.1
C1	Arabidopsis_thaliana	AT3G55520.1
C1	Arabidopsis_thaliana	AT3G12340.1
C1	Arabidopsis_thaliana	AT1G49490.1
C1	Arabidopsis_thaliana	AT1G64630.1
C1	Arabidopsis_thaliana	AT5G41990.1
C1	Arabidopsis_thaliana	AT5G20930.1
C1	Arabidopsis_thaliana	AT3G21640.1
C1	Arabidopsis_thaliana	AT4G19830.1
C1	Arabidopsis_thaliana	AT5G47750.1
C1	Arabidopsis_thaliana	AT5G55910.1
C1	Arabidopsis_thaliana	AT5G03640.1
C1	Arabidopsis_thaliana	AT4G26610.1
C1	Arabidopsis_thaliana	AT5G40030.1
C1	Arabidopsis_thaliana	AT4G39710.1
C1	Arabidopsis_thaliana	AT1G26940.1
C1	Arabidopsis_thaliana	AT3G66654.1
C1	Arabidopsis_thaliana	AT2G47320.1
C1	Arabidopsis_thaliana	AT3G53380.1
C1	Arabidopsis_thaliana	AT5G03140.1
C1	Arabidopsis_thaliana	AT5G01850.1
C1	Arabidopsis_thaliana	AT2G40500.1
C1	Arabidopsis_thaliana	AT2G40560.1
C1	Arabidopsis_thaliana	AT2G40580.1
C1	Arabidopsis_thaliana	AT3G03410.1
C1	Arabidopsis_thaliana	AT2G41410.1
C1	Arabidopsis_thaliana	AT4G20780.1
C1	Arabidopsis_thaliana	AT5G44460.1
C1	Arabidopsis_thaliana	AT1G21550.1
C1	Arabidopsis_thaliana	AT5G49480.1
C1	Arabidopsis_thaliana	AT3G18430.1
C1	Arabidopsis_thaliana	AT3G29000.1
C1	Arabidopsis_thaliana	AT3G47480.1
C1	Arabidopsis_thaliana	AT3G01830.1
C1	Arabidopsis_thaliana	AT5G39670.1
C1	Arabidopsis_thaliana	AT5G35100.1
C1	Arabidopsis_thaliana	AT3G46920.1
C1	Arabidopsis_thaliana	AT3G24715.1
C1	Arabidopsis_thaliana	AT5G49470.2
C1	Arabidopsis_thaliana	AT1G78530.1
C1	Arabidopsis_thaliana	AT3G50720.1
C1	Arabidopsis_thaliana	AT5G66710.1
C1	Arabidopsis_thaliana	AT4G00330.1
C1	Arabidopsis_thaliana	AT3G17410.1
C1	Arabidopsis_thaliana	AT2G41970.1
C1	Arabidopsis_thaliana	AT1G70460.1
C1	Arabidopsis_thaliana	AT1G48210.1
C1	Arabidopsis_thaliana	AT5G38560.1
C1	Arabidopsis_thaliana	AT5G40380.1
C1	Arabidopsis_thaliana	AT4G29990.1
C1	Arabidopsis_thaliana	AT1G23540.1
C1	Arabidopsis_thaliana	AT4G04500.1
C1	Arabidopsis_thaliana	AT2G43230.2
C1	Arabidopsis_thaliana	AT1G17910.1
C1	Arabidopsis_thaliana	AT1G79680.1
C1	Arabidopsis_thaliana	AT1G69730.1
C1	Arabidopsis_thaliana	AT1G62950.1
C1	Arabidopsis_thaliana	AT4G13810.1
C1	Arabidopsis_thaliana	AT2G33080.1
C1	Arabidopsis_thaliana	AT2G15042.1
C1	Arabidopsis_thaliana	AT1G17240.1
C1	Arabidopsis_thaliana	AT4G13880.1
C1	Arabidopsis_thaliana	AT3G05360.1
C1	Arabidopsis_thaliana	AT2G45340.1
C1	Arabidopsis_thaliana	AT4G22730.1
C1	Arabidopsis_thaliana	AT3G19320.1
C1	Arabidopsis_thaliana	AT1G66830.1
C1	Arabidopsis_thaliana	AT1G66460.1
C1	Arabidopsis_thaliana	AT5G15080.1
C1	Arabidopsis_thaliana	AT5G13160.1
C1	Arabidopsis_thaliana	AT3G01300.1
C1	Arabidopsis_thaliana	AT1G70130.1
C1	Arabidopsis_thaliana	AT5G42440.1
C1	Arabidopsis_thaliana	AT5G18610.1
C1	Arabidopsis_thaliana	AT1G77280.1
C1	Arabidopsis_thaliana	AT5G60270.1
C1	Arabidopsis_thaliana	AT5G10530.1
C1	Arabidopsis_thaliana	AT4G29050.1
C1	Arabidopsis_thaliana	AT5G37790.1
C1	Arabidopsis_thaliana	AT5G55830.1
C1	Arabidopsis_thaliana	AT5G02800.1
C1	Arabidopsis_thaliana	AT5G35960.1
C1	Arabidopsis_thaliana	AT1G14370.1
C1	Arabidopsis_thaliana	AT4G32000.2
C1	Arabidopsis_thaliana	AT5G65600.1
C1	Arabidopsis_thaliana	AT1G11340.1
C1	Arabidopsis_thaliana	AT5G57670.2
C1	Arabidopsis_thaliana	AT3G09780.1
C1	Arabidopsis_thaliana	AT5G23170.1
C1	Arabidopsis_thaliana	AT5G42120.1
C1	Arabidopsis_thaliana	AT4G35600.2
C1	Arabidopsis_thaliana	AT3G04690.1
C1	Arabidopsis_thaliana	AT1G16150.1
C1	Arabidopsis_thaliana	AT1G21230.1
C1	Arabidopsis_thaliana	AT1G16130.1
C1	Arabidopsis_thaliana	AT3G26940.1
C1	Arabidopsis_thaliana	AT4G32710.1
C1	Arabidopsis_thaliana	AT1G20650.1
C1	Arabidopsis_thaliana	AT1G17540.1
C1	Arabidopsis_thaliana	AT1G76370.1
C1	Arabidopsis_thaliana	AT1G61420.1
C1	Arabidopsis_thaliana	AT3G24540.1
C1	Arabidopsis_thaliana	AT2G28960.1
C1	Arabidopsis_thaliana	AT2G29000.1
C1	Arabidopsis_thaliana	AT3G24550.1
C1	Arabidopsis_thaliana	AT1G34210.1
C1	Arabidopsis_thaliana	AT4G33430.2
C1	Arabidopsis_thaliana	AT1G21240.1
C1	Arabidopsis_thaliana	AT1G51850.1
C1	Arabidopsis_thaliana	AT1G51830.1
C1	Arabidopsis_thaliana	AT3G24790.1
C1	Arabidopsis_thaliana	AT4G11530.1
C1	Arabidopsis_thaliana	AT1G61860.1
C1	Arabidopsis_thaliana	AT1G16260.1
C1	Arabidopsis_thaliana	AT1G49270.1
C1	Arabidopsis_thaliana	AT1G51805.1
C1	Arabidopsis_thaliana	AT1G51860.1
C1	Arabidopsis_thaliana	AT1G21250.1
C1	Arabidopsis_thaliana	AT3G18810.1
C1	Arabidopsis_thaliana	AT4G31110.1
C1	Arabidopsis_thaliana	AT1G19390.1
C1	Arabidopsis_thaliana	AT1G21270.1
C1	Arabidopsis_thaliana	AT2G19230.1
C1	Arabidopsis_thaliana	AT1G49100.1
C1	Arabidopsis_thaliana	AT2G20300.1
C1	Arabidopsis_thaliana	AT1G78940.2
C1	Arabidopsis_thaliana	AT1G16160.1
C1	Arabidopsis_thaliana	AT1G61360.1
C1	Arabidopsis_thaliana	AT1G21210.1
C1	Arabidopsis_thaliana	AT1G11350.1
C1	Arabidopsis_thaliana	AT1G71830.1
C1	Arabidopsis_thaliana	AT3G25490.1
C1	Arabidopsis_thaliana	AT1G52290.1
C1	Arabidopsis_thaliana	AT1G02970.1
C1	Arabidopsis_thaliana	AT5G10520.1
C1	Arabidopsis_thaliana	AT5G60300.3
C1	Arabidopsis_thaliana	AT4G31100.1
C1	Arabidopsis_thaliana	AT3G50730.1
C1	Arabidopsis_thaliana	AT5G18910.1
C1	Arabidopsis_thaliana	AT3G45420.1
C1	Arabidopsis_thaliana	AT5G60310.1
C1	Arabidopsis_thaliana	AT1G51940.1
C1	Arabidopsis_thaliana	AT5G06740.1
C1	Arabidopsis_thaliana	AT3G57700.1
C1	Arabidopsis_thaliana	AT1G16110.1
C1	Arabidopsis_thaliana	AT5G60320.1
C1	Arabidopsis_thaliana	AT5G60280.1
C1	Arabidopsis_thaliana	AT1G06700.1
C1	Arabidopsis_thaliana	AT1G70110.1
C1	Arabidopsis_thaliana	AT5G59670.1
C1	Arabidopsis_thaliana	AT2G30740.1
C1	Arabidopsis_thaliana	AT2G28250.1
C1	Arabidopsis_thaliana	AT4G21390.1
C1	Arabidopsis_thaliana	AT3G09010.1
C1	Arabidopsis_thaliana	AT2G18890.1
C1	Arabidopsis_thaliana	AT3G44850.1
C1	Arabidopsis_thaliana	AT3G53030.1
C1	Arabidopsis_thaliana	AT5G22840.1
C1	Arabidopsis_thaliana	AT2G17530.1
C1	Arabidopsis_thaliana	AT4G35500.2
C1	Arabidopsis_thaliana	AT4G03175.1
C1	Arabidopsis_thaliana	AT4G31230.1
C1	Arabidopsis_thaliana	AT1G03440.1
C1	Arabidopsis_thaliana	AT4G31250.1
C1	Arabidopsis_thaliana	AT2G15320.1
C1	Arabidopsis_thaliana	AT2G19780.1
C1	Arabidopsis_thaliana	AT5G48380.1
C1	Arabidopsis_thaliana	AT4G28560.1
C1	Arabidopsis_thaliana	AT1G13230.1
C1	Arabidopsis_thaliana	AT2G02220.1
C1	Arabidopsis_thaliana	AT5G65240.2
C1	Arabidopsis_thaliana	AT2G26730.1
C1	Arabidopsis_thaliana	AT1G74170.1
C1	Arabidopsis_thaliana	AT5G05160.1
C1	Arabidopsis_thaliana	AT1G64210.1
C1	Arabidopsis_thaliana	AT4G18670.1
C1	Arabidopsis_thaliana	AT1G69990.1
C1	Arabidopsis_thaliana	AT3G25670.1
C1	Arabidopsis_thaliana	AT2G19470.1
C1	Arabidopsis_thaliana	AT4G26100.1
C1	Arabidopsis_thaliana	AT1G72710.1
C1	Arabidopsis_thaliana	AT1G03930.1
C1	Arabidopsis_thaliana	AT5G57015.1
C1	Arabidopsis_thaliana	AT5G44100.1
C1	Arabidopsis_thaliana	AT3G23340.1
C1	Arabidopsis_thaliana	AT5G43320.1
C1	Arabidopsis_thaliana	AT1G04440.1
C1	Arabidopsis_thaliana	AT4G14340.1
C1	Arabidopsis_thaliana	AT4G28540.1
C1	Arabidopsis_thaliana	AT4G28880.1
C1	Arabidopsis_thaliana	AT4G28860.1
C1	Arabidopsis_thaliana	AT4G08800.1
C1	Arabidopsis_thaliana	AT5G18190.1
C1	Arabidopsis_thaliana	AT3G13670.1
C1	Arabidopsis_thaliana	AT3G03940.1
C1	Arabidopsis_thaliana	AT2G25760.2
C1	Arabidopsis_thaliana	AT1G77720.1
C1	Arabidopsis_thaliana	AT5G13410.1
C1	Arabidopsis_thaliana	AT4G26555.1
C1	Arabidopsis_thaliana	AT2G02710.1
C1	Arabidopsis_thaliana	AT1G18170.1
C1	Arabidopsis_thaliana	AT5G24100.1
C1	Arabidopsis_thaliana	AT1G48480.1
C1	Arabidopsis_thaliana	AT3G17840.1
C1	Arabidopsis_thaliana	AT3G09830.1
C1	Arabidopsis_thaliana	AT5G56460.1
C1	Arabidopsis_thaliana	AT4G34440.1
C1	Arabidopsis_thaliana	AT5G03320.1
C1	Arabidopsis_thaliana	AT1G68690.1
C1	Arabidopsis_thaliana	AT4G23250.1
C1	Arabidopsis_thaliana	AT1G69790.1
C1	Arabidopsis_thaliana	AT1G26970.1
C1	Arabidopsis_thaliana	AT4G23320.1
C1	Arabidopsis_thaliana	AT2G18470.1
C1	Arabidopsis_thaliana	AT1G70520.1
C1	Arabidopsis_thaliana	AT5G47070.1
C1	Arabidopsis_thaliana	AT1G61490.1
C1	Arabidopsis_thaliana	AT1G26150.1
C1	Arabidopsis_thaliana	AT4G19530.1
C1	Arabidopsis_thaliana	AT5G45200.1
C1	Arabidopsis_thaliana	AT5G17880.1
C1	Arabidopsis_thaliana	AT4G16890.1
C1	Arabidopsis_thaliana	AT2G28970.1
C1	Arabidopsis_thaliana	AT5G16900.1
C1	Arabidopsis_thaliana	AT1G16670.1
C1	Arabidopsis_thaliana	AT3G46330.1
C1	Arabidopsis_thaliana	AT1G70450.1
C1	Arabidopsis_thaliana	AT4G19050.1
C1	Arabidopsis_thaliana	AT3G51990.1
C1	Arabidopsis_thaliana	AT4G10390.1
C1	Arabidopsis_thaliana	AT1G33260.1
C1	Arabidopsis_thaliana	AT3G46370.1
C1	Arabidopsis_thaliana	AT1G07560.1
C1	Arabidopsis_thaliana	AT1G16760.1
C1	Arabidopsis_thaliana	AT1G05700.1
C1	Arabidopsis_thaliana	AT3G46340.1
C1	Arabidopsis_thaliana	AT1G51870.1
C1	Arabidopsis_thaliana	AT3G17420.1
C1	Arabidopsis_thaliana	AT1G74490.1
C1	Arabidopsis_thaliana	AT2G14510.1
C1	Arabidopsis_thaliana	AT5G24080.1
C1	Arabidopsis_thaliana	AT3G53810.1
C1	Arabidopsis_thaliana	AT2G19130.1
C1	Arabidopsis_thaliana	AT4G04960.1
C1	Arabidopsis_thaliana	AT2G13800.1
C1	Arabidopsis_thaliana	AT2G17520.1
C1	Arabidopsis_thaliana	AT5G24360.2
C1	Arabidopsis_thaliana	AT3G11870.1
C1	Arabidopsis_thaliana	AT1G11280.1
C1	Arabidopsis_thaliana	AT1G61400.1
C1	Arabidopsis_thaliana	AT1G19090.1
C1	Arabidopsis_thaliana	AT1G61440.1
C1	Arabidopsis_thaliana	AT1G70740.1
C1	Arabidopsis_thaliana	AT1G61550.1
C1	Arabidopsis_thaliana	AT1G51880.1
C1	Arabidopsis_thaliana	AT1G15530.1
C1	Arabidopsis_thaliana	AT4G28670.1
C1	Arabidopsis_thaliana	AT3G60370.1
C1	Arabidopsis_thaliana	AT5G27790.1
C1	Arabidopsis_thaliana	AT2G41910.1
C1	Arabidopsis_thaliana	AT2G41920.1
C1	Arabidopsis_thaliana	AT4G23290.2
C1	Arabidopsis_thaliana	AT1G51890.1
C1	Arabidopsis_thaliana	AT2G07020.1
C1	Arabidopsis_thaliana	AT2G28990.1
C1	Arabidopsis_thaliana	AT5G58940.1
C1	Arabidopsis_thaliana	AT1G63350.1
C1	Arabidopsis_thaliana	AT3G14460.1
C1	Arabidopsis_thaliana	AT1G12220.1
[truncated: 340,362 more rows]
