# Supplementary material for: Saccharina genomes provide novel insight into kelp biology
Source: Nat Commun. 2015 Apr 24;6:6986. doi: 10.1038/ncomms7986 (PMC4421812; doi:10.1038/ncomms7986)
Supplement: Supplementary Data 3 — Gain and loss gene families obtained using Dollo analysis [file ncomms7986-s4.xlsx]

## Sheet: gained families in Sj
Supplementary Data 3. Gain and loss gene families by Dollo analysis
Family ID	Species Name	Gene Name
C248	Saccharina_japonica	SJ11076
C265	Saccharina_japonica	SJ09389
C405	Saccharina_japonica	SJ05401
C405	Saccharina_japonica	SJ03315
C405	Saccharina_japonica	SJ00130
C405	Saccharina_japonica	SJ00131
C405	Saccharina_japonica	SJ13044
C405	Saccharina_japonica	SJ14015
C405	Saccharina_japonica	SJ11182
C405	Saccharina_japonica	SJ07967
C405	Saccharina_japonica	SJ06083
C405	Saccharina_japonica	SJ07693
C405	Saccharina_japonica	SJ17817
C405	Saccharina_japonica	SJ16541
C405	Saccharina_japonica	SJ10898
C405	Saccharina_japonica	SJ11468
C405	Saccharina_japonica	SJ13064
C405	Saccharina_japonica	SJ15170
C405	Saccharina_japonica	SJ11141
C405	Saccharina_japonica	SJ14601
C405	Saccharina_japonica	SJ13734
C405	Saccharina_japonica	SJ15057
C405	Saccharina_japonica	SJ04942
C405	Saccharina_japonica	SJ08573
C405	Saccharina_japonica	SJ02486
C405	Saccharina_japonica	SJ18343
C405	Saccharina_japonica	SJ13344
C405	Saccharina_japonica	SJ11090
C405	Saccharina_japonica	SJ17573
C405	Saccharina_japonica	SJ09539
C405	Saccharina_japonica	SJ17210
C405	Saccharina_japonica	SJ22231
C405	Saccharina_japonica	SJ21627
C405	Saccharina_japonica	SJ22068
C405	Saccharina_japonica	SJ10406
C405	Saccharina_japonica	SJ10527
C405	Saccharina_japonica	SJ08013
C405	Saccharina_japonica	SJ21755
C405	Saccharina_japonica	SJ12169
C405	Saccharina_japonica	SJ16085
C405	Saccharina_japonica	SJ11271
C405	Saccharina_japonica	SJ11395
C405	Saccharina_japonica	SJ22551
C405	Saccharina_japonica	SJ18301
C405	Saccharina_japonica	SJ09861
C405	Saccharina_japonica	SJ08155
C405	Saccharina_japonica	SJ02101
C405	Saccharina_japonica	SJ07035
C405	Saccharina_japonica	SJ04885
C405	Saccharina_japonica	SJ09584
C405	Saccharina_japonica	SJ20704
C405	Saccharina_japonica	SJ09269
C405	Saccharina_japonica	SJ15743
C405	Saccharina_japonica	SJ03506
C405	Saccharina_japonica	SJ10630
C405	Saccharina_japonica	SJ18564
C405	Saccharina_japonica	SJ10131
C405	Saccharina_japonica	SJ02106
C405	Saccharina_japonica	SJ05756
C405	Saccharina_japonica	SJ03309
C405	Saccharina_japonica	SJ04676
C405	Saccharina_japonica	SJ09171
C405	Saccharina_japonica	SJ09341
C405	Saccharina_japonica	SJ03949
C405	Saccharina_japonica	SJ18202
C405	Saccharina_japonica	SJ10397
C405	Saccharina_japonica	SJ13768
C405	Saccharina_japonica	SJ12569
C405	Saccharina_japonica	SJ10163
C405	Saccharina_japonica	SJ03304
C405	Saccharina_japonica	SJ18209
C405	Saccharina_japonica	SJ01839
C405	Saccharina_japonica	SJ06066
C405	Saccharina_japonica	SJ12805
C405	Saccharina_japonica	SJ09482
C405	Saccharina_japonica	SJ21272
C405	Saccharina_japonica	SJ02582
C405	Saccharina_japonica	SJ06675
C405	Saccharina_japonica	SJ06737
C405	Saccharina_japonica	SJ12246
C405	Saccharina_japonica	SJ19193
C405	Saccharina_japonica	SJ11401
C405	Saccharina_japonica	SJ06674
C405	Saccharina_japonica	SJ04471
C405	Saccharina_japonica	SJ04569
C405	Saccharina_japonica	SJ02583
C405	Saccharina_japonica	SJ06539
C405	Saccharina_japonica	SJ20868
C405	Saccharina_japonica	SJ13596
C405	Saccharina_japonica	SJ16724
C405	Saccharina_japonica	SJ05654
C405	Saccharina_japonica	SJ01077
C405	Saccharina_japonica	SJ05820
C405	Saccharina_japonica	SJ01005
C405	Saccharina_japonica	SJ17557
C405	Saccharina_japonica	SJ07657
C405	Saccharina_japonica	SJ05648
C405	Saccharina_japonica	SJ05386
C405	Saccharina_japonica	SJ08317
C405	Saccharina_japonica	SJ06736
C405	Saccharina_japonica	SJ14571
C405	Saccharina_japonica	SJ03760
C405	Saccharina_japonica	SJ19659
C405	Saccharina_japonica	SJ03688
C405	Saccharina_japonica	SJ14678
C405	Saccharina_japonica	SJ13595
C696	Saccharina_japonica	SJ06047
C696	Saccharina_japonica	SJ00190
C696	Saccharina_japonica	SJ08633
C696	Saccharina_japonica	SJ05694
C696	Saccharina_japonica	SJ12656
C696	Saccharina_japonica	SJ14943
C696	Saccharina_japonica	SJ13793
C696	Saccharina_japonica	SJ03888
C696	Saccharina_japonica	SJ09666
C696	Saccharina_japonica	SJ19681
C696	Saccharina_japonica	SJ13148
C696	Saccharina_japonica	SJ05097
C696	Saccharina_japonica	SJ06245
C696	Saccharina_japonica	SJ01744
C696	Saccharina_japonica	SJ16725
C696	Saccharina_japonica	SJ22640
C696	Saccharina_japonica	SJ22504
C696	Saccharina_japonica	SJ22531
C696	Saccharina_japonica	SJ01331
C696	Saccharina_japonica	SJ04522
C696	Saccharina_japonica	SJ12989
C696	Saccharina_japonica	SJ20232
C696	Saccharina_japonica	SJ05102
C696	Saccharina_japonica	SJ07853
C696	Saccharina_japonica	SJ03693
C696	Saccharina_japonica	SJ05092
C696	Saccharina_japonica	SJ19361
C696	Saccharina_japonica	SJ08060
C696	Saccharina_japonica	SJ06581
C696	Saccharina_japonica	SJ20705
C696	Saccharina_japonica	SJ14714
C696	Saccharina_japonica	SJ18460
C696	Saccharina_japonica	SJ01315
C696	Saccharina_japonica	SJ13169
C696	Saccharina_japonica	SJ10301
C696	Saccharina_japonica	SJ07462
C696	Saccharina_japonica	SJ14876
C696	Saccharina_japonica	SJ08278
C696	Saccharina_japonica	SJ11432
C696	Saccharina_japonica	SJ02099
C696	Saccharina_japonica	SJ03689
C696	Saccharina_japonica	SJ11821
C696	Saccharina_japonica	SJ21719
C696	Saccharina_japonica	SJ04518
C696	Saccharina_japonica	SJ01248
C696	Saccharina_japonica	SJ13200
C696	Saccharina_japonica	SJ21628
C696	Saccharina_japonica	SJ10788
C696	Saccharina_japonica	SJ10558
C696	Saccharina_japonica	SJ19190
C696	Saccharina_japonica	SJ20129
C696	Saccharina_japonica	SJ19157
C696	Saccharina_japonica	SJ19437
C696	Saccharina_japonica	SJ15535
C696	Saccharina_japonica	SJ15685
C696	Saccharina_japonica	SJ19179
C696	Saccharina_japonica	SJ09871
C696	Saccharina_japonica	SJ15110
C696	Saccharina_japonica	SJ07361
C696	Saccharina_japonica	SJ02039
C696	Saccharina_japonica	SJ08005
C696	Saccharina_japonica	SJ09976
C696	Saccharina_japonica	SJ11467
C696	Saccharina_japonica	SJ07434
C696	Saccharina_japonica	SJ06916
C696	Saccharina_japonica	SJ02533
C696	Saccharina_japonica	SJ12095
C696	Saccharina_japonica	SJ17111
C1349	Saccharina_japonica	SJ01126
C1349	Saccharina_japonica	SJ04614
C1349	Saccharina_japonica	SJ09691
C1349	Saccharina_japonica	SJ04132
C1349	Saccharina_japonica	SJ18773
C1661	Saccharina_japonica	SJ11867
C1727	Saccharina_japonica	SJ17606
C1727	Saccharina_japonica	SJ00389
C1925	Saccharina_japonica	SJ00522
C1925	Saccharina_japonica	SJ13672
C1925	Saccharina_japonica	SJ08936
C1925	Saccharina_japonica	SJ05953
C1925	Saccharina_japonica	SJ22612
C1925	Saccharina_japonica	SJ22619
C1925	Saccharina_japonica	SJ13372
C1925	Saccharina_japonica	SJ10557
C1925	Saccharina_japonica	SJ06788
C1925	Saccharina_japonica	SJ10983
C1925	Saccharina_japonica	SJ06778
C1925	Saccharina_japonica	SJ05300
C1925	Saccharina_japonica	SJ20185
C1925	Saccharina_japonica	SJ07859
C1925	Saccharina_japonica	SJ04537
C1925	Saccharina_japonica	SJ08852
C1925	Saccharina_japonica	SJ09603
C1925	Saccharina_japonica	SJ19174
C1925	Saccharina_japonica	SJ05035
C1925	Saccharina_japonica	SJ07703
C1925	Saccharina_japonica	SJ14845
C1925	Saccharina_japonica	SJ19307
C1925	Saccharina_japonica	SJ05047
C1925	Saccharina_japonica	SJ01718
C1925	Saccharina_japonica	SJ15961
C1925	Saccharina_japonica	SJ06702
C1925	Saccharina_japonica	SJ18813
C1925	Saccharina_japonica	SJ09143
C1925	Saccharina_japonica	SJ16820
C2006	Saccharina_japonica	SJ03761
C2006	Saccharina_japonica	SJ18937
C2006	Saccharina_japonica	SJ00965
C2006	Saccharina_japonica	SJ20020
C2006	Saccharina_japonica	SJ08497
C2006	Saccharina_japonica	SJ19458
C2006	Saccharina_japonica	SJ04421
C2006	Saccharina_japonica	SJ05549
C2006	Saccharina_japonica	SJ08393
C2006	Saccharina_japonica	SJ18562
C2006	Saccharina_japonica	SJ17569
C2006	Saccharina_japonica	SJ11218
C2006	Saccharina_japonica	SJ06587
C2006	Saccharina_japonica	SJ05450
C2006	Saccharina_japonica	SJ09503
C2006	Saccharina_japonica	SJ01629
C2006	Saccharina_japonica	SJ15704
C2006	Saccharina_japonica	SJ06428
C2006	Saccharina_japonica	SJ03028
C2006	Saccharina_japonica	SJ11851
C2006	Saccharina_japonica	SJ08283
C2006	Saccharina_japonica	SJ21948
C2007	Saccharina_japonica	SJ00478
C2007	Saccharina_japonica	SJ08285
C2007	Saccharina_japonica	SJ01981
C2007	Saccharina_japonica	SJ12190
C2007	Saccharina_japonica	SJ06018
C2007	Saccharina_japonica	SJ15837
C2007	Saccharina_japonica	SJ20402
C2007	Saccharina_japonica	SJ10574
C2007	Saccharina_japonica	SJ08201
C2007	Saccharina_japonica	SJ04678
C2007	Saccharina_japonica	SJ14501
C2007	Saccharina_japonica	SJ14502
C2007	Saccharina_japonica	SJ06019
C2007	Saccharina_japonica	SJ06334
C2737	Saccharina_japonica	SJ15225
C2949	Saccharina_japonica	SJ14414
C2949	Saccharina_japonica	SJ15762
C2949	Saccharina_japonica	SJ15761
C2949	Saccharina_japonica	SJ01446
C2949	Saccharina_japonica	SJ05984
C2949	Saccharina_japonica	SJ05985
C2949	Saccharina_japonica	SJ08892
C2949	Saccharina_japonica	SJ08166
C2949	Saccharina_japonica	SJ07685
C2949	Saccharina_japonica	SJ20368
C2949	Saccharina_japonica	SJ10246
C2949	Saccharina_japonica	SJ08786
C2949	Saccharina_japonica	SJ03937
C2949	Saccharina_japonica	SJ15764
C2949	Saccharina_japonica	SJ15765
C2949	Saccharina_japonica	SJ20114
C2949	Saccharina_japonica	SJ15763
C3337	Saccharina_japonica	SJ02278
C3337	Saccharina_japonica	SJ08460
C3337	Saccharina_japonica	SJ11667
C3337	Saccharina_japonica	SJ20854
C3337	Saccharina_japonica	SJ20855
C3337	Saccharina_japonica	SJ09870
C3337	Saccharina_japonica	SJ20852
C3630	Saccharina_japonica	SJ17358
C3743	Saccharina_japonica	SJ08707
C3793	Saccharina_japonica	SJ01635
C3793	Saccharina_japonica	SJ01636
C3793	Saccharina_japonica	SJ22517
C3843	Saccharina_japonica	SJ02074
C3843	Saccharina_japonica	SJ15094
C3843	Saccharina_japonica	SJ06598
C3843	Saccharina_japonica	SJ06140
C3843	Saccharina_japonica	SJ08906
C3843	Saccharina_japonica	SJ06232
C3843	Saccharina_japonica	SJ21746
C3843	Saccharina_japonica	SJ16465
C3843	Saccharina_japonica	SJ15891
C4277	Saccharina_japonica	SJ00470
C4277	Saccharina_japonica	SJ17165
C4277	Saccharina_japonica	SJ09420
C4277	Saccharina_japonica	SJ15513
C4277	Saccharina_japonica	SJ03768
C4277	Saccharina_japonica	SJ10804
C4277	Saccharina_japonica	SJ14000
C4277	Saccharina_japonica	SJ07530
C4511	Saccharina_japonica	SJ12708
C4511	Saccharina_japonica	SJ12709
C4511	Saccharina_japonica	SJ13305
C4511	Saccharina_japonica	SJ17150
C4511	Saccharina_japonica	SJ16778
C4516	Saccharina_japonica	SJ03264
C4516	Saccharina_japonica	SJ03265
C4516	Saccharina_japonica	SJ10857
C4516	Saccharina_japonica	SJ10315
C4516	Saccharina_japonica	SJ10316
C4516	Saccharina_japonica	SJ21148
C4516	Saccharina_japonica	SJ11873
C4516	Saccharina_japonica	SJ20848
C4517	Saccharina_japonica	SJ17515
C4517	Saccharina_japonica	SJ10013
C4518	Saccharina_japonica	SJ02747
C4518	Saccharina_japonica	SJ10787
C4518	Saccharina_japonica	SJ09068
C4518	Saccharina_japonica	SJ08924
C4518	Saccharina_japonica	SJ22608
C4518	Saccharina_japonica	SJ04911
C4518	Saccharina_japonica	SJ04914
C4519	Saccharina_japonica	SJ06417
C4519	Saccharina_japonica	SJ08080
C4519	Saccharina_japonica	SJ11745
C4519	Saccharina_japonica	SJ22123
C4519	Saccharina_japonica	SJ08078
C4519	Saccharina_japonica	SJ13040
C4804	Saccharina_japonica	SJ02134
C4804	Saccharina_japonica	SJ12385
C4804	Saccharina_japonica	SJ09934
C4804	Saccharina_japonica	SJ12387
C4804	Saccharina_japonica	SJ11829
C4806	Saccharina_japonica	SJ06750
C4806	Saccharina_japonica	SJ06751
C4806	Saccharina_japonica	SJ06775
C4806	Saccharina_japonica	SJ13411
C4807	Saccharina_japonica	SJ08027
C4807	Saccharina_japonica	SJ19696
C4807	Saccharina_japonica	SJ15965
C4807	Saccharina_japonica	SJ19690
C4807	Saccharina_japonica	SJ13831
C4807	Saccharina_japonica	SJ13828
C4807	Saccharina_japonica	SJ13827
C4807	Saccharina_japonica	SJ10906
C4850	Saccharina_japonica	SJ22015
C5115	Saccharina_japonica	SJ02155
C5115	Saccharina_japonica	SJ13552
C5115	Saccharina_japonica	SJ14878
C5115	Saccharina_japonica	SJ06963
C5115	Saccharina_japonica	SJ14879
C5115	Saccharina_japonica	SJ12701
C5115	Saccharina_japonica	SJ06964
C5116	Saccharina_japonica	SJ07875
C5116	Saccharina_japonica	SJ09814
C5116	Saccharina_japonica	SJ10015
C5116	Saccharina_japonica	SJ21914
C5116	Saccharina_japonica	SJ22491
C5116	Saccharina_japonica	SJ09791
C5117	Saccharina_japonica	SJ11688
C5117	Saccharina_japonica	SJ20010
C5117	Saccharina_japonica	SJ16561
C5362	Saccharina_japonica	SJ12346
C5362	Saccharina_japonica	SJ05651
C5362	Saccharina_japonica	SJ22194
C5362	Saccharina_japonica	SJ16889
C5506	Saccharina_japonica	SJ08689
C5506	Saccharina_japonica	SJ08271
C5506	Saccharina_japonica	SJ06592
C5507	Saccharina_japonica	SJ05762
C5507	Saccharina_japonica	SJ13092
C5507	Saccharina_japonica	SJ10566
C5507	Saccharina_japonica	SJ06779
C5507	Saccharina_japonica	SJ07329
C5507	Saccharina_japonica	SJ09462
C5613	Saccharina_japonica	SJ05255
C5911	Saccharina_japonica	SJ03145
C5911	Saccharina_japonica	SJ05353
C5911	Saccharina_japonica	SJ17812
C5963	Saccharina_japonica	SJ06395
C5963	Saccharina_japonica	SJ06097
C5963	Saccharina_japonica	SJ19660
C5963	Saccharina_japonica	SJ07267
C5963	Saccharina_japonica	SJ07265
C5963	Saccharina_japonica	SJ07266
C5965	Saccharina_japonica	SJ15563
C5965	Saccharina_japonica	SJ15375
C5965	Saccharina_japonica	SJ16722
C5966	Saccharina_japonica	SJ18300
C5966	Saccharina_japonica	SJ18312
C5967	Saccharina_japonica	SJ08618
C5967	Saccharina_japonica	SJ18228
C5967	Saccharina_japonica	SJ16852
C5967	Saccharina_japonica	SJ12851
C5967	Saccharina_japonica	SJ09233
C5967	Saccharina_japonica	SJ10470
C5967	Saccharina_japonica	SJ12850
C6022	Saccharina_japonica	SJ00401
C6119	Saccharina_japonica	SJ08950
C6124	Saccharina_japonica	SJ00107
C6472	Saccharina_japonica	SJ04735
C6630	Saccharina_japonica	SJ00786
C6630	Saccharina_japonica	SJ02071
C6630	Saccharina_japonica	SJ00787
C6630	Saccharina_japonica	SJ09939
C6631	Saccharina_japonica	SJ03891
C6631	Saccharina_japonica	SJ09193
C6631	Saccharina_japonica	SJ21754
C6631	Saccharina_japonica	SJ11272
C6632	Saccharina_japonica	SJ10611
C6632	Saccharina_japonica	SJ10809
C6632	Saccharina_japonica	SJ11335
C6742	Saccharina_japonica	SJ04912
C7518	Saccharina_japonica	SJ10295
C7518	Saccharina_japonica	SJ21789
C7520	Saccharina_japonica	SJ03020
C7520	Saccharina_japonica	SJ13156
C7520	Saccharina_japonica	SJ13149
C7520	Saccharina_japonica	SJ09547
C7520	Saccharina_japonica	SJ10974
C7521	Saccharina_japonica	SJ04199
C7521	Saccharina_japonica	SJ13772
C7521	Saccharina_japonica	SJ04200
C7521	Saccharina_japonica	SJ06288
C7521	Saccharina_japonica	SJ13771
C7522	Saccharina_japonica	SJ08244
C7522	Saccharina_japonica	SJ17491
C7522	Saccharina_japonica	SJ10471
C7522	Saccharina_japonica	SJ17493
C7522	Saccharina_japonica	SJ17492
C7524	Saccharina_japonica	SJ16383
C7524	Saccharina_japonica	SJ17136
C7524	Saccharina_japonica	SJ17135
C7524	Saccharina_japonica	SJ17144
C7524	Saccharina_japonica	SJ16520
C7723	Saccharina_japonica	SJ16572
C7784	Saccharina_japonica	SJ04571
C8882	Saccharina_japonica	SJ21136
C8882	Saccharina_japonica	SJ02263
C8882	Saccharina_japonica	SJ02265
C8882	Saccharina_japonica	SJ02264
C8956	Saccharina_japonica	SJ01022
C8956	Saccharina_japonica	SJ14013
C8957	Saccharina_japonica	SJ01997
C8957	Saccharina_japonica	SJ01998
C8957	Saccharina_japonica	SJ02000
C8958	Saccharina_japonica	SJ03420
C8958	Saccharina_japonica	SJ16160
C8958	Saccharina_japonica	SJ19212
C8959	Saccharina_japonica	SJ04198
C8960	Saccharina_japonica	SJ04820
C8961	Saccharina_japonica	SJ08757
C8962	Saccharina_japonica	SJ12183
C8962	Saccharina_japonica	SJ21388
C8962	Saccharina_japonica	SJ18473
C8962	Saccharina_japonica	SJ21387
C8964	Saccharina_japonica	SJ16674
C8964	Saccharina_japonica	SJ20103
C8964	Saccharina_japonica	SJ18725
C10126	Saccharina_japonica	SJ09548
C11127	Saccharina_japonica	SJ17632
C11142	Saccharina_japonica	SJ01500
C11387	Saccharina_japonica	SJ05652
C11387	Saccharina_japonica	SJ20992
C11389	Saccharina_japonica	SJ09746
C11389	Saccharina_japonica	SJ01776
C11390	Saccharina_japonica	SJ02735
C11390	Saccharina_japonica	SJ11126
C11391	Saccharina_japonica	SJ13190
C11391	Saccharina_japonica	SJ12599
C11391	Saccharina_japonica	SJ13505
C11392	Saccharina_japonica	SJ20254
C11392	Saccharina_japonica	SJ21122
C11393	Saccharina_japonica	SJ05863
C11393	Saccharina_japonica	SJ05335
C11393	Saccharina_japonica	SJ11611
C11394	Saccharina_japonica	SJ10440
C11394	Saccharina_japonica	SJ00345
C11394	Saccharina_japonica	SJ10086
C11395	Saccharina_japonica	SJ03444
C11395	Saccharina_japonica	SJ03445
C11396	Saccharina_japonica	SJ04381
C11396	Saccharina_japonica	SJ16158
C11397	Saccharina_japonica	SJ22124
C11398	Saccharina_japonica	SJ06462
C11398	Saccharina_japonica	SJ06464
C11398	Saccharina_japonica	SJ06463
C11399	Saccharina_japonica	SJ08365
C11401	Saccharina_japonica	SJ12308
C11401	Saccharina_japonica	SJ12310
C11402	Saccharina_japonica	SJ09954
C11402	Saccharina_japonica	SJ10064
C11402	Saccharina_japonica	SJ15098
C11403	Saccharina_japonica	SJ10114
C11403	Saccharina_japonica	SJ11167
C11404	Saccharina_japonica	SJ10860
C11404	Saccharina_japonica	SJ12820
C11405	Saccharina_japonica	SJ12891
C11405	Saccharina_japonica	SJ12889
C11409	Saccharina_japonica	SJ22298
C11409	Saccharina_japonica	SJ22306
C11409	Saccharina_japonica	SJ22305
C12487	Saccharina_japonica	SJ08491
C12487	Saccharina_japonica	SJ10717
C18343	Saccharina_japonica	SJ13186
C18456	Saccharina_japonica	SJ14663
C18923	Saccharina_japonica	SJ00545
C18924	Saccharina_japonica	SJ00728
C18924	Saccharina_japonica	SJ00729
C18926	Saccharina_japonica	SJ01256
C18926	Saccharina_japonica	SJ05522
C18928	Saccharina_japonica	SJ01817
C18928	Saccharina_japonica	SJ01818
C18929	Saccharina_japonica	SJ01863
C18929	Saccharina_japonica	SJ18795
C18930	Saccharina_japonica	SJ01962
C18930	Saccharina_japonica	SJ21157
C18931	Saccharina_japonica	SJ02951
C18932	Saccharina_japonica	SJ03161
C18932	Saccharina_japonica	SJ07562
C18933	Saccharina_japonica	SJ16971
C18934	Saccharina_japonica	SJ03564
C18935	Saccharina_japonica	SJ20696
C18936	Saccharina_japonica	SJ03919
C18936	Saccharina_japonica	SJ10576
C18937	Saccharina_japonica	SJ04036
C18938	Saccharina_japonica	SJ05334
C18938	Saccharina_japonica	SJ05864
C18939	Saccharina_japonica	SJ05806
C18939	Saccharina_japonica	SJ18934
C18940	Saccharina_japonica	SJ06424
C18940	Saccharina_japonica	SJ06425
C18942	Saccharina_japonica	SJ07096
C18942	Saccharina_japonica	SJ14021
C18943	Saccharina_japonica	SJ07599
C18943	Saccharina_japonica	SJ18883
C18944	Saccharina_japonica	SJ08967
C18945	Saccharina_japonica	SJ09157
C18945	Saccharina_japonica	SJ21538
C18946	Saccharina_japonica	SJ18533
C18948	Saccharina_japonica	SJ09510
C18948	Saccharina_japonica	SJ16797
C18949	Saccharina_japonica	SJ09614
C18950	Saccharina_japonica	SJ09664
C18950	Saccharina_japonica	SJ09665
C18951	Saccharina_japonica	SJ10436
C18952	Saccharina_japonica	SJ10929
C18952	Saccharina_japonica	SJ12732
C18953	Saccharina_japonica	SJ10930
C18953	Saccharina_japonica	SJ12731
C18954	Saccharina_japonica	SJ19431
C18955	Saccharina_japonica	SJ11585
C18955	Saccharina_japonica	SJ14664
C18956	Saccharina_japonica	SJ11772
C18958	Saccharina_japonica	SJ12157
C18959	Saccharina_japonica	SJ12254
C18959	Saccharina_japonica	SJ19788
C18960	Saccharina_japonica	SJ12343
C18961	Saccharina_japonica	SJ12813
C18962	Saccharina_japonica	SJ12816
C18962	Saccharina_japonica	SJ15695
C18965	Saccharina_japonica	SJ17560
C18969	Saccharina_japonica	SJ15341
C18970	Saccharina_japonica	SJ16400
C18970	Saccharina_japonica	SJ19728
C18971	Saccharina_japonica	SJ16620
C18971	Saccharina_japonica	SJ16621
C18974	Saccharina_japonica	SJ21543
C18975	Saccharina_japonica	SJ20701
C18976	Saccharina_japonica	SJ21700
C18977	Saccharina_japonica	SJ21723
C18977	Saccharina_japonica	SJ21724

## Sheet: lost families in Sj
Family ID	Species Name	Gene Name
C253	Ectocarpus_siliculosus	Esi0124_0055
C253	Phaeodactylum_tricornutum	jgi|Phatr2|49659|estExt_fgenesh1_pg.C_chr_230134
C253	Phaeodactylum_tricornutum	jgi|Phatr2|40416|fgenesh1_pg.C_chr_23000137
C278	Aureococcus_anophagefferens	jgi|Auran1|63711
C278	Ectocarpus_siliculosus	Esi0032_0098
C318	Aureococcus_anophagefferens	jgi|Auran1|60044
C318	Aureococcus_anophagefferens	jgi|Auran1|60370
C318	Aureococcus_anophagefferens	jgi|Auran1|60352
C318	Aureococcus_anophagefferens	jgi|Auran1|60329
C318	Aureococcus_anophagefferens	jgi|Auran1|19438
C318	Aureococcus_anophagefferens	jgi|Auran1|21960
C318	Aureococcus_anophagefferens	jgi|Auran1|59915
C318	Aureococcus_anophagefferens	jgi|Auran1|59898
C318	Aureococcus_anophagefferens	jgi|Auran1|60359
C318	Aureococcus_anophagefferens	jgi|Auran1|19370
C318	Ectocarpus_siliculosus	Esi0442_0011
C318	Ectocarpus_siliculosus	Esi0306_0043
C318	Ectocarpus_siliculosus	Esi0306_0032
C318	Ectocarpus_siliculosus	Esi0059_0084
C318	Ectocarpus_siliculosus	Esi0059_0079
C318	Ectocarpus_siliculosus	Esi0059_0073
C318	Ectocarpus_siliculosus	Esi0057_0058
C318	Ectocarpus_siliculosus	Esi0057_0057
C318	Nannochloropsis_gaditana	Nga02498
C318	Nannochloropsis_gaditana	Nga01385
C318	Nannochloropsis_gaditana	Nga07044
C318	Nannochloropsis_oceanica	NannoCCMP1779|6455-mRNA-1
C318	Nannochloropsis_oceanica	NannoCCMP1779|194-mRNA-1
C318	Phaeodactylum_tricornutum	jgi|Phatr2|34971|fgenesh1_pg.C_chr_6000344
C318	Phaeodactylum_tricornutum	jgi|Phatr2|26896|estExt_Genewise1.C_chr_60280
C318	Thalassiosira_pseudonana	jgi|Thaps3|37357|e_gw1.14.296.1
C318	Thalassiosira_pseudonana	jgi|Thaps3|35330|e_gw1.7.533.1
C318	Thalassiosira_pseudonana	jgi|Thaps3|35279|e_gw1.7.532.1
C318	Thalassiosira_pseudonana	jgi|Thaps3|35229|e_gw1.7.531.1
C318	Thalassiosira_pseudonana	jgi|Thaps3|9067|fgenesh1_pg.C_chr_12000148
C318	Thalassiosira_pseudonana	jgi|Thaps3|3184|fgenesh1_pg.C_chr_3000118
C373	Aureococcus_anophagefferens	jgi|Auran1|58954
C373	Aureococcus_anophagefferens	jgi|Auran1|35504
C373	Aureococcus_anophagefferens	jgi|Auran1|22148
C373	Aureococcus_anophagefferens	jgi|Auran1|21755
C373	Aureococcus_anophagefferens	jgi|Auran1|59555
C373	Aureococcus_anophagefferens	jgi|Auran1|58562
C373	Aureococcus_anophagefferens	jgi|Auran1|22124
C373	Aureococcus_anophagefferens	jgi|Auran1|22627
C373	Aureococcus_anophagefferens	jgi|Auran1|60369
C373	Aureococcus_anophagefferens	jgi|Auran1|60350
C373	Aureococcus_anophagefferens	jgi|Auran1|32955
C373	Aureococcus_anophagefferens	jgi|Auran1|59916
C373	Aureococcus_anophagefferens	jgi|Auran1|59896
C373	Aureococcus_anophagefferens	jgi|Auran1|33048
C373	Ectocarpus_siliculosus	Esi0442_0016
C373	Ectocarpus_siliculosus	Esi0306_0035
C373	Ectocarpus_siliculosus	Esi0059_0081
C373	Ectocarpus_siliculosus	Esi0059_0075
C373	Ectocarpus_siliculosus	Esi0059_0003
C373	Ectocarpus_siliculosus	Esi0057_0053
C373	Ectocarpus_siliculosus	Esi0037_0094
C373	Nannochloropsis_gaditana	Nga00634
C373	Nannochloropsis_oceanica	NannoCCMP1779|4985-mRNA-1
C373	Nannochloropsis_oceanica	NannoCCMP1779|3555-mRNA-1
C373	Phaeodactylum_tricornutum	jgi|Phatr2|11823|e_gw1.6.338.1
C373	Phaeodactylum_tricornutum	jgi|Phatr2|54360|estExt_Phatr1_ua_kg.C_chr_60026
C373	Thalassiosira_pseudonana	jgi|Thaps3|37309|e_gw1.14.282.1
C373	Thalassiosira_pseudonana	jgi|Thaps3|35611|e_gw1.7.512.1
C373	Thalassiosira_pseudonana	jgi|Thaps3|34210|e_gw1.5.554.1
C373	Thalassiosira_pseudonana	jgi|Thaps3|27352|estExt_Genewise1.C_chr_30080
C373	Thalassiosira_pseudonana	jgi|Thaps3|6947|fgenesh1_pg.C_chr_7000330
C375	Ectocarpus_siliculosus	Esi0188_0038
C547	Ectocarpus_siliculosus	Esi0387_0003
C547	Nannochloropsis_gaditana	Nga03500
C547	Nannochloropsis_oceanica	NannoCCMP1779|3227-mRNA-1
C547	Nannochloropsis_oceanica	NannoCCMP1779|891-mRNA-1
C547	Nannochloropsis_oceanica	NannoCCMP1779|5990-mRNA-1
C601	Aureococcus_anophagefferens	jgi|Auran1|22507
C601	Aureococcus_anophagefferens	jgi|Auran1|34279
C601	Aureococcus_anophagefferens	jgi|Auran1|19207
C601	Aureococcus_anophagefferens	jgi|Auran1|17776
C601	Aureococcus_anophagefferens	jgi|Auran1|26109
C601	Aureococcus_anophagefferens	jgi|Auran1|18483
C601	Aureococcus_anophagefferens	jgi|Auran1|17782
C601	Aureococcus_anophagefferens	jgi|Auran1|27439
C601	Ectocarpus_siliculosus	Esi0069_0052
C601	Ectocarpus_siliculosus	Esi0298_0008
C601	Ectocarpus_siliculosus	Esi0592_0002
C601	Ectocarpus_siliculosus	Esi0046_0067
C601	Ectocarpus_siliculosus	Esi0002_0142
C601	Ectocarpus_siliculosus	Esi0002_0125
C601	Ectocarpus_siliculosus	Esi0108_0037
C601	Ectocarpus_siliculosus	Esi0181_0002
C601	Nannochloropsis_gaditana	Nga21281
C601	Nannochloropsis_oceanica	NannoCCMP1779|3702-mRNA-1
C601	Nannochloropsis_oceanica	NannoCCMP1779|11133-mRNA-1
C601	Phaeodactylum_tricornutum	jgi|Phatr2|16008|e_gw1.22.178.1
C601	Thalassiosira_pseudonana	jgi|Thaps3|35985|e_gw1.8.334.1
C858	Ectocarpus_siliculosus	Esi0018_0018
C858	Ectocarpus_siliculosus	Esi0119_0023
C858	Nannochloropsis_oceanica	NannoCCMP1779|6669-mRNA-1
C858	Nannochloropsis_gaditana	Nga03902
C858	Ectocarpus_siliculosus	Esi0119_0020
C953	Aureococcus_anophagefferens	jgi|Auran1|30014
C953	Aureococcus_anophagefferens	jgi|Auran1|55502
C953	Aureococcus_anophagefferens	jgi|Auran1|70648
C953	Aureococcus_anophagefferens	jgi|Auran1|60865
C953	Ectocarpus_siliculosus	Esi0384_0023
C953	Ectocarpus_siliculosus	Esi0384_0024
C953	Phaeodactylum_tricornutum	jgi|Phatr2|52619|phatr1_ua_kg.chr_24000014
C953	Phaeodactylum_tricornutum	jgi|Phatr2|16991|e_gw1.30.16.1
C953	Phaeodactylum_tricornutum	jgi|Phatr2|31650|fgenesh1_pg.C_chr_1000251
C953	Thalassiosira_pseudonana	jgi|Thaps3|13485|gw1.23.17.1
C1080	Ectocarpus_siliculosus	Esi0012_0017
C1080	Ectocarpus_siliculosus	Esi0270_0021
C1080	Ectocarpus_siliculosus	Esi0270_0017
C1080	Ectocarpus_siliculosus	Esi0012_0020
C1080	Ectocarpus_siliculosus	Esi0492_0005
C1080	Ectocarpus_siliculosus	Esi0270_0018
C1080	Nannochloropsis_oceanica	NannoCCMP1779|6062-mRNA-1
C1080	Ectocarpus_siliculosus	Esi0270_0016
C1080	Ectocarpus_siliculosus	Esi0642_0008
C1080	Ectocarpus_siliculosus	Esi0564_0004
C1080	Ectocarpus_siliculosus	Esi0012_0021
C1092	Aureococcus_anophagefferens	jgi|Auran1|6968
C1092	Aureococcus_anophagefferens	jgi|Auran1|35583
C1092	Ectocarpus_siliculosus	Esi0155_0013
C1092	Nannochloropsis_gaditana	Nga03910
C1092	Nannochloropsis_oceanica	NannoCCMP1779|11365-mRNA-1
C1092	Phaeodactylum_tricornutum	jgi|Phatr2|22064|estExt_gwp_gw1.C_chr_150192
C1092	Thalassiosira_pseudonana	jgi|Thaps3|38473|e_gw1.20.141.1
C1093	Aureococcus_anophagefferens	jgi|Auran1|65704
C1093	Phaeodactylum_tricornutum	jgi|Phatr2|12808|e_gw1.9.79.1
C1093	Ectocarpus_siliculosus	Esi0076_0061
C1093	Ectocarpus_siliculosus	Esi0076_0063
C1093	Nannochloropsis_gaditana	Nga06526
C1093	Nannochloropsis_oceanica	NannoCCMP1779|8914-mRNA-1
C1093	Nannochloropsis_oceanica	NannoCCMP1779|1470-mRNA-1
C1093	Nannochloropsis_oceanica	NannoCCMP1779|7346-mRNA-1
C1093	Nannochloropsis_oceanica	NannoCCMP1779|8732-mRNA-1
C1097	Ectocarpus_siliculosus	Esi0018_0103
C1097	Nannochloropsis_gaditana	Nga05913
C1097	Nannochloropsis_oceanica	NannoCCMP1779|3966-mRNA-1
C1097	Nannochloropsis_oceanica	NannoCCMP1779|8426-mRNA-1
C1097	Phaeodactylum_tricornutum	jgi|Phatr2|35050|fgenesh1_pg.C_chr_6000423
C1108	Aureococcus_anophagefferens	jgi|Auran1|22926
C1108	Aureococcus_anophagefferens	jgi|Auran1|24395
C1108	Ectocarpus_siliculosus	Esi0038_0003
C1108	Ectocarpus_siliculosus	Esi0308_0014
C1108	Ectocarpus_siliculosus	Esi0063_0056
C1108	Ectocarpus_siliculosus	Esi0060_0081
C1108	Nannochloropsis_gaditana	Nga00018
C1108	Nannochloropsis_oceanica	NannoCCMP1779|8765-mRNA-1
C1108	Nannochloropsis_oceanica	NannoCCMP1779|10034-mRNA-1
C1108	Nannochloropsis_oceanica	NannoCCMP1779|4969-mRNA-1
C1108	Phaeodactylum_tricornutum	jgi|Phatr2|46620|estExt_fgenesh1_pg.C_chr_100357
C1108	Thalassiosira_pseudonana	jgi|Thaps3|261228|thaps1_ua_kg.chr_2000052
C1108	Thalassiosira_pseudonana	jgi|Thaps3|6633|fgenesh1_pg.C_chr_7000016
C1108	Thalassiosira_pseudonana	jgi|Thaps3|6637|fgenesh1_pg.C_chr_7000020
C1108	Nannochloropsis_gaditana	Nga03490.01
C1137	Aureococcus_anophagefferens	jgi|Auran1|70003
C1137	Ectocarpus_siliculosus	Esi0035_0030
C1137	Nannochloropsis_gaditana	Nga03898
C1137	Nannochloropsis_gaditana	Nga40116
C1137	Nannochloropsis_oceanica	NannoCCMP1779|10620-mRNA-1
C1137	Phaeodactylum_tricornutum	jgi|Phatr2|50886|estExt_fgenesh1_pm.C_chr_70004
C1137	Thalassiosira_pseudonana	jgi|Thaps3|31084|e_gw1.1.788.1
C1137	Nannochloropsis_gaditana	Nga40117
C1137	Nannochloropsis_gaditana	Nga50022
C1145	Aureococcus_anophagefferens	jgi|Auran1|9374
C1145	Aureococcus_anophagefferens	jgi|Auran1|22764
C1145	Aureococcus_anophagefferens	jgi|Auran1|8889
C1145	Ectocarpus_siliculosus	Esi0079_0058
C1145	Ectocarpus_siliculosus	Esi0079_0055
C1145	Ectocarpus_siliculosus	Esi0327_0018
C1145	Nannochloropsis_gaditana	Nga04416
C1145	Nannochloropsis_gaditana	Nga05181
C1145	Nannochloropsis_oceanica	NannoCCMP1779|8999-mRNA-1
C1145	Nannochloropsis_oceanica	NannoCCMP1779|7271-mRNA-1
C1145	Nannochloropsis_oceanica	NannoCCMP1779|6117-mRNA-1
C1145	Phaeodactylum_tricornutum	jgi|Phatr2|39090|fgenesh1_pg.C_chr_18000115
C1145	Phaeodactylum_tricornutum	jgi|Phatr2|10271|e_gw1.3.479.1
C1145	Thalassiosira_pseudonana	jgi|Thaps3|40817|estExt_gwp_gw1.C_chr_50479
C1145	Thalassiosira_pseudonana	jgi|Thaps3|37040|e_gw1.13.201.1
C1155	Aureococcus_anophagefferens	jgi|Auran1|66685
C1155	Aureococcus_anophagefferens	jgi|Auran1|71351
C1155	Aureococcus_anophagefferens	jgi|Auran1|68431
C1155	Ectocarpus_siliculosus	Esi0000_0062
C1204	Aureococcus_anophagefferens	jgi|Auran1|67841
C1204	Aureococcus_anophagefferens	jgi|Auran1|66773
C1204	Aureococcus_anophagefferens	jgi|Auran1|69311
C1204	Aureococcus_anophagefferens	jgi|Auran1|68729
C1204	Ectocarpus_siliculosus	Esi0212_0006
C1204	Nannochloropsis_oceanica	NannoCCMP1779|3706-mRNA-1
C1217	Aureococcus_anophagefferens	jgi|Auran1|65597
C1217	Aureococcus_anophagefferens	jgi|Auran1|66530
C1217	Aureococcus_anophagefferens	jgi|Auran1|19726
C1217	Ectocarpus_siliculosus	Esi0247_0027
C1217	Ectocarpus_siliculosus	Esi0143_0068
C1217	Ectocarpus_siliculosus	Esi0088_0022
C1217	Nannochloropsis_oceanica	NannoCCMP1779|192-mRNA-1
C1217	Phaeodactylum_tricornutum	jgi|Phatr2|31133|estExt_Genewise1.C_chr_290045
C1217	Thalassiosira_pseudonana	jgi|Thaps3|37665|e_gw1.15.171.1
C1217	Thalassiosira_pseudonana	jgi|Thaps3|2190|fgenesh1_pg.C_chr_2000145
C1254	Aureococcus_anophagefferens	jgi|Auran1|23445
C1254	Ectocarpus_siliculosus	Esi0075_0052
C1254	Nannochloropsis_gaditana	Nga02406
C1254	Nannochloropsis_oceanica	NannoCCMP1779|7043-mRNA-1
C1254	Phaeodactylum_tricornutum	jgi|Phatr2|22027|estExt_gwp_gw1.C_chr_150143
C1254	Thalassiosira_pseudonana	jgi|Thaps3|20330|gw1.24.46.1
C1254	Thalassiosira_pseudonana	jgi|Thaps3|38886|e_gw1.24.44.1
C1254	Ectocarpus_siliculosus	Esi0041_0146
C1254	Nannochloropsis_gaditana	Nga01783.01
C1254	Nannochloropsis_oceanica	NannoCCMP1779|2888-mRNA-1
C1254	Phaeodactylum_tricornutum	jgi|Phatr2|8363|gw1.1.981.1
C1254	Thalassiosira_pseudonana	jgi|Thaps3|37961|e_gw1.17.173.1
C1364	Aureococcus_anophagefferens	jgi|Auran1|69671
C1364	Ectocarpus_siliculosus	Esi0131_0060
C1364	Nannochloropsis_oceanica	NannoCCMP1779|9275-mRNA-1
C1364	Thalassiosira_pseudonana	jgi|Thaps3|264051|thaps1_ua_kg.chr_13000099
C1364	Nannochloropsis_gaditana	Nga02106
C1367	Aureococcus_anophagefferens	jgi|Auran1|20454
C1367	Aureococcus_anophagefferens	jgi|Auran1|17538
C1367	Aureococcus_anophagefferens	jgi|Auran1|27496
C1367	Aureococcus_anophagefferens	jgi|Auran1|9264
C1367	Aureococcus_anophagefferens	jgi|Auran1|27363
C1367	Ectocarpus_siliculosus	Esi0015_0001
C1367	Phaeodactylum_tricornutum	jgi|Phatr2|37403|fgenesh1_pg.C_chr_13000013
C1367	Thalassiosira_pseudonana	jgi|Thaps3|37959|e_gw1.17.181.1
C1399	Aureococcus_anophagefferens	jgi|Auran1|60237
C1399	Ectocarpus_siliculosus	Esi0164_0028
C1399	Nannochloropsis_gaditana	Nga06781
C1399	Nannochloropsis_oceanica	NannoCCMP1779|5832-mRNA-1
C1399	Phaeodactylum_tricornutum	jgi|Phatr2|51291|estExt_fgenesh1_pm.C_chr_310001
C1399	Thalassiosira_pseudonana	jgi|Thaps3|262056|thaps1_ua_kg.chr_4000066
C1399	Nannochloropsis_gaditana	Nga40124
C1399	Nannochloropsis_gaditana	Nga50023
C1426	Aureococcus_anophagefferens	jgi|Auran1|63958
C1426	Aureococcus_anophagefferens	jgi|Auran1|66584
C1426	Aureococcus_anophagefferens	jgi|Auran1|66990
C1426	Aureococcus_anophagefferens	jgi|Auran1|68120
C1426	Ectocarpus_siliculosus	Esi0099_0052
C1426	Ectocarpus_siliculosus	Esi0012_0027
C1497	Aureococcus_anophagefferens	jgi|Auran1|58694
C1497	Aureococcus_anophagefferens	jgi|Auran1|27600
C1497	Aureococcus_anophagefferens	jgi|Auran1|69564
C1497	Ectocarpus_siliculosus	Esi0178_0022
C1497	Ectocarpus_siliculosus	Esi0003_0219
C1497	Nannochloropsis_gaditana	Nga00791
C1497	Nannochloropsis_gaditana	Nga30598
C1497	Nannochloropsis_oceanica	NannoCCMP1779|8640-mRNA-1
C1497	Phaeodactylum_tricornutum	jgi|Phatr2|36976|fgenesh1_pg.C_chr_11000329
C1497	Phaeodactylum_tricornutum	jgi|Phatr2|45852|estExt_fgenesh1_pg.C_chr_80186
C1497	Thalassiosira_pseudonana	jgi|Thaps3|262078|thaps1_ua_kg.chr_4000088
C1497	Thalassiosira_pseudonana	jgi|Thaps3|268147|estExt_thaps1_ua_kg.C_chr_20001
C1497	Thalassiosira_pseudonana	jgi|Thaps3|23295|estExt_fgenesh1_pg.C_chr_60683
C1512	Ectocarpus_siliculosus	Esi0533_0007
C1512	Ectocarpus_siliculosus	Esi0010_0121
C1512	Nannochloropsis_oceanica	NannoCCMP1779|11250-mRNA-1
C1512	Nannochloropsis_oceanica	NannoCCMP1779|3455-mRNA-1
C1547	Aureococcus_anophagefferens	jgi|Auran1|17981
C1547	Aureococcus_anophagefferens	jgi|Auran1|65350
C1547	Aureococcus_anophagefferens	jgi|Auran1|17878
C1547	Aureococcus_anophagefferens	jgi|Auran1|17987
C1547	Nannochloropsis_gaditana	Nga06607
C1547	Thalassiosira_pseudonana	jgi|Thaps3|262068|thaps1_ua_kg.chr_4000078
C1547	Ectocarpus_siliculosus	Esi0181_0041
C1547	Ectocarpus_siliculosus	Esi0136_0008
C1547	Ectocarpus_siliculosus	Esi0080_0085
C1547	Ectocarpus_siliculosus	Esi0005_0207
C1547	Ectocarpus_siliculosus	Esi0060_0033
C1581	Aureococcus_anophagefferens	jgi|Auran1|21113
C1581	Ectocarpus_siliculosus	Esi0379_0012
C1581	Nannochloropsis_gaditana	Nga01164
C1581	Nannochloropsis_oceanica	NannoCCMP1779|2620-mRNA-1
C1581	Phaeodactylum_tricornutum	jgi|Phatr2|49112|estExt_fgenesh1_pg.C_chr_200242
C1581	Thalassiosira_pseudonana	jgi|Thaps3|34900|e_gw1.6.216.1
C1635	Aureococcus_anophagefferens	jgi|Auran1|2280
C1635	Ectocarpus_siliculosus	Esi0118_0080
C1635	Nannochloropsis_gaditana	Nga04606.1
C1635	Nannochloropsis_gaditana	Nga05653
C1635	Nannochloropsis_oceanica	NannoCCMP1779|8632-mRNA-1
C1635	Thalassiosira_pseudonana	jgi|Thaps3|264799|thaps1_ua_kg.chr_22000052
C1683	Aureococcus_anophagefferens	jgi|Auran1|70347
C1683	Ectocarpus_siliculosus	Esi0488_0007
C1683	Nannochloropsis_gaditana	Nga30274
C1683	Phaeodactylum_tricornutum	jgi|Phatr2|50303|estExt_fgenesh1_pg.C_chr_280107
C1683	Thalassiosira_pseudonana	jgi|Thaps3|32176|e_gw1.2.784.1
C1743	Aureococcus_anophagefferens	jgi|Auran1|36910
C1743	Ectocarpus_siliculosus	Esi0035_0049
C1743	Nannochloropsis_gaditana	Nga06012
C1743	Nannochloropsis_oceanica	NannoCCMP1779|1169-mRNA-1
C1743	Phaeodactylum_tricornutum	jgi|Phatr2|19314|estExt_gwp_gw1.C_chr_50083
C1743	Thalassiosira_pseudonana	jgi|Thaps3|37809|e_gw1.16a.66.1
C1788	Aureococcus_anophagefferens	jgi|Auran1|31107
C1788	Aureococcus_anophagefferens	jgi|Auran1|60165
C1788	Ectocarpus_siliculosus	Esi0043_0146
C1788	Nannochloropsis_gaditana	Nga00924
C1788	Nannochloropsis_oceanica	NannoCCMP1779|4003-mRNA-1
C1788	Phaeodactylum_tricornutum	jgi|Phatr2|43840|estExt_fgenesh1_pg.C_chr_30074
C1788	Thalassiosira_pseudonana	jgi|Thaps3|29217|estExt_Genewise1.C_chr_80258
C1853	Aureococcus_anophagefferens	jgi|Auran1|65936
C1853	Aureococcus_anophagefferens	jgi|Auran1|66267
C1853	Aureococcus_anophagefferens	jgi|Auran1|20352
C1853	Ectocarpus_siliculosus	Esi0028_0130
C1853	Nannochloropsis_gaditana	Nga30300
C1853	Phaeodactylum_tricornutum	jgi|Phatr2|42694|estExt_fgenesh1_pg.C_chr_10338
C1853	Thalassiosira_pseudonana	jgi|Thaps3|20745|estExt_fgenesh1_pg.C_chr_10398
C1874	Aureococcus_anophagefferens	jgi|Auran1|26379
C1874	Ectocarpus_siliculosus	Esi0281_0045
C1874	Nannochloropsis_gaditana	Nga02620
C1874	Nannochloropsis_oceanica	NannoCCMP1779|9021-mRNA-1
C1874	Thalassiosira_pseudonana	jgi|Thaps3|261904|thaps1_ua_kg.chr_3000282
C1874	Phaeodactylum_tricornutum	jgi|Phatr2|46133|estExt_fgenesh1_pg.C_chr_90138
C1875	Aureococcus_anophagefferens	jgi|Auran1|25829
C1875	Ectocarpus_siliculosus	Esi0007_0154
C1875	Nannochloropsis_gaditana	Nga00065
C1875	Phaeodactylum_tricornutum	jgi|Phatr2|17885|estExt_gwp_gw1.C_chr_10871
C1875	Thalassiosira_pseudonana	jgi|Thaps3|38207|e_gw1.18.188.1
C1882	Aureococcus_anophagefferens	jgi|Auran1|67075
C1882	Ectocarpus_siliculosus	Esi0007_0081
C1882	Nannochloropsis_gaditana	Nga04619
C1882	Nannochloropsis_oceanica	NannoCCMP1779|8996-mRNA-1
C1882	Nannochloropsis_oceanica	NannoCCMP1779|1570-mRNA-1
C1882	Thalassiosira_pseudonana	jgi|Thaps3|37584|e_gw1.15.167.1
C1890	Aureococcus_anophagefferens	jgi|Auran1|28438
C1890	Ectocarpus_siliculosus	Esi0141_0063
C1890	Nannochloropsis_gaditana	Nga04455
C1890	Nannochloropsis_oceanica	NannoCCMP1779|3178-mRNA-1
C1890	Phaeodactylum_tricornutum	jgi|Phatr2|27125|estExt_Genewise1.C_chr_70165
C1890	Thalassiosira_pseudonana	jgi|Thaps3|27101|estExt_Genewise1.C_chr_20393
C1949	Aureococcus_anophagefferens	jgi|Auran1|27981
C1949	Ectocarpus_siliculosus	Esi0027_0086
C1949	Nannochloropsis_oceanica	NannoCCMP1779|8690-mRNA-1
C1949	Thalassiosira_pseudonana	jgi|Thaps3|30036|estExt_Genewise1.C_chr_140191
C1952	Aureococcus_anophagefferens	jgi|Auran1|60062
C1952	Ectocarpus_siliculosus	Esi0185_0028
C1952	Nannochloropsis_gaditana	Nga03860
C1952	Nannochloropsis_oceanica	NannoCCMP1779|9139-mRNA-1
C1952	Phaeodactylum_tricornutum	jgi|Phatr2|47804|estExt_fgenesh1_pg.C_chr_150035
C1952	Thalassiosira_pseudonana	jgi|Thaps3|26383|estExt_fgenesh1_pm.C_chr_120005
C1963	Aureococcus_anophagefferens	jgi|Auran1|27266
C1963	Ectocarpus_siliculosus	Esi0108_0010
C1963	Nannochloropsis_gaditana	Nga06855
C1963	Phaeodactylum_tricornutum	jgi|Phatr2|10196|e_gw1.3.473.1
C1963	Thalassiosira_pseudonana	jgi|Thaps3|34368|e_gw1.5.581.1
C1965	Aureococcus_anophagefferens	jgi|Auran1|59049
C1965	Ectocarpus_siliculosus	Esi0090_0028
C1965	Nannochloropsis_gaditana	Nga03112
C1965	Nannochloropsis_oceanica	NannoCCMP1779|3047-mRNA-1
C1965	Phaeodactylum_tricornutum	jgi|Phatr2|21073|estExt_gwp_gw1.C_chr_110155
C1965	Thalassiosira_pseudonana	jgi|Thaps3|42457|estExt_gwp_gw1.C_chr_140266
C1972	Aureococcus_anophagefferens	jgi|Auran1|67274
C1972	Ectocarpus_siliculosus	Esi0375_0020
C1972	Nannochloropsis_gaditana	Nga30402
C1972	Thalassiosira_pseudonana	jgi|Thaps3|262343|thaps1_ua_kg.chr_4000353
C1972	Ectocarpus_siliculosus	Esi0375_0021
C1972	Nannochloropsis_oceanica	NannoCCMP1779|389-mRNA-1
C1972	Nannochloropsis_oceanica	NannoCCMP1779|7114-mRNA-1
C1972	Nannochloropsis_oceanica	NannoCCMP1779|5646-mRNA-1
C1976	Aureococcus_anophagefferens	jgi|Auran1|34777
C1976	Ectocarpus_siliculosus	Esi0026_0025
C1976	Nannochloropsis_gaditana	Nga03904
C1976	Nannochloropsis_oceanica	NannoCCMP1779|4788-mRNA-1
C1976	Phaeodactylum_tricornutum	jgi|Phatr2|19615|estExt_gwp_gw1.C_chr_60080
C1976	Thalassiosira_pseudonana	jgi|Thaps3|42114|estExt_gwp_gw1.C_chr_120158
C2024	Aureococcus_anophagefferens	jgi|Auran1|64882
C2024	Ectocarpus_siliculosus	Esi0059_0058
C2024	Phaeodactylum_tricornutum	jgi|Phatr2|44645|estExt_fgenesh1_pg.C_chr_40474
C2043	Aureococcus_anophagefferens	jgi|Auran1|17528
C2043	Aureococcus_anophagefferens	jgi|Auran1|26663
C2043	Ectocarpus_siliculosus	Esi0072_0068
C2043	Nannochloropsis_gaditana	Nga03158
C2043	Nannochloropsis_oceanica	NannoCCMP1779|2449-mRNA-1
C2043	Phaeodactylum_tricornutum	jgi|Phatr2|30160|estExt_Genewise1.C_chr_210030
C2043	Thalassiosira_pseudonana	jgi|Thaps3|20008|gw1.6.635.1
C2044	Aureococcus_anophagefferens	jgi|Auran1|30290
C2044	Ectocarpus_siliculosus	Esi0309_0038
C2044	Nannochloropsis_gaditana	Nga06433
C2044	Nannochloropsis_oceanica	NannoCCMP1779|9739-mRNA-1
C2044	Phaeodactylum_tricornutum	jgi|Phatr2|8185|gw1.5.377.1
C2044	Thalassiosira_pseudonana	jgi|Thaps3|5259|fgenesh1_pg.C_chr_5000301
C2047	Aureococcus_anophagefferens	jgi|Auran1|28476
C2047	Ectocarpus_siliculosus	Esi0003_0317
C2047	Nannochloropsis_gaditana	Nga02509
C2047	Phaeodactylum_tricornutum	jgi|Phatr2|30670|estExt_Genewise1.C_chr_250008
C2047	Thalassiosira_pseudonana	jgi|Thaps3|22350|estExt_fgenesh1_pg.C_chr_40582
C2105	Aureococcus_anophagefferens	jgi|Auran1|30566
C2105	Ectocarpus_siliculosus	Esi0200_0017
C2105	Nannochloropsis_gaditana	Nga04463.1
C2105	Nannochloropsis_oceanica	NannoCCMP1779|5492-mRNA-1
C2105	Phaeodactylum_tricornutum	jgi|Phatr2|18859|estExt_gwp_gw1.C_chr_40021
C2105	Thalassiosira_pseudonana	jgi|Thaps3|33977|e_gw1.4.718.1
C2115	Aureococcus_anophagefferens	jgi|Auran1|29013
C2115	Ectocarpus_siliculosus	Esi0085_0076
C2115	Ectocarpus_siliculosus	Esi0401_0014
C2115	Ectocarpus_siliculosus	Esi0062_0132
C2115	Nannochloropsis_gaditana	Nga01389
C2115	Thalassiosira_pseudonana	jgi|Thaps3|37427|e_gw1.14.301.1
C2115	Nannochloropsis_oceanica	NannoCCMP1779|11083-mRNA-1
C2121	Ectocarpus_siliculosus	Esi0110_0095
C2121	Nannochloropsis_oceanica	NannoCCMP1779|3723-mRNA-1
C2121	Thalassiosira_pseudonana	jgi|Thaps3|21749|estExt_fgenesh1_pg.C_chr_30366
C2121	Phaeodactylum_tricornutum	jgi|Phatr2|36600|fgenesh1_pg.C_chr_10000332
C2163	Aureococcus_anophagefferens	jgi|Auran1|25503
C2163	Ectocarpus_siliculosus	Esi0509_0003
C2163	Nannochloropsis_gaditana	Nga00827
C2163	Nannochloropsis_oceanica	NannoCCMP1779|2621-mRNA-1
C2163	Phaeodactylum_tricornutum	jgi|Phatr2|27082|estExt_Genewise1.C_chr_70120
C2163	Thalassiosira_pseudonana	jgi|Thaps3|32339|e_gw1.2.778.1
C2185	Aureococcus_anophagefferens	jgi|Auran1|17827
C2185	Ectocarpus_siliculosus	Esi0155_0039
C2185	Nannochloropsis_gaditana	Nga00501
C2185	Nannochloropsis_oceanica	NannoCCMP1779|11535-mRNA-1
C2185	Phaeodactylum_tricornutum	jgi|Phatr2|11016|e_gw1.4.454.1
C2185	Thalassiosira_pseudonana	jgi|Thaps3|31113|e_gw1.1.869.1
C2222	Ectocarpus_siliculosus	Esi0046_0032
C2222	Nannochloropsis_gaditana	Nga04200.01
C2222	Nannochloropsis_oceanica	NannoCCMP1779|5912-mRNA-1
C2222	Phaeodactylum_tricornutum	jgi|Phatr2|32847|fgenesh1_pg.C_chr_2000388
C2222	Thalassiosira_pseudonana	jgi|Thaps3|28521|estExt_Genewise1.C_chr_60120
C2230	Ectocarpus_siliculosus	Esi0058_0136
C2230	Nannochloropsis_gaditana	Nga00854
C2230	Nannochloropsis_oceanica	NannoCCMP1779|6791-mRNA-1
C2230	Phaeodactylum_tricornutum	jgi|Phatr2|25000|estExt_Genewise1.C_chr_10853
C2230	Thalassiosira_pseudonana	jgi|Thaps3|37443|e_gw1.14.239.1
C2230	Thalassiosira_pseudonana	jgi|Thaps3|9405|fgenesh1_pg.C_chr_13000125
C2234	Ectocarpus_siliculosus	Esi0007_0065
C2234	Nannochloropsis_oceanica	NannoCCMP1779|8117-mRNA-1
C2234	Nannochloropsis_oceanica	NannoCCMP1779|1045-mRNA-1
C2234	Phaeodactylum_tricornutum	jgi|Phatr2|11048|e_gw1.4.420.1
C2234	Thalassiosira_pseudonana	jgi|Thaps3|19526|gw1.8.305.1
C2234	Phaeodactylum_tricornutum	jgi|Phatr2|43619|estExt_fgenesh1_pg.C_chr_20418
C2252	Aureococcus_anophagefferens	jgi|Auran1|68580
C2252	Aureococcus_anophagefferens	jgi|Auran1|65848
C2252	Aureococcus_anophagefferens	jgi|Auran1|67214
C2252	Nannochloropsis_gaditana	Nga03804
C2252	Nannochloropsis_oceanica	NannoCCMP1779|3885-mRNA-1
C2252	Phaeodactylum_tricornutum	jgi|Phatr2|36847|fgenesh1_pg.C_chr_11000200
C2252	Ectocarpus_siliculosus	Esi0008_0137
C2252	Nannochloropsis_oceanica	NannoCCMP1779|4932-mRNA-1
C2274	Aureococcus_anophagefferens	jgi|Auran1|27870
C2274	Ectocarpus_siliculosus	Esi0134_0071
C2274	Nannochloropsis_oceanica	NannoCCMP1779|11433-mRNA-1
C2274	Phaeodactylum_tricornutum	jgi|Phatr2|28147|estExt_Genewise1.C_chr_110095
C2274	Thalassiosira_pseudonana	jgi|Thaps3|42332|estExt_gwp_gw1.C_chr_140058
C2281	Aureococcus_anophagefferens	jgi|Auran1|19173
C2281	Ectocarpus_siliculosus	Esi0216_0041
C2281	Nannochloropsis_gaditana	Nga05436
C2281	Nannochloropsis_oceanica	NannoCCMP1779|101-mRNA-1
C2281	Phaeodactylum_tricornutum	jgi|Phatr2|23748|estExt_gwp_gw1.C_chr_260121
C2281	Thalassiosira_pseudonana	jgi|Thaps3|38925|e_gw1.24.50.1
C2294	Ectocarpus_siliculosus	Esi0086_0029
C2310	Ectocarpus_siliculosus	Esi0120_0002
C2310	Nannochloropsis_gaditana	Nga04626
C2310	Phaeodactylum_tricornutum	jgi|Phatr2|40431|fgenesh1_pg.C_chr_23000152
C2310	Nannochloropsis_oceanica	NannoCCMP1779|11153-mRNA-1
C2355	Aureococcus_anophagefferens	jgi|Auran1|65163
C2355	Thalassiosira_pseudonana	jgi|Thaps3|20964|estExt_fgenesh1_pg.C_chr_10844
C2355	Phaeodactylum_tricornutum	jgi|Phatr2|38548|fgenesh1_pg.C_chr_16000145
C2355	Ectocarpus_siliculosus	Esi0099_0101
C2355	Thalassiosira_pseudonana	jgi|Thaps3|3135|fgenesh1_pg.C_chr_3000069
C2355	Phaeodactylum_tricornutum	jgi|Phatr2|49159|estExt_fgenesh1_pg.C_chr_210038
C2355	Thalassiosira_pseudonana	jgi|Thaps3|22999|estExt_fgenesh1_pg.C_chr_60137
C2357	Aureococcus_anophagefferens	jgi|Auran1|33434
C2357	Ectocarpus_siliculosus	Esi0294_0026
C2357	Nannochloropsis_gaditana	Nga05729
C2357	Nannochloropsis_oceanica	NannoCCMP1779|7469-mRNA-1
C2357	Phaeodactylum_tricornutum	jgi|Phatr2|10821|e_gw1.4.465.1
C2357	Thalassiosira_pseudonana	jgi|Thaps3|20469|gw1.5.592.1
C2358	Aureococcus_anophagefferens	jgi|Auran1|34148
C2358	Aureococcus_anophagefferens	jgi|Auran1|18340
C2358	Ectocarpus_siliculosus	Esi0095_0023
C2358	Nannochloropsis_gaditana	Nga03903
C2358	Phaeodactylum_tricornutum	jgi|Phatr2|14269|e_gw1.14.232.1
C2358	Thalassiosira_pseudonana	jgi|Thaps3|25242|estExt_fgenesh1_pg.C_chr_170084
C2389	Ectocarpus_siliculosus	Esi0030_0147
C2389	Nannochloropsis_gaditana	Nga02280
C2389	Nannochloropsis_oceanica	NannoCCMP1779|9836-mRNA-1
C2389	Phaeodactylum_tricornutum	jgi|Phatr2|17048|e_gw1.31.69.1
C2389	Thalassiosira_pseudonana	jgi|Thaps3|20014|gw1.13.234.1
C2401	Ectocarpus_siliculosus	Esi0058_0078
C2401	Nannochloropsis_gaditana	Nga00302
C2401	Nannochloropsis_oceanica	NannoCCMP1779|5159-mRNA-1
C2401	Phaeodactylum_tricornutum	jgi|Phatr2|51232|estExt_fgenesh1_pm.C_chr_240006
C2401	Thalassiosira_pseudonana	jgi|Thaps3|38802|e_gw1.23.116.1
C2430	Aureococcus_anophagefferens	jgi|Auran1|6303
C2430	Ectocarpus_siliculosus	Esi0121_0070
C2430	Ectocarpus_siliculosus	Esi0121_0069
C2430	Nannochloropsis_gaditana	Nga01501
C2430	Nannochloropsis_oceanica	NannoCCMP1779|4145-mRNA-1
C2430	Phaeodactylum_tricornutum	jgi|Phatr2|16147|e_gw1.23.84.1
C2430	Thalassiosira_pseudonana	jgi|Thaps3|37139|e_gw1.13.202.1
C2434	Aureococcus_anophagefferens	jgi|Auran1|67554
C2434	Ectocarpus_siliculosus	Esi0069_0025
C2434	Nannochloropsis_gaditana	Nga21241
C2434	Nannochloropsis_oceanica	NannoCCMP1779|11559-mRNA-1
C2434	Phaeodactylum_tricornutum	jgi|Phatr2|51570|phatr1_ua_kg.chr_2000083
C2434	Ectocarpus_siliculosus	Esi0112_0015
C2434	Thalassiosira_pseudonana	jgi|Thaps3|264879|thaps1_ua_kg.chr_22000132
C2434	Nannochloropsis_gaditana	Nga02753
C2439	Aureococcus_anophagefferens	jgi|Auran1|26407
C2439	Ectocarpus_siliculosus	Esi0345_0026
C2439	Nannochloropsis_gaditana	Nga02814
C2439	Nannochloropsis_oceanica	NannoCCMP1779|10060-mRNA-1
C2439	Phaeodactylum_tricornutum	jgi|Phatr2|31140|estExt_Genewise1.C_chr_290052
C2439	Thalassiosira_pseudonana	jgi|Thaps3|23527|estExt_fgenesh1_pg.C_chr_70490
C2441	Aureococcus_anophagefferens	jgi|Auran1|66670
C2441	Ectocarpus_siliculosus	Esi0158_0037
C2441	Ectocarpus_siliculosus	Esi0004_0057
C2450	Aureococcus_anophagefferens	jgi|Auran1|63195
C2450	Aureococcus_anophagefferens	jgi|Auran1|3281
C2450	Ectocarpus_siliculosus	Esi0187_0062
C2450	Ectocarpus_siliculosus	Esi0094_0092
C2494	Ectocarpus_siliculosus	Esi0274_0017
C2494	Nannochloropsis_gaditana	Nga04101
C2494	Nannochloropsis_oceanica	NannoCCMP1779|7007-mRNA-1
C2494	Nannochloropsis_gaditana	Nga00811
C2494	Nannochloropsis_oceanica	NannoCCMP1779|9681-mRNA-1
C2494	Thalassiosira_pseudonana	jgi|Thaps3|23414|estExt_fgenesh1_pg.C_chr_70228
C2506	Nannochloropsis_oceanica	NannoCCMP1779|4137-mRNA-1
C2506	Phaeodactylum_tricornutum	jgi|Phatr2|46858|estExt_fgenesh1_pg.C_chr_110261
C2506	Thalassiosira_pseudonana	jgi|Thaps3|21482|estExt_fgenesh1_pg.C_chr_20795
C2506	Ectocarpus_siliculosus	Esi0033_0055
C2510	Phaeodactylum_tricornutum	jgi|Phatr2|44759|estExt_fgenesh1_pg.C_chr_50062
C2510	Phaeodactylum_tricornutum	jgi|Phatr2|37908|fgenesh1_pg.C_chr_14000150
C2510	Thalassiosira_pseudonana	jgi|Thaps3|28825|estExt_Genewise1.C_chr_60627
C2510	Thalassiosira_pseudonana	jgi|Thaps3|263301|thaps1_ua_kg.chr_7000258
C2510	Thalassiosira_pseudonana	jgi|Thaps3|263298|thaps1_ua_kg.chr_7000255
C2510	Thalassiosira_pseudonana	jgi|Thaps3|27836|estExt_Genewise1.C_chr_40240
C2510	Thalassiosira_pseudonana	jgi|Thaps3|262146|thaps1_ua_kg.chr_4000156
C2510	Thalassiosira_pseudonana	jgi|Thaps3|262151|thaps1_ua_kg.chr_4000161
C2510	Thalassiosira_pseudonana	jgi|Thaps3|262149|thaps1_ua_kg.chr_4000159
C2510	Thalassiosira_pseudonana	jgi|Thaps3|262148|thaps1_ua_kg.chr_4000158
C2510	Ectocarpus_siliculosus	Esi0052_0114
C2553	Aureococcus_anophagefferens	jgi|Auran1|26234
C2553	Ectocarpus_siliculosus	Esi0008_0244
C2553	Nannochloropsis_gaditana	Nga01737
C2553	Nannochloropsis_oceanica	NannoCCMP1779|5916-mRNA-1
C2553	Phaeodactylum_tricornutum	jgi|Phatr2|45880|estExt_fgenesh1_pg.C_chr_80225
C2564	Aureococcus_anophagefferens	jgi|Auran1|27550
C2564	Ectocarpus_siliculosus	Esi0035_0036
C2564	Nannochloropsis_gaditana	Nga01764.01
C2564	Nannochloropsis_oceanica	NannoCCMP1779|9016-mRNA-1
C2564	Phaeodactylum_tricornutum	jgi|Phatr2|28620|estExt_Genewise1.C_chr_130044
C2564	Thalassiosira_pseudonana	jgi|Thaps3|38261|e_gw1.19a.95.1
C2566	Aureococcus_anophagefferens	jgi|Auran1|9406
C2566	Ectocarpus_siliculosus	Esi0003_0052
C2566	Nannochloropsis_oceanica	NannoCCMP1779|11161-mRNA-1
C2566	Phaeodactylum_tricornutum	jgi|Phatr2|8181|gw1.21.158.1
C2566	Thalassiosira_pseudonana	jgi|Thaps3|36524|e_gw1.10.258.1
C2566	Nannochloropsis_gaditana	Nga06525
C2577	Ectocarpus_siliculosus	Esi0008_0233
C2593	Ectocarpus_siliculosus	Esi0257_0006
C2593	Nannochloropsis_gaditana	Nga02448
C2593	Nannochloropsis_oceanica	NannoCCMP1779|10789-mRNA-1
C2593	Phaeodactylum_tricornutum	jgi|Phatr2|35378|fgenesh1_pg.C_chr_7000299
C2593	Thalassiosira_pseudonana	jgi|Thaps3|3229|fgenesh1_pg.C_chr_3000163
C2598	Ectocarpus_siliculosus	Esi0462_0016
C2598	Ectocarpus_siliculosus	Esi0569_0009
C2598	Ectocarpus_siliculosus	Esi1309_0001
C2598	Ectocarpus_siliculosus	Esi0569_0005
C2598	Ectocarpus_siliculosus	Esi1010_0001
C2598	Ectocarpus_siliculosus	Esi0685_0005
C2598	Nannochloropsis_oceanica	NannoCCMP1779|8587-mRNA-1
C2598	Ectocarpus_siliculosus	Esi1474_0001
C2598	Nannochloropsis_oceanica	NannoCCMP1779|6646-mRNA-1
C2598	Nannochloropsis_oceanica	NannoCCMP1779|66-mRNA-1
C2644	Aureococcus_anophagefferens	jgi|Auran1|9132
C2644	Ectocarpus_siliculosus	Esi0175_0051
C2644	Nannochloropsis_gaditana	Nga04109
C2644	Nannochloropsis_oceanica	NannoCCMP1779|4740-mRNA-1
C2650	Aureococcus_anophagefferens	jgi|Auran1|17150
C2650	Ectocarpus_siliculosus	Esi0195_0044
C2650	Nannochloropsis_gaditana	Nga02496
C2650	Nannochloropsis_oceanica	NannoCCMP1779|6453-mRNA-1
C2652	Aureococcus_anophagefferens	jgi|Auran1|17929
C2652	Ectocarpus_siliculosus	Esi0021_0131
C2652	Nannochloropsis_gaditana	Nga02025.01
C2652	Phaeodactylum_tricornutum	jgi|Phatr2|13921|e_gw1.13.292.1
C2652	Thalassiosira_pseudonana	jgi|Thaps3|34186|e_gw1.5.588.1
C2681	Ectocarpus_siliculosus	Esi0025_0072
C2681	Nannochloropsis_gaditana	Nga05145
C2681	Nannochloropsis_oceanica	NannoCCMP1779|11055-mRNA-1
C2681	Phaeodactylum_tricornutum	jgi|Phatr2|49313|estExt_fgenesh1_pg.C_chr_210221
C2681	Thalassiosira_pseudonana	jgi|Thaps3|24653|estExt_fgenesh1_pg.C_chr_130166
C2691	Ectocarpus_siliculosus	Esi0029_0015
C2691	Nannochloropsis_oceanica	NannoCCMP1779|2467-mRNA-1
C2691	Phaeodactylum_tricornutum	jgi|Phatr2|38312|fgenesh1_pg.C_chr_15000238
C2691	Thalassiosira_pseudonana	jgi|Thaps3|19937|gw1.17.149.1
C2698	Ectocarpus_siliculosus	Esi0228_0033
C2698	Nannochloropsis_gaditana	Nga02736.01
C2698	Nannochloropsis_oceanica	NannoCCMP1779|8603-mRNA-1
C2698	Phaeodactylum_tricornutum	jgi|Phatr2|35590|fgenesh1_pg.C_chr_8000112
C2698	Thalassiosira_pseudonana	jgi|Thaps3|8838|fgenesh1_pg.C_chr_11a000224
C2699	Ectocarpus_siliculosus	Esi0150_0070
C2699	Nannochloropsis_gaditana	Nga03649
C2699	Nannochloropsis_oceanica	NannoCCMP1779|7990-mRNA-1
C2699	Phaeodactylum_tricornutum	jgi|Phatr2|31866|fgenesh1_pg.C_chr_1000467
C2699	Thalassiosira_pseudonana	jgi|Thaps3|6562|fgenesh1_pg.C_chr_6000717
C2700	Ectocarpus_siliculosus	Esi0123_0083
C2700	Nannochloropsis_gaditana	Nga02401
C2700	Nannochloropsis_oceanica	NannoCCMP1779|977-mRNA-1
C2700	Phaeodactylum_tricornutum	jgi|Phatr2|42649|estExt_fgenesh1_pg.C_chr_10286
C2700	Thalassiosira_pseudonana	jgi|Thaps3|24588|estExt_fgenesh1_pg.C_chr_130036
C2703	Ectocarpus_siliculosus	Esi0338_0018
C2703	Nannochloropsis_oceanica	NannoCCMP1779|7936-mRNA-1
C2703	Phaeodactylum_tricornutum	jgi|Phatr2|44882|estExt_fgenesh1_pg.C_chr_50221
C2703	Thalassiosira_pseudonana	jgi|Thaps3|8995|fgenesh1_pg.C_chr_12000076
C2705	Ectocarpus_siliculosus	Esi0213_0040
C2705	Nannochloropsis_gaditana	Nga06013
C2705	Nannochloropsis_oceanica	NannoCCMP1779|1170-mRNA-1
C2705	Thalassiosira_pseudonana	jgi|Thaps3|3349|fgenesh1_pg.C_chr_3000283
C2705	Phaeodactylum_tricornutum	jgi|Phatr2|37520|fgenesh1_pg.C_chr_13000130
C2733	Ectocarpus_siliculosus	Esi0630_0002
C2733	Ectocarpus_siliculosus	Esi0665_0002
C2733	Nannochloropsis_gaditana	Nga06823
C2733	Ectocarpus_siliculosus	Esi0103_0018
C2733	Ectocarpus_siliculosus	Esi0615_0001
C2733	Ectocarpus_siliculosus	Esi0553_0001
C2733	Ectocarpus_siliculosus	Esi0506_0016
C2733	Ectocarpus_siliculosus	Esi0213_0044
C2733	Ectocarpus_siliculosus	Esi0630_0006
C2733	Ectocarpus_siliculosus	Esi0217_0044
C2733	Ectocarpus_siliculosus	Esi0606_0007
C2733	Ectocarpus_siliculosus	Esi0106_0069
C2733	Ectocarpus_siliculosus	Esi0150_0042
C2733	Ectocarpus_siliculosus	Esi0213_0024
C2733	Ectocarpus_siliculosus	Esi0270_0042
C2733	Ectocarpus_siliculosus	Esi0665_0005
C2733	Ectocarpus_siliculosus	Esi0150_0056
C2733	Ectocarpus_siliculosus	Esi1226_0001
C2733	Ectocarpus_siliculosus	Esi0213_0001
C2733	Ectocarpus_siliculosus	Esi0270_0049
C2733	Ectocarpus_siliculosus	Esi0213_0043
C2733	Ectocarpus_siliculosus	Esi1496_0002
C2760	Aureococcus_anophagefferens	jgi|Auran1|71979
C2760	Aureococcus_anophagefferens	jgi|Auran1|53271
C2760	Ectocarpus_siliculosus	Esi0019_0007
C2760	Nannochloropsis_gaditana	Nga00317
C2760	Nannochloropsis_oceanica	NannoCCMP1779|10112-mRNA-1
C2760	Phaeodactylum_tricornutum	jgi|Phatr2|49171|estExt_fgenesh1_pg.C_chr_210050
C2760	Phaeodactylum_tricornutum	jgi|Phatr2|45495|estExt_fgenesh1_pg.C_chr_70135
C2760	Thalassiosira_pseudonana	jgi|Thaps3|263935|thaps1_ua_kg.chr_12000086
C2760	Thalassiosira_pseudonana	jgi|Thaps3|7451|fgenesh1_pg.C_chr_8000112
C2769	Aureococcus_anophagefferens	jgi|Auran1|17897
C2769	Ectocarpus_siliculosus	Esi0331_0025
C2769	Nannochloropsis_oceanica	NannoCCMP1779|10330-mRNA-1
C2769	Phaeodactylum_tricornutum	jgi|Phatr2|15417|e_gw1.19.213.1
C2774	Aureococcus_anophagefferens	jgi|Auran1|72172
C2774	Ectocarpus_siliculosus	Esi0006_0180
C2774	Ectocarpus_siliculosus	Esi0164_0015
C2776	Aureococcus_anophagefferens	jgi|Auran1|28412
C2776	Ectocarpus_siliculosus	Esi0323_0006
C2776	Nannochloropsis_gaditana	Nga00465
C2776	Nannochloropsis_oceanica	NannoCCMP1779|11956-mRNA-1
C2776	Phaeodactylum_tricornutum	jgi|Phatr2|10566|e_gw1.3.469.1
C2776	Thalassiosira_pseudonana	jgi|Thaps3|35116|e_gw1.6.659.1
C2780	Aureococcus_anophagefferens	jgi|Auran1|6937
C2780	Ectocarpus_siliculosus	Esi0420_0006
C2780	Nannochloropsis_gaditana	Nga01793.01
C2780	Nannochloropsis_oceanica	NannoCCMP1779|8936-mRNA-1
C2780	Phaeodactylum_tricornutum	jgi|Phatr2|40315|fgenesh1_pg.C_chr_23000036
C2780	Thalassiosira_pseudonana	jgi|Thaps3|36928|e_gw1.12.179.1
C2800	Ectocarpus_siliculosus	Esi0307_0004
C2800	Nannochloropsis_gaditana	Nga00066
C2800	Nannochloropsis_oceanica	NannoCCMP1779|2497-mRNA-1
C2806	Ectocarpus_siliculosus	Esi0079_0019
C2806	Nannochloropsis_oceanica	NannoCCMP1779|9640-mRNA-1
C2806	Thalassiosira_pseudonana	jgi|Thaps3|264096|thaps1_ua_kg.chr_14000003
C2814	Ectocarpus_siliculosus	Esi0414_0017
C2814	Nannochloropsis_gaditana	Nga01447
C2814	Nannochloropsis_oceanica	NannoCCMP1779|1581-mRNA-1
C2855	Ectocarpus_siliculosus	Esi0052_0253
C2855	Ectocarpus_siliculosus	Esi0052_0252
C2855	Ectocarpus_siliculosus	Esi0052_0251
C2855	Ectocarpus_siliculosus	Esi0052_0250
C2855	Ectocarpus_siliculosus	Esi0052_0249
C2855	Ectocarpus_siliculosus	Esi0052_0248
C2855	Ectocarpus_siliculosus	Esi0052_0247
C2855	Ectocarpus_siliculosus	Esi0052_0246
C2855	Ectocarpus_siliculosus	Esi0052_0245
C2855	Ectocarpus_siliculosus	Esi0052_0244
C2855	Ectocarpus_siliculosus	Esi0052_0243
C2855	Ectocarpus_siliculosus	Esi0052_0242
C2855	Ectocarpus_siliculosus	Esi0052_0241
C2855	Ectocarpus_siliculosus	Esi0052_0240
C2855	Ectocarpus_siliculosus	Esi0052_0239
C2855	Ectocarpus_siliculosus	Esi0052_0238
C2855	Ectocarpus_siliculosus	Esi0052_0237
C2855	Ectocarpus_siliculosus	Esi0052_0236
C2855	Phaeodactylum_tricornutum	jgi|Phatr2|48083|estExt_fgenesh1_pg.C_chr_160052
C2855	Thalassiosira_pseudonana	jgi|Thaps3|20771|estExt_fgenesh1_pg.C_chr_10451
C2866	Aureococcus_anophagefferens	jgi|Auran1|25423
C2866	Ectocarpus_siliculosus	Esi0007_0197
C2866	Nannochloropsis_oceanica	NannoCCMP1779|9192-mRNA-1
C2866	Phaeodactylum_tricornutum	jgi|Phatr2|36485|fgenesh1_pg.C_chr_10000217
C2866	Thalassiosira_pseudonana	jgi|Thaps3|8110|fgenesh1_pg.C_chr_9000278
C2873	Aureococcus_anophagefferens	jgi|Auran1|23438
C2873	Ectocarpus_siliculosus	Esi0008_0040
C2873	Nannochloropsis_oceanica	NannoCCMP1779|6558-mRNA-1
C2873	Phaeodactylum_tricornutum	jgi|Phatr2|12535|e_gw1.8.301.1
C2888	Aureococcus_anophagefferens	jgi|Auran1|33571
C2888	Aureococcus_anophagefferens	jgi|Auran1|34120
C2888	Ectocarpus_siliculosus	Esi0052_0129
C2890	Aureococcus_anophagefferens	jgi|Auran1|35322
C2890	Ectocarpus_siliculosus	Esi0212_0007
C2890	Nannochloropsis_oceanica	NannoCCMP1779|723-mRNA-1
C2890	Phaeodactylum_tricornutum	jgi|Phatr2|37266|fgenesh1_pg.C_chr_12000236
C2890	Thalassiosira_pseudonana	jgi|Thaps3|5323|fgenesh1_pg.C_chr_5000365
C2899	Ectocarpus_siliculosus	Esi0092_0093
C2899	Nannochloropsis_gaditana	Nga03899
C2899	Nannochloropsis_oceanica	NannoCCMP1779|10625-mRNA-1
C2899	Phaeodactylum_tricornutum	jgi|Phatr2|39252|fgenesh1_pg.C_chr_19000009
C2899	Thalassiosira_pseudonana	jgi|Thaps3|6375|fgenesh1_pg.C_chr_6000530
C2908	Ectocarpus_siliculosus	Esi0290_0028
C2981	Aureococcus_anophagefferens	jgi|Auran1|55205
C2981	Ectocarpus_siliculosus	Esi0022_0032
C2981	Nannochloropsis_oceanica	NannoCCMP1779|4851-mRNA-1
C2981	Thalassiosira_pseudonana	jgi|Thaps3|3256|fgenesh1_pg.C_chr_3000190
C2996	Nannochloropsis_gaditana	Nga06101
C2996	Nannochloropsis_oceanica	NannoCCMP1779|1947-mRNA-1
C2996	Phaeodactylum_tricornutum	jgi|Phatr2|38049|fgenesh1_pg.C_chr_14000291
C2996	Thalassiosira_pseudonana	jgi|Thaps3|4308|fgenesh1_pg.C_chr_4000258
C2996	Ectocarpus_siliculosus	Esi0077_0117
C3000	Ectocarpus_siliculosus	Esi0165_0066
C3000	Nannochloropsis_gaditana	Nga02998
C3000	Nannochloropsis_oceanica	NannoCCMP1779|6570-mRNA-1
C3000	Phaeodactylum_tricornutum	jgi|Phatr2|38271|fgenesh1_pg.C_chr_15000197
C3000	Thalassiosira_pseudonana	jgi|Thaps3|1238|fgenesh1_pg.C_chr_1000372
C3001	Ectocarpus_siliculosus	Esi0035_0092
C3005	Ectocarpus_siliculosus	Esi0367_0013
C3005	Nannochloropsis_gaditana	Nga00963
C3005	Nannochloropsis_oceanica	NannoCCMP1779|7463-mRNA-1
C3005	Phaeodactylum_tricornutum	jgi|Phatr2|39529|fgenesh1_pg.C_chr_20000022
C3015	Nannochloropsis_gaditana	Nga00191
C3015	Nannochloropsis_oceanica	NannoCCMP1779|8239-mRNA-1
C3015	Ectocarpus_siliculosus	Esi0055_0059
C3017	Ectocarpus_siliculosus	Esi0029_0142
C3017	Nannochloropsis_gaditana	Nga01473
C3017	Nannochloropsis_oceanica	NannoCCMP1779|6894-mRNA-1
C3019	Ectocarpus_siliculosus	Esi0362_0012
C3019	Nannochloropsis_gaditana	Nga03920.01
C3019	Nannochloropsis_oceanica	NannoCCMP1779|8793-mRNA-1
C3021	Ectocarpus_siliculosus	Esi0014_0141
C3021	Nannochloropsis_gaditana	Nga06533
C3021	Nannochloropsis_oceanica	NannoCCMP1779|5467-mRNA-1
C3021	Phaeodactylum_tricornutum	jgi|Phatr2|14163|e_gw1.14.236.1
C3021	Phaeodactylum_tricornutum	jgi|Phatr2|14251|e_gw1.14.237.1
C3021	Thalassiosira_pseudonana	jgi|Thaps3|22025|estExt_fgenesh1_pg.C_chr_30920
C3024	Ectocarpus_siliculosus	Esi0003_0218
C3024	Nannochloropsis_gaditana	Nga01983.01
C3024	Nannochloropsis_oceanica	NannoCCMP1779|3122-mRNA-1
C3038	Ectocarpus_siliculosus	Esi0000_0375
C3038	Nannochloropsis_gaditana	Nga03423
C3038	Nannochloropsis_oceanica	NannoCCMP1779|6767-mRNA-1
C3038	Phaeodactylum_tricornutum	jgi|Phatr2|34639|fgenesh1_pg.C_chr_6000012
C3038	Thalassiosira_pseudonana	jgi|Thaps3|5205|fgenesh1_pg.C_chr_5000247
C3078	Aureococcus_anophagefferens	jgi|Auran1|24976
C3078	Ectocarpus_siliculosus	Esi0004_0093
C3091	Aureococcus_anophagefferens	jgi|Auran1|62510
C3091	Ectocarpus_siliculosus	Esi0105_0045
C3091	Nannochloropsis_gaditana	Nga04124.1
C3091	Nannochloropsis_oceanica	NannoCCMP1779|11730-mRNA-1
C3091	Phaeodactylum_tricornutum	jgi|Phatr2|37681|fgenesh1_pg.C_chr_13000291
C3091	Thalassiosira_pseudonana	jgi|Thaps3|20626|estExt_fgenesh1_pg.C_chr_10158
C3091	Thalassiosira_pseudonana	jgi|Thaps3|3621|fgenesh1_pg.C_chr_3000555
C3109	Phaeodactylum_tricornutum	jgi|Phatr2|32272|fgenesh1_pg.C_chr_1000873
C3109	Thalassiosira_pseudonana	jgi|Thaps3|10273|fgenesh1_pg.C_chr_15000263
C3109	Ectocarpus_siliculosus	Esi0263_0040
C3109	Nannochloropsis_gaditana	Nga02885.01
C3109	Nannochloropsis_oceanica	NannoCCMP1779|10178-mRNA-1
C3120	Ectocarpus_siliculosus	Esi0110_0012
C3120	Ectocarpus_siliculosus	Esi0110_0011
C3120	Thalassiosira_pseudonana	jgi|Thaps3|9968|fgenesh1_pg.C_chr_14000313
C3147	Ectocarpus_siliculosus	Esi0017_0127
C3147	Ectocarpus_siliculosus	Esi0246_0018
C3147	Nannochloropsis_gaditana	Nga02200
C3147	Nannochloropsis_oceanica	NannoCCMP1779|7229-mRNA-1
C3147	Phaeodactylum_tricornutum	jgi|Phatr2|50315|estExt_fgenesh1_pg.C_chr_280121
C3147	Phaeodactylum_tricornutum	jgi|Phatr2|41125|fgenesh1_pg.C_chr_28000010
C3147	Phaeodactylum_tricornutum	jgi|Phatr2|45461|estExt_fgenesh1_pg.C_chr_70094
C3147	Thalassiosira_pseudonana	jgi|Thaps3|870|fgenesh1_pg.C_chr_1000004
C3147	Nannochloropsis_gaditana	Nga04435
C3155	Ectocarpus_siliculosus	Esi0205_0047
C3155	Phaeodactylum_tricornutum	jgi|Phatr2|28533|estExt_Genewise1.C_chr_120240
C3155	Nannochloropsis_oceanica	NannoCCMP1779|7646-mRNA-1
C3156	Ectocarpus_siliculosus	Esi0014_0216
C3156	Nannochloropsis_gaditana	Nga04187
C3156	Nannochloropsis_oceanica	NannoCCMP1779|2853-mRNA-1
C3156	Nannochloropsis_gaditana	Nga04188
C3188	Ectocarpus_siliculosus	Esi0320_0021
C3189	Ectocarpus_siliculosus	Esi0052_0085
C3220	Aureococcus_anophagefferens	jgi|Auran1|66549
C3220	Ectocarpus_siliculosus	Esi0018_0101
C3220	Ectocarpus_siliculosus	Esi0067_0068
C3220	Nannochloropsis_oceanica	NannoCCMP1779|1877-mRNA-1
C3220	Thalassiosira_pseudonana	jgi|Thaps3|3405|fgenesh1_pg.C_chr_3000339
C3230	Aureococcus_anophagefferens	jgi|Auran1|39327
C3230	Ectocarpus_siliculosus	Esi0049_0137
C3230	Nannochloropsis_gaditana	Nga00793
C3230	Nannochloropsis_oceanica	NannoCCMP1779|3857-mRNA-1
C3230	Thalassiosira_pseudonana	jgi|Thaps3|20452|gw1.7.550.1
C3237	Aureococcus_anophagefferens	jgi|Auran1|8446
C3237	Ectocarpus_siliculosus	Esi0157_0041
C3237	Nannochloropsis_gaditana	Nga30484
C3237	Nannochloropsis_oceanica	NannoCCMP1779|9368-mRNA-1
C3248	Aureococcus_anophagefferens	jgi|Auran1|29215
C3248	Ectocarpus_siliculosus	Esi0017_0171
C3248	Nannochloropsis_oceanica	NannoCCMP1779|11817-mRNA-1
C3248	Phaeodactylum_tricornutum	jgi|Phatr2|35448|fgenesh1_pg.C_chr_7000369
C3248	Nannochloropsis_gaditana	Nga05785
C3321	Ectocarpus_siliculosus	Esi0010_0106
C3321	Nannochloropsis_oceanica	NannoCCMP1779|8798-mRNA-1
C3321	Nannochloropsis_gaditana	Nga03930
C3329	Ectocarpus_siliculosus	Esi0003_0086
C3370	Aureococcus_anophagefferens	jgi|Auran1|23276
C3370	Ectocarpus_siliculosus	Esi0280_0016
C3377	Aureococcus_anophagefferens	jgi|Auran1|9306
C3377	Ectocarpus_siliculosus	Esi0141_0036
C3377	Nannochloropsis_oceanica	NannoCCMP1779|2323-mRNA-1
C3377	Phaeodactylum_tricornutum	jgi|Phatr2|9606|e_gw1.1.988.1
C3377	Thalassiosira_pseudonana	jgi|Thaps3|31562|e_gw1.1.864.1
C3409	Nannochloropsis_oceanica	NannoCCMP1779|8943-mRNA-1
C3409	Nannochloropsis_gaditana	Nga06417
C3409	Ectocarpus_siliculosus	Esi0176_0018
C3409	Nannochloropsis_oceanica	NannoCCMP1779|3615-mRNA-1
C3409	Nannochloropsis_oceanica	NannoCCMP1779|11686-mRNA-1
C3446	Nannochloropsis_oceanica	NannoCCMP1779|10621-mRNA-1
C3446	Ectocarpus_siliculosus	Esi0077_0066
C3446	Nannochloropsis_gaditana	Nga03894
C3447	Ectocarpus_siliculosus	Esi0194_0040
C3447	Nannochloropsis_gaditana	Nga04592
C3447	Phaeodactylum_tricornutum	jgi|Phatr2|10128|e_gw1.2.525.1
C3448	Ectocarpus_siliculosus	Esi0291_0031
C3448	Nannochloropsis_oceanica	NannoCCMP1779|7701-mRNA-1
C3448	Nannochloropsis_gaditana	Nga05977
C3448	Phaeodactylum_tricornutum	jgi|Phatr2|34287|fgenesh1_pg.C_chr_5000087
C3448	Thalassiosira_pseudonana	jgi|Thaps3|6952|fgenesh1_pg.C_chr_7000335
C3471	Ectocarpus_siliculosus	Esi0131_0069
C3471	Nannochloropsis_gaditana	Nga03919.01
C3471	Nannochloropsis_oceanica	NannoCCMP1779|1303-mRNA-1
C3471	Nannochloropsis_oceanica	NannoCCMP1779|6710-mRNA-1
C3471	Phaeodactylum_tricornutum	jgi|Phatr2|47865|estExt_fgenesh1_pg.C_chr_150113
C3471	Thalassiosira_pseudonana	jgi|Thaps3|21295|estExt_fgenesh1_pg.C_chr_20428
C3471	Nannochloropsis_oceanica	NannoCCMP1779|6709-mRNA-1
C3508	Aureococcus_anophagefferens	jgi|Auran1|25489
C3508	Ectocarpus_siliculosus	Esi0212_0026
C3508	Thalassiosira_pseudonana	jgi|Thaps3|262570|thaps1_ua_kg.chr_5000209
C3513	Aureococcus_anophagefferens	jgi|Auran1|70831
C3513	Aureococcus_anophagefferens	jgi|Auran1|66259
C3513	Aureococcus_anophagefferens	jgi|Auran1|68649
C3513	Ectocarpus_siliculosus	Esi0368_0004
C3515	Aureococcus_anophagefferens	jgi|Auran1|20955
C3515	Ectocarpus_siliculosus	Esi0210_0003
C3515	Nannochloropsis_oceanica	NannoCCMP1779|686-mRNA-1
C3515	Thalassiosira_pseudonana	jgi|Thaps3|4043|fgenesh1_pg.C_chr_3000977
C3519	Aureococcus_anophagefferens	jgi|Auran1|61900
C3519	Aureococcus_anophagefferens	jgi|Auran1|63969
C3519	Ectocarpus_siliculosus	Esi0047_0019
C3519	Ectocarpus_siliculosus	Esi0047_0018
C3519	Ectocarpus_siliculosus	Esi0107_0063
C3523	Aureococcus_anophagefferens	jgi|Auran1|59855
C3523	Ectocarpus_siliculosus	Esi0026_0128
C3523	Phaeodactylum_tricornutum	jgi|Phatr2|12662|e_gw1.9.399.1
C3523	Thalassiosira_pseudonana	jgi|Thaps3|20365|gw1.1.857.1
C3535	Aureococcus_anophagefferens	jgi|Auran1|29152
C3535	Ectocarpus_siliculosus	Esi0056_0106
C3535	Nannochloropsis_gaditana	Nga30687
C3535	Nannochloropsis_oceanica	NannoCCMP1779|353-mRNA-1
C3535	Phaeodactylum_tricornutum	jgi|Phatr2|16509|e_gw1.26.134.1
C3537	Aureococcus_anophagefferens	jgi|Auran1|33534
C3537	Aureococcus_anophagefferens	jgi|Auran1|32471
C3537	Ectocarpus_siliculosus	Esi0229_0028
C3560	Ectocarpus_siliculosus	Esi0121_0033
C3560	Nannochloropsis_oceanica	NannoCCMP1779|793-mRNA-1
C3578	Ectocarpus_siliculosus	Esi0161_0028
C3578	Nannochloropsis_gaditana	Nga05618
C3578	Nannochloropsis_oceanica	NannoCCMP1779|9173-mRNA-1
C3585	Ectocarpus_siliculosus	Esi0152_0004
C3585	Phaeodactylum_tricornutum	jgi|Phatr2|46424|estExt_fgenesh1_pg.C_chr_100104
C3585	Thalassiosira_pseudonana	jgi|Thaps3|24644|estExt_fgenesh1_pg.C_chr_130148
C3585	Thalassiosira_pseudonana	jgi|Thaps3|9700|fgenesh1_pg.C_chr_14000045
C3592	Nannochloropsis_oceanica	NannoCCMP1779|11248-mRNA-1
C3592	Phaeodactylum_tricornutum	jgi|Phatr2|42578|estExt_fgenesh1_pg.C_chr_10199
C3592	Thalassiosira_pseudonana	jgi|Thaps3|1203|fgenesh1_pg.C_chr_1000337
C3592	Ectocarpus_siliculosus	Esi0320_0030
C3593	Ectocarpus_siliculosus	Esi0009_0053
C3593	Nannochloropsis_gaditana	Nga03696.01
C3593	Phaeodactylum_tricornutum	jgi|Phatr2|38786|fgenesh1_pg.C_chr_17000078
C3687	Aureococcus_anophagefferens	jgi|Auran1|5383
C3687	Ectocarpus_siliculosus	Esi0062_0031
C3687	Nannochloropsis_gaditana	Nga00379.01
C3687	Nannochloropsis_oceanica	NannoCCMP1779|6990-mRNA-1
C3687	Phaeodactylum_tricornutum	jgi|Phatr2|50512|estExt_fgenesh1_pg.C_chr_300095
C3687	Thalassiosira_pseudonana	jgi|Thaps3|11943|fgenesh1_pg.C_chr_22000288
C3704	Aureococcus_anophagefferens	jgi|Auran1|66769
C3704	Ectocarpus_siliculosus	Esi0326_0031
C3750	Thalassiosira_pseudonana	jgi|Thaps3|12022|fgenesh1_pg.C_chr_23000050
C3750	Ectocarpus_siliculosus	Esi0311_0007
C3750	Phaeodactylum_tricornutum	jgi|Phatr2|35670|fgenesh1_pg.C_chr_8000192
C3783	Ectocarpus_siliculosus	Esi0264_0023
C3784	Ectocarpus_siliculosus	Esi0206_0036
C3784	Nannochloropsis_oceanica	NannoCCMP1779|1196-mRNA-1
C3805	Ectocarpus_siliculosus	Esi0084_0039
C3805	Thalassiosira_pseudonana	jgi|Thaps3|37880|e_gw1.17.169.1
C3849	Aureococcus_anophagefferens	jgi|Auran1|72072
C3849	Ectocarpus_siliculosus	Esi0438_0012
C3853	Aureococcus_anophagefferens	jgi|Auran1|66027
C3853	Aureococcus_anophagefferens	jgi|Auran1|71680
C3853	Ectocarpus_siliculosus	Esi0211_0046
C3853	Phaeodactylum_tricornutum	jgi|Phatr2|42871|estExt_fgenesh1_pg.C_chr_10569
C3858	Aureococcus_anophagefferens	jgi|Auran1|17437
C3858	Aureococcus_anophagefferens	jgi|Auran1|63756
C3858	Ectocarpus_siliculosus	Esi0130_0063
C3859	Aureococcus_anophagefferens	jgi|Auran1|62461
C3859	Ectocarpus_siliculosus	Esi0045_0048
C3859	Nannochloropsis_gaditana	Nga04199.01
C3859	Nannochloropsis_oceanica	NannoCCMP1779|5913-mRNA-1
C3859	Phaeodactylum_tricornutum	jgi|Phatr2|34205|fgenesh1_pg.C_chr_5000005
C3870	Aureococcus_anophagefferens	jgi|Auran1|68159
C3870	Ectocarpus_siliculosus	Esi0045_0029
C3907	Phaeodactylum_tricornutum	jgi|Phatr2|45772|estExt_fgenesh1_pg.C_chr_80082
C3907	Ectocarpus_siliculosus	Esi0020_0021
C3907	Nannochloropsis_gaditana	Nga20123.1
C3907	Nannochloropsis_oceanica	NannoCCMP1779|5920-mRNA-1
C3907	Thalassiosira_pseudonana	jgi|Thaps3|7702|fgenesh1_pg.C_chr_8000363
C3907	Thalassiosira_pseudonana	jgi|Thaps3|23819|estExt_fgenesh1_pg.C_chr_80362
C3921	Ectocarpus_siliculosus	Esi0000_0488
C3921	Nannochloropsis_oceanica	NannoCCMP1779|6530-mRNA-1
C3923	Ectocarpus_siliculosus	Esi0030_0070
C3927	Ectocarpus_siliculosus	Esi0125_0027
C3927	Nannochloropsis_oceanica	NannoCCMP1779|2915-mRNA-1
C4079	Aureococcus_anophagefferens	jgi|Auran1|64343
C4079	Nannochloropsis_oceanica	NannoCCMP1779|4656-mRNA-1
C4079	Ectocarpus_siliculosus	Esi0077_0096
C4114	Thalassiosira_pseudonana	jgi|Thaps3|1372|fgenesh1_pg.C_chr_1000506
C4114	Ectocarpus_siliculosus	Esi0023_0119
C4114	Ectocarpus_siliculosus	Esi0012_0111
C4114	Ectocarpus_siliculosus	Esi0127_0051
C4114	Ectocarpus_siliculosus	Esi0127_0053
C4114	Ectocarpus_siliculosus	Esi0333_0016
C4132	Ectocarpus_siliculosus	Esi0164_0055
C4132	Nannochloropsis_oceanica	NannoCCMP1779|2833-mRNA-1
C4139	Ectocarpus_siliculosus	Esi0038_0156
C4139	Nannochloropsis_gaditana	Nga01541.1
C4139	Nannochloropsis_oceanica	NannoCCMP1779|6833-mRNA-1
C4142	Ectocarpus_siliculosus	Esi0422_0007
C4151	Ectocarpus_siliculosus	Esi0193_0023
C4152	Ectocarpus_siliculosus	Esi0011_0042
C4152	Nannochloropsis_oceanica	NannoCCMP1779|5217-mRNA-1
C4182	Ectocarpus_siliculosus	Esi0052_0138
C4219	Nannochloropsis_oceanica	NannoCCMP1779|7341-mRNA-1
C4219	Ectocarpus_siliculosus	Esi0241_0003
C4219	Thalassiosira_pseudonana	jgi|Thaps3|4878|fgenesh1_pg.C_chr_4000828
C4219	Phaeodactylum_tricornutum	jgi|Phatr2|45815|estExt_fgenesh1_pg.C_chr_80136
C4283	Aureococcus_anophagefferens	jgi|Auran1|72500
C4283	Aureococcus_anophagefferens	jgi|Auran1|63381
C4283	Aureococcus_anophagefferens	jgi|Auran1|72233
C4283	Ectocarpus_siliculosus	Esi0342_0017
C4286	Aureococcus_anophagefferens	jgi|Auran1|65998
C4286	Ectocarpus_siliculosus	Esi0321_0012
C4300	Aureococcus_anophagefferens	jgi|Auran1|70519
C4300	Aureococcus_anophagefferens	jgi|Auran1|33372
C4300	Ectocarpus_siliculosus	Esi0044_0112
C4321	Ectocarpus_siliculosus	Esi0033_0112
C4321	Phaeodactylum_tricornutum	jgi|Phatr2|44793|estExt_fgenesh1_pg.C_chr_50108
C4323	Ectocarpus_siliculosus	Esi0271_0022
C4323	Nannochloropsis_oceanica	NannoCCMP1779|11323-mRNA-1
C4346	Ectocarpus_siliculosus	Esi0032_0058
C4360	Ectocarpus_siliculosus	Esi0141_0062
C4360	Nannochloropsis_gaditana	Nga04821
C4360	Nannochloropsis_oceanica	NannoCCMP1779|10916-mRNA-1
C4360	Thalassiosira_pseudonana	jgi|Thaps3|8461|fgenesh1_pg.C_chr_10000231
C4360	Phaeodactylum_tricornutum	jgi|Phatr2|47473|estExt_fgenesh1_pg.C_chr_130306
C4377	Ectocarpus_siliculosus	Esi0214_0005
C4377	Nannochloropsis_gaditana	Nga02229
C4377	Nannochloropsis_oceanica	NannoCCMP1779|8237-mRNA-1
C4388	Ectocarpus_siliculosus	Esi1022_0003
C4388	Nannochloropsis_gaditana	Nga50032
C4400	Ectocarpus_siliculosus	Esi0041_0013
C4400	Nannochloropsis_oceanica	NannoCCMP1779|3539-mRNA-1
C4477	Nannochloropsis_oceanica	NannoCCMP1779|5395-mRNA-1
C4477	Ectocarpus_siliculosus	Esi0384_0007
C4477	Phaeodactylum_tricornutum	jgi|Phatr2|9007|e_gw1.1.869.1
C4477	Nannochloropsis_gaditana	Nga06005
C4477	Thalassiosira_pseudonana	jgi|Thaps3|7448|fgenesh1_pg.C_chr_8000109
C4535	Aureococcus_anophagefferens	jgi|Auran1|12967
C4535	Ectocarpus_siliculosus	Esi0011_0217
C4550	Aureococcus_anophagefferens	jgi|Auran1|66992
C4550	Ectocarpus_siliculosus	Esi0087_0049
C4557	Nannochloropsis_oceanica	NannoCCMP1779|3800-mRNA-1
C4557	Ectocarpus_siliculosus	Esi0014_0215
C4588	Ectocarpus_siliculosus	Esi0007_0201
C4594	Ectocarpus_siliculosus	Esi0117_0018
C4594	Ectocarpus_siliculosus	Esi1554_0001
C4594	Nannochloropsis_gaditana	Nga00111
C4594	Phaeodactylum_tricornutum	jgi|Phatr2|48042|estExt_fgenesh1_pg.C_chr_150321
C4594	Phaeodactylum_tricornutum	jgi|Phatr2|49812|estExt_fgenesh1_pg.C_chr_240128
C4609	Ectocarpus_siliculosus	Esi0181_0025
C4621	Ectocarpus_siliculosus	Esi0143_0049
C4623	Ectocarpus_siliculosus	Esi0403_0010
C4772	Ectocarpus_siliculosus	Esi0015_0055
C4772	Ectocarpus_siliculosus	Esi0052_0077
C4772	Ectocarpus_siliculosus	Esi0490_0009
C4772	Ectocarpus_siliculosus	Esi0052_0073
C4772	Ectocarpus_siliculosus	Esi0052_0185
C4829	Aureococcus_anophagefferens	jgi|Auran1|63163
C4829	Ectocarpus_siliculosus	Esi0125_0024
C4851	Ectocarpus_siliculosus	Esi0244_0029
C4877	Ectocarpus_siliculosus	Esi0441_0017
C4877	Nannochloropsis_gaditana	Nga07312.1
C4877	Nannochloropsis_oceanica	NannoCCMP1779|9150-mRNA-1
C4877	Phaeodactylum_tricornutum	jgi|Phatr2|46277|estExt_fgenesh1_pg.C_chr_90319
C4877	Thalassiosira_pseudonana	jgi|Thaps3|22488|estExt_fgenesh1_pg.C_chr_40858
C4878	Ectocarpus_siliculosus	Esi0224_0016
C4884	Ectocarpus_siliculosus	Esi0247_0020
C4884	Nannochloropsis_oceanica	NannoCCMP1779|6970-mRNA-1
C4897	Ectocarpus_siliculosus	Esi0091_0059
C4897	Nannochloropsis_gaditana	Nga01444
C4897	Nannochloropsis_oceanica	NannoCCMP1779|9765-mRNA-1
C4897	Thalassiosira_pseudonana	jgi|Thaps3|9023|fgenesh1_pg.C_chr_12000104
C4902	Nannochloropsis_oceanica	NannoCCMP1779|11514-mRNA-1
C4902	Ectocarpus_siliculosus	Esi0003_0001
C4902	Ectocarpus_siliculosus	Esi0963_0003
C4902	Nannochloropsis_gaditana	Nga01460.01
C4907	Ectocarpus_siliculosus	Esi0000_0489
C4907	Nannochloropsis_oceanica	NannoCCMP1779|11920-mRNA-1
C4907	Phaeodactylum_tricornutum	jgi|Phatr2|50191|estExt_fgenesh1_pg.C_chr_270122
C4916	Ectocarpus_siliculosus	Esi0057_0092
C4978	Nannochloropsis_oceanica	NannoCCMP1779|11126-mRNA-1
C4978	Nannochloropsis_gaditana	Nga01910
C4978	Ectocarpus_siliculosus	Esi0150_0024
C5072	Ectocarpus_siliculosus	Esi0048_0125
C5072	Nannochloropsis_gaditana	Nga00815
C5072	Nannochloropsis_oceanica	NannoCCMP1779|9683-mRNA-1
C5072	Thalassiosira_pseudonana	jgi|Thaps3|24099|estExt_fgenesh1_pg.C_chr_100017
C5072	Phaeodactylum_tricornutum	jgi|Phatr2|44202|estExt_fgenesh1_pg.C_chr_30494
C5139	Aureococcus_anophagefferens	jgi|Auran1|72688
C5139	Aureococcus_anophagefferens	jgi|Auran1|67770
C5139	Ectocarpus_siliculosus	Esi0240_0006
C5140	Aureococcus_anophagefferens	jgi|Auran1|64116
C5140	Ectocarpus_siliculosus	Esi0420_0009
C5140	Nannochloropsis_oceanica	NannoCCMP1779|2707-mRNA-1
C5140	Thalassiosira_pseudonana	jgi|Thaps3|3040|fgenesh1_pg.C_chr_2000995
C5151	Aureococcus_anophagefferens	jgi|Auran1|27598
C5151	Aureococcus_anophagefferens	jgi|Auran1|27178
C5151	Aureococcus_anophagefferens	jgi|Auran1|27281
C5151	Aureococcus_anophagefferens	jgi|Auran1|27578
C5151	Aureococcus_anophagefferens	jgi|Auran1|27149
C5151	Aureococcus_anophagefferens	jgi|Auran1|53820
C5151	Ectocarpus_siliculosus	Esi0595_0003
C5151	Nannochloropsis_gaditana	Nga20931
C5195	Thalassiosira_pseudonana	jgi|Thaps3|7188|fgenesh1_pg.C_chr_7000571
C5195	Ectocarpus_siliculosus	Esi0016_0008
C5198	Ectocarpus_siliculosus	Esi0157_0040
C5198	Ectocarpus_siliculosus	Esi0189_0007
C5198	Nannochloropsis_oceanica	NannoCCMP1779|1990-mRNA-1
C5198	Phaeodactylum_tricornutum	jgi|Phatr2|45611|estExt_fgenesh1_pg.C_chr_70272
C5202	Ectocarpus_siliculosus	Esi0131_0013
C5218	Ectocarpus_siliculosus	Esi0070_0106
C5219	Ectocarpus_siliculosus	Esi0009_0092
C5219	Thalassiosira_pseudonana	jgi|Thaps3|20292|gw1.8.333.1
C5219	Nannochloropsis_gaditana	Nga03800
C5227	Ectocarpus_siliculosus	Esi0097_0046
C5248	Ectocarpus_siliculosus	Esi0150_0071
C5248	Nannochloropsis_gaditana	Nga03012
C5248	Nannochloropsis_oceanica	NannoCCMP1779|9456-mRNA-1
C5248	Phaeodactylum_tricornutum	jgi|Phatr2|38145|fgenesh1_pg.C_chr_15000071
C5251	Ectocarpus_siliculosus	Esi0287_0010
C5251	Nannochloropsis_gaditana	Nga05698
C5252	Ectocarpus_siliculosus	Esi0046_0071
C5407	Ectocarpus_siliculosus	Esi0177_0042
C5527	Aureococcus_anophagefferens	jgi|Auran1|68104
C5527	Aureococcus_anophagefferens	jgi|Auran1|67783
C5527	Ectocarpus_siliculosus	Esi0383_0014
C5553	Aureococcus_anophagefferens	jgi|Auran1|64618
C5553	Ectocarpus_siliculosus	Esi0023_0005
C5553	Ectocarpus_siliculosus	Esi0023_0008
C5556	Aureococcus_anophagefferens	jgi|Auran1|64523
C5556	Ectocarpus_siliculosus	Esi0155_0054
C5651	Ectocarpus_siliculosus	Esi0062_0035
C5771	Phaeodactylum_tricornutum	jgi|Phatr2|50358|estExt_fgenesh1_pg.C_chr_290018
C5771	Thalassiosira_pseudonana	jgi|Thaps3|9263|fgenesh1_pg.C_chr_12000344
C5771	Ectocarpus_siliculosus	Esi0008_0125
C5779	Ectocarpus_siliculosus	Esi0050_0026
C5779	Ectocarpus_siliculosus	Esi0050_0033
C5854	Ectocarpus_siliculosus	Esi0041_0005
C5978	Aureococcus_anophagefferens	jgi|Auran1|63691
C5978	Ectocarpus_siliculosus	Esi0067_0058
C5988	Aureococcus_anophagefferens	jgi|Auran1|61052
C5988	Ectocarpus_siliculosus	Esi0023_0163
C6096	Ectocarpus_siliculosus	Esi0089_0095
C6126	Ectocarpus_siliculosus	Esi0174_0011
C6126	Nannochloropsis_gaditana	Nga05700
C6126	Nannochloropsis_oceanica	NannoCCMP1779|10419-mRNA-1
C6130	Ectocarpus_siliculosus	Esi0019_0147
C6130	Nannochloropsis_gaditana	Nga02608.01
C6130	Nannochloropsis_oceanica	NannoCCMP1779|6616-mRNA-1
C6142	Ectocarpus_siliculosus	Esi0261_0022
C6142	Nannochloropsis_gaditana	Nga02699
C6142	Nannochloropsis_oceanica	NannoCCMP1779|11464-mRNA-1
C6326	Phaeodactylum_tricornutum	jgi|Phatr2|47535|estExt_fgenesh1_pg.C_chr_140018
C6326	Ectocarpus_siliculosus	Esi0046_0011
C6349	Phaeodactylum_tricornutum	jgi|Phatr2|31810|fgenesh1_pg.C_chr_1000411
C6349	Ectocarpus_siliculosus	Esi0003_0043
C6351	Ectocarpus_siliculosus	Esi0000_0517
C6351	Phaeodactylum_tricornutum	jgi|Phatr2|44626|estExt_fgenesh1_pg.C_chr_40450
C6351	Thalassiosira_pseudonana	jgi|Thaps3|21155|estExt_fgenesh1_pg.C_chr_20136
C6653	Aureococcus_anophagefferens	jgi|Auran1|71535
C6653	Ectocarpus_siliculosus	Esi0127_0030
C6679	Aureococcus_anophagefferens	jgi|Auran1|64752
C6679	Ectocarpus_siliculosus	Esi0341_0015
C6697	Ectocarpus_siliculosus	Esi0635_0003
C6736	Phaeodactylum_tricornutum	jgi|Phatr2|43428|estExt_fgenesh1_pg.C_chr_20177
C6736	Thalassiosira_pseudonana	jgi|Thaps3|980|fgenesh1_pg.C_chr_1000114
C6736	Ectocarpus_siliculosus	Esi0287_0031
C6736	Nannochloropsis_gaditana	Nga06690
C6736	Nannochloropsis_oceanica	NannoCCMP1779|3715-mRNA-1
C7053	Ectocarpus_siliculosus	Esi0659_0002
C7053	Ectocarpus_siliculosus	Esi0629_0001
C7053	Ectocarpus_siliculosus	Esi0102_0033
C7053	Ectocarpus_siliculosus	Esi0736_0003
C7073	Ectocarpus_siliculosus	Esi0181_0067
C7088	Ectocarpus_siliculosus	Esi0016_0015
C7124	Ectocarpus_siliculosus	Esi0124_0032
C7124	Nannochloropsis_gaditana	Nga01343.01
C7124	Nannochloropsis_oceanica	NannoCCMP1779|3447-mRNA-1
C7328	Ectocarpus_siliculosus	Esi0054_0037
C7328	Phaeodactylum_tricornutum	jgi|Phatr2|54979|estExt_Phatr1_ua_kg.C_chr_200012
C7328	Thalassiosira_pseudonana	jgi|Thaps3|8571|fgenesh1_pg.C_chr_10000341
C7386	Ectocarpus_siliculosus	Esi0068_0039
C7386	Nannochloropsis_oceanica	NannoCCMP1779|3590-mRNA-1
C7386	Nannochloropsis_oceanica	NannoCCMP1779|423-mRNA-1
C7386	Nannochloropsis_oceanica	NannoCCMP1779|3588-mRNA-1
C7386	Nannochloropsis_oceanica	NannoCCMP1779|6107-mRNA-1
C7402	Ectocarpus_siliculosus	Esi0157_0052
C7402	Nannochloropsis_gaditana	Nga20807.1
C7402	Nannochloropsis_oceanica	NannoCCMP1779|5877-mRNA-1
C7409	Ectocarpus_siliculosus	Esi0244_0036
C7409	Nannochloropsis_gaditana	Nga06162
C7409	Nannochloropsis_oceanica	NannoCCMP1779|226-mRNA-1
C7411	Ectocarpus_siliculosus	Esi0268_0026
C7411	Nannochloropsis_oceanica	NannoCCMP1779|5280-mRNA-1
C7411	Nannochloropsis_gaditana	Nga01749
C7632	Ectocarpus_siliculosus	Esi0046_0010
C7642	Ectocarpus_siliculosus	Esi0073_0026
C7643	Ectocarpus_siliculosus	Esi0082_0057
C7643	Nannochloropsis_oceanica	NannoCCMP1779|1389-mRNA-1
C7643	Nannochloropsis_gaditana	Nga03979
C7643	Nannochloropsis_oceanica	NannoCCMP1779|5905-mRNA-1
C7763	Nannochloropsis_oceanica	NannoCCMP1779|7449-mRNA-1
C7763	Ectocarpus_siliculosus	Esi0034_0043
C8138	Ectocarpus_siliculosus	Esi0228_0018
C8138	Phaeodactylum_tricornutum	jgi|Phatr2|38235|fgenesh1_pg.C_chr_15000161
C8146	Ectocarpus_siliculosus	Esi0052_0119
C8203	Ectocarpus_siliculosus	Esi0236_0007
C8203	Nannochloropsis_gaditana	Nga05372
C8203	Nannochloropsis_oceanica	NannoCCMP1779|8164-mRNA-1
C8203	Nannochloropsis_oceanica	NannoCCMP1779|5727-mRNA-1
C8686	Ectocarpus_siliculosus	Esi0136_0054
C8719	Ectocarpus_siliculosus	Esi0387_0026
C8719	Nannochloropsis_oceanica	NannoCCMP1779|6546-mRNA-1
C9058	Aureococcus_anophagefferens	jgi|Auran1|71575
C9058	Ectocarpus_siliculosus	Esi0157_0063
C9058	Ectocarpus_siliculosus	Esi0157_0062
C9884	Phaeodactylum_tricornutum	jgi|Phatr2|35416|fgenesh1_pg.C_chr_7000337
C9884	Ectocarpus_siliculosus	Esi0010_0092
C9884	Thalassiosira_pseudonana	jgi|Thaps3|1464|fgenesh1_pg.C_chr_1000598
C10131	Ectocarpus_siliculosus	Esi0052_0133
C10673	Ectocarpus_siliculosus	Esi0035_0155
C10673	Phaeodactylum_tricornutum	jgi|Phatr2|31620|fgenesh1_pg.C_chr_1000221
C10673	Thalassiosira_pseudonana	jgi|Thaps3|6905|fgenesh1_pg.C_chr_7000288
C10722	Ectocarpus_siliculosus	Esi0081_0070
C10722	Nannochloropsis_gaditana	Nga05897.1
C10722	Nannochloropsis_oceanica	NannoCCMP1779|10138-mRNA-1
C10768	Ectocarpus_siliculosus	Esi0164_0032
C10768	Phaeodactylum_tricornutum	jgi|Phatr2|35933|fgenesh1_pg.C_chr_9000048
C10768	Nannochloropsis_oceanica	NannoCCMP1779|5197-mRNA-1
C10789	Ectocarpus_siliculosus	Esi0234_0009
C10789	Nannochloropsis_gaditana	Nga00745
C10789	Nannochloropsis_oceanica	NannoCCMP1779|8007-mRNA-1
C11541	Aureococcus_anophagefferens	jgi|Auran1|63821
C11541	Ectocarpus_siliculosus	Esi0074_0101
C11587	Aureococcus_anophagefferens	jgi|Auran1|65185
C11587	Ectocarpus_siliculosus	Esi0135_0042
C12675	Ectocarpus_siliculosus	Esi0052_0160
C16121	Ectocarpus_siliculosus	Esi0167_0049
C16121	Nannochloropsis_oceanica	NannoCCMP1779|9134-mRNA-1
C16365	Ectocarpus_siliculosus	Esi0035_0076
C16365	Nannochloropsis_oceanica	NannoCCMP1779|3921-mRNA-1
C16423	Ectocarpus_siliculosus	Esi0050_0084
C16423	Nannochloropsis_oceanica	NannoCCMP1779|4280-mRNA-1
C16574	Ectocarpus_siliculosus	Esi0099_0002
C16574	Phaeodactylum_tricornutum	jgi|Phatr2|45280|estExt_fgenesh1_pg.C_chr_60311
C16756	Ectocarpus_siliculosus	Esi0182_0024

## Sheet: gained families in Es
Family ID	Species Name	Gene Name
C224	Ectocarpus_siliculosus	Esi0043_0002
C224	Ectocarpus_siliculosus	Esi0749_0003
C2832	Ectocarpus_siliculosus	Esi0010_0063
C3345	Ectocarpus_siliculosus	Esi0005_0314
C3345	Ectocarpus_siliculosus	Esi0181_0076
C3345	Ectocarpus_siliculosus	Esi0181_0075
C3345	Ectocarpus_siliculosus	Esi0181_0074
C3345	Ectocarpus_siliculosus	Esi0181_0073
C3345	Ectocarpus_siliculosus	Esi0168_0081
C3345	Ectocarpus_siliculosus	Esi0168_0080
C3345	Ectocarpus_siliculosus	Esi0162_0076
C3345	Ectocarpus_siliculosus	Esi0143_0082
C3345	Ectocarpus_siliculosus	Esi0014_0249
C3345	Ectocarpus_siliculosus	Esi0007_0269
C3345	Ectocarpus_siliculosus	Esi0007_0268
C3345	Ectocarpus_siliculosus	Esi0007_0267
C3345	Ectocarpus_siliculosus	Esi0091_0131
C3345	Ectocarpus_siliculosus	Esi0411_0024
C3345	Ectocarpus_siliculosus	Esi0447_0017
C3345	Ectocarpus_siliculosus	Esi0201_0050
C3348	Ectocarpus_siliculosus	Esi0014_0250
C3348	Ectocarpus_siliculosus	Esi0558_0013
C3348	Ectocarpus_siliculosus	Esi0558_0012
C3348	Ectocarpus_siliculosus	Esi0558_0011
C3348	Ectocarpus_siliculosus	Esi0558_0010
C3348	Ectocarpus_siliculosus	Esi0331_0035
C3348	Ectocarpus_siliculosus	Esi0244_0056
C3348	Ectocarpus_siliculosus	Esi0244_0055
C3348	Ectocarpus_siliculosus	Esi0244_0054
C3348	Ectocarpus_siliculosus	Esi0244_0053
C3348	Ectocarpus_siliculosus	Esi0244_0052
C3348	Ectocarpus_siliculosus	Esi0244_0051
C3348	Ectocarpus_siliculosus	Esi0203_0063
C3348	Ectocarpus_siliculosus	Esi0122_0109
C3348	Ectocarpus_siliculosus	Esi0094_0105
C3348	Ectocarpus_siliculosus	Esi0043_0164
C3348	Ectocarpus_siliculosus	Esi0244_0058
C3491	Ectocarpus_siliculosus	Esi0117_0041
C3491	Ectocarpus_siliculosus	Esi0190_0061
C3491	Ectocarpus_siliculosus	Esi0156_0064
C3491	Ectocarpus_siliculosus	Esi0440_0006
C3491	Ectocarpus_siliculosus	Esi0117_0042
C3491	Ectocarpus_siliculosus	Esi1105_0001
C3491	Ectocarpus_siliculosus	Esi0448_0019
C3491	Ectocarpus_siliculosus	Esi0440_0007
C3491	Ectocarpus_siliculosus	Esi1069_0001
C3491	Ectocarpus_siliculosus	Esi0668_0006
C3491	Ectocarpus_siliculosus	Esi0258_0002
C3491	Ectocarpus_siliculosus	Esi0419_0007
C3491	Ectocarpus_siliculosus	Esi0668_0007
C3491	Ectocarpus_siliculosus	Esi0299_0004
C3491	Ectocarpus_siliculosus	Esi1283_0001
C3491	Ectocarpus_siliculosus	Esi0299_0005
C3671	Ectocarpus_siliculosus	Esi0000_0720
C3671	Ectocarpus_siliculosus	Esi0357_0034
C3671	Ectocarpus_siliculosus	Esi0170_0086
C3671	Ectocarpus_siliculosus	Esi0131_0091
C3671	Ectocarpus_siliculosus	Esi0078_0117
C3671	Ectocarpus_siliculosus	Esi0078_0116
C3671	Ectocarpus_siliculosus	Esi0078_0115
C3671	Ectocarpus_siliculosus	Esi0078_0114
C3671	Ectocarpus_siliculosus	Esi0078_0113
C3671	Ectocarpus_siliculosus	Esi0078_0112
C3671	Ectocarpus_siliculosus	Esi0078_0111
C3671	Ectocarpus_siliculosus	Esi0078_0110
C3671	Ectocarpus_siliculosus	Esi0131_0092
C3671	Ectocarpus_siliculosus	Esi0170_0087
C3671	Ectocarpus_siliculosus	Esi0145_0078
C3825	Ectocarpus_siliculosus	Esi0000_0722
C3825	Ectocarpus_siliculosus	Esi0236_0058
C3825	Ectocarpus_siliculosus	Esi0236_0057
C3825	Ectocarpus_siliculosus	Esi0236_0056
C3825	Ectocarpus_siliculosus	Esi0236_0055
C3825	Ectocarpus_siliculosus	Esi0155_0075
C3825	Ectocarpus_siliculosus	Esi0065_0145
C3825	Ectocarpus_siliculosus	Esi0039_0176
C3825	Ectocarpus_siliculosus	Esi0015_0217
C3825	Ectocarpus_siliculosus	Esi0015_0216
C3825	Ectocarpus_siliculosus	Esi0015_0215
C3825	Ectocarpus_siliculosus	Esi0015_0214
C3825	Ectocarpus_siliculosus	Esi0015_0213
C3825	Ectocarpus_siliculosus	Esi0009_0233
C3828	Ectocarpus_siliculosus	Esi0096_0089
C3828	Ectocarpus_siliculosus	Esi0096_0030
C3828	Ectocarpus_siliculosus	Esi0096_0082
C3828	Ectocarpus_siliculosus	Esi0563_0006
C3828	Ectocarpus_siliculosus	Esi0096_0088
C3828	Ectocarpus_siliculosus	Esi0096_0032
C3828	Ectocarpus_siliculosus	Esi0266_0020
C3828	Ectocarpus_siliculosus	Esi0096_0074
C3828	Ectocarpus_siliculosus	Esi0266_0024
C3828	Ectocarpus_siliculosus	Esi0447_0008
C3828	Ectocarpus_siliculosus	Esi0266_0006
C3828	Ectocarpus_siliculosus	Esi0096_0067
C3828	Ectocarpus_siliculosus	Esi0179_0007
C3828	Ectocarpus_siliculosus	Esi0238_0023
C3950	Ectocarpus_siliculosus	Esi0004_0058
C4035	Ectocarpus_siliculosus	Esi0003_0367
C4035	Ectocarpus_siliculosus	Esi0279_0052
C4035	Ectocarpus_siliculosus	Esi0279_0051
C4035	Ectocarpus_siliculosus	Esi0279_0047
C4035	Ectocarpus_siliculosus	Esi0279_0046
C4035	Ectocarpus_siliculosus	Esi0279_0045
C4035	Ectocarpus_siliculosus	Esi0279_0044
C4035	Ectocarpus_siliculosus	Esi0187_0068
C4035	Ectocarpus_siliculosus	Esi0006_0253
C4035	Ectocarpus_siliculosus	Esi0279_0048
C4035	Ectocarpus_siliculosus	Esi0279_0043
C4035	Ectocarpus_siliculosus	Esi0279_0050
C4035	Ectocarpus_siliculosus	Esi0279_0049
C4492	Ectocarpus_siliculosus	Esi0009_0234
C4492	Ectocarpus_siliculosus	Esi0187_0069
C4492	Ectocarpus_siliculosus	Esi1007_0002
C4492	Ectocarpus_siliculosus	Esi0529_0018
C4492	Ectocarpus_siliculosus	Esi0181_0080
C4492	Ectocarpus_siliculosus	Esi0181_0079
C4492	Ectocarpus_siliculosus	Esi0181_0078
C4492	Ectocarpus_siliculosus	Esi0181_0077
C4492	Ectocarpus_siliculosus	Esi0083_0113
C4492	Ectocarpus_siliculosus	Esi0055_0131
C4492	Ectocarpus_siliculosus	Esi0021_0192
C4493	Ectocarpus_siliculosus	Esi0016_0219
C4493	Ectocarpus_siliculosus	Esi0499_0019
C4493	Ectocarpus_siliculosus	Esi0499_0018
C4493	Ectocarpus_siliculosus	Esi0499_0017
C4493	Ectocarpus_siliculosus	Esi0499_0016
C4493	Ectocarpus_siliculosus	Esi0499_0015
C4493	Ectocarpus_siliculosus	Esi0499_0014
C4493	Ectocarpus_siliculosus	Esi0142_0083
C4493	Ectocarpus_siliculosus	Esi0071_0133
C4493	Ectocarpus_siliculosus	Esi0032_0176
C4493	Ectocarpus_siliculosus	Esi0142_0082
C4494	Ectocarpus_siliculosus	Esi0017_0221
C4494	Ectocarpus_siliculosus	Esi0356_0046
C4494	Ectocarpus_siliculosus	Esi0356_0044
C4494	Ectocarpus_siliculosus	Esi0356_0043
C4494	Ectocarpus_siliculosus	Esi0356_0042
C4494	Ectocarpus_siliculosus	Esi0340_0034
C4494	Ectocarpus_siliculosus	Esi0245_0047
C4494	Ectocarpus_siliculosus	Esi0241_0055
C4494	Ectocarpus_siliculosus	Esi0075_0129
C4494	Ectocarpus_siliculosus	Esi0490_0027
C4494	Ectocarpus_siliculosus	Esi0490_0028
C4551	Ectocarpus_siliculosus	Esi0403_0006
C4771	Ectocarpus_siliculosus	Esi0004_0109
C4771	Ectocarpus_siliculosus	Esi0004_0111
C4771	Ectocarpus_siliculosus	Esi0004_0114
C4771	Ectocarpus_siliculosus	Esi0004_0115
C4771	Ectocarpus_siliculosus	Esi0259_0029
C4771	Ectocarpus_siliculosus	Esi0259_0031
C4771	Ectocarpus_siliculosus	Esi0259_0025
C4771	Ectocarpus_siliculosus	Esi1409_0001
C4771	Ectocarpus_siliculosus	Esi0259_0034
C4771	Ectocarpus_siliculosus	Esi0662_0004
C4779	Ectocarpus_siliculosus	Esi0146_0080
C4779	Ectocarpus_siliculosus	Esi0490_0029
C4779	Ectocarpus_siliculosus	Esi0356_0048
C4779	Ectocarpus_siliculosus	Esi0356_0047
C4779	Ectocarpus_siliculosus	Esi0209_0060
C4779	Ectocarpus_siliculosus	Esi0209_0058
C4779	Ectocarpus_siliculosus	Esi0209_0057
C4779	Ectocarpus_siliculosus	Esi0209_0056
C4779	Ectocarpus_siliculosus	Esi0146_0081
C4779	Ectocarpus_siliculosus	Esi0209_0059
C5021	Ectocarpus_siliculosus	Esi0052_0082
C5046	Ectocarpus_siliculosus	Esi0052_0205
C5083	Ectocarpus_siliculosus	Esi0046_0148
C5083	Ectocarpus_siliculosus	Esi0279_0054
C5083	Ectocarpus_siliculosus	Esi0279_0053
C5083	Ectocarpus_siliculosus	Esi0196_0061
C5083	Ectocarpus_siliculosus	Esi0181_0072
C5083	Ectocarpus_siliculosus	Esi0131_0095
C5083	Ectocarpus_siliculosus	Esi0085_0133
C5083	Ectocarpus_siliculosus	Esi0059_0144
C5083	Ectocarpus_siliculosus	Esi0046_0149
C5390	Ectocarpus_siliculosus	Esi0052_0121
C5446	Ectocarpus_siliculosus	Esi0006_0246
C5446	Ectocarpus_siliculosus	Esi0048_0138
C5446	Ectocarpus_siliculosus	Esi0034_0187
C5446	Ectocarpus_siliculosus	Esi0006_0249
C5446	Ectocarpus_siliculosus	Esi0006_0248
C5446	Ectocarpus_siliculosus	Esi0006_0247
C5446	Ectocarpus_siliculosus	Esi0331_0034
C5446	Ectocarpus_siliculosus	Esi0319_0039
C5449	Ectocarpus_siliculosus	Esi0021_0190
C5449	Ectocarpus_siliculosus	Esi1144_0004
C5449	Ectocarpus_siliculosus	Esi0222_0063
C5449	Ectocarpus_siliculosus	Esi0151_0097
C5449	Ectocarpus_siliculosus	Esi0151_0096
C5449	Ectocarpus_siliculosus	Esi0151_0095
C5449	Ectocarpus_siliculosus	Esi0121_0092
C5449	Ectocarpus_siliculosus	Esi0092_0110
C5450	Ectocarpus_siliculosus	Esi0024_0199
C5450	Ectocarpus_siliculosus	Esi1362_0001
C5450	Ectocarpus_siliculosus	Esi0372_0033
C5450	Ectocarpus_siliculosus	Esi0350_0040
C5450	Ectocarpus_siliculosus	Esi0350_0039
C5450	Ectocarpus_siliculosus	Esi0350_0038
C5450	Ectocarpus_siliculosus	Esi0350_0037
C5450	Ectocarpus_siliculosus	Esi0350_0036
C5452	Ectocarpus_siliculosus	Esi0033_0005
C5452	Ectocarpus_siliculosus	Esi0265_0042
C5452	Ectocarpus_siliculosus	Esi0263_0012
C5452	Ectocarpus_siliculosus	Esi0431_0013
C5452	Ectocarpus_siliculosus	Esi0702_0001
C5452	Ectocarpus_siliculosus	Esi0599_0001
C5452	Ectocarpus_siliculosus	Esi0747_0001
C5452	Ectocarpus_siliculosus	Esi0033_0006
C5453	Ectocarpus_siliculosus	Esi0043_0060
C5453	Ectocarpus_siliculosus	Esi0047_0138
C5453	Ectocarpus_siliculosus	Esi0043_0079
C5453	Ectocarpus_siliculosus	Esi0043_0081
C5453	Ectocarpus_siliculosus	Esi0158_0057
C5453	Ectocarpus_siliculosus	Esi0158_0063
C5453	Ectocarpus_siliculosus	Esi0057_0015
C5459	Ectocarpus_siliculosus	Esi0055_0130
C5459	Ectocarpus_siliculosus	Esi0281_0053
C5459	Ectocarpus_siliculosus	Esi0281_0052
C5459	Ectocarpus_siliculosus	Esi0281_0051
C5459	Ectocarpus_siliculosus	Esi0184_0049
C5459	Ectocarpus_siliculosus	Esi0113_0088
C5459	Ectocarpus_siliculosus	Esi0113_0087
C5459	Ectocarpus_siliculosus	Esi0113_0086
C5891	Ectocarpus_siliculosus	Esi0002_0368
C5891	Ectocarpus_siliculosus	Esi0183_0080
C5891	Ectocarpus_siliculosus	Esi0169_0066
C5891	Ectocarpus_siliculosus	Esi0092_0109
C5891	Ectocarpus_siliculosus	Esi0057_0142
C5891	Ectocarpus_siliculosus	Esi0386_0031
C5891	Ectocarpus_siliculosus	Esi0031_0187
C5896	Ectocarpus_siliculosus	Esi0014_0066
C5896	Ectocarpus_siliculosus	Esi0046_0060
C5896	Ectocarpus_siliculosus	Esi0274_0025
C5896	Ectocarpus_siliculosus	Esi0172_0037
C5896	Ectocarpus_siliculosus	Esi0040_0016
C5896	Ectocarpus_siliculosus	Esi0065_0064
C5898	Ectocarpus_siliculosus	Esi0019_0210
C5898	Ectocarpus_siliculosus	Esi0268_0039
C5898	Ectocarpus_siliculosus	Esi0223_0050
C5898	Ectocarpus_siliculosus	Esi0178_0050
C5898	Ectocarpus_siliculosus	Esi0019_0213
C5898	Ectocarpus_siliculosus	Esi0019_0212
C5898	Ectocarpus_siliculosus	Esi0019_0211
C5900	Ectocarpus_siliculosus	Esi0036_0169
C5900	Ectocarpus_siliculosus	Esi0046_0146
C5900	Ectocarpus_siliculosus	Esi0036_0176
C5900	Ectocarpus_siliculosus	Esi0036_0175
C5900	Ectocarpus_siliculosus	Esi0036_0174
C5900	Ectocarpus_siliculosus	Esi0036_0173
C5900	Ectocarpus_siliculosus	Esi0036_0172
C5901	Ectocarpus_siliculosus	Esi0040_0158
C5901	Ectocarpus_siliculosus	Esi0128_0091
C5901	Ectocarpus_siliculosus	Esi0128_0090
C5901	Ectocarpus_siliculosus	Esi0106_0097
C5901	Ectocarpus_siliculosus	Esi0067_0127
C5901	Ectocarpus_siliculosus	Esi0128_0092
C5901	Ectocarpus_siliculosus	Esi0041_0177
C5904	Ectocarpus_siliculosus	Esi0120_0082
C5904	Ectocarpus_siliculosus	Esi0205_0066
C5904	Ectocarpus_siliculosus	Esi0198_0058
C5904	Ectocarpus_siliculosus	Esi0198_0057
C5904	Ectocarpus_siliculosus	Esi0198_0056
C5904	Ectocarpus_siliculosus	Esi0198_0055
C5904	Ectocarpus_siliculosus	Esi0208_0059
C6020	Ectocarpus_siliculosus	Esi0031_0032
C6021	Ectocarpus_siliculosus	Esi0192_0010
C6047	Ectocarpus_siliculosus	Esi0150_0060
C6047	Ectocarpus_siliculosus	Esi0150_0072
C6071	Ectocarpus_siliculosus	Esi0142_0043
C6169	Ectocarpus_siliculosus	Esi0019_0148
C6463	Ectocarpus_siliculosus	Esi0357_0035
C6525	Ectocarpus_siliculosus	Esi0006_0250
C6525	Ectocarpus_siliculosus	Esi0179_0072
C6525	Ectocarpus_siliculosus	Esi0077_0140
C6525	Ectocarpus_siliculosus	Esi0020_0202
C6525	Ectocarpus_siliculosus	Esi0006_0252
C6525	Ectocarpus_siliculosus	Esi0006_0251
C6528	Ectocarpus_siliculosus	Esi0013_0110
C6528	Ectocarpus_siliculosus	Esi0013_0136
C6528	Ectocarpus_siliculosus	Esi0013_0148
C6528	Ectocarpus_siliculosus	Esi1484_0001
C6528	Ectocarpus_siliculosus	Esi0013_0153
C6528	Ectocarpus_siliculosus	Esi0109_0075
C6532	Ectocarpus_siliculosus	Esi0021_0191
C6532	Ectocarpus_siliculosus	Esi0205_0065
C6532	Ectocarpus_siliculosus	Esi0131_0094
C6532	Ectocarpus_siliculosus	Esi0131_0093
C6532	Ectocarpus_siliculosus	Esi0080_0124
C6532	Ectocarpus_siliculosus	Esi0030_0203
C6537	Ectocarpus_siliculosus	Esi0052_0183
C6537	Ectocarpus_siliculosus	Esi0239_0021
C6537	Ectocarpus_siliculosus	Esi0239_0022
C6537	Ectocarpus_siliculosus	Esi0239_0028
C6537	Ectocarpus_siliculosus	Esi0239_0026
C6537	Ectocarpus_siliculosus	Esi0239_0030
C6727	Ectocarpus_siliculosus	Esi0016_0029
C6739	Ectocarpus_siliculosus	Esi0044_0010
C6740	Ectocarpus_siliculosus	Esi0046_0008
C6789	Ectocarpus_siliculosus	Esi0044_0139
C6804	Ectocarpus_siliculosus	Esi0208_0001
C6866	Ectocarpus_siliculosus	Esi0047_0099
C7127	Ectocarpus_siliculosus	Esi0107_0014
C7212	Ectocarpus_siliculosus	Esi0046_0129
C7224	Ectocarpus_siliculosus	Esi0133_0037
C7224	Ectocarpus_siliculosus	Esi0133_0038
C7355	Ectocarpus_siliculosus	Esi0005_0315
C7355	Ectocarpus_siliculosus	Esi0250_0056
C7355	Ectocarpus_siliculosus	Esi0250_0055
C7355	Ectocarpus_siliculosus	Esi0584_0012
C7355	Ectocarpus_siliculosus	Esi0026_0197
C7360	Ectocarpus_siliculosus	Esi0010_0239
C7360	Ectocarpus_siliculosus	Esi0080_0123
C7360	Ectocarpus_siliculosus	Esi0055_0134
C7360	Ectocarpus_siliculosus	Esi0055_0133
C7360	Ectocarpus_siliculosus	Esi0055_0132
C7369	Ectocarpus_siliculosus	Esi0033_0173
C7369	Ectocarpus_siliculosus	Esi0451_0022
C7369	Ectocarpus_siliculosus	Esi0155_0076
C7369	Ectocarpus_siliculosus	Esi0129_0082
C7369	Ectocarpus_siliculosus	Esi0067_0128
C7370	Ectocarpus_siliculosus	Esi0035_0024
C7370	Ectocarpus_siliculosus	Esi0543_0003
C7370	Ectocarpus_siliculosus	Esi0240_0015
C7370	Ectocarpus_siliculosus	Esi0240_0017
C7370	Ectocarpus_siliculosus	Esi0335_0001
C7373	Ectocarpus_siliculosus	Esi0044_0031
C7373	Ectocarpus_siliculosus	Esi0044_0062
C7373	Ectocarpus_siliculosus	Esi0169_0022
C7373	Ectocarpus_siliculosus	Esi0169_0024
C7373	Ectocarpus_siliculosus	Esi0069_0015
C7375	Ectocarpus_siliculosus	Esi0048_0077
C7387	Ectocarpus_siliculosus	Esi0071_0032
C7387	Ectocarpus_siliculosus	Esi0100_0062
C7387	Ectocarpus_siliculosus	Esi0183_0054
C7387	Ectocarpus_siliculosus	Esi0183_0058
C7390	Ectocarpus_siliculosus	Esi0079_0108
C7390	Ectocarpus_siliculosus	Esi0342_0041
C7390	Ectocarpus_siliculosus	Esi0342_0040
C7390	Ectocarpus_siliculosus	Esi0079_0111
C7390	Ectocarpus_siliculosus	Esi0079_0109
C8379	Ectocarpus_siliculosus	Esi0052_0139
C8628	Ectocarpus_siliculosus	Esi0000_0280
C8628	Ectocarpus_siliculosus	Esi0224_0013
C8628	Ectocarpus_siliculosus	Esi0018_0082
C8628	Ectocarpus_siliculosus	Esi0036_0041
C8649	Ectocarpus_siliculosus	Esi0029_0001
C8649	Ectocarpus_siliculosus	Esi0428_0002
C8649	Ectocarpus_siliculosus	Esi0661_0007
C8649	Ectocarpus_siliculosus	Esi0775_0001
C8653	Ectocarpus_siliculosus	Esi0031_0075
C8653	Ectocarpus_siliculosus	Esi0048_0111
C8653	Ectocarpus_siliculosus	Esi0048_0112
C8653	Ectocarpus_siliculosus	Esi0048_0115
C8654	Ectocarpus_siliculosus	Esi0031_0186
C8654	Ectocarpus_siliculosus	Esi0239_0041
C8654	Ectocarpus_siliculosus	Esi0109_0099
C8654	Ectocarpus_siliculosus	Esi0060_0135
C8656	Ectocarpus_siliculosus	Esi0033_0142
C8656	Ectocarpus_siliculosus	Esi0033_0145
C8656	Ectocarpus_siliculosus	Esi0501_0015
C8656	Ectocarpus_siliculosus	Esi0501_0002
C8663	Ectocarpus_siliculosus	Esi0042_0030
C8663	Ectocarpus_siliculosus	Esi0042_0137
C8663	Ectocarpus_siliculosus	Esi0364_0015
C8663	Ectocarpus_siliculosus	Esi0273_0009
C8666	Ectocarpus_siliculosus	Esi0052_0297
C8666	Ectocarpus_siliculosus	Esi0371_0003
C8666	Ectocarpus_siliculosus	Esi0108_0097
C8666	Ectocarpus_siliculosus	Esi0150_0050
C8667	Ectocarpus_siliculosus	Esi0061_0091
C8674	Ectocarpus_siliculosus	Esi0086_0034
C8674	Ectocarpus_siliculosus	Esi0432_0018
C8674	Ectocarpus_siliculosus	Esi0480_0003
C8674	Ectocarpus_siliculosus	Esi1060_0003
C8677	Ectocarpus_siliculosus	Esi0096_0031
C8677	Ectocarpus_siliculosus	Esi0266_0021
C8677	Ectocarpus_siliculosus	Esi0096_0070
C8677	Ectocarpus_siliculosus	Esi0563_0005
C8678	Ectocarpus_siliculosus	Esi0096_0087
C8678	Ectocarpus_siliculosus	Esi0266_0015
C8678	Ectocarpus_siliculosus	Esi0266_0017
C8678	Ectocarpus_siliculosus	Esi0266_0019
C8679	Ectocarpus_siliculosus	Esi0101_0027
C8683	Ectocarpus_siliculosus	Esi0119_0058
C8683	Ectocarpus_siliculosus	Esi0241_0044
C8683	Ectocarpus_siliculosus	Esi0439_0009
C8683	Ectocarpus_siliculosus	Esi0170_0006
C8688	Ectocarpus_siliculosus	Esi0145_0028
C8700	Ectocarpus_siliculosus	Esi0226_0007
C8700	Ectocarpus_siliculosus	Esi0393_0011
C8700	Ectocarpus_siliculosus	Esi0393_0021
C8700	Ectocarpus_siliculosus	Esi0393_0008
C8701	Ectocarpus_siliculosus	Esi0230_0023
C8701	Ectocarpus_siliculosus	Esi0275_0011
C8701	Ectocarpus_siliculosus	Esi0374_0014
C8701	Ectocarpus_siliculosus	Esi0316_0036
C8702	Ectocarpus_siliculosus	Esi0231_0003
C8718	Ectocarpus_siliculosus	Esi0384_0006
C9186	Ectocarpus_siliculosus	Esi0091_0101
C9765	Ectocarpus_siliculosus	Esi0060_0121
C9765	Ectocarpus_siliculosus	Esi0586_0010
C9765	Ectocarpus_siliculosus	Esi0585_0003
C9766	Ectocarpus_siliculosus	Esi0003_0110
C10628	Ectocarpus_siliculosus	Esi0321_0020
C10628	Ectocarpus_siliculosus	Esi0104_0013
C10628	Ectocarpus_siliculosus	Esi0104_0032
C10638	Ectocarpus_siliculosus	Esi0000_0621
C10638	Ectocarpus_siliculosus	Esi0024_0016
C10638	Ectocarpus_siliculosus	Esi0031_0009
C10639	Ectocarpus_siliculosus	Esi0000_0721
C10639	Ectocarpus_siliculosus	Esi0074_0120
C10639	Ectocarpus_siliculosus	Esi0039_0175
C10647	Ectocarpus_siliculosus	Esi0008_0132
C10647	Ectocarpus_siliculosus	Esi0374_0020
C10647	Ectocarpus_siliculosus	Esi1072_0001
C10659	Ectocarpus_siliculosus	Esi0017_0063
C10659	Ectocarpus_siliculosus	Esi0158_0065
C10659	Ectocarpus_siliculosus	Esi0317_0029
C10661	Ectocarpus_siliculosus	Esi0020_0201
C10661	Ectocarpus_siliculosus	Esi0123_0098
C10661	Ectocarpus_siliculosus	Esi0028_0181
C10665	Ectocarpus_siliculosus	Esi0022_0200
C10665	Ectocarpus_siliculosus	Esi0229_0058
C10665	Ectocarpus_siliculosus	Esi0229_0057
C10675	Ectocarpus_siliculosus	Esi0037_0002
C10675	Ectocarpus_siliculosus	Esi0073_0147
C10675	Ectocarpus_siliculosus	Esi0073_0146
C10676	Ectocarpus_siliculosus	Esi0037_0156
C10676	Ectocarpus_siliculosus	Esi0236_0059
C10676	Ectocarpus_siliculosus	Esi0171_0065
C10687	Ectocarpus_siliculosus	Esi0046_0109
C10694	Ectocarpus_siliculosus	Esi0051_0062
C10694	Ectocarpus_siliculosus	Esi0075_0071
C10694	Ectocarpus_siliculosus	Esi0075_0073
C10712	Ectocarpus_siliculosus	Esi0067_0006
C10712	Ectocarpus_siliculosus	Esi0067_0032
C10712	Ectocarpus_siliculosus	Esi0067_0031
C10716	Ectocarpus_siliculosus	Esi0073_0002
C10716	Ectocarpus_siliculosus	Esi0854_0001
C10716	Ectocarpus_siliculosus	Esi0325_0001
C10726	Ectocarpus_siliculosus	Esi0085_0089
C10726	Ectocarpus_siliculosus	Esi0235_0034
C10730	Ectocarpus_siliculosus	Esi0094_0024
C10732	Ectocarpus_siliculosus	Esi0096_0068
C10732	Ectocarpus_siliculosus	Esi0266_0010
C10732	Ectocarpus_siliculosus	Esi0179_0011
C10755	Ectocarpus_siliculosus	Esi0142_0031
C10755	Ectocarpus_siliculosus	Esi0142_0069
C10755	Ectocarpus_siliculosus	Esi0392_0018
C10757	Ectocarpus_siliculosus	Esi0143_0057
C10763	Ectocarpus_siliculosus	Esi0156_0062
C10763	Ectocarpus_siliculosus	Esi0267_0002
C10763	Ectocarpus_siliculosus	Esi0449_0001
C10765	Ectocarpus_siliculosus	Esi0160_0001
C10765	Ectocarpus_siliculosus	Esi0540_0012
C10765	Ectocarpus_siliculosus	Esi0394_0002
C10793	Ectocarpus_siliculosus	Esi0250_0035
C10793	Ectocarpus_siliculosus	Esi0774_0003
C10793	Ectocarpus_siliculosus	Esi0584_0008
C10800	Ectocarpus_siliculosus	Esi0295_0001
C10800	Ectocarpus_siliculosus	Esi0364_0027
C10800	Ectocarpus_siliculosus	Esi0296_0014
C10803	Ectocarpus_siliculosus	Esi0301_0037
C10803	Ectocarpus_siliculosus	Esi0881_0004
C10803	Ectocarpus_siliculosus	Esi0331_0036
C10805	Ectocarpus_siliculosus	Esi0316_0004
C10805	Ectocarpus_siliculosus	Esi0446_0007
C10805	Ectocarpus_siliculosus	Esi0574_0003
C10821	Ectocarpus_siliculosus	Esi0588_0005
C10821	Ectocarpus_siliculosus	Esi0732_0004
C10821	Ectocarpus_siliculosus	Esi0630_0001
C10822	Ectocarpus_siliculosus	Esi0629_0004
C10822	Ectocarpus_siliculosus	Esi0672_0002
C10822	Ectocarpus_siliculosus	Esi0705_0002
C13406	Ectocarpus_siliculosus	Esi0052_0096
C14930	Ectocarpus_siliculosus	Esi0052_0146
C14930	Ectocarpus_siliculosus	Esi0052_0083
C16162	Ectocarpus_siliculosus	Esi0000_0723
C16162	Ectocarpus_siliculosus	Esi0072_0120
C16163	Ectocarpus_siliculosus	Esi0000_0724
C16163	Ectocarpus_siliculosus	Esi0066_0135
C16201	Ectocarpus_siliculosus	Esi0005_0185
C16201	Ectocarpus_siliculosus	Esi0025_0124
C16206	Ectocarpus_siliculosus	Esi0006_0125
C16206	Ectocarpus_siliculosus	Esi0006_0126
C16217	Ectocarpus_siliculosus	Esi0007_0270
C16217	Ectocarpus_siliculosus	Esi0124_0096
C16229	Ectocarpus_siliculosus	Esi0009_0172
C16229	Ectocarpus_siliculosus	Esi0009_0173
C16237	Ectocarpus_siliculosus	Esi0011_0103
C16244	Ectocarpus_siliculosus	Esi0012_0149
C16244	Ectocarpus_siliculosus	Esi0012_0156
C16251	Ectocarpus_siliculosus	Esi0013_0192
C16259	Ectocarpus_siliculosus	Esi0014_0228
C16259	Ectocarpus_siliculosus	Esi0652_0001
C16263	Ectocarpus_siliculosus	Esi0016_0039
C16266	Ectocarpus_siliculosus	Esi0016_0193
C16266	Ectocarpus_siliculosus	Esi0458_0010
C16272	Ectocarpus_siliculosus	Esi0017_0222
C16272	Ectocarpus_siliculosus	Esi0398_0028
C16283	Ectocarpus_siliculosus	Esi0020_0088
C16287	Ectocarpus_siliculosus	Esi0020_0144
C16311	Ectocarpus_siliculosus	Esi0026_0029
C16315	Ectocarpus_siliculosus	Esi0026_0094
C16316	Ectocarpus_siliculosus	Esi0026_0198
C16316	Ectocarpus_siliculosus	Esi0117_0086
C16318	Ectocarpus_siliculosus	Esi0027_0082
C16318	Ectocarpus_siliculosus	Esi0135_0005
C16330	Ectocarpus_siliculosus	Esi0030_0041
C16338	Ectocarpus_siliculosus	Esi0030_0204
C16338	Ectocarpus_siliculosus	Esi0087_0110
C16344	Ectocarpus_siliculosus	Esi0031_0135
C16344	Ectocarpus_siliculosus	Esi0401_0010
C16346	Ectocarpus_siliculosus	Esi0031_0170
C16346	Ectocarpus_siliculosus	Esi0300_0024
C16347	Ectocarpus_siliculosus	Esi0032_0025
C16347	Ectocarpus_siliculosus	Esi0168_0034
C16348	Ectocarpus_siliculosus	Esi0032_0041
C16348	Ectocarpus_siliculosus	Esi0049_0108
C16349	Ectocarpus_siliculosus	Esi0032_0101
C16349	Ectocarpus_siliculosus	Esi0178_0004
C16350	Ectocarpus_siliculosus	Esi0032_0114
C16350	Ectocarpus_siliculosus	Esi0032_0142
C16355	Ectocarpus_siliculosus	Esi0033_0051
C16355	Ectocarpus_siliculosus	Esi0090_0076
C16356	Ectocarpus_siliculosus	Esi0033_0079
C16356	Ectocarpus_siliculosus	Esi1192_0001
C16388	Ectocarpus_siliculosus	Esi0040_0073
C16388	Ectocarpus_siliculosus	Esi0040_0076
C16393	Ectocarpus_siliculosus	Esi0042_0028
C16426	Ectocarpus_siliculosus	Esi0051_0101
C16429	Ectocarpus_siliculosus	Esi0052_0097
C16429	Ectocarpus_siliculosus	Esi0490_0017
C16430	Ectocarpus_siliculosus	Esi0052_0099
C16430	Ectocarpus_siliculosus	Esi0052_0227
C16431	Ectocarpus_siliculosus	Esi0052_0123
C16431	Ectocarpus_siliculosus	Esi0052_0262
C16432	Ectocarpus_siliculosus	Esi0052_0128
C16432	Ectocarpus_siliculosus	Esi0490_0013
C16433	Ectocarpus_siliculosus	Esi0052_0131
C16433	Ectocarpus_siliculosus	Esi0052_0264
C16434	Ectocarpus_siliculosus	Esi0052_0137
C16434	Ectocarpus_siliculosus	Esi0052_0273
C16435	Ectocarpus_siliculosus	Esi0052_0144
C16435	Ectocarpus_siliculosus	Esi0052_0145
C16436	Ectocarpus_siliculosus	Esi0052_0154
C16436	Ectocarpus_siliculosus	Esi0562_0003
C16437	Ectocarpus_siliculosus	Esi0052_0182
C16437	Ectocarpus_siliculosus	Esi0164_0052
C16439	Ectocarpus_siliculosus	Esi0052_0209
C16439	Ectocarpus_siliculosus	Esi0490_0023
C16440	Ectocarpus_siliculosus	Esi0052_0286
C16440	Ectocarpus_siliculosus	Esi0052_0287
C16441	Ectocarpus_siliculosus	Esi0052_0309
C16441	Ectocarpus_siliculosus	Esi0320_0045
C16443	Ectocarpus_siliculosus	Esi0055_0003
C16443	Ectocarpus_siliculosus	Esi0061_0110
C16454	Ectocarpus_siliculosus	Esi0056_0119
C16454	Ectocarpus_siliculosus	Esi0577_0005
C16463	Ectocarpus_siliculosus	Esi0059_0019
C16463	Ectocarpus_siliculosus	Esi0059_0020
C16472	Ectocarpus_siliculosus	Esi0060_0097
C16491	Ectocarpus_siliculosus	Esi0065_0098
C16495	Ectocarpus_siliculosus	Esi0066_0103
C16495	Ectocarpus_siliculosus	Esi0443_0003
C16518	Ectocarpus_siliculosus	Esi0075_0119
C16518	Ectocarpus_siliculosus	Esi0647_0011
C16532	Ectocarpus_siliculosus	Esi0081_0120
C16532	Ectocarpus_siliculosus	Esi0094_0104
C16571	Ectocarpus_siliculosus	Esi0096_0073
C16571	Ectocarpus_siliculosus	Esi0266_0005
C16577	Ectocarpus_siliculosus	Esi0099_0043
C16581	Ectocarpus_siliculosus	Esi0100_0002
C16581	Ectocarpus_siliculosus	Esi0389_0001
C16583	Ectocarpus_siliculosus	Esi0102_0023
C16589	Ectocarpus_siliculosus	Esi0103_0107
C16589	Ectocarpus_siliculosus	Esi0214_0062
C16590	Ectocarpus_siliculosus	Esi0104_0015
C16590	Ectocarpus_siliculosus	Esi0321_0026
C16591	Ectocarpus_siliculosus	Esi0104_0044
C16594	Ectocarpus_siliculosus	Esi0105_0048
C16594	Ectocarpus_siliculosus	Esi0105_0049
C16599	Ectocarpus_siliculosus	Esi0110_0001
C16599	Ectocarpus_siliculosus	Esi0181_0062
C16618	Ectocarpus_siliculosus	Esi0117_0059
C16618	Ectocarpus_siliculosus	Esi0794_0002
C16632	Ectocarpus_siliculosus	Esi0123_0059
C16632	Ectocarpus_siliculosus	Esi0450_0013
C16634	Ectocarpus_siliculosus	Esi0124_0044
C16634	Ectocarpus_siliculosus	Esi0443_0016
C16642	Ectocarpus_siliculosus	Esi0128_0039
C16642	Ectocarpus_siliculosus	Esi1522_0001
C16646	Ectocarpus_siliculosus	Esi0129_0065
C16646	Ectocarpus_siliculosus	Esi0395_0017
C16660	Ectocarpus_siliculosus	Esi0134_0022
C16669	Ectocarpus_siliculosus	Esi0138_0034
C16685	Ectocarpus_siliculosus	Esi0145_0067
C16689	Ectocarpus_siliculosus	Esi0148_0055
C16693	Ectocarpus_siliculosus	Esi0151_0046
C16697	Ectocarpus_siliculosus	Esi0155_0019
C16697	Ectocarpus_siliculosus	Esi0155_0020
C16699	Ectocarpus_siliculosus	Esi0157_0018
C16699	Ectocarpus_siliculosus	Esi0304_0030
C16712	Ectocarpus_siliculosus	Esi0162_0056
C16713	Ectocarpus_siliculosus	Esi0163_0015
C16713	Ectocarpus_siliculosus	Esi0376_0019
C16719	Ectocarpus_siliculosus	Esi0165_0045
C16722	Ectocarpus_siliculosus	Esi0167_0033
C16727	Ectocarpus_siliculosus	Esi0170_0059
C16727	Ectocarpus_siliculosus	Esi0496_0011
C16728	Ectocarpus_siliculosus	Esi0170_0063
C16728	Ectocarpus_siliculosus	Esi0718_0002
C16733	Ectocarpus_siliculosus	Esi0172_0007
C16736	Ectocarpus_siliculosus	Esi0172_0039
C16736	Ectocarpus_siliculosus	Esi0276_0024
C16749	Ectocarpus_siliculosus	Esi0179_0070
C16749	Ectocarpus_siliculosus	Esi0179_0071
C16773	Ectocarpus_siliculosus	Esi0197_0004
C16779	Ectocarpus_siliculosus	Esi0198_0053
C16786	Ectocarpus_siliculosus	Esi0205_0026
C16786	Ectocarpus_siliculosus	Esi0504_0009
C16788	Ectocarpus_siliculosus	Esi0207_0010
C16805	Ectocarpus_siliculosus	Esi0221_0041
C16805	Ectocarpus_siliculosus	Esi0321_0021
C16809	Ectocarpus_siliculosus	Esi0225_0050
C16809	Ectocarpus_siliculosus	Esi0325_0035
C16817	Ectocarpus_siliculosus	Esi0228_0022
C16828	Ectocarpus_siliculosus	Esi0242_0032
C16828	Ectocarpus_siliculosus	Esi0242_0038
C16833	Ectocarpus_siliculosus	Esi0247_0043
C16833	Ectocarpus_siliculosus	Esi0247_0044
C16855	Ectocarpus_siliculosus	Esi0276_0025
C16855	Ectocarpus_siliculosus	Esi0383_0011
C16856	Ectocarpus_siliculosus	Esi0277_0005
C16865	Ectocarpus_siliculosus	Esi0286_0011
C16875	Ectocarpus_siliculosus	Esi0299_0024
C16875	Ectocarpus_siliculosus	Esi0316_0018
C16885	Ectocarpus_siliculosus	Esi0312_0003
C16885	Ectocarpus_siliculosus	Esi0361_0029
C16893	Ectocarpus_siliculosus	Esi0328_0014
C16893	Ectocarpus_siliculosus	Esi0328_0016
C16906	Ectocarpus_siliculosus	Esi0348_0005
C16906	Ectocarpus_siliculosus	Esi0633_0004
C16909	Ectocarpus_siliculosus	Esi0352_0007
C16909	Ectocarpus_siliculosus	Esi0390_0006
C16928	Ectocarpus_siliculosus	Esi0387_0032
C16931	Ectocarpus_siliculosus	Esi0389_0013
C16931	Ectocarpus_siliculosus	Esi0502_0010
C16936	Ectocarpus_siliculosus	Esi0399_0020
C16939	Ectocarpus_siliculosus	Esi0412_0002
C16939	Ectocarpus_siliculosus	Esi0412_0020
C16940	Ectocarpus_siliculosus	Esi0413_0013
C16955	Ectocarpus_siliculosus	Esi0466_0004
C16955	Ectocarpus_siliculosus	Esi1884_0001
C16957	Ectocarpus_siliculosus	Esi0507_0015
C16957	Ectocarpus_siliculosus	Esi0568_0002
C16959	Ectocarpus_siliculosus	Esi0519_0004
C16960	Ectocarpus_siliculosus	Esi0526_0001
C16960	Ectocarpus_siliculosus	Esi0890_0001
C16964	Ectocarpus_siliculosus	Esi0595_0002
C16964	Ectocarpus_siliculosus	Esi1543_0001
C16974	Ectocarpus_siliculosus	Esi1076_0001
C16975	Ectocarpus_siliculosus	Esi1808_0001
C16975	Ectocarpus_siliculosus	Esi1892_0001

## Sheet: lost families in Es
Family ID	Species Name	Gene Name
C149	Saccharina_japonica	SJ13428
C361	Nannochloropsis_oceanica	NannoCCMP1779|4394-mRNA-1
C361	Phaeodactylum_tricornutum	jgi|Phatr2|40017|fgenesh1_pg.C_chr_21000242
C361	Saccharina_japonica	SJ15647
C416	Nannochloropsis_gaditana	Nga04264
C416	Saccharina_japonica	SJ00906
C416	Saccharina_japonica	SJ21576
C416	Saccharina_japonica	SJ14494
C416	Saccharina_japonica	SJ20880
C416	Saccharina_japonica	SJ20879
C416	Saccharina_japonica	SJ09807
C484	Aureococcus_anophagefferens	jgi|Auran1|63765
C484	Aureococcus_anophagefferens	jgi|Auran1|69166
C484	Aureococcus_anophagefferens	jgi|Auran1|27750
C484	Aureococcus_anophagefferens	jgi|Auran1|27115
C484	Aureococcus_anophagefferens	jgi|Auran1|70516
C484	Aureococcus_anophagefferens	jgi|Auran1|12599
C484	Aureococcus_anophagefferens	jgi|Auran1|39402
C484	Nannochloropsis_gaditana	Nga04995.01
C484	Nannochloropsis_gaditana	Nga00911
C484	Nannochloropsis_oceanica	NannoCCMP1779|10334-mRNA-1
C484	Nannochloropsis_oceanica	NannoCCMP1779|554-mRNA-1
C484	Nannochloropsis_oceanica	NannoCCMP1779|2176-mRNA-1
C484	Phaeodactylum_tricornutum	jgi|Phatr2|31257|estExt_Genewise1.C_chr_300057
C484	Phaeodactylum_tricornutum	jgi|Phatr2|50500|estExt_fgenesh1_pg.C_chr_300080
C484	Phaeodactylum_tricornutum	jgi|Phatr2|37466|fgenesh1_pg.C_chr_13000076
C484	Saccharina_japonica	SJ21972
C484	Thalassiosira_pseudonana	jgi|Thaps3|8349|fgenesh1_pg.C_chr_10000119
C484	Thalassiosira_pseudonana	jgi|Thaps3|21925|estExt_fgenesh1_pg.C_chr_30721
C484	Nannochloropsis_gaditana	Nga05288
C657	Saccharina_japonica	SJ18195
C797	Nannochloropsis_gaditana	Nga40027
C797	Nannochloropsis_gaditana	Nga03773
C797	Nannochloropsis_oceanica	NannoCCMP1779|1818-mRNA-1
C797	Nannochloropsis_oceanica	NannoCCMP1779|3427-mRNA-1
C797	Nannochloropsis_oceanica	NannoCCMP1779|7774-mRNA-1
C797	Phaeodactylum_tricornutum	jgi|Phatr2|37341|fgenesh1_pg.C_chr_12000311
C797	Phaeodactylum_tricornutum	jgi|Phatr2|54355|estExt_Phatr1_ua_kg.C_chr_60019
C797	Saccharina_japonica	SJ11879
C797	Thalassiosira_pseudonana	jgi|Thaps3|35164|e_gw1.6.74.1
C797	Thalassiosira_pseudonana	jgi|Thaps3|262880|thaps1_ua_kg.chr_6000204
C797	Thalassiosira_pseudonana	jgi|Thaps3|264767|thaps1_ua_kg.chr_22000020
C797	Nannochloropsis_oceanica	NannoCCMP1779|8940-mRNA-1
C797	Nannochloropsis_oceanica	NannoCCMP1779|8361-mRNA-1
C797	Phaeodactylum_tricornutum	jgi|Phatr2|31740|fgenesh1_pg.C_chr_1000341
C797	Phaeodactylum_tricornutum	jgi|Phatr2|42989|estExt_fgenesh1_pg.C_chr_10711
C797	Thalassiosira_pseudonana	jgi|Thaps3|10366|fgenesh1_pg.C_chr_16a000047
C820	Saccharina_japonica	SJ13843
C896	Nannochloropsis_gaditana	Nga00253.1
C896	Nannochloropsis_gaditana	Nga04620
C896	Nannochloropsis_gaditana	Nga07272
C896	Nannochloropsis_gaditana	Nga01636
C896	Nannochloropsis_gaditana	Nga04762.01
C896	Nannochloropsis_gaditana	Nga05451
C896	Nannochloropsis_gaditana	Nga04313
C896	Nannochloropsis_gaditana	Nga02314
C896	Nannochloropsis_gaditana	Nga06892
C896	Nannochloropsis_gaditana	Nga04389
C896	Nannochloropsis_gaditana	Nga03568
C896	Nannochloropsis_gaditana	Nga01219
C896	Nannochloropsis_gaditana	Nga07158
C896	Nannochloropsis_gaditana	Nga01220.01
C896	Nannochloropsis_gaditana	Nga01962
C896	Nannochloropsis_gaditana	Nga04316
C896	Nannochloropsis_gaditana	Nga06443
C896	Nannochloropsis_gaditana	Nga04388
C896	Nannochloropsis_gaditana	Nga06384
C896	Nannochloropsis_oceanica	NannoCCMP1779|1298-mRNA-1
C896	Nannochloropsis_oceanica	NannoCCMP1779|9722-mRNA-1
C896	Nannochloropsis_oceanica	NannoCCMP1779|4259-mRNA-1
C896	Nannochloropsis_oceanica	NannoCCMP1779|7875-mRNA-1
C896	Nannochloropsis_oceanica	NannoCCMP1779|11885-mRNA-1
C896	Nannochloropsis_oceanica	NannoCCMP1779|5895-mRNA-1
C896	Nannochloropsis_oceanica	NannoCCMP1779|9079-mRNA-1
C896	Nannochloropsis_oceanica	NannoCCMP1779|8047-mRNA-1
C896	Nannochloropsis_oceanica	NannoCCMP1779|7450-mRNA-1
C896	Nannochloropsis_oceanica	NannoCCMP1779|7963-mRNA-1
C896	Nannochloropsis_oceanica	NannoCCMP1779|2403-mRNA-1
C896	Nannochloropsis_oceanica	NannoCCMP1779|1239-mRNA-1
C896	Nannochloropsis_oceanica	NannoCCMP1779|7756-mRNA-1
C896	Nannochloropsis_oceanica	NannoCCMP1779|8154-mRNA-1
C896	Nannochloropsis_oceanica	NannoCCMP1779|4111-mRNA-1
C896	Nannochloropsis_oceanica	NannoCCMP1779|7587-mRNA-1
C896	Nannochloropsis_oceanica	NannoCCMP1779|9657-mRNA-1
C896	Nannochloropsis_oceanica	NannoCCMP1779|5295-mRNA-1
C896	Nannochloropsis_oceanica	NannoCCMP1779|9870-mRNA-1
C896	Nannochloropsis_oceanica	NannoCCMP1779|9868-mRNA-1
C896	Nannochloropsis_oceanica	NannoCCMP1779|805-mRNA-1
C896	Nannochloropsis_oceanica	NannoCCMP1779|4508-mRNA-1
C896	Nannochloropsis_oceanica	NannoCCMP1779|10214-mRNA-1
C896	Nannochloropsis_oceanica	NannoCCMP1779|11773-mRNA-1
C896	Nannochloropsis_oceanica	NannoCCMP1779|1564-mRNA-1
C896	Nannochloropsis_oceanica	NannoCCMP1779|325-mRNA-1
C896	Nannochloropsis_oceanica	NannoCCMP1779|7962-mRNA-1
C896	Nannochloropsis_oceanica	NannoCCMP1779|324-mRNA-1
C896	Nannochloropsis_oceanica	NannoCCMP1779|11856-mRNA-1
C896	Nannochloropsis_oceanica	NannoCCMP1779|9871-mRNA-1
C896	Nannochloropsis_oceanica	NannoCCMP1779|2556-mRNA-1
C896	Nannochloropsis_oceanica	NannoCCMP1779|10908-mRNA-1
C896	Nannochloropsis_oceanica	NannoCCMP1779|2101-mRNA-1
C896	Nannochloropsis_oceanica	NannoCCMP1779|6798-mRNA-1
C896	Nannochloropsis_oceanica	NannoCCMP1779|9253-mRNA-1
C896	Nannochloropsis_oceanica	NannoCCMP1779|6595-mRNA-1
C896	Nannochloropsis_oceanica	NannoCCMP1779|8568-mRNA-1
C896	Nannochloropsis_oceanica	NannoCCMP1779|8569-mRNA-1
C896	Nannochloropsis_oceanica	NannoCCMP1779|1565-mRNA-1
C896	Nannochloropsis_oceanica	NannoCCMP1779|11703-mRNA-1
C896	Nannochloropsis_oceanica	NannoCCMP1779|5326-mRNA-1
C896	Nannochloropsis_oceanica	NannoCCMP1779|9750-mRNA-1
C896	Nannochloropsis_oceanica	NannoCCMP1779|3990-mRNA-1
C896	Nannochloropsis_oceanica	NannoCCMP1779|5325-mRNA-1
C896	Saccharina_japonica	SJ00383
C972	Aureococcus_anophagefferens	jgi|Auran1|66456
C972	Aureococcus_anophagefferens	jgi|Auran1|63301
C972	Aureococcus_anophagefferens	jgi|Auran1|66362
C972	Aureococcus_anophagefferens	jgi|Auran1|65325
C972	Aureococcus_anophagefferens	jgi|Auran1|65369
C972	Nannochloropsis_oceanica	NannoCCMP1779|8665-mRNA-1
C972	Phaeodactylum_tricornutum	jgi|Phatr2|31658|fgenesh1_pg.C_chr_1000259
C972	Phaeodactylum_tricornutum	jgi|Phatr2|45771|estExt_fgenesh1_pg.C_chr_80081
C972	Phaeodactylum_tricornutum	jgi|Phatr2|48182|estExt_fgenesh1_pg.C_chr_160172
C972	Saccharina_japonica	SJ05343
C972	Saccharina_japonica	SJ00101
C972	Saccharina_japonica	SJ18566
C972	Saccharina_japonica	SJ00099
C972	Thalassiosira_pseudonana	jgi|Thaps3|8380|fgenesh1_pg.C_chr_10000150
C972	Thalassiosira_pseudonana	jgi|Thaps3|8582|fgenesh1_pg.C_chr_10000352
C972	Thalassiosira_pseudonana	jgi|Thaps3|3286|fgenesh1_pg.C_chr_3000220
C972	Thalassiosira_pseudonana	jgi|Thaps3|8486|fgenesh1_pg.C_chr_10000256
C972	Thalassiosira_pseudonana	jgi|Thaps3|24261|estExt_fgenesh1_pg.C_chr_100370
C972	Thalassiosira_pseudonana	jgi|Thaps3|25239|estExt_fgenesh1_pg.C_chr_170080
C972	Thalassiosira_pseudonana	jgi|Thaps3|8598|fgenesh1_pg.C_chr_10000368
C972	Phaeodactylum_tricornutum	jgi|Phatr2|50511|estExt_fgenesh1_pg.C_chr_300094
C972	Phaeodactylum_tricornutum	jgi|Phatr2|39534|fgenesh1_pg.C_chr_20000027
C972	Phaeodactylum_tricornutum	jgi|Phatr2|43405|estExt_fgenesh1_pg.C_chr_20152
C972	Thalassiosira_pseudonana	jgi|Thaps3|8740|fgenesh1_pg.C_chr_11a000126
C972	Phaeodactylum_tricornutum	jgi|Phatr2|54087|estExt_Phatr1_ua_kg.C_chr_20016
C972	Thalassiosira_pseudonana	jgi|Thaps3|8728|fgenesh1_pg.C_chr_11a000114
C972	Phaeodactylum_tricornutum	jgi|Phatr2|43603|estExt_fgenesh1_pg.C_chr_20394
C972	Phaeodactylum_tricornutum	jgi|Phatr2|45315|estExt_fgenesh1_pg.C_chr_60361
C972	Phaeodactylum_tricornutum	jgi|Phatr2|34440|fgenesh1_pg.C_chr_5000240
C972	Phaeodactylum_tricornutum	jgi|Phatr2|43602|estExt_fgenesh1_pg.C_chr_20393
C972	Thalassiosira_pseudonana	jgi|Thaps3|22851|estExt_fgenesh1_pg.C_chr_50688
C972	Phaeodactylum_tricornutum	jgi|Phatr2|36581|fgenesh1_pg.C_chr_10000313
C972	Phaeodactylum_tricornutum	jgi|Phatr2|48934|estExt_fgenesh1_pg.C_chr_200026
C972	Phaeodactylum_tricornutum	jgi|Phatr2|50107|estExt_fgenesh1_pg.C_chr_270018
C972	Phaeodactylum_tricornutum	jgi|Phatr2|46314|estExt_fgenesh1_pg.C_chr_90357
C972	Phaeodactylum_tricornutum	jgi|Phatr2|46313|estExt_fgenesh1_pg.C_chr_90356
C972	Phaeodactylum_tricornutum	jgi|Phatr2|47592|estExt_fgenesh1_pg.C_chr_140084
C972	Phaeodactylum_tricornutum	jgi|Phatr2|43963|estExt_fgenesh1_pg.C_chr_30218
C972	Phaeodactylum_tricornutum	jgi|Phatr2|46315|estExt_fgenesh1_pg.C_chr_90358
C972	Phaeodactylum_tricornutum	jgi|Phatr2|48898|estExt_fgenesh1_pg.C_chr_190239
C972	Phaeodactylum_tricornutum	jgi|Phatr2|46300|estExt_fgenesh1_pg.C_chr_90343
C972	Phaeodactylum_tricornutum	jgi|Phatr2|50108|estExt_fgenesh1_pg.C_chr_270019
C972	Thalassiosira_pseudonana	jgi|Thaps3|5538|fgenesh1_pg.C_chr_5000580
C972	Thalassiosira_pseudonana	jgi|Thaps3|8686|fgenesh1_pg.C_chr_11a000072
C1035	Phaeodactylum_tricornutum	jgi|Phatr2|43731|estExt_fgenesh1_pg.C_chr_20551
C1035	Saccharina_japonica	SJ10724
C1035	Saccharina_japonica	SJ09797
C1035	Saccharina_japonica	SJ07699
C1035	Thalassiosira_pseudonana	jgi|Thaps3|261017|thaps1_ua_kg.chr_1000277
C1149	Aureococcus_anophagefferens	jgi|Auran1|61247
C1149	Aureococcus_anophagefferens	jgi|Auran1|69559
C1149	Aureococcus_anophagefferens	jgi|Auran1|65073
C1149	Aureococcus_anophagefferens	jgi|Auran1|69412
C1149	Phaeodactylum_tricornutum	jgi|Phatr2|48896|estExt_fgenesh1_pg.C_chr_190236
C1149	Saccharina_japonica	SJ21244
C1149	Thalassiosira_pseudonana	jgi|Thaps3|26467|estExt_fgenesh1_pm.C_chr_220001
C1168	Nannochloropsis_oceanica	NannoCCMP1779|2314-mRNA-1
C1168	Phaeodactylum_tricornutum	jgi|Phatr2|41418|fgenesh1_pg.C_chr_30000033
C1168	Saccharina_japonica	SJ19400
C1187	Aureococcus_anophagefferens	jgi|Auran1|69458
C1187	Saccharina_japonica	SJ06921
C1193	Saccharina_japonica	SJ15958
C1193	Saccharina_japonica	SJ17740
C1193	Nannochloropsis_oceanica	NannoCCMP1779|3638-mRNA-1
C1193	Nannochloropsis_oceanica	NannoCCMP1779|3139-mRNA-1
C1193	Nannochloropsis_oceanica	NannoCCMP1779|8274-mRNA-1
C1193	Nannochloropsis_oceanica	NannoCCMP1779|11330-mRNA-1
C1193	Nannochloropsis_gaditana	Nga00768
C1283	Saccharina_japonica	SJ22261
C1285	Saccharina_japonica	SJ04344
C1291	Saccharina_japonica	SJ13782
C1410	Saccharina_japonica	SJ20680
C1410	Saccharina_japonica	SJ08086
C1410	Saccharina_japonica	SJ06406
C1410	Saccharina_japonica	SJ09252
C1410	Saccharina_japonica	SJ09088
C1410	Saccharina_japonica	SJ04784
C1410	Saccharina_japonica	SJ22357
C1410	Saccharina_japonica	SJ05003
C1441	Thalassiosira_pseudonana	jgi|Thaps3|5647|fgenesh1_pg.C_chr_5000689
C1441	Thalassiosira_pseudonana	jgi|Thaps3|1093|fgenesh1_pg.C_chr_1000227
C1441	Phaeodactylum_tricornutum	jgi|Phatr2|32401|fgenesh1_pg.C_chr_1001002
C1441	Phaeodactylum_tricornutum	jgi|Phatr2|43232|estExt_fgenesh1_pg.C_chr_10999
C1441	Phaeodactylum_tricornutum	jgi|Phatr2|43233|estExt_fgenesh1_pg.C_chr_11000
C1441	Phaeodactylum_tricornutum	jgi|Phatr2|43234|estExt_fgenesh1_pg.C_chr_11001
C1441	Saccharina_japonica	SJ14385
C1441	Phaeodactylum_tricornutum	jgi|Phatr2|46709|estExt_fgenesh1_pg.C_chr_110090
C1441	Thalassiosira_pseudonana	jgi|Thaps3|4462|fgenesh1_pg.C_chr_4000412
C1553	Saccharina_japonica	SJ10141
C1553	Phaeodactylum_tricornutum	jgi|Phatr2|48352|estExt_fgenesh1_pg.C_chr_170079
C1553	Phaeodactylum_tricornutum	jgi|Phatr2|49308|estExt_fgenesh1_pg.C_chr_210214
C1553	Phaeodactylum_tricornutum	jgi|Phatr2|41478|fgenesh1_pg.C_chr_30000093
C1553	Phaeodactylum_tricornutum	jgi|Phatr2|46000|estExt_fgenesh1_pg.C_chr_80385
C1553	Phaeodactylum_tricornutum	jgi|Phatr2|35856|fgenesh1_pg.C_chr_8000378
C1553	Nannochloropsis_oceanica	NannoCCMP1779|50-mRNA-1
C1599	Saccharina_japonica	SJ13340
C1599	Saccharina_japonica	SJ13348
C1599	Saccharina_japonica	SJ05627
C1627	Aureococcus_anophagefferens	jgi|Auran1|70667
C1627	Aureococcus_anophagefferens	jgi|Auran1|71396
C1627	Aureococcus_anophagefferens	jgi|Auran1|62724
C1627	Aureococcus_anophagefferens	jgi|Auran1|66904
C1627	Saccharina_japonica	SJ08087
C1627	Saccharina_japonica	SJ07424
C1627	Saccharina_japonica	SJ07412
C1627	Saccharina_japonica	SJ07419
C1627	Saccharina_japonica	SJ09333
C1627	Phaeodactylum_tricornutum	jgi|Phatr2|55010|estExt_Phatr1_ua_kg.C_chr_210007
C1627	Saccharina_japonica	SJ06137
C1708	Nannochloropsis_oceanica	NannoCCMP1779|10084-mRNA-1
C1708	Saccharina_japonica	SJ20784
C1983	Saccharina_japonica	SJ04828
C1983	Saccharina_japonica	SJ00381
C1983	Saccharina_japonica	SJ06715
C1983	Saccharina_japonica	SJ07609
C1983	Saccharina_japonica	SJ09593
C1983	Thalassiosira_pseudonana	jgi|Thaps3|11647|fgenesh1_pg.C_chr_20000243
C2120	Phaeodactylum_tricornutum	jgi|Phatr2|22554|estExt_gwp_gw1.C_chr_180082
C2120	Saccharina_japonica	SJ17680
C2120	Thalassiosira_pseudonana	jgi|Thaps3|263193|thaps1_ua_kg.chr_7000150
C2235	Saccharina_japonica	SJ01442
C2235	Saccharina_japonica	SJ08795
C2235	Saccharina_japonica	SJ20075
C2477	Saccharina_japonica	SJ16341
C2477	Nannochloropsis_oceanica	NannoCCMP1779|6144-mRNA-1
C2542	Aureococcus_anophagefferens	jgi|Auran1|63495
C2542	Aureococcus_anophagefferens	jgi|Auran1|72198
C2542	Saccharina_japonica	SJ05479
C2646	Aureococcus_anophagefferens	jgi|Auran1|20206
C2646	Saccharina_japonica	SJ01641
C2646	Saccharina_japonica	SJ01662
C2646	Thalassiosira_pseudonana	jgi|Thaps3|20810|estExt_fgenesh1_pg.C_chr_10523
C2646	Thalassiosira_pseudonana	jgi|Thaps3|268009|estExt_thaps1_ua_kg.C_chr_10164
C2682	Nannochloropsis_oceanica	NannoCCMP1779|11030-mRNA-1
C2682	Phaeodactylum_tricornutum	jgi|Phatr2|47054|estExt_fgenesh1_pg.C_chr_120127
C2682	Thalassiosira_pseudonana	jgi|Thaps3|269097|estExt_thaps1_ua_kg.C_chr_60206
C2682	Saccharina_japonica	SJ02551
C2771	Aureococcus_anophagefferens	jgi|Auran1|53112
C2771	Phaeodactylum_tricornutum	jgi|Phatr2|48915|estExt_fgenesh1_pg.C_chr_190262
C2771	Thalassiosira_pseudonana	jgi|Thaps3|269572|estExt_thaps1_ua_kg.C_chr_11a0062
C2771	Saccharina_japonica	SJ20882
C2799	Nannochloropsis_oceanica	NannoCCMP1779|8473-mRNA-1
C2799	Phaeodactylum_tricornutum	jgi|Phatr2|6697|gw1.18.135.1
C2799	Saccharina_japonica	SJ17039
C2799	Thalassiosira_pseudonana	jgi|Thaps3|33019|e_gw1.3.649.1
C2878	Aureococcus_anophagefferens	jgi|Auran1|26337
C2878	Phaeodactylum_tricornutum	jgi|Phatr2|9728|e_gw1.2.497.1
C2878	Nannochloropsis_oceanica	NannoCCMP1779|3656-mRNA-1
C2878	Phaeodactylum_tricornutum	jgi|Phatr2|46663|estExt_fgenesh1_pg.C_chr_110034
C2878	Saccharina_japonica	SJ12474
C2878	Thalassiosira_pseudonana	jgi|Thaps3|9865|fgenesh1_pg.C_chr_14000210
C2895	Saccharina_japonica	SJ01128
C2895	Thalassiosira_pseudonana	jgi|Thaps3|2693|fgenesh1_pg.C_chr_2000648
C2895	Phaeodactylum_tricornutum	jgi|Phatr2|49145|estExt_fgenesh1_pg.C_chr_210023
C2895	Thalassiosira_pseudonana	jgi|Thaps3|21400|estExt_fgenesh1_pg.C_chr_20653
C2895	Phaeodactylum_tricornutum	jgi|Phatr2|35397|fgenesh1_pg.C_chr_7000318
C2895	Thalassiosira_pseudonana	jgi|Thaps3|11710|fgenesh1_pg.C_chr_22000055
C2897	Saccharina_japonica	SJ12777
C2904	Saccharina_japonica	SJ10878
C2904	Saccharina_japonica	SJ09625
C2904	Saccharina_japonica	SJ15714
C2951	Aureococcus_anophagefferens	jgi|Auran1|67932
C2951	Aureococcus_anophagefferens	jgi|Auran1|67313
C2951	Aureococcus_anophagefferens	jgi|Auran1|62976
C2951	Aureococcus_anophagefferens	jgi|Auran1|61267
C2951	Aureococcus_anophagefferens	jgi|Auran1|67689
C2951	Aureococcus_anophagefferens	jgi|Auran1|68075
C2951	Aureococcus_anophagefferens	jgi|Auran1|68454
C2951	Saccharina_japonica	SJ13349
C2951	Saccharina_japonica	SJ03052
C2951	Saccharina_japonica	SJ04420
C2992	Thalassiosira_pseudonana	jgi|Thaps3|24113|estExt_fgenesh1_pg.C_chr_100045
C2992	Phaeodactylum_tricornutum	jgi|Phatr2|45111|estExt_fgenesh1_pg.C_chr_60094
C2992	Saccharina_japonica	SJ21317
C3010	Saccharina_japonica	SJ20846
C3084	Aureococcus_anophagefferens	jgi|Auran1|21408
C3084	Aureococcus_anophagefferens	jgi|Auran1|60366
C3084	Aureococcus_anophagefferens	jgi|Auran1|58996
C3084	Nannochloropsis_gaditana	Nga07129
C3084	Nannochloropsis_oceanica	NannoCCMP1779|11566-mRNA-1
C3084	Phaeodactylum_tricornutum	jgi|Phatr2|17187|estExt_gwp_gw1.C_chr_10056
C3084	Saccharina_japonica	SJ02288
C3084	Thalassiosira_pseudonana	jgi|Thaps3|264532|thaps1_ua_kg.chr_18000054
C3152	Nannochloropsis_oceanica	NannoCCMP1779|7390-mRNA-1
C3152	Phaeodactylum_tricornutum	jgi|Phatr2|44489|estExt_fgenesh1_pg.C_chr_40294
C3152	Saccharina_japonica	SJ19564
C3152	Thalassiosira_pseudonana	jgi|Thaps3|9203|fgenesh1_pg.C_chr_12000284
C3152	Nannochloropsis_gaditana	Nga04551
C3200	Saccharina_japonica	SJ04849
C3200	Saccharina_japonica	SJ18532
C3367	Aureococcus_anophagefferens	jgi|Auran1|8505
C3367	Phaeodactylum_tricornutum	jgi|Phatr2|49168|estExt_fgenesh1_pg.C_chr_210047
C3367	Saccharina_japonica	SJ08702
C3367	Saccharina_japonica	SJ17128
C3367	Saccharina_japonica	SJ15885
C3413	Nannochloropsis_gaditana	Nga06737
C3413	Saccharina_japonica	SJ18500
C3558	Saccharina_japonica	SJ05902
C3697	Aureococcus_anophagefferens	jgi|Auran1|62485
C3697	Nannochloropsis_gaditana	Nga03661
C3697	Nannochloropsis_oceanica	NannoCCMP1779|44-mRNA-1
C3697	Phaeodactylum_tricornutum	jgi|Phatr2|48684|estExt_fgenesh1_pg.C_chr_180228
C3697	Phaeodactylum_tricornutum	jgi|Phatr2|47965|estExt_fgenesh1_pg.C_chr_150233
C3697	Saccharina_japonica	SJ06069
C3697	Thalassiosira_pseudonana	jgi|Thaps3|20619|estExt_fgenesh1_pg.C_chr_10141
C3697	Thalassiosira_pseudonana	jgi|Thaps3|23850|estExt_fgenesh1_pg.C_chr_80414
C3697	Thalassiosira_pseudonana	jgi|Thaps3|11747|fgenesh1_pg.C_chr_22000092
C3701	Aureococcus_anophagefferens	jgi|Auran1|12238
C3701	Nannochloropsis_gaditana	Nga02993
C3701	Nannochloropsis_oceanica	NannoCCMP1779|779-mRNA-1
C3701	Saccharina_japonica	SJ10198
C3701	Nannochloropsis_gaditana	Nga02995
C3760	Nannochloropsis_gaditana	Nga01844
C3760	Saccharina_japonica	SJ00330
C3760	Nannochloropsis_gaditana	Nga04265.1
C3760	Nannochloropsis_oceanica	NannoCCMP1779|6871-mRNA-1
C3760	Nannochloropsis_oceanica	NannoCCMP1779|1083-mRNA-1
C3760	Nannochloropsis_gaditana	Nga01313
C3760	Nannochloropsis_oceanica	NannoCCMP1779|5678-mRNA-1
C3788	Nannochloropsis_gaditana	Nga00303.1
C3788	Nannochloropsis_oceanica	NannoCCMP1779|8931-mRNA-1
C3788	Phaeodactylum_tricornutum	jgi|Phatr2|54791|estExt_Phatr1_ua_kg.C_chr_140041
C3788	Saccharina_japonica	SJ12326
C3788	Thalassiosira_pseudonana	jgi|Thaps3|260772|thaps1_ua_kg.chr_1000032
C3795	Saccharina_japonica	SJ10303
C3795	Saccharina_japonica	SJ08305
C3898	Saccharina_japonica	SJ19792
C3898	Phaeodactylum_tricornutum	jgi|Phatr2|46827|estExt_fgenesh1_pg.C_chr_110223
C3898	Thalassiosira_pseudonana	jgi|Thaps3|20971|estExt_fgenesh1_pg.C_chr_10862
C4188	Nannochloropsis_gaditana	Nga50030
C4188	Nannochloropsis_gaditana	Nga50029
C4188	Nannochloropsis_gaditana	Nga21285
C4188	Saccharina_japonica	SJ17758
C4299	Aureococcus_anophagefferens	jgi|Auran1|63058
C4299	Nannochloropsis_oceanica	NannoCCMP1779|9027-mRNA-1
C4299	Saccharina_japonica	SJ13195
C4327	Saccharina_japonica	SJ16687
C4361	Saccharina_japonica	SJ11574
C4361	Thalassiosira_pseudonana	jgi|Thaps3|6341|fgenesh1_pg.C_chr_6000496
C4543	Aureococcus_anophagefferens	jgi|Auran1|71270
C4543	Saccharina_japonica	SJ06554
C4554	Saccharina_japonica	SJ11241
C4556	Saccharina_japonica	SJ13524
C4657	Phaeodactylum_tricornutum	jgi|Phatr2|7107|gw1.9.335.1
C4657	Saccharina_japonica	SJ05595
C4657	Thalassiosira_pseudonana	jgi|Thaps3|7989|fgenesh1_pg.C_chr_9000157
C4676	Saccharina_japonica	SJ21581
C4676	Phaeodactylum_tricornutum	jgi|Phatr2|32411|fgenesh1_pg.C_chr_1001012
C4685	Saccharina_japonica	SJ19296
C4854	Saccharina_japonica	SJ14280
C5067	Nannochloropsis_oceanica	NannoCCMP1779|6589-mRNA-1
C5067	Saccharina_japonica	SJ21356
C5067	Thalassiosira_pseudonana	jgi|Thaps3|1338|fgenesh1_pg.C_chr_1000472
C5067	Phaeodactylum_tricornutum	jgi|Phatr2|49626|estExt_fgenesh1_pg.C_chr_230097
C5067	Thalassiosira_pseudonana	jgi|Thaps3|11104|fgenesh1_pg.C_chr_19a_19000047
C5150	Aureococcus_anophagefferens	jgi|Auran1|60729
C5150	Saccharina_japonica	SJ19947
C5150	Saccharina_japonica	SJ18742
C5150	Nannochloropsis_oceanica	NannoCCMP1779|142-mRNA-1
C5150	Saccharina_japonica	SJ19946
C5157	Aureococcus_anophagefferens	jgi|Auran1|65147
C5157	Saccharina_japonica	SJ19879
C5200	Saccharina_japonica	SJ18817
C5335	Saccharina_japonica	SJ00077
C5335	Nannochloropsis_oceanica	NannoCCMP1779|7266-mRNA-1
C5382	Nannochloropsis_oceanica	NannoCCMP1779|2318-mRNA-1
C5382	Saccharina_japonica	SJ10394
C5521	Aureococcus_anophagefferens	jgi|Auran1|64482
C5521	Saccharina_japonica	SJ17744
C5521	Phaeodactylum_tricornutum	jgi|Phatr2|34576|fgenesh1_pg.C_chr_5000376
C5521	Phaeodactylum_tricornutum	jgi|Phatr2|48784|estExt_fgenesh1_pg.C_chr_190091
C5521	Saccharina_japonica	SJ05672
C5526	Aureococcus_anophagefferens	jgi|Auran1|69532
C5526	Aureococcus_anophagefferens	jgi|Auran1|61827
C5526	Aureococcus_anophagefferens	jgi|Auran1|60679
C5526	Phaeodactylum_tricornutum	jgi|Phatr2|49357|estExt_fgenesh1_pg.C_chr_220011
C5526	Phaeodactylum_tricornutum	jgi|Phatr2|50346|estExt_fgenesh1_pg.C_chr_280167
C5526	Saccharina_japonica	SJ16228
C5526	Thalassiosira_pseudonana	jgi|Thaps3|21411|estExt_fgenesh1_pg.C_chr_20670
C5834	Saccharina_japonica	SJ16335
C5835	Saccharina_japonica	SJ12626
C5836	Nannochloropsis_gaditana	Nga04492
C5836	Nannochloropsis_oceanica	NannoCCMP1779|2777-mRNA-1
C5836	Saccharina_japonica	SJ06950
C6030	Saccharina_japonica	SJ07127
C6079	Thalassiosira_pseudonana	jgi|Thaps3|5013|fgenesh1_pg.C_chr_5000055
C6079	Saccharina_japonica	SJ20123
C6112	Saccharina_japonica	SJ09215
C6427	Saccharina_japonica	SJ11158
C6427	Nannochloropsis_oceanica	NannoCCMP1779|6287-mRNA-1
C6486	Saccharina_japonica	SJ07519
C6486	Saccharina_japonica	SJ04197
C6486	Saccharina_japonica	SJ12288
C6486	Saccharina_japonica	SJ08850
C6609	Saccharina_japonica	SJ04982
C6609	Thalassiosira_pseudonana	jgi|Thaps3|24668|estExt_fgenesh1_pg.C_chr_130201
C6669	Aureococcus_anophagefferens	jgi|Auran1|64839
C6669	Nannochloropsis_gaditana	Nga03223.1
C6669	Phaeodactylum_tricornutum	jgi|Phatr2|35156|fgenesh1_pg.C_chr_7000077
C6669	Saccharina_japonica	SJ22102
C6669	Thalassiosira_pseudonana	jgi|Thaps3|1833|fgenesh1_pg.C_chr_1000967
C6673	Aureococcus_anophagefferens	jgi|Auran1|64051
C6673	Saccharina_japonica	SJ13707
C6673	Saccharina_japonica	SJ13705
C6741	Nannochloropsis_gaditana	Nga04337
C6741	Saccharina_japonica	SJ20664
C6741	Saccharina_japonica	SJ08701
C6741	Saccharina_japonica	SJ11548
C7121	Saccharina_japonica	SJ04216
C7121	Nannochloropsis_gaditana	Nga06502
C7121	Nannochloropsis_oceanica	NannoCCMP1779|336-mRNA-1
C7121	Nannochloropsis_oceanica	NannoCCMP1779|10576-mRNA-1
C7121	Saccharina_japonica	SJ10399
C7225	Saccharina_japonica	SJ15158
C7443	Phaeodactylum_tricornutum	jgi|Phatr2|39151|fgenesh1_pg.C_chr_18000176
C7443	Saccharina_japonica	SJ14424
C7443	Saccharina_japonica	SJ15157
C7443	Thalassiosira_pseudonana	jgi|Thaps3|31001|e_gw1.1.321.1
C7577	Aureococcus_anophagefferens	jgi|Auran1|62608
C7577	Nannochloropsis_oceanica	NannoCCMP1779|9196-mRNA-1
C7577	Saccharina_japonica	SJ06928
C7592	Aureococcus_anophagefferens	jgi|Auran1|64794
C7592	Phaeodactylum_tricornutum	jgi|Phatr2|34303|fgenesh1_pg.C_chr_5000103
C7592	Saccharina_japonica	SJ15691
C7592	Thalassiosira_pseudonana	jgi|Thaps3|10972|fgenesh1_pg.C_chr_18000215
C7617	Saccharina_japonica	SJ02535
C7975	Saccharina_japonica	SJ02785
C9143	Saccharina_japonica	SJ03651
C9143	Nannochloropsis_gaditana	Nga02581
C9143	Nannochloropsis_oceanica	NannoCCMP1779|3420-mRNA-1
C9144	Saccharina_japonica	SJ09355
C9144	Nannochloropsis_oceanica	NannoCCMP1779|11012-mRNA-1
C9144	Nannochloropsis_oceanica	NannoCCMP1779|9772-mRNA-1
C9147	Saccharina_japonica	SJ09737
C9147	Nannochloropsis_gaditana	Nga01332
C9147	Nannochloropsis_oceanica	NannoCCMP1779|7355-mRNA-1
C9334	Nannochloropsis_oceanica	NannoCCMP1779|9271-mRNA-1
C9334	Saccharina_japonica	SJ04190
C9334	Nannochloropsis_oceanica	NannoCCMP1779|7773-mRNA-1
C9351	Saccharina_japonica	SJ09592
C9351	Phaeodactylum_tricornutum	jgi|Phatr2|49509|estExt_fgenesh1_pg.C_chr_220191
C9351	Thalassiosira_pseudonana	jgi|Thaps3|25708|estExt_fgenesh1_pg.C_chr_220098
C9729	Saccharina_japonica	SJ17137
C10620	Saccharina_japonica	SJ11177
C10909	Saccharina_japonica	SJ14116
C10958	Nannochloropsis_gaditana	Nga00787
C10958	Nannochloropsis_oceanica	NannoCCMP1779|6880-mRNA-1
C10958	Saccharina_japonica	SJ16001
C10999	Nannochloropsis_gaditana	Nga30743
C10999	Saccharina_japonica	SJ15051
C11000	Nannochloropsis_oceanica	NannoCCMP1779|2017-mRNA-1
C11000	Saccharina_japonica	SJ16485
C11000	Thalassiosira_pseudonana	jgi|Thaps3|11172|fgenesh1_pg.C_chr_19a_19000115
C11406	Saccharina_japonica	SJ13330
C11406	Thalassiosira_pseudonana	jgi|Thaps3|10661|fgenesh1_pg.C_chr_17000124
C11406	Thalassiosira_pseudonana	jgi|Thaps3|25264|estExt_fgenesh1_pg.C_chr_170123
C12695	Saccharina_japonica	SJ08693
C15283	Saccharina_japonica	SJ12388
C17802	Nannochloropsis_oceanica	NannoCCMP1779|4283-mRNA-1
C17802	Saccharina_japonica	SJ06772
C17837	Nannochloropsis_oceanica	NannoCCMP1779|11633-mRNA-1
C17837	Saccharina_japonica	SJ18386

## Sheet: gained families in LCA
Family ID	Species Name	Gene Name
C147	Saccharina_japonica	SJ09926
C147	Ectocarpus_siliculosus	Esi0014_0106
C147	Ectocarpus_siliculosus	Esi0054_0142
C147	Ectocarpus_siliculosus	Esi0416_0001
C147	Ectocarpus_siliculosus	Esi0027_0051
C147	Ectocarpus_siliculosus	Esi0107_0033
C147	Ectocarpus_siliculosus	Esi0041_0113
C147	Ectocarpus_siliculosus	Esi0620_0008
C147	Ectocarpus_siliculosus	Esi0560_0004
C147	Ectocarpus_siliculosus	Esi0097_0078
C147	Ectocarpus_siliculosus	Esi0233_0029
C147	Saccharina_japonica	SJ07247
C147	Saccharina_japonica	SJ10021
C147	Saccharina_japonica	SJ00185
C147	Saccharina_japonica	SJ07939
C147	Saccharina_japonica	SJ02754
C147	Saccharina_japonica	SJ10025
C147	Saccharina_japonica	SJ00183
C147	Saccharina_japonica	SJ19184
C147	Saccharina_japonica	SJ07702
C147	Saccharina_japonica	SJ04154
C147	Saccharina_japonica	SJ18938
C147	Saccharina_japonica	SJ15915
C147	Saccharina_japonica	SJ09866
C147	Saccharina_japonica	SJ00556
C147	Saccharina_japonica	SJ20025
C147	Saccharina_japonica	SJ18881
C147	Saccharina_japonica	SJ20050
C147	Saccharina_japonica	SJ00559
C147	Saccharina_japonica	SJ07598
C147	Saccharina_japonica	SJ16969
C147	Saccharina_japonica	SJ20051
C147	Saccharina_japonica	SJ18154
C147	Saccharina_japonica	SJ22283
C147	Saccharina_japonica	SJ03674
C147	Saccharina_japonica	SJ05979
C147	Saccharina_japonica	SJ04149
C147	Saccharina_japonica	SJ20024
C147	Saccharina_japonica	SJ18155
C147	Saccharina_japonica	SJ02614
C147	Saccharina_japonica	SJ03088
C147	Saccharina_japonica	SJ11526
C147	Saccharina_japonica	SJ08499
C147	Saccharina_japonica	SJ21216
C147	Saccharina_japonica	SJ21214
C147	Saccharina_japonica	SJ21218
C147	Saccharina_japonica	SJ21829
C147	Saccharina_japonica	SJ04542
C147	Saccharina_japonica	SJ09557
C147	Saccharina_japonica	SJ07085
C147	Saccharina_japonica	SJ02420
C147	Saccharina_japonica	SJ08540
C147	Saccharina_japonica	SJ02100
C147	Saccharina_japonica	SJ10146
C147	Saccharina_japonica	SJ09538
C147	Saccharina_japonica	SJ19333
C147	Saccharina_japonica	SJ00378
C147	Saccharina_japonica	SJ00379
C147	Saccharina_japonica	SJ14891
C147	Saccharina_japonica	SJ09288
C147	Saccharina_japonica	SJ03032
C147	Saccharina_japonica	SJ03318
C147	Saccharina_japonica	SJ08187
C147	Saccharina_japonica	SJ05700
C147	Saccharina_japonica	SJ10009
C147	Saccharina_japonica	SJ03507
C147	Saccharina_japonica	SJ22381
C147	Saccharina_japonica	SJ07408
C147	Saccharina_japonica	SJ05751
C147	Saccharina_japonica	SJ12091
C147	Saccharina_japonica	SJ07312
C147	Saccharina_japonica	SJ08133
C147	Saccharina_japonica	SJ20408
C147	Saccharina_japonica	SJ10398
C147	Saccharina_japonica	SJ05086
C147	Saccharina_japonica	SJ20985
C147	Saccharina_japonica	SJ01542
C147	Saccharina_japonica	SJ19662
C147	Saccharina_japonica	SJ02087
C147	Saccharina_japonica	SJ04612
C147	Saccharina_japonica	SJ04419
C147	Saccharina_japonica	SJ02589
C147	Saccharina_japonica	SJ11248
C147	Saccharina_japonica	SJ09627
C147	Saccharina_japonica	SJ05630
C147	Saccharina_japonica	SJ00184
C147	Saccharina_japonica	SJ01543
C147	Saccharina_japonica	SJ03317
C147	Saccharina_japonica	SJ15945
C147	Saccharina_japonica	SJ04611
C147	Saccharina_japonica	SJ01939
C147	Saccharina_japonica	SJ03361
C147	Saccharina_japonica	SJ09244
C147	Saccharina_japonica	SJ08445
C147	Saccharina_japonica	SJ07785
C147	Saccharina_japonica	SJ14889
C147	Saccharina_japonica	SJ05752
C147	Saccharina_japonica	SJ20955
C147	Saccharina_japonica	SJ07843
C147	Saccharina_japonica	SJ22325
C147	Saccharina_japonica	SJ07336
C147	Saccharina_japonica	SJ09563
C147	Saccharina_japonica	SJ03120
C147	Saccharina_japonica	SJ19134
C147	Saccharina_japonica	SJ02481
C147	Saccharina_japonica	SJ05690
C147	Saccharina_japonica	SJ03033
C147	Saccharina_japonica	SJ04538
C147	Saccharina_japonica	SJ06284
C147	Saccharina_japonica	SJ05340
C147	Saccharina_japonica	SJ18799
C147	Saccharina_japonica	SJ05341
C147	Saccharina_japonica	SJ08825
C147	Saccharina_japonica	SJ07150
C147	Saccharina_japonica	SJ07552
C147	Saccharina_japonica	SJ09507
C147	Saccharina_japonica	SJ04541
C147	Saccharina_japonica	SJ08938
C147	Saccharina_japonica	SJ01532
C147	Saccharina_japonica	SJ02476
C147	Saccharina_japonica	SJ08274
C147	Saccharina_japonica	SJ08496
C147	Saccharina_japonica	SJ08082
C147	Saccharina_japonica	SJ02478
C147	Saccharina_japonica	SJ13476
C147	Saccharina_japonica	SJ02080
C147	Saccharina_japonica	SJ04020
C147	Saccharina_japonica	SJ03165
C147	Saccharina_japonica	SJ03987
C147	Saccharina_japonica	SJ04150
C147	Saccharina_japonica	SJ06639
C147	Saccharina_japonica	SJ20987
C147	Saccharina_japonica	SJ14841
C147	Saccharina_japonica	SJ08713
C147	Saccharina_japonica	SJ20128
C147	Saccharina_japonica	SJ13477
C147	Saccharina_japonica	SJ09769
C147	Saccharina_japonica	SJ03494
C147	Saccharina_japonica	SJ14857
C147	Saccharina_japonica	SJ02876
C147	Saccharina_japonica	SJ03087
C147	Saccharina_japonica	SJ07359
C147	Saccharina_japonica	SJ22139
C147	Saccharina_japonica	SJ06687
C147	Saccharina_japonica	SJ04943
C147	Saccharina_japonica	SJ01289
C147	Saccharina_japonica	SJ03575
C147	Saccharina_japonica	SJ19289
C147	Saccharina_japonica	SJ07433
C147	Saccharina_japonica	SJ19291
C147	Saccharina_japonica	SJ18985
C147	Saccharina_japonica	SJ08505
C147	Saccharina_japonica	SJ18028
C147	Saccharina_japonica	SJ06959
C147	Saccharina_japonica	SJ03558
C147	Saccharina_japonica	SJ04869
C147	Saccharina_japonica	SJ21458
C147	Saccharina_japonica	SJ18933
C147	Saccharina_japonica	SJ04870
C147	Saccharina_japonica	SJ19247
C147	Saccharina_japonica	SJ20130
C147	Saccharina_japonica	SJ00492
C147	Saccharina_japonica	SJ21939
C147	Saccharina_japonica	SJ21961
C147	Saccharina_japonica	SJ22138
C147	Saccharina_japonica	SJ18931
C147	Saccharina_japonica	SJ20127
C147	Saccharina_japonica	SJ03541
C147	Saccharina_japonica	SJ03540
C147	Saccharina_japonica	SJ03537
C147	Saccharina_japonica	SJ22086
C147	Saccharina_japonica	SJ03539
C147	Saccharina_japonica	SJ03536
C147	Saccharina_japonica	SJ03553
C147	Saccharina_japonica	SJ03365
C147	Saccharina_japonica	SJ21217
C147	Saccharina_japonica	SJ19329
C147	Saccharina_japonica	SJ19328
C147	Saccharina_japonica	SJ12194
C147	Saccharina_japonica	SJ08826
C147	Saccharina_japonica	SJ21942
C147	Saccharina_japonica	SJ21938
C147	Saccharina_japonica	SJ05650
C147	Saccharina_japonica	SJ18522
C147	Saccharina_japonica	SJ08501
C147	Saccharina_japonica	SJ18521
C147	Saccharina_japonica	SJ02477
C147	Saccharina_japonica	SJ06704
C147	Saccharina_japonica	SJ19330
C147	Saccharina_japonica	SJ15861
C147	Saccharina_japonica	SJ03303
C147	Saccharina_japonica	SJ09261
C147	Saccharina_japonica	SJ13479
C147	Saccharina_japonica	SJ03557
C147	Saccharina_japonica	SJ15776
C147	Saccharina_japonica	SJ21066
C147	Saccharina_japonica	SJ16701
C147	Saccharina_japonica	SJ21065
C147	Saccharina_japonica	SJ21058
C147	Saccharina_japonica	SJ17021
C147	Saccharina_japonica	SJ10177
C147	Saccharina_japonica	SJ10178
C147	Saccharina_japonica	SJ17022
C147	Saccharina_japonica	SJ09259
C147	Saccharina_japonica	SJ01782
C147	Saccharina_japonica	SJ02482
C147	Saccharina_japonica	SJ03672
C147	Saccharina_japonica	SJ06696
C147	Saccharina_japonica	SJ19663
C147	Saccharina_japonica	SJ19761
C208	Ectocarpus_siliculosus	Esi0159_0077
C208	Ectocarpus_siliculosus	Esi0099_0007
C208	Ectocarpus_siliculosus	Esi0088_0073
C208	Ectocarpus_siliculosus	Esi0561_0003
C208	Saccharina_japonica	SJ18513
C208	Saccharina_japonica	SJ02142
C208	Saccharina_japonica	SJ08572
C208	Saccharina_japonica	SJ04196
C208	Saccharina_japonica	SJ17764
C208	Ectocarpus_siliculosus	Esi0000_0502
C208	Ectocarpus_siliculosus	Esi0006_0145
C208	Ectocarpus_siliculosus	Esi0007_0041
C208	Ectocarpus_siliculosus	Esi0304_0016
C208	Ectocarpus_siliculosus	Esi0519_0001
C208	Ectocarpus_siliculosus	Esi0943_0001
C208	Ectocarpus_siliculosus	Esi0026_0059
C208	Ectocarpus_siliculosus	Esi0439_0005
C208	Ectocarpus_siliculosus	Esi0051_0015
C208	Ectocarpus_siliculosus	Esi0318_0016
C208	Ectocarpus_siliculosus	Esi0072_0055
C208	Ectocarpus_siliculosus	Esi0258_0027
C208	Ectocarpus_siliculosus	Esi0107_0010
C208	Ectocarpus_siliculosus	Esi0291_0021
C208	Ectocarpus_siliculosus	Esi0151_0036
C208	Ectocarpus_siliculosus	Esi0465_0005
C208	Ectocarpus_siliculosus	Esi0091_0027
C208	Ectocarpus_siliculosus	Esi0536_0013
C208	Ectocarpus_siliculosus	Esi0221_0029
C208	Ectocarpus_siliculosus	Esi0151_0035
C208	Ectocarpus_siliculosus	Esi0111_0066
C208	Ectocarpus_siliculosus	Esi0132_0085
C208	Ectocarpus_siliculosus	Esi0352_0026
C208	Ectocarpus_siliculosus	Esi0510_0001
C208	Ectocarpus_siliculosus	Esi0406_0006
C208	Ectocarpus_siliculosus	Esi0132_0099
C208	Ectocarpus_siliculosus	Esi0402_0004
C208	Ectocarpus_siliculosus	Esi0284_0018
C208	Ectocarpus_siliculosus	Esi0156_0053
C208	Ectocarpus_siliculosus	Esi0352_0025
C208	Saccharina_japonica	SJ08768
C208	Saccharina_japonica	SJ08765
C208	Saccharina_japonica	SJ13997
C208	Saccharina_japonica	SJ01773
C208	Saccharina_japonica	SJ13090
C208	Saccharina_japonica	SJ04861
C208	Saccharina_japonica	SJ11129
C208	Saccharina_japonica	SJ08571
C208	Saccharina_japonica	SJ00406
C208	Saccharina_japonica	SJ14378
C208	Saccharina_japonica	SJ02242
C208	Saccharina_japonica	SJ18512
C208	Saccharina_japonica	SJ12423
C208	Saccharina_japonica	SJ06839
C208	Saccharina_japonica	SJ05907
C208	Saccharina_japonica	SJ13998
C208	Saccharina_japonica	SJ08196
C208	Saccharina_japonica	SJ07003
C208	Saccharina_japonica	SJ08198
C208	Saccharina_japonica	SJ05807
C208	Saccharina_japonica	SJ08455
C208	Saccharina_japonica	SJ18738
C208	Saccharina_japonica	SJ13554
C208	Saccharina_japonica	SJ14531
C208	Saccharina_japonica	SJ16048
C514	Ectocarpus_siliculosus	Esi0009_0080
C514	Saccharina_japonica	SJ19768
C514	Saccharina_japonica	SJ01770
C514	Saccharina_japonica	SJ17646
C514	Saccharina_japonica	SJ19843
C514	Saccharina_japonica	SJ12371
C514	Saccharina_japonica	SJ08422
C514	Saccharina_japonica	SJ19769
C514	Saccharina_japonica	SJ02871
C514	Saccharina_japonica	SJ01764
C514	Saccharina_japonica	SJ10798
C514	Saccharina_japonica	SJ00800
C514	Saccharina_japonica	SJ03822
C514	Saccharina_japonica	SJ19850
C514	Saccharina_japonica	SJ01769
C514	Saccharina_japonica	SJ01763
C514	Saccharina_japonica	SJ07392
C514	Saccharina_japonica	SJ12372
C514	Saccharina_japonica	SJ09653
C514	Saccharina_japonica	SJ07393
C514	Saccharina_japonica	SJ09965
C514	Saccharina_japonica	SJ01276
C514	Saccharina_japonica	SJ19771
C514	Saccharina_japonica	SJ00628
C514	Saccharina_japonica	SJ12377
C514	Saccharina_japonica	SJ12783
C514	Saccharina_japonica	SJ19773
C514	Saccharina_japonica	SJ15629
C514	Saccharina_japonica	SJ14652
C514	Saccharina_japonica	SJ07391
C514	Saccharina_japonica	SJ01275
C514	Saccharina_japonica	SJ07437
C514	Saccharina_japonica	SJ19766
C514	Saccharina_japonica	SJ03821
C514	Saccharina_japonica	SJ02167
C514	Saccharina_japonica	SJ15639
C514	Saccharina_japonica	SJ02868
C514	Saccharina_japonica	SJ02174
C514	Saccharina_japonica	SJ02870
C514	Saccharina_japonica	SJ00798
C514	Saccharina_japonica	SJ00799
C514	Saccharina_japonica	SJ02175
C514	Saccharina_japonica	SJ18113
C514	Saccharina_japonica	SJ02199
C514	Saccharina_japonica	SJ12373
C514	Saccharina_japonica	SJ01771
C514	Saccharina_japonica	SJ15635
C514	Saccharina_japonica	SJ01273
C514	Saccharina_japonica	SJ02202
C514	Saccharina_japonica	SJ10789
C514	Saccharina_japonica	SJ10801
C514	Saccharina_japonica	SJ15632
C514	Saccharina_japonica	SJ00634
C514	Saccharina_japonica	SJ15634
C514	Saccharina_japonica	SJ00636
C514	Saccharina_japonica	SJ15631
C514	Saccharina_japonica	SJ15636
C514	Saccharina_japonica	SJ16101
C514	Saccharina_japonica	SJ12378
C514	Saccharina_japonica	SJ02183
C514	Saccharina_japonica	SJ13070
C514	Saccharina_japonica	SJ02164
C514	Saccharina_japonica	SJ02168
C514	Saccharina_japonica	SJ02170
C514	Saccharina_japonica	SJ08421
C514	Saccharina_japonica	SJ02165
C514	Saccharina_japonica	SJ02200
C514	Saccharina_japonica	SJ12374
C514	Saccharina_japonica	SJ00630
C514	Saccharina_japonica	SJ10612
C514	Saccharina_japonica	SJ12375
C514	Saccharina_japonica	SJ01766
C514	Saccharina_japonica	SJ12376
C514	Saccharina_japonica	SJ12253
C514	Saccharina_japonica	SJ01768
C514	Saccharina_japonica	SJ15630
C514	Ectocarpus_siliculosus	Esi0119_0091
C514	Saccharina_japonica	SJ02869
C514	Saccharina_japonica	SJ19767
C514	Saccharina_japonica	SJ19779
C514	Saccharina_japonica	SJ02173
C514	Saccharina_japonica	SJ02166
C514	Saccharina_japonica	SJ12252
C514	Saccharina_japonica	SJ02171
C514	Saccharina_japonica	SJ15637
C514	Saccharina_japonica	SJ02700
C514	Saccharina_japonica	SJ01274
C599	Saccharina_japonica	SJ02611
C599	Ectocarpus_siliculosus	Esi0016_0081
C599	Ectocarpus_siliculosus	Esi0071_0041
C599	Ectocarpus_siliculosus	Esi0095_0049
C599	Ectocarpus_siliculosus	Esi0024_0055
C599	Ectocarpus_siliculosus	Esi0154_0020
C599	Ectocarpus_siliculosus	Esi0002_0338
C599	Ectocarpus_siliculosus	Esi0002_0341
C599	Ectocarpus_siliculosus	Esi0003_0088
C599	Ectocarpus_siliculosus	Esi0471_0002
C599	Ectocarpus_siliculosus	Esi0067_0044
C599	Ectocarpus_siliculosus	Esi0064_0066
C599	Ectocarpus_siliculosus	Esi0238_0014
C599	Ectocarpus_siliculosus	Esi0101_0077
C599	Ectocarpus_siliculosus	Esi0457_0004
C599	Ectocarpus_siliculosus	Esi0049_0076
C599	Ectocarpus_siliculosus	Esi0417_0002
C599	Ectocarpus_siliculosus	Esi0157_0061
C599	Ectocarpus_siliculosus	Esi0036_0091
C599	Saccharina_japonica	SJ11740
C599	Saccharina_japonica	SJ05091
C599	Saccharina_japonica	SJ00880
C599	Saccharina_japonica	SJ21943
C599	Saccharina_japonica	SJ10546
C599	Saccharina_japonica	SJ02610
C599	Saccharina_japonica	SJ02609
C599	Saccharina_japonica	SJ17540
C599	Saccharina_japonica	SJ10547
C599	Saccharina_japonica	SJ21936
C599	Saccharina_japonica	SJ17212
C599	Saccharina_japonica	SJ05031
C599	Saccharina_japonica	SJ22418
C599	Saccharina_japonica	SJ03519
C599	Saccharina_japonica	SJ21935
C599	Saccharina_japonica	SJ01427
C599	Saccharina_japonica	SJ17820
C599	Saccharina_japonica	SJ04655
C599	Saccharina_japonica	SJ13983
C599	Saccharina_japonica	SJ22417
C599	Saccharina_japonica	SJ03009
C599	Saccharina_japonica	SJ01112
C599	Saccharina_japonica	SJ13982
C599	Saccharina_japonica	SJ13944
C599	Saccharina_japonica	SJ13945
C599	Saccharina_japonica	SJ13966
C599	Saccharina_japonica	SJ05030
C599	Saccharina_japonica	SJ05730
C599	Saccharina_japonica	SJ01425
C599	Saccharina_japonica	SJ04646
C599	Saccharina_japonica	SJ04650
C599	Saccharina_japonica	SJ02489
C599	Saccharina_japonica	SJ20581
C599	Saccharina_japonica	SJ02492
C599	Saccharina_japonica	SJ02490
C599	Saccharina_japonica	SJ02493
C599	Saccharina_japonica	SJ05723
C599	Saccharina_japonica	SJ04664
C599	Saccharina_japonica	SJ04647
C599	Saccharina_japonica	SJ02487
C599	Saccharina_japonica	SJ02488
C599	Saccharina_japonica	SJ04649
C599	Saccharina_japonica	SJ12562
C599	Saccharina_japonica	SJ05722
C599	Saccharina_japonica	SJ05721
C599	Saccharina_japonica	SJ04642
C599	Saccharina_japonica	SJ05729
C599	Saccharina_japonica	SJ05724
C599	Saccharina_japonica	SJ04653
C599	Saccharina_japonica	SJ04663
C599	Saccharina_japonica	SJ04654
C599	Saccharina_japonica	SJ04643
C599	Saccharina_japonica	SJ04662
C599	Saccharina_japonica	SJ05029
C599	Saccharina_japonica	SJ04656
C599	Saccharina_japonica	SJ04651
C599	Saccharina_japonica	SJ04659
C599	Saccharina_japonica	SJ08933
C599	Saccharina_japonica	SJ04657
C599	Saccharina_japonica	SJ05732
C599	Saccharina_japonica	SJ04658
C599	Saccharina_japonica	SJ04644
C599	Saccharina_japonica	SJ04652
C599	Saccharina_japonica	SJ08932
C599	Saccharina_japonica	SJ13175
C599	Saccharina_japonica	SJ04436
C599	Saccharina_japonica	SJ01733
C599	Saccharina_japonica	SJ03518
C712	Ectocarpus_siliculosus	Esi0569_0011
C712	Ectocarpus_siliculosus	Esi0150_0064
C712	Saccharina_japonica	SJ10286
C712	Saccharina_japonica	SJ07316
C712	Saccharina_japonica	SJ07319
C712	Saccharina_japonica	SJ09656
C712	Saccharina_japonica	SJ18698
C712	Saccharina_japonica	SJ13364
C712	Saccharina_japonica	SJ09069
C712	Saccharina_japonica	SJ17792
C712	Saccharina_japonica	SJ14625
C712	Ectocarpus_siliculosus	Esi0308_0025
C712	Ectocarpus_siliculosus	Esi0308_0002
C712	Saccharina_japonica	SJ13654
C712	Saccharina_japonica	SJ13652
C712	Saccharina_japonica	SJ13638
C712	Saccharina_japonica	SJ10658
C712	Saccharina_japonica	SJ03262
C712	Saccharina_japonica	SJ03288
C712	Ectocarpus_siliculosus	Esi0462_0012
C712	Saccharina_japonica	SJ18694
C712	Saccharina_japonica	SJ18695
C712	Saccharina_japonica	SJ18701
C712	Saccharina_japonica	SJ18702
C712	Saccharina_japonica	SJ21011
C712	Saccharina_japonica	SJ02746
C712	Ectocarpus_siliculosus	Esi0102_0048
C712	Ectocarpus_siliculosus	Esi0102_0041
C712	Saccharina_japonica	SJ08923
C712	Saccharina_japonica	SJ03295
C712	Ectocarpus_siliculosus	Esi0096_0026
C712	Ectocarpus_siliculosus	Esi0343_0036
C712	Ectocarpus_siliculosus	Esi0185_0062
C712	Ectocarpus_siliculosus	Esi0024_0056
C712	Ectocarpus_siliculosus	Esi0234_0048
C712	Ectocarpus_siliculosus	Esi1215_0001
C712	Ectocarpus_siliculosus	Esi0308_0018
C712	Saccharina_japonica	SJ19090
C712	Saccharina_japonica	SJ18293
C712	Saccharina_japonica	SJ18286
C712	Saccharina_japonica	SJ18296
C712	Saccharina_japonica	SJ14791
C712	Saccharina_japonica	SJ18308
C712	Saccharina_japonica	SJ03293
C712	Saccharina_japonica	SJ03740
C712	Saccharina_japonica	SJ18295
C712	Saccharina_japonica	SJ18315
C712	Saccharina_japonica	SJ09133
C712	Saccharina_japonica	SJ03289
C712	Saccharina_japonica	SJ06596
C712	Saccharina_japonica	SJ21062
C712	Saccharina_japonica	SJ10250
C712	Saccharina_japonica	SJ22609
C712	Saccharina_japonica	SJ21063
C712	Saccharina_japonica	SJ10249
C712	Saccharina_japonica	SJ03739
C712	Saccharina_japonica	SJ18314
C712	Saccharina_japonica	SJ18309
C712	Saccharina_japonica	SJ18693
C712	Saccharina_japonica	SJ07318
C712	Saccharina_japonica	SJ07315
C712	Saccharina_japonica	SJ18787
C712	Saccharina_japonica	SJ10659
C712	Saccharina_japonica	SJ09657
C712	Saccharina_japonica	SJ13655
C712	Saccharina_japonica	SJ13653
C712	Saccharina_japonica	SJ07317
C712	Saccharina_japonica	SJ21064
C922	Ectocarpus_siliculosus	Esi0043_0014
C922	Ectocarpus_siliculosus	Esi0119_0063
C922	Ectocarpus_siliculosus	Esi0258_0039
C922	Ectocarpus_siliculosus	Esi0421_0002
C922	Ectocarpus_siliculosus	Esi0267_0005
C922	Ectocarpus_siliculosus	Esi0093_0002
C922	Ectocarpus_siliculosus	Esi0127_0004
C922	Ectocarpus_siliculosus	Esi0235_0006
C922	Ectocarpus_siliculosus	Esi0405_0017
C922	Saccharina_japonica	SJ10832
C922	Saccharina_japonica	SJ00724
C922	Saccharina_japonica	SJ18495
C922	Saccharina_japonica	SJ02739
C922	Saccharina_japonica	SJ19925
C922	Saccharina_japonica	SJ19924
C922	Saccharina_japonica	SJ21736
C922	Saccharina_japonica	SJ02874
C922	Saccharina_japonica	SJ02738
C1034	Saccharina_japonica	SJ15026
C1034	Ectocarpus_siliculosus	Esi0014_0117
C1034	Ectocarpus_siliculosus	Esi0304_0012
C1034	Ectocarpus_siliculosus	Esi0337_0020
C1034	Saccharina_japonica	SJ07633
C1034	Saccharina_japonica	SJ07631
C1034	Saccharina_japonica	SJ18042
C1034	Saccharina_japonica	SJ18039
C1034	Saccharina_japonica	SJ07632
C1034	Saccharina_japonica	SJ14077
C1034	Saccharina_japonica	SJ18037
C1034	Saccharina_japonica	SJ18038
C1034	Saccharina_japonica	SJ08084
C1034	Saccharina_japonica	SJ02042
C1034	Saccharina_japonica	SJ18397
C1034	Saccharina_japonica	SJ07139
C1034	Saccharina_japonica	SJ15320
C1034	Saccharina_japonica	SJ22093
C1034	Saccharina_japonica	SJ01383
C1034	Saccharina_japonica	SJ10285
C1034	Saccharina_japonica	SJ07083
C1034	Saccharina_japonica	SJ17106
C1034	Saccharina_japonica	SJ18396
C1034	Saccharina_japonica	SJ07554
C1034	Saccharina_japonica	SJ03772
C1034	Saccharina_japonica	SJ03673
C1034	Saccharina_japonica	SJ01594
C1034	Saccharina_japonica	SJ02491
C1034	Saccharina_japonica	SJ19645
C1034	Saccharina_japonica	SJ22321
C1034	Saccharina_japonica	SJ20470
C1034	Saccharina_japonica	SJ04877
C1034	Saccharina_japonica	SJ20544
C1034	Saccharina_japonica	SJ05631
C1034	Saccharina_japonica	SJ09176
C1034	Saccharina_japonica	SJ13790
C1034	Saccharina_japonica	SJ16785
C1034	Saccharina_japonica	SJ04710
C1034	Saccharina_japonica	SJ18334
C1034	Saccharina_japonica	SJ13379
C1034	Saccharina_japonica	SJ03319
C1034	Saccharina_japonica	SJ11373
C1034	Saccharina_japonica	SJ21459
C1034	Saccharina_japonica	SJ15831
C1164	Saccharina_japonica	SJ05856
C1164	Saccharina_japonica	SJ16539
C1164	Saccharina_japonica	SJ16540
C1164	Ectocarpus_siliculosus	Esi0484_0019
C1164	Ectocarpus_siliculosus	Esi0027_0122
C1164	Ectocarpus_siliculosus	Esi0254_0001
C1164	Saccharina_japonica	SJ13690
C1164	Saccharina_japonica	SJ06157
C1164	Saccharina_japonica	SJ08637
C1164	Saccharina_japonica	SJ14550
C1164	Saccharina_japonica	SJ16538
C1164	Saccharina_japonica	SJ01413
C1164	Saccharina_japonica	SJ16546
C1164	Saccharina_japonica	SJ01899
C1164	Saccharina_japonica	SJ08913
C1164	Saccharina_japonica	SJ16532
C1164	Saccharina_japonica	SJ08363
C1164	Saccharina_japonica	SJ19196
C1164	Saccharina_japonica	SJ15738
C1164	Saccharina_japonica	SJ07921
C1164	Saccharina_japonica	SJ16544
C1164	Saccharina_japonica	SJ01901
C1164	Saccharina_japonica	SJ21290
C1164	Saccharina_japonica	SJ18345
C1164	Saccharina_japonica	SJ16542
C1164	Saccharina_japonica	SJ04545
C1164	Saccharina_japonica	SJ16543
C1164	Saccharina_japonica	SJ01016
C1164	Saccharina_japonica	SJ08437
C1164	Saccharina_japonica	SJ17973
C1164	Saccharina_japonica	SJ05747
C1164	Saccharina_japonica	SJ16293
C1164	Saccharina_japonica	SJ10261
C1164	Saccharina_japonica	SJ10402
C1164	Saccharina_japonica	SJ04546
C1164	Saccharina_japonica	SJ18344
C1164	Saccharina_japonica	SJ07394
C1245	Ectocarpus_siliculosus	Esi0009_0111
C1245	Ectocarpus_siliculosus	Esi0415_0001
C1245	Ectocarpus_siliculosus	Esi0350_0006
C1245	Ectocarpus_siliculosus	Esi0036_0047
C1245	Ectocarpus_siliculosus	Esi0415_0004
C1245	Ectocarpus_siliculosus	Esi0508_0010
C1245	Ectocarpus_siliculosus	Esi0415_0005
C1245	Ectocarpus_siliculosus	Esi0177_0047
C1245	Ectocarpus_siliculosus	Esi0485_0001
C1245	Ectocarpus_siliculosus	Esi0081_0097
C1245	Ectocarpus_siliculosus	Esi0061_0025
C1245	Ectocarpus_siliculosus	Esi0485_0007
C1245	Ectocarpus_siliculosus	Esi0061_0014
C1245	Ectocarpus_siliculosus	Esi0260_0013
C1245	Ectocarpus_siliculosus	Esi0326_0007
C1245	Ectocarpus_siliculosus	Esi0024_0132
C1245	Ectocarpus_siliculosus	Esi0169_0044
C1245	Ectocarpus_siliculosus	Esi0260_0006
C1245	Ectocarpus_siliculosus	Esi0485_0009
C1245	Ectocarpus_siliculosus	Esi0448_0003
C1245	Ectocarpus_siliculosus	Esi0344_0016
C1245	Ectocarpus_siliculosus	Esi0344_0009
C1245	Ectocarpus_siliculosus	Esi0036_0046
C1245	Ectocarpus_siliculosus	Esi0260_0003
C1245	Ectocarpus_siliculosus	Esi0260_0005
C1245	Ectocarpus_siliculosus	Esi0260_0007
C1245	Ectocarpus_siliculosus	Esi0061_0069
C1245	Ectocarpus_siliculosus	Esi0132_0028
C1245	Ectocarpus_siliculosus	Esi0132_0031
C1245	Ectocarpus_siliculosus	Esi0448_0005
C1245	Ectocarpus_siliculosus	Esi0264_0002
C1245	Ectocarpus_siliculosus	Esi0264_0005
C1245	Ectocarpus_siliculosus	Esi0264_0004
C1245	Ectocarpus_siliculosus	Esi0485_0011
C1245	Saccharina_japonica	SJ21712
C1245	Saccharina_japonica	SJ01080
C1245	Saccharina_japonica	SJ02984
C1245	Saccharina_japonica	SJ11542
C1245	Saccharina_japonica	SJ20651
C1245	Saccharina_japonica	SJ21707
C1245	Saccharina_japonica	SJ02986
C1245	Saccharina_japonica	SJ20048
C1245	Saccharina_japonica	SJ01079
C1513	Ectocarpus_siliculosus	Esi0082_0079
C1513	Ectocarpus_siliculosus	Esi0417_0008
C1513	Saccharina_japonica	SJ01102
C1513	Ectocarpus_siliculosus	Esi0035_0073
C1513	Ectocarpus_siliculosus	Esi0018_0054
C1513	Ectocarpus_siliculosus	Esi0035_0070
C1513	Ectocarpus_siliculosus	Esi0035_0072
C1513	Ectocarpus_siliculosus	Esi0417_0011
C1513	Ectocarpus_siliculosus	Esi0129_0064
C1513	Saccharina_japonica	SJ19316
C1513	Saccharina_japonica	SJ20927
C1513	Saccharina_japonica	SJ13876
C1513	Saccharina_japonica	SJ13896
C1513	Saccharina_japonica	SJ01842
C1513	Saccharina_japonica	SJ02177
C1513	Saccharina_japonica	SJ02178
C1513	Saccharina_japonica	SJ01101
C1525	Ectocarpus_siliculosus	Esi0117_0046
C1525	Ectocarpus_siliculosus	Esi0260_0036
C1525	Ectocarpus_siliculosus	Esi0487_0003
C1525	Saccharina_japonica	SJ07038
C1525	Saccharina_japonica	SJ20957
C1525	Saccharina_japonica	SJ20958
C1525	Saccharina_japonica	SJ07155
C1525	Saccharina_japonica	SJ07037
C1525	Saccharina_japonica	SJ07154
C1525	Saccharina_japonica	SJ07153
C1525	Saccharina_japonica	SJ03104
C1662	Ectocarpus_siliculosus	Esi0262_0028
C1662	Ectocarpus_siliculosus	Esi0005_0273
C1662	Ectocarpus_siliculosus	Esi0005_0280
C1662	Ectocarpus_siliculosus	Esi0083_0101
C1662	Ectocarpus_siliculosus	Esi0097_0025
C1662	Ectocarpus_siliculosus	Esi0040_0022
C1662	Ectocarpus_siliculosus	Esi0262_0023
C1662	Ectocarpus_siliculosus	Esi0262_0009
C1662	Ectocarpus_siliculosus	Esi0262_0013
C1662	Ectocarpus_siliculosus	Esi0262_0010
C1662	Ectocarpus_siliculosus	Esi0262_0007
C1662	Ectocarpus_siliculosus	Esi0435_0011
C1662	Ectocarpus_siliculosus	Esi0262_0021
C1662	Ectocarpus_siliculosus	Esi0262_0017
C1662	Ectocarpus_siliculosus	Esi0123_0018
C1662	Ectocarpus_siliculosus	Esi0123_0034
C1662	Ectocarpus_siliculosus	Esi0300_0004
C1662	Ectocarpus_siliculosus	Esi0123_0020
C1662	Ectocarpus_siliculosus	Esi0262_0022
C1662	Ectocarpus_siliculosus	Esi0202_0001
C1662	Ectocarpus_siliculosus	Esi0123_0024
C1662	Ectocarpus_siliculosus	Esi1846_0001
C1662	Ectocarpus_siliculosus	Esi0123_0031
C1662	Ectocarpus_siliculosus	Esi0262_0020
C1662	Saccharina_japonica	SJ21334
C1662	Saccharina_japonica	SJ11914
C1662	Saccharina_japonica	SJ21287
C1662	Saccharina_japonica	SJ15627
C1662	Saccharina_japonica	SJ04915
C1662	Saccharina_japonica	SJ21308
C1662	Saccharina_japonica	SJ21780
C1662	Saccharina_japonica	SJ15554
C1662	Saccharina_japonica	SJ04916
C1663	Ectocarpus_siliculosus	Esi0052_0186
C1663	Ectocarpus_siliculosus	Esi0150_0044
C1663	Ectocarpus_siliculosus	Esi0003_0246
C1663	Ectocarpus_siliculosus	Esi0068_0050
C1663	Ectocarpus_siliculosus	Esi0041_0086
C1663	Ectocarpus_siliculosus	Esi0019_0124
C1663	Ectocarpus_siliculosus	Esi0019_0049
C1663	Ectocarpus_siliculosus	Esi0010_0165
C1663	Ectocarpus_siliculosus	Esi0164_0002
C1663	Ectocarpus_siliculosus	Esi0298_0030
C1663	Ectocarpus_siliculosus	Esi0028_0170
C1663	Ectocarpus_siliculosus	Esi0102_0084
C1663	Ectocarpus_siliculosus	Esi0371_0004
C1663	Ectocarpus_siliculosus	Esi0212_0001
C1663	Ectocarpus_siliculosus	Esi0053_0012
C1663	Ectocarpus_siliculosus	Esi0073_0032
C1663	Ectocarpus_siliculosus	Esi0027_0037
C1663	Ectocarpus_siliculosus	Esi0024_0017
C1663	Ectocarpus_siliculosus	Esi0208_0054
C1663	Ectocarpus_siliculosus	Esi0265_0047
C1663	Ectocarpus_siliculosus	Esi0108_0096
C1663	Ectocarpus_siliculosus	Esi0355_0033
C1663	Ectocarpus_siliculosus	Esi0112_0063
C1663	Ectocarpus_siliculosus	Esi0027_0035
C1663	Ectocarpus_siliculosus	Esi0359_0024
C1663	Ectocarpus_siliculosus	Esi0598_0006
C1663	Ectocarpus_siliculosus	Esi0605_0011
C1663	Ectocarpus_siliculosus	Esi0112_0062
C1663	Saccharina_japonica	SJ04724
C1663	Saccharina_japonica	SJ04670
C1663	Saccharina_japonica	SJ20775
C1663	Saccharina_japonica	SJ02229
C1663	Saccharina_japonica	SJ19154
C1663	Saccharina_japonica	SJ15061
C1782	Ectocarpus_siliculosus	Esi0101_0081
C1782	Ectocarpus_siliculosus	Esi0316_0006
C1782	Ectocarpus_siliculosus	Esi0258_0024
C1782	Ectocarpus_siliculosus	Esi0374_0015
C1782	Ectocarpus_siliculosus	Esi0117_0043
C1782	Ectocarpus_siliculosus	Esi0668_0005
C1782	Ectocarpus_siliculosus	Esi0258_0001
C1782	Ectocarpus_siliculosus	Esi0941_0001
C1782	Ectocarpus_siliculosus	Esi0419_0005
C1782	Ectocarpus_siliculosus	Esi0769_0001
C1782	Ectocarpus_siliculosus	Esi0186_0058
C1782	Ectocarpus_siliculosus	Esi0470_0012
C1782	Ectocarpus_siliculosus	Esi0608_0001
C1782	Ectocarpus_siliculosus	Esi0325_0003
C1782	Ectocarpus_siliculosus	Esi0798_0001
C1782	Ectocarpus_siliculosus	Esi0204_0058
C1782	Ectocarpus_siliculosus	Esi0354_0036
C1782	Ectocarpus_siliculosus	Esi0524_0007
C1782	Ectocarpus_siliculosus	Esi0316_0034
C1782	Ectocarpus_siliculosus	Esi0588_0013
C1782	Ectocarpus_siliculosus	Esi0230_0025
C1782	Ectocarpus_siliculosus	Esi0284_0008
C1782	Saccharina_japonica	SJ07527
C1782	Saccharina_japonica	SJ03916
C2154	Ectocarpus_siliculosus	Esi0028_0067
C2154	Saccharina_japonica	SJ04723
C2211	Saccharina_japonica	SJ06369
C2211	Saccharina_japonica	SJ03499
C2211	Saccharina_japonica	SJ21541
C2211	Ectocarpus_siliculosus	Esi0343_0037
C2211	Ectocarpus_siliculosus	Esi0179_0040
C2211	Ectocarpus_siliculosus	Esi0038_0032
C2211	Ectocarpus_siliculosus	Esi0211_0041
C2211	Ectocarpus_siliculosus	Esi0038_0145
C2211	Saccharina_japonica	SJ10751
C2211	Saccharina_japonica	SJ06368
C2211	Saccharina_japonica	SJ10991
C2211	Saccharina_japonica	SJ11073
C2211	Saccharina_japonica	SJ07516
C2211	Saccharina_japonica	SJ00125
C2211	Saccharina_japonica	SJ13430
C2211	Saccharina_japonica	SJ10752
C2211	Saccharina_japonica	SJ12178
C2211	Saccharina_japonica	SJ04142
C2211	Saccharina_japonica	SJ18569
C2242	Ectocarpus_siliculosus	Esi0011_0105
C2242	Ectocarpus_siliculosus	Esi0047_0109
C2242	Ectocarpus_siliculosus	Esi0021_0038
C2242	Saccharina_japonica	SJ21876
C2242	Saccharina_japonica	SJ21872
C2242	Saccharina_japonica	SJ21875
C2242	Saccharina_japonica	SJ01165
C2242	Saccharina_japonica	SJ04013
C2242	Saccharina_japonica	SJ09651
C2242	Saccharina_japonica	SJ11848
C2242	Saccharina_japonica	SJ18956
C2242	Saccharina_japonica	SJ18957
C2242	Saccharina_japonica	SJ18958
C2242	Saccharina_japonica	SJ11849
C2242	Saccharina_japonica	SJ18959
C2242	Saccharina_japonica	SJ18964
C2242	Saccharina_japonica	SJ18960
C2247	Ectocarpus_siliculosus	Esi0003_0113
C2247	Ectocarpus_siliculosus	Esi0020_0005
C2247	Saccharina_japonica	SJ13427
C2247	Saccharina_japonica	SJ22230
C2247	Saccharina_japonica	SJ17924
C2247	Saccharina_japonica	SJ16830
C2247	Saccharina_japonica	SJ13872
C2247	Saccharina_japonica	SJ13870
C2247	Saccharina_japonica	SJ16834
C2247	Saccharina_japonica	SJ08920
C2247	Saccharina_japonica	SJ11181
C2247	Saccharina_japonica	SJ13869
C2247	Saccharina_japonica	SJ16833
C2247	Saccharina_japonica	SJ16837
C2247	Saccharina_japonica	SJ22387
C2247	Saccharina_japonica	SJ14575
C2248	Ectocarpus_siliculosus	Esi0035_0157
C2248	Ectocarpus_siliculosus	Esi0426_0007
C2248	Ectocarpus_siliculosus	Esi0258_0007
C2248	Ectocarpus_siliculosus	Esi0035_0159
C2248	Ectocarpus_siliculosus	Esi0352_0027
C2248	Ectocarpus_siliculosus	Esi0530_0010
C2248	Ectocarpus_siliculosus	Esi0225_0051
C2248	Ectocarpus_siliculosus	Esi0960_0001
C2248	Ectocarpus_siliculosus	Esi0293_0027
C2248	Ectocarpus_siliculosus	Esi0396_0020
C2248	Ectocarpus_siliculosus	Esi0352_0031
C2248	Ectocarpus_siliculosus	Esi0473_0023
C2248	Ectocarpus_siliculosus	Esi0329_0016
C2248	Ectocarpus_siliculosus	Esi1100_0002
C2248	Ectocarpus_siliculosus	Esi1078_0002
C2248	Ectocarpus_siliculosus	Esi0709_0002
C2248	Ectocarpus_siliculosus	Esi0701_0001
C2248	Saccharina_japonica	SJ22564
C2248	Saccharina_japonica	SJ07605
C2248	Saccharina_japonica	SJ04947
C2248	Saccharina_japonica	SJ07957
C2248	Saccharina_japonica	SJ15106
C2248	Saccharina_japonica	SJ04169
C2248	Saccharina_japonica	SJ03841
C2248	Saccharina_japonica	SJ15191
C2248	Saccharina_japonica	SJ07956
C2419	Ectocarpus_siliculosus	Esi0080_0114
C2419	Ectocarpus_siliculosus	Esi0009_0067
C2419	Ectocarpus_siliculosus	Esi0044_0024
C2419	Ectocarpus_siliculosus	Esi0112_0024
C2419	Ectocarpus_siliculosus	Esi0151_0073
C2419	Ectocarpus_siliculosus	Esi0080_0091
C2419	Ectocarpus_siliculosus	Esi0151_0071
C2419	Ectocarpus_siliculosus	Esi0103_0024
C2419	Saccharina_japonica	SJ01040
C2419	Saccharina_japonica	SJ01038
C2419	Saccharina_japonica	SJ16112
C2419	Saccharina_japonica	SJ18529
C2419	Saccharina_japonica	SJ16942
C2419	Saccharina_japonica	SJ16933
C2419	Saccharina_japonica	SJ08344
C2419	Saccharina_japonica	SJ10821
C2419	Saccharina_japonica	SJ08334
C2419	Saccharina_japonica	SJ08333
C2419	Saccharina_japonica	SJ01028
C2419	Saccharina_japonica	SJ01039
C2483	Ectocarpus_siliculosus	Esi0239_0001
C2483	Ectocarpus_siliculosus	Esi0000_0582
C2483	Ectocarpus_siliculosus	Esi0073_0052
C2483	Ectocarpus_siliculosus	Esi0073_0051
C2483	Ectocarpus_siliculosus	Esi0023_0181
C2483	Ectocarpus_siliculosus	Esi0256_0002
C2483	Ectocarpus_siliculosus	Esi0256_0050
C2483	Ectocarpus_siliculosus	Esi0023_0180
C2483	Ectocarpus_siliculosus	Esi0124_0076
C2483	Ectocarpus_siliculosus	Esi0028_0114
C2483	Ectocarpus_siliculosus	Esi0182_0001
C2483	Ectocarpus_siliculosus	Esi0246_0033
C2483	Ectocarpus_siliculosus	Esi0414_0019
C2483	Saccharina_japonica	SJ08095
C2483	Saccharina_japonica	SJ16624
C2483	Saccharina_japonica	SJ12926
C2483	Saccharina_japonica	SJ08094
C2483	Saccharina_japonica	SJ10318
C2483	Saccharina_japonica	SJ21929
C2483	Saccharina_japonica	SJ21931
C2483	Saccharina_japonica	SJ16625
C2579	Ectocarpus_siliculosus	Esi0219_0017
C2579	Ectocarpus_siliculosus	Esi0065_0106
C2579	Ectocarpus_siliculosus	Esi0065_0107
C2579	Saccharina_japonica	SJ08138
C2579	Saccharina_japonica	SJ08970
C2579	Saccharina_japonica	SJ08974
C2579	Saccharina_japonica	SJ06182
C2579	Saccharina_japonica	SJ02290
C2579	Saccharina_japonica	SJ17600
C2579	Saccharina_japonica	SJ06183
C2579	Saccharina_japonica	SJ02354
C2579	Saccharina_japonica	SJ01964
C2579	Saccharina_japonica	SJ11260
C2579	Saccharina_japonica	SJ06824
C2579	Saccharina_japonica	SJ06184
C2579	Saccharina_japonica	SJ08971
C2579	Saccharina_japonica	SJ08975
C2579	Saccharina_japonica	SJ08139
C2579	Saccharina_japonica	SJ15243
C2635	Ectocarpus_siliculosus	Esi0007_0080
C2635	Ectocarpus_siliculosus	Esi0408_0003
C2635	Saccharina_japonica	SJ08273
C2635	Saccharina_japonica	SJ09473
C2635	Saccharina_japonica	SJ10159
C2635	Saccharina_japonica	SJ01290
C2635	Saccharina_japonica	SJ08642
C2635	Saccharina_japonica	SJ08643
C2635	Saccharina_japonica	SJ01291
C2635	Saccharina_japonica	SJ00461
C2635	Saccharina_japonica	SJ06275
C2635	Saccharina_japonica	SJ01293
C2635	Saccharina_japonica	SJ01781
C2635	Saccharina_japonica	SJ21940
C2635	Saccharina_japonica	SJ00462
C2635	Saccharina_japonica	SJ05503
C2635	Saccharina_japonica	SJ18029
C2635	Saccharina_japonica	SJ22171
C2635	Saccharina_japonica	SJ21436
C2729	Saccharina_japonica	SJ03683
C2729	Saccharina_japonica	SJ16251
C2729	Ectocarpus_siliculosus	Esi0075_0084
C2741	Ectocarpus_siliculosus	Esi0010_0150
C2741	Ectocarpus_siliculosus	Esi0043_0112
C2741	Ectocarpus_siliculosus	Esi0043_0114
C2741	Ectocarpus_siliculosus	Esi0043_0144
C2741	Ectocarpus_siliculosus	Esi0015_0111
C2741	Saccharina_japonica	SJ16167
C2741	Saccharina_japonica	SJ16164
C2741	Saccharina_japonica	SJ04864
C2741	Saccharina_japonica	SJ01786
C2741	Saccharina_japonica	SJ01785
C2741	Saccharina_japonica	SJ04865
C2741	Saccharina_japonica	SJ03422
C2741	Saccharina_japonica	SJ16165
C2741	Saccharina_japonica	SJ16168
C2741	Saccharina_japonica	SJ03415
C2741	Saccharina_japonica	SJ03416
C2741	Saccharina_japonica	SJ16161
C2741	Saccharina_japonica	SJ03421
C2741	Saccharina_japonica	SJ02920
C2741	Saccharina_japonica	SJ01509
C2741	Saccharina_japonica	SJ16162
C2741	Saccharina_japonica	SJ01510
C2742	Ectocarpus_siliculosus	Esi0066_0010
C2742	Ectocarpus_siliculosus	Esi0066_0012
C2742	Ectocarpus_siliculosus	Esi0160_0004
C2742	Ectocarpus_siliculosus	Esi0160_0005
C2742	Ectocarpus_siliculosus	Esi0248_0026
C2742	Ectocarpus_siliculosus	Esi0149_0054
C2742	Ectocarpus_siliculosus	Esi0800_0004
C2742	Saccharina_japonica	SJ17768
C2742	Saccharina_japonica	SJ01716
C2742	Saccharina_japonica	SJ20318
C2742	Saccharina_japonica	SJ10633
C2742	Saccharina_japonica	SJ12317
C2742	Saccharina_japonica	SJ10937
C2742	Saccharina_japonica	SJ12579
C2742	Saccharina_japonica	SJ22573
C2742	Saccharina_japonica	SJ05028
C2742	Saccharina_japonica	SJ05027
C2742	Saccharina_japonica	SJ10936
C2742	Saccharina_japonica	SJ07611
C2742	Saccharina_japonica	SJ15560
C2819	Saccharina_japonica	SJ03146
C2819	Ectocarpus_siliculosus	Esi0289_0042
C2819	Ectocarpus_siliculosus	Esi0393_0026
C2819	Ectocarpus_siliculosus	Esi0393_0027
C2819	Saccharina_japonica	SJ03129
C2829	Ectocarpus_siliculosus	Esi0050_0074
C2829	Saccharina_japonica	SJ11452
C2829	Saccharina_japonica	SJ11450
C2829	Saccharina_japonica	SJ11451
C2848	Ectocarpus_siliculosus	Esi0356_0017
C2848	Saccharina_japonica	SJ13954
C2848	Saccharina_japonica	SJ06227
C2848	Ectocarpus_siliculosus	Esi0056_0049
C2848	Ectocarpus_siliculosus	Esi0598_0011
C2848	Saccharina_japonica	SJ10521
C2848	Saccharina_japonica	SJ06691
C2848	Saccharina_japonica	SJ10523
C2848	Saccharina_japonica	SJ15345
C2848	Saccharina_japonica	SJ15346
C2848	Ectocarpus_siliculosus	Esi0177_0048
C2848	Saccharina_japonica	SJ16376
C2848	Saccharina_japonica	SJ06226
C2848	Saccharina_japonica	SJ13711
C2848	Saccharina_japonica	SJ13245
C2850	Saccharina_japonica	SJ04568
C2850	Ectocarpus_siliculosus	Esi0051_0060
C2850	Ectocarpus_siliculosus	Esi0111_0073
C2850	Saccharina_japonica	SJ01480
C2850	Saccharina_japonica	SJ01483
C2850	Saccharina_japonica	SJ16471
C2850	Saccharina_japonica	SJ16472
C2850	Saccharina_japonica	SJ02921
C2850	Saccharina_japonica	SJ02925
C2900	Saccharina_japonica	SJ17986
C2900	Ectocarpus_siliculosus	Esi0135_0052
C2900	Ectocarpus_siliculosus	Esi0135_0058
C2900	Ectocarpus_siliculosus	Esi0185_0002
C2900	Ectocarpus_siliculosus	Esi0135_0061
C2900	Saccharina_japonica	SJ12417
C2900	Saccharina_japonica	SJ20065
C2900	Saccharina_japonica	SJ17984
C2900	Ectocarpus_siliculosus	Esi0042_0004
C2900	Ectocarpus_siliculosus	Esi0146_0007
C2900	Ectocarpus_siliculosus	Esi0146_0006
C2900	Saccharina_japonica	SJ12416
C2900	Saccharina_japonica	SJ09980
C2900	Saccharina_japonica	SJ05978
C2900	Saccharina_japonica	SJ03780
C2900	Saccharina_japonica	SJ02619
C2900	Saccharina_japonica	SJ20649
C2944	Ectocarpus_siliculosus	Esi0005_0024
C2944	Ectocarpus_siliculosus	Esi0251_0018
C2944	Ectocarpus_siliculosus	Esi0005_0025
C2944	Ectocarpus_siliculosus	Esi0005_0036
C2944	Ectocarpus_siliculosus	Esi0005_0081
C2944	Ectocarpus_siliculosus	Esi0251_0016
C2944	Ectocarpus_siliculosus	Esi0005_0038
C2944	Ectocarpus_siliculosus	Esi0005_0057
C2944	Ectocarpus_siliculosus	Esi0005_0029
C2944	Ectocarpus_siliculosus	Esi0005_0071
C2944	Ectocarpus_siliculosus	Esi0273_0019
C2944	Ectocarpus_siliculosus	Esi0273_0022
C2944	Ectocarpus_siliculosus	Esi0005_0031
C2944	Saccharina_japonica	SJ11302
C2944	Saccharina_japonica	SJ06367
C2944	Saccharina_japonica	SJ19324
C2944	Saccharina_japonica	SJ00548
C2944	Saccharina_japonica	SJ19325
C2944	Saccharina_japonica	SJ14206
C2944	Saccharina_japonica	SJ14207
C2991	Saccharina_japonica	SJ22632
C2991	Ectocarpus_siliculosus	Esi0009_0012
C2991	Ectocarpus_siliculosus	Esi0121_0075
C2991	Ectocarpus_siliculosus	Esi0430_0010
C2991	Ectocarpus_siliculosus	Esi0012_0167
C2991	Ectocarpus_siliculosus	Esi0039_0108
C2991	Ectocarpus_siliculosus	Esi0123_0079
C2991	Ectocarpus_siliculosus	Esi0129_0070
C2991	Ectocarpus_siliculosus	Esi0129_0068
C2991	Ectocarpus_siliculosus	Esi0129_0074
C2991	Ectocarpus_siliculosus	Esi0129_0073
C2991	Saccharina_japonica	SJ01914
C2991	Saccharina_japonica	SJ22631
C2991	Saccharina_japonica	SJ14999
C2991	Saccharina_japonica	SJ07445
C2991	Saccharina_japonica	SJ06013
C2991	Saccharina_japonica	SJ22629
C2991	Saccharina_japonica	SJ22630
C2991	Saccharina_japonica	SJ06014
C3064	Ectocarpus_siliculosus	Esi0031_0007
C3064	Ectocarpus_siliculosus	Esi0073_0023
C3064	Ectocarpus_siliculosus	Esi0132_0074
C3064	Ectocarpus_siliculosus	Esi0285_0022
C3064	Ectocarpus_siliculosus	Esi0119_0021
C3064	Ectocarpus_siliculosus	Esi0249_0051
C3064	Ectocarpus_siliculosus	Esi0103_0080
C3064	Ectocarpus_siliculosus	Esi0168_0047
C3064	Saccharina_japonica	SJ10174
C3064	Saccharina_japonica	SJ06746
C3064	Saccharina_japonica	SJ16554
C3064	Saccharina_japonica	SJ10175
C3064	Saccharina_japonica	SJ05301
C3064	Saccharina_japonica	SJ22503
C3064	Saccharina_japonica	SJ09699
C3132	Saccharina_japonica	SJ08620
C3132	Ectocarpus_siliculosus	Esi0028_0024
C3132	Saccharina_japonica	SJ10957
C3141	Ectocarpus_siliculosus	Esi0044_0104
C3141	Saccharina_japonica	SJ02663
C3207	Ectocarpus_siliculosus	Esi0029_0004
C3207	Ectocarpus_siliculosus	Esi0100_0011
C3207	Ectocarpus_siliculosus	Esi0219_0029
C3207	Ectocarpus_siliculosus	Esi0219_0036
C3207	Ectocarpus_siliculosus	Esi0219_0034
C3207	Ectocarpus_siliculosus	Esi0219_0030
C3207	Ectocarpus_siliculosus	Esi0219_0035
C3207	Ectocarpus_siliculosus	Esi0219_0031
C3207	Saccharina_japonica	SJ01531
C3207	Saccharina_japonica	SJ06643
C3207	Saccharina_japonica	SJ01534
C3207	Saccharina_japonica	SJ06132
C3207	Saccharina_japonica	SJ06783
C3207	Saccharina_japonica	SJ06784
C3207	Saccharina_japonica	SJ01386
C3207	Saccharina_japonica	SJ11098
C3207	Saccharina_japonica	SJ18785
C3207	Saccharina_japonica	SJ10570
C3208	Ectocarpus_siliculosus	Esi0048_0054
C3208	Ectocarpus_siliculosus	Esi0450_0011
C3208	Ectocarpus_siliculosus	Esi0071_0002
C3208	Ectocarpus_siliculosus	Esi0071_0011
C3208	Ectocarpus_siliculosus	Esi0221_0021
C3208	Ectocarpus_siliculosus	Esi0221_0020
C3208	Ectocarpus_siliculosus	Esi0107_0026
C3208	Ectocarpus_siliculosus	Esi0235_0029
C3208	Ectocarpus_siliculosus	Esi0077_0025
C3208	Ectocarpus_siliculosus	Esi0077_0026
C3208	Ectocarpus_siliculosus	Esi0472_0008
C3208	Saccharina_japonica	SJ14810
C3208	Saccharina_japonica	SJ00757
C3208	Saccharina_japonica	SJ07082
C3208	Saccharina_japonica	SJ13541
C3208	Saccharina_japonica	SJ03478
C3208	Saccharina_japonica	SJ07314
C3208	Saccharina_japonica	SJ02321
C3209	Ectocarpus_siliculosus	Esi0048_0094
C3209	Ectocarpus_siliculosus	Esi0096_0003
C3209	Saccharina_japonica	SJ00369
C3209	Saccharina_japonica	SJ02732
C3209	Saccharina_japonica	SJ17765
C3209	Saccharina_japonica	SJ17571
C3209	Saccharina_japonica	SJ10194
C3209	Saccharina_japonica	SJ12607
C3209	Saccharina_japonica	SJ19383
C3209	Saccharina_japonica	SJ19389
C3209	Saccharina_japonica	SJ19384
C3209	Saccharina_japonica	SJ19136
C3209	Saccharina_japonica	SJ00874
C3209	Saccharina_japonica	SJ20466
C3209	Saccharina_japonica	SJ09455
C3209	Saccharina_japonica	SJ21912
C3209	Saccharina_japonica	SJ02967
C3209	Saccharina_japonica	SJ03007
C3263	Ectocarpus_siliculosus	Esi0898_0001
C3263	Saccharina_japonica	SJ08371
C3263	Ectocarpus_siliculosus	Esi0246_0049
C3309	Ectocarpus_siliculosus	Esi0028_0094
C3309	Saccharina_japonica	SJ10973
C3309	Ectocarpus_siliculosus	Esi0076_0045
C3341	Saccharina_japonica	SJ04365
C3341	Ectocarpus_siliculosus	Esi0007_0058
C3341	Ectocarpus_siliculosus	Esi0033_0062
C3341	Ectocarpus_siliculosus	Esi0033_0090
C3341	Ectocarpus_siliculosus	Esi0345_0031
C3341	Ectocarpus_siliculosus	Esi0247_0035
C3341	Ectocarpus_siliculosus	Esi0049_0013
C3341	Ectocarpus_siliculosus	Esi0033_0088
C3341	Ectocarpus_siliculosus	Esi0160_0038
C3341	Ectocarpus_siliculosus	Esi0203_0004
C3341	Ectocarpus_siliculosus	Esi0033_0089
C3341	Saccharina_japonica	SJ04528
C3341	Saccharina_japonica	SJ19387
C3341	Saccharina_japonica	SJ05809
C3341	Saccharina_japonica	SJ17206
C3341	Saccharina_japonica	SJ01995
C3341	Saccharina_japonica	SJ00655
C3344	Ectocarpus_siliculosus	Esi0005_0027
C3344	Ectocarpus_siliculosus	Esi0056_0124
C3344	Ectocarpus_siliculosus	Esi0151_0059
C3344	Ectocarpus_siliculosus	Esi0306_0028
C3344	Saccharina_japonica	SJ21731
C3344	Saccharina_japonica	SJ05212
C3344	Saccharina_japonica	SJ00521
C3344	Saccharina_japonica	SJ12258
C3344	Saccharina_japonica	SJ22445
C3344	Saccharina_japonica	SJ21355
C3344	Saccharina_japonica	SJ13295
C3344	Saccharina_japonica	SJ00520
C3344	Saccharina_japonica	SJ17658
C3344	Saccharina_japonica	SJ22446
C3344	Saccharina_japonica	SJ14518
C3344	Saccharina_japonica	SJ13024
C3347	Ectocarpus_siliculosus	Esi0011_0076
C3347	Saccharina_japonica	SJ08293
C3347	Saccharina_japonica	SJ15781
C3347	Saccharina_japonica	SJ16721
C3347	Saccharina_japonica	SJ16713
C3347	Saccharina_japonica	SJ19744
C3347	Saccharina_japonica	SJ16719
C3347	Saccharina_japonica	SJ16717
C3347	Saccharina_japonica	SJ15778
C3347	Saccharina_japonica	SJ15780
C3347	Saccharina_japonica	SJ16714
C3347	Saccharina_japonica	SJ16715
C3347	Saccharina_japonica	SJ00967
C3347	Saccharina_japonica	SJ10210
C3420	Ectocarpus_siliculosus	Esi0203_0041
C3420	Saccharina_japonica	SJ02067
C3489	Ectocarpus_siliculosus	Esi0020_0082
C3489	Ectocarpus_siliculosus	Esi0135_0027
C3489	Ectocarpus_siliculosus	Esi0135_0040
C3489	Ectocarpus_siliculosus	Esi0341_0017
C3489	Ectocarpus_siliculosus	Esi0103_0021
C3489	Saccharina_japonica	SJ02275
C3489	Saccharina_japonica	SJ14317
C3489	Saccharina_japonica	SJ08742
C3489	Saccharina_japonica	SJ02257
C3489	Saccharina_japonica	SJ12403
C3489	Saccharina_japonica	SJ02276
C3489	Saccharina_japonica	SJ00427
C3489	Saccharina_japonica	SJ08966
C3489	Saccharina_japonica	SJ00426
C3490	Ectocarpus_siliculosus	Esi0098_0016
C3490	Ectocarpus_siliculosus	Esi0111_0065
C3490	Ectocarpus_siliculosus	Esi0111_0069
C3490	Ectocarpus_siliculosus	Esi0098_0017
C3490	Ectocarpus_siliculosus	Esi0098_0020
C3490	Ectocarpus_siliculosus	Esi0098_0019
C3490	Saccharina_japonica	SJ17797
C3490	Saccharina_japonica	SJ05264
C3490	Saccharina_japonica	SJ18407
C3490	Saccharina_japonica	SJ19853
C3490	Saccharina_japonica	SJ17794
C3490	Saccharina_japonica	SJ08239
C3490	Saccharina_japonica	SJ08237
C3490	Saccharina_japonica	SJ08238
C3490	Saccharina_japonica	SJ17796
C3490	Saccharina_japonica	SJ17795
C3553	Ectocarpus_siliculosus	Esi0040_0036
C3553	Saccharina_japonica	SJ07936
C3553	Ectocarpus_siliculosus	Esi0022_0156
C3553	Ectocarpus_siliculosus	Esi0040_0051
C3553	Ectocarpus_siliculosus	Esi0221_0010
C3553	Saccharina_japonica	SJ12650
C3553	Saccharina_japonica	SJ10413
C3553	Saccharina_japonica	SJ04035
C3553	Saccharina_japonica	SJ01512
C3553	Saccharina_japonica	SJ05489
C3553	Saccharina_japonica	SJ18531
C3553	Saccharina_japonica	SJ18925
C3553	Saccharina_japonica	SJ12289
C3553	Saccharina_japonica	SJ12036
C3559	Saccharina_japonica	SJ22487
C3559	Ectocarpus_siliculosus	Esi0011_0058
C3559	Ectocarpus_siliculosus	Esi0011_0211
C3559	Ectocarpus_siliculosus	Esi0032_0026
C3559	Ectocarpus_siliculosus	Esi0075_0025
C3559	Saccharina_japonica	SJ22492
C3559	Saccharina_japonica	SJ22489
C3559	Saccharina_japonica	SJ00124
C3559	Saccharina_japonica	SJ22490
C3559	Saccharina_japonica	SJ00123
C3559	Saccharina_japonica	SJ22484
C3559	Saccharina_japonica	SJ22494
C3559	Saccharina_japonica	SJ22485
C3559	Saccharina_japonica	SJ01844
C3567	Ectocarpus_siliculosus	Esi0022_0099
C3567	Saccharina_japonica	SJ02333
C3567	Ectocarpus_siliculosus	Esi0089_0027
C3567	Saccharina_japonica	SJ12408
C3569	Ectocarpus_siliculosus	Esi0074_0044
C3569	Saccharina_japonica	SJ09448
C3670	Ectocarpus_siliculosus	Esi0000_0510
C3670	Ectocarpus_siliculosus	Esi0189_0082
C3670	Ectocarpus_siliculosus	Esi0775_0004
C3670	Ectocarpus_siliculosus	Esi0092_0019
C3670	Ectocarpus_siliculosus	Esi0008_0105
C3670	Ectocarpus_siliculosus	Esi0041_0151
C3670	Ectocarpus_siliculosus	Esi0092_0018
C3670	Ectocarpus_siliculosus	Esi0148_0018
C3670	Saccharina_japonica	SJ09846
C3670	Saccharina_japonica	SJ06578
C3670	Saccharina_japonica	SJ06577
C3670	Saccharina_japonica	SJ09847
C3670	Saccharina_japonica	SJ09518
C3670	Saccharina_japonica	SJ06415
C3672	Ectocarpus_siliculosus	Esi0002_0334
C3672	Ectocarpus_siliculosus	Esi0153_0073
C3672	Ectocarpus_siliculosus	Esi0423_0006
C3672	Ectocarpus_siliculosus	Esi0434_0011
C3672	Ectocarpus_siliculosus	Esi0585_0008
C3672	Ectocarpus_siliculosus	Esi0251_0042
C3672	Ectocarpus_siliculosus	Esi0354_0019
C3672	Saccharina_japonica	SJ20913
C3672	Saccharina_japonica	SJ19896
C3672	Saccharina_japonica	SJ05133
C3672	Saccharina_japonica	SJ08051
C3672	Saccharina_japonica	SJ04946
C3672	Saccharina_japonica	SJ20912
C3672	Saccharina_japonica	SJ05132
C3673	Ectocarpus_siliculosus	Esi0006_0152
C3673	Ectocarpus_siliculosus	Esi0006_0161
C3673	Ectocarpus_siliculosus	Esi0006_0162
C3673	Ectocarpus_siliculosus	Esi0006_0165
C3673	Ectocarpus_siliculosus	Esi0006_0171
C3673	Ectocarpus_siliculosus	Esi0006_0172
C3673	Saccharina_japonica	SJ08110
C3673	Saccharina_japonica	SJ08109
C3673	Saccharina_japonica	SJ08127
C3673	Saccharina_japonica	SJ08126
C3674	Ectocarpus_siliculosus	Esi0031_0011
C3674	Ectocarpus_siliculosus	Esi0091_0037
C3674	Ectocarpus_siliculosus	Esi0148_0019
C3674	Ectocarpus_siliculosus	Esi0045_0006
C3674	Ectocarpus_siliculosus	Esi0205_0053
C3674	Ectocarpus_siliculosus	Esi0276_0021
C3674	Ectocarpus_siliculosus	Esi0075_0067
C3674	Ectocarpus_siliculosus	Esi0315_0014
C3674	Ectocarpus_siliculosus	Esi0160_0035
C3674	Ectocarpus_siliculosus	Esi0523_0010
C3674	Ectocarpus_siliculosus	Esi0489_0025
C3674	Saccharina_japonica	SJ02941
C3674	Saccharina_japonica	SJ19680
C3674	Saccharina_japonica	SJ00768
C3674	Saccharina_japonica	SJ17227
C3675	Ectocarpus_siliculosus	Esi0051_0037
C3675	Ectocarpus_siliculosus	Esi0252_0035
C3675	Saccharina_japonica	SJ09135
C3675	Saccharina_japonica	SJ13556
C3675	Saccharina_japonica	SJ06680
C3675	Saccharina_japonica	SJ06679
C3675	Saccharina_japonica	SJ14076
C3675	Saccharina_japonica	SJ20524
C3675	Saccharina_japonica	SJ07441
C3675	Saccharina_japonica	SJ03089
C3675	Saccharina_japonica	SJ09424
C3826	Ectocarpus_siliculosus	Esi0011_0129
C3826	Ectocarpus_siliculosus	Esi0067_0076
C3826	Ectocarpus_siliculosus	Esi0067_0072
C3826	Ectocarpus_siliculosus	Esi0067_0071
C3826	Saccharina_japonica	SJ19435
C3826	Saccharina_japonica	SJ19438
C3826	Saccharina_japonica	SJ19436
C3826	Saccharina_japonica	SJ18258
C3826	Saccharina_japonica	SJ18256
C3826	Saccharina_japonica	SJ00132
C3826	Saccharina_japonica	SJ00133
C3826	Saccharina_japonica	SJ18257
C3827	Ectocarpus_siliculosus	Esi0027_0085
C3827	Saccharina_japonica	SJ18775
C3827	Saccharina_japonica	SJ11197
C3827	Saccharina_japonica	SJ00769
C3827	Saccharina_japonica	SJ18774
C3827	Saccharina_japonica	SJ01358
C3827	Saccharina_japonica	SJ18777
C3827	Saccharina_japonica	SJ18778
C3827	Saccharina_japonica	SJ12463
C3827	Saccharina_japonica	SJ01359
C3827	Saccharina_japonica	SJ11273
C3827	Saccharina_japonica	SJ16493
C3829	Ectocarpus_siliculosus	Esi0561_0007
C3829	Saccharina_japonica	SJ01862
C3829	Saccharina_japonica	SJ21603
C3829	Saccharina_japonica	SJ01864
C3829	Saccharina_japonica	SJ02393
C3829	Saccharina_japonica	SJ05440
C3829	Saccharina_japonica	SJ05439
C3829	Saccharina_japonica	SJ16531
C3829	Saccharina_japonica	SJ09570
C3829	Saccharina_japonica	SJ17054
C3829	Saccharina_japonica	SJ17052
C3889	Ectocarpus_siliculosus	Esi0228_0032
C3889	Saccharina_japonica	SJ03645
C3889	Ectocarpus_siliculosus	Esi0088_0066
C3889	Ectocarpus_siliculosus	Esi0088_0067
C3889	Ectocarpus_siliculosus	Esi0445_0012
C3889	Saccharina_japonica	SJ08688
C3889	Saccharina_japonica	SJ00089
C3889	Saccharina_japonica	SJ06807
C3889	Saccharina_japonica	SJ18998
C3889	Saccharina_japonica	SJ06805
C3889	Saccharina_japonica	SJ09553
C3889	Saccharina_japonica	SJ06804
C3891	Ectocarpus_siliculosus	Esi0174_0053
C3891	Saccharina_japonica	SJ06538
C3891	Saccharina_japonica	SJ20455
C3891	Ectocarpus_siliculosus	Esi0120_0039
C3891	Ectocarpus_siliculosus	Esi0043_0090
C3891	Ectocarpus_siliculosus	Esi0151_0027
C3891	Ectocarpus_siliculosus	Esi0049_0015
C3891	Ectocarpus_siliculosus	Esi0049_0014
C3891	Saccharina_japonica	SJ19188
C3891	Saccharina_japonica	SJ15462
C3891	Saccharina_japonica	SJ08447
C3891	Saccharina_japonica	SJ19388
C3946	Saccharina_japonica	SJ03762
C3946	Ectocarpus_siliculosus	Esi0000_0114
C3946	Ectocarpus_siliculosus	Esi0109_0060
C3946	Ectocarpus_siliculosus	Esi1020_0002
C3946	Ectocarpus_siliculosus	Esi0751_0002
C3946	Ectocarpus_siliculosus	Esi0275_0046
C3946	Ectocarpus_siliculosus	Esi0702_0002
C3946	Ectocarpus_siliculosus	Esi0377_0012
C3946	Ectocarpus_siliculosus	Esi0377_0007
C3946	Saccharina_japonica	SJ16234
C3946	Saccharina_japonica	SJ21174
C3946	Saccharina_japonica	SJ09850
C3946	Saccharina_japonica	SJ17762
C4002	Ectocarpus_siliculosus	Esi0045_0113
C4002	Saccharina_japonica	SJ05123
C4002	Ectocarpus_siliculosus	Esi0045_0097
C4002	Ectocarpus_siliculosus	Esi0030_0106
C4002	Ectocarpus_siliculosus	Esi0045_0091
C4002	Ectocarpus_siliculosus	Esi0045_0110
C4002	Ectocarpus_siliculosus	Esi0045_0101
C4002	Saccharina_japonica	SJ06113
C4002	Saccharina_japonica	SJ10876
C4002	Saccharina_japonica	SJ15730
C4002	Saccharina_japonica	SJ15729
C4036	Ectocarpus_siliculosus	Esi0011_0023
C4036	Ectocarpus_siliculosus	Esi0011_0054
C4036	Ectocarpus_siliculosus	Esi0355_0009
C4036	Ectocarpus_siliculosus	Esi0092_0069
C4036	Ectocarpus_siliculosus	Esi0084_0085
C4036	Ectocarpus_siliculosus	Esi0075_0059
C4036	Ectocarpus_siliculosus	Esi0355_0007
C4036	Ectocarpus_siliculosus	Esi0381_0010
C4036	Ectocarpus_siliculosus	Esi0084_0084
C4036	Ectocarpus_siliculosus	Esi0011_0046
C4036	Ectocarpus_siliculosus	Esi0075_0061
C4036	Saccharina_japonica	SJ16061
C4036	Saccharina_japonica	SJ07042
C4038	Ectocarpus_siliculosus	Esi0239_0032
C4038	Ectocarpus_siliculosus	Esi0173_0007
C4038	Ectocarpus_siliculosus	Esi0317_0006
C4038	Saccharina_japonica	SJ13222
C4038	Saccharina_japonica	SJ13221
C4038	Saccharina_japonica	SJ14037
C4038	Saccharina_japonica	SJ06798
C4038	Saccharina_japonica	SJ06803
C4038	Saccharina_japonica	SJ06801
C4038	Saccharina_japonica	SJ06802
C4038	Saccharina_japonica	SJ02356
C4038	Saccharina_japonica	SJ06797
C4039	Ectocarpus_siliculosus	Esi0193_0009
C4039	Ectocarpus_siliculosus	Esi0235_0047
C4039	Saccharina_japonica	SJ10730
C4039	Saccharina_japonica	SJ19271
C4039	Saccharina_japonica	SJ19272
C4039	Saccharina_japonica	SJ18093
C4039	Saccharina_japonica	SJ13376
C4039	Saccharina_japonica	SJ15491
C4039	Saccharina_japonica	SJ16277
C4039	Saccharina_japonica	SJ10997
C4137	Ectocarpus_siliculosus	Esi0041_0050
C4137	Saccharina_japonica	SJ09744
C4164	Ectocarpus_siliculosus	Esi0899_0001
C4164	Saccharina_japonica	SJ11092
C4164	Ectocarpus_siliculosus	Esi0322_0029
C4164	Ectocarpus_siliculosus	Esi0118_0021
C4164	Saccharina_japonica	SJ01043
C4164	Saccharina_japonica	SJ18011
C4164	Saccharina_japonica	SJ09145
C4233	Ectocarpus_siliculosus	Esi0163_0074
C4233	Saccharina_japonica	SJ10736
C4233	Saccharina_japonica	SJ10749
C4262	Ectocarpus_siliculosus	Esi0005_0253
C4262	Ectocarpus_siliculosus	Esi0005_0254
C4262	Ectocarpus_siliculosus	Esi0030_0057
C4262	Ectocarpus_siliculosus	Esi0047_0110
C4262	Saccharina_japonica	SJ07320
C4262	Saccharina_japonica	SJ08436
C4262	Saccharina_japonica	SJ08927
C4262	Saccharina_japonica	SJ18965
C4262	Saccharina_japonica	SJ09682
C4262	Saccharina_japonica	SJ06321
C4262	Saccharina_japonica	SJ05969
C4262	Saccharina_japonica	SJ18966
C4263	Ectocarpus_siliculosus	Esi0009_0011
C4263	Ectocarpus_siliculosus	Esi0228_0044
C4263	Ectocarpus_siliculosus	Esi0161_0037
C4263	Ectocarpus_siliculosus	Esi0176_0038
C4263	Ectocarpus_siliculosus	Esi0271_0021
C4263	Ectocarpus_siliculosus	Esi0465_0003
C4263	Saccharina_japonica	SJ01913
C4263	Saccharina_japonica	SJ03636
C4263	Saccharina_japonica	SJ07041
C4263	Saccharina_japonica	SJ20557
C4263	Saccharina_japonica	SJ02812
C4263	Saccharina_japonica	SJ00785
C4264	Ectocarpus_siliculosus	Esi0009_0099
C4264	Ectocarpus_siliculosus	Esi0060_0056
C4264	Ectocarpus_siliculosus	Esi0551_0003
C4264	Ectocarpus_siliculosus	Esi0442_0002
C4264	Ectocarpus_siliculosus	Esi0095_0065
C4264	Ectocarpus_siliculosus	Esi0329_0024
C4264	Ectocarpus_siliculosus	Esi0496_0012
C4264	Ectocarpus_siliculosus	Esi0452_0008
C4264	Ectocarpus_siliculosus	Esi0105_0015
C4264	Ectocarpus_siliculosus	Esi0143_0021
C4264	Saccharina_japonica	SJ00604
C4264	Saccharina_japonica	SJ12641
C4265	Ectocarpus_siliculosus	Esi0016_0171
C4265	Ectocarpus_siliculosus	Esi0024_0082
C4265	Ectocarpus_siliculosus	Esi0326_0028
C4265	Ectocarpus_siliculosus	Esi0020_0151
C4265	Ectocarpus_siliculosus	Esi0326_0013
C4265	Ectocarpus_siliculosus	Esi0498_0007
C4265	Saccharina_japonica	SJ04997
C4265	Saccharina_japonica	SJ04698
C4265	Saccharina_japonica	SJ05804
C4265	Saccharina_japonica	SJ11191
C4266	Ectocarpus_siliculosus	Esi0052_0071
C4266	Ectocarpus_siliculosus	Esi0432_0016
C4266	Ectocarpus_siliculosus	Esi0086_0035
C4266	Ectocarpus_siliculosus	Esi0480_0002
C4266	Ectocarpus_siliculosus	Esi0629_0003
C4266	Ectocarpus_siliculosus	Esi0705_0003
C4266	Ectocarpus_siliculosus	Esi0736_0001
C4266	Ectocarpus_siliculosus	Esi0624_0007
C4266	Ectocarpus_siliculosus	Esi0672_0003
C4266	Saccharina_japonica	SJ10409
C4266	Saccharina_japonica	SJ21642
C4266	Saccharina_japonica	SJ10925
C4312	Saccharina_japonica	SJ20301
C4312	Ectocarpus_siliculosus	Esi0078_0083
C4324	Ectocarpus_siliculosus	Esi0145_0034
C4324	Saccharina_japonica	SJ17101
C4345	Ectocarpus_siliculosus	Esi0333_0012
C4345	Saccharina_japonica	SJ19831
C4427	Ectocarpus_siliculosus	Esi0168_0075
C4427	Saccharina_japonica	SJ00762
C4495	Ectocarpus_siliculosus	Esi0104_0019
C4495	Saccharina_japonica	SJ02162
C4495	Saccharina_japonica	SJ02161
C4495	Saccharina_japonica	SJ20750
C4495	Saccharina_japonica	SJ20759
C4495	Saccharina_japonica	SJ08853
C4495	Saccharina_japonica	SJ14607
C4495	Saccharina_japonica	SJ20761
C4552	Ectocarpus_siliculosus	Esi0021_0051
C4552	Ectocarpus_siliculosus	Esi0101_0052
C4552	Saccharina_japonica	SJ03042
C4552	Saccharina_japonica	SJ03041
C4552	Ectocarpus_siliculosus	Esi0101_0049
C4552	Saccharina_japonica	SJ03043
C4571	Ectocarpus_siliculosus	Esi0232_0039
C4571	Ectocarpus_siliculosus	Esi0082_0080
C4571	Saccharina_japonica	SJ21209
C4579	Ectocarpus_siliculosus	Esi0188_0019
C4579	Saccharina_japonica	SJ13419
C4579	Saccharina_japonica	SJ13420
C4580	Saccharina_japonica	SJ10032
C4580	Ectocarpus_siliculosus	Esi0066_0104
C4584	Ectocarpus_siliculosus	Esi0320_0028
C4584	Saccharina_japonica	SJ08339
C4605	Saccharina_japonica	SJ21103
C4605	Ectocarpus_siliculosus	Esi0064_0096
C4673	Ectocarpus_siliculosus	Esi0002_0212
C4673	Saccharina_japonica	SJ13012
C4673	Saccharina_japonica	SJ20200
C4673	Saccharina_japonica	SJ13013
C4721	Ectocarpus_siliculosus	Esi0016_0032
C4721	Ectocarpus_siliculosus	Esi0017_0155
C4721	Saccharina_japonica	SJ14091
C4721	Ectocarpus_siliculosus	Esi0065_0002
C4721	Ectocarpus_siliculosus	Esi0017_0154
C4721	Saccharina_japonica	SJ15233
C4725	Ectocarpus_siliculosus	Esi0812_0002
C4725	Saccharina_japonica	SJ03779
C4731	Ectocarpus_siliculosus	Esi0134_0002
C4731	Saccharina_japonica	SJ10401
C4770	Ectocarpus_siliculosus	Esi0269_0014
C4770	Ectocarpus_siliculosus	Esi0199_0011
C4770	Saccharina_japonica	SJ09776
C4770	Saccharina_japonica	SJ14894
C4770	Saccharina_japonica	SJ14897
C4770	Saccharina_japonica	SJ06761
C4770	Saccharina_japonica	SJ06762
C4774	Ectocarpus_siliculosus	Esi0036_0139
C4774	Ectocarpus_siliculosus	Esi0036_0150
C4774	Ectocarpus_siliculosus	Esi0036_0147
C4774	Ectocarpus_siliculosus	Esi0036_0151
C4774	Ectocarpus_siliculosus	Esi0036_0140
C4774	Ectocarpus_siliculosus	Esi0036_0146
C4774	Ectocarpus_siliculosus	Esi0036_0141
C4774	Ectocarpus_siliculosus	Esi0036_0145
C4774	Saccharina_japonica	SJ03859
C4774	Saccharina_japonica	SJ19507
C4775	Ectocarpus_siliculosus	Esi0039_0061
C4775	Ectocarpus_siliculosus	Esi0237_0007
C4775	Saccharina_japonica	SJ04897
C4775	Saccharina_japonica	SJ11097
C4775	Saccharina_japonica	SJ08308
C4775	Saccharina_japonica	SJ11099
C4775	Saccharina_japonica	SJ11096
C4776	Ectocarpus_siliculosus	Esi0055_0073
C4776	Ectocarpus_siliculosus	Esi0407_0029
C4776	Ectocarpus_siliculosus	Esi0568_0003
C4776	Ectocarpus_siliculosus	Esi0389_0008
C4776	Ectocarpus_siliculosus	Esi0389_0007
C4776	Saccharina_japonica	SJ07879
C4776	Saccharina_japonica	SJ08286
C4776	Saccharina_japonica	SJ00730
C4778	Ectocarpus_siliculosus	Esi0122_0098
C4778	Ectocarpus_siliculosus	Esi1086_0002
C4778	Ectocarpus_siliculosus	Esi0848_0002
C4778	Ectocarpus_siliculosus	Esi0336_0026
C4778	Saccharina_japonica	SJ17975
C4778	Saccharina_japonica	SJ18786
C4778	Saccharina_japonica	SJ22122
C4778	Saccharina_japonica	SJ07467
C4847	Ectocarpus_siliculosus	Esi0119_0070
C4847	Saccharina_japonica	SJ11352
C4847	Saccharina_japonica	SJ11351
C4847	Ectocarpus_siliculosus	Esi0119_0082
C4847	Ectocarpus_siliculosus	Esi0377_0001
C4847	Ectocarpus_siliculosus	Esi0817_0004
C4847	Saccharina_japonica	SJ03313
C4847	Saccharina_japonica	SJ08042
C4861	Ectocarpus_siliculosus	Esi0072_0084
C4861	Ectocarpus_siliculosus	Esi0073_0142
C4861	Saccharina_japonica	SJ08823
C4861	Saccharina_japonica	SJ17786
C4861	Saccharina_japonica	SJ17785
C4861	Saccharina_japonica	SJ17771
C4861	Saccharina_japonica	SJ17784
C4861	Saccharina_japonica	SJ17782
C4862	Ectocarpus_siliculosus	Esi0069_0083
C4862	Saccharina_japonica	SJ02883
C4876	Saccharina_japonica	SJ19706
C4876	Ectocarpus_siliculosus	Esi0062_0049
C4876	Saccharina_japonica	SJ18905
C4896	Saccharina_japonica	SJ04491
C4896	Ectocarpus_siliculosus	Esi0012_0127
C4896	Ectocarpus_siliculosus	Esi0031_0133
C4896	Saccharina_japonica	SJ11558
C4896	Saccharina_japonica	SJ20669
C4898	Ectocarpus_siliculosus	Esi0181_0068
C4898	Saccharina_japonica	SJ22128
C4898	Ectocarpus_siliculosus	Esi1007_0001
C4905	Ectocarpus_siliculosus	Esi0287_0013
C4905	Saccharina_japonica	SJ12046
C4908	Saccharina_japonica	SJ16681
C4908	Ectocarpus_siliculosus	Esi0030_0136
C4912	Ectocarpus_siliculosus	Esi0044_0016
C4912	Saccharina_japonica	SJ16938
C4975	Saccharina_japonica	SJ05243
C4975	Ectocarpus_siliculosus	Esi0170_0029
C5035	Ectocarpus_siliculosus	Esi0237_0023
C5035	Ectocarpus_siliculosus	Esi0008_0034
C5035	Ectocarpus_siliculosus	Esi0143_0016
C5035	Ectocarpus_siliculosus	Esi0143_0019
C5035	Ectocarpus_siliculosus	Esi0213_0019
C5035	Ectocarpus_siliculosus	Esi0054_0083
C5035	Ectocarpus_siliculosus	Esi0131_0008
C5035	Ectocarpus_siliculosus	Esi0237_0024
C5035	Saccharina_japonica	SJ18287
C5074	Ectocarpus_siliculosus	Esi0145_0025
C5074	Ectocarpus_siliculosus	Esi0003_0346
C5074	Ectocarpus_siliculosus	Esi0003_0347
C5074	Saccharina_japonica	SJ11641
C5074	Saccharina_japonica	SJ17086
C5074	Saccharina_japonica	SJ02403
C5074	Saccharina_japonica	SJ10380
C5074	Saccharina_japonica	SJ10363
C5074	Saccharina_japonica	SJ14693
C5075	Ectocarpus_siliculosus	Esi0000_0018
C5075	Saccharina_japonica	SJ15089
C5075	Saccharina_japonica	SJ06089
C5075	Saccharina_japonica	SJ01624
C5075	Saccharina_japonica	SJ15429
C5075	Saccharina_japonica	SJ01623
C5075	Saccharina_japonica	SJ06090
C5075	Saccharina_japonica	SJ01618
C5075	Saccharina_japonica	SJ11215
C5076	Ectocarpus_siliculosus	Esi0020_0006
C5076	Ectocarpus_siliculosus	Esi0212_0038
C5076	Ectocarpus_siliculosus	Esi0020_0015
C5076	Ectocarpus_siliculosus	Esi0312_0001
C5076	Ectocarpus_siliculosus	Esi0525_0005
C5076	Ectocarpus_siliculosus	Esi0487_0008
C5076	Ectocarpus_siliculosus	Esi0258_0045
C5076	Ectocarpus_siliculosus	Esi0321_0018
C5076	Saccharina_japonica	SJ08200
C5077	Ectocarpus_siliculosus	Esi0035_0156
C5077	Saccharina_japonica	SJ12549
C5077	Saccharina_japonica	SJ09476
C5077	Saccharina_japonica	SJ22568
C5077	Saccharina_japonica	SJ01376
C5077	Saccharina_japonica	SJ09961
C5078	Ectocarpus_siliculosus	Esi0036_0099
C5078	Saccharina_japonica	SJ04431
C5078	Saccharina_japonica	SJ04430
C5078	Saccharina_japonica	SJ04453
C5080	Ectocarpus_siliculosus	Esi0041_0080
C5080	Ectocarpus_siliculosus	Esi0041_0081
C5080	Saccharina_japonica	SJ09708
C5081	Ectocarpus_siliculosus	Esi0045_0021
C5081	Saccharina_japonica	SJ01065
C5081	Saccharina_japonica	SJ00333
C5081	Saccharina_japonica	SJ01066
C5081	Saccharina_japonica	SJ00332
C5081	Saccharina_japonica	SJ01064
C5081	Saccharina_japonica	SJ01063
C5081	Saccharina_japonica	SJ09650
C5081	Saccharina_japonica	SJ08433
C5082	Ectocarpus_siliculosus	Esi0045_0060
C5082	Ectocarpus_siliculosus	Esi0366_0003
C5082	Ectocarpus_siliculosus	Esi0366_0004
C5082	Ectocarpus_siliculosus	Esi0474_0015
C5082	Saccharina_japonica	SJ09992
C5082	Saccharina_japonica	SJ04226
C5082	Saccharina_japonica	SJ00653
C5082	Saccharina_japonica	SJ04227
C5082	Saccharina_japonica	SJ09459
C5085	Ectocarpus_siliculosus	Esi0060_0065
C5085	Ectocarpus_siliculosus	Esi0204_0028
C5085	Ectocarpus_siliculosus	Esi0296_0008
C5085	Ectocarpus_siliculosus	Esi0067_0039
C5085	Ectocarpus_siliculosus	Esi0309_0020
C5085	Ectocarpus_siliculosus	Esi0521_0014
C5085	Saccharina_japonica	SJ21451
C5085	Saccharina_japonica	SJ16601
C5085	Saccharina_japonica	SJ09292
C5086	Ectocarpus_siliculosus	Esi0071_0072
C5086	Saccharina_japonica	SJ01688
C5086	Saccharina_japonica	SJ05325
C5086	Saccharina_japonica	SJ01684
C5087	Ectocarpus_siliculosus	Esi0072_0023
C5087	Ectocarpus_siliculosus	Esi0072_0024
C5087	Ectocarpus_siliculosus	Esi0169_0058
C5087	Saccharina_japonica	SJ08836
C5087	Saccharina_japonica	SJ11253
C5087	Saccharina_japonica	SJ05039
C5088	Ectocarpus_siliculosus	Esi0138_0028
C5088	Ectocarpus_siliculosus	Esi0284_0007
C5088	Ectocarpus_siliculosus	Esi0186_0052
C5088	Ectocarpus_siliculosus	Esi0470_0013
C5088	Ectocarpus_siliculosus	Esi0776_0004
C5088	Ectocarpus_siliculosus	Esi0325_0004
C5088	Ectocarpus_siliculosus	Esi0225_0033
C5088	Ectocarpus_siliculosus	Esi0186_0057
C5088	Saccharina_japonica	SJ13303
C5224	Ectocarpus_siliculosus	Esi0019_0026
C5224	Saccharina_japonica	SJ09365
C5224	Saccharina_japonica	SJ09363
C5228	Ectocarpus_siliculosus	Esi0049_0064
C5228	Saccharina_japonica	SJ16264
C5229	Ectocarpus_siliculosus	Esi0163_0013
C5229	Saccharina_japonica	SJ08099
C5234	Ectocarpus_siliculosus	Esi0384_0002
C5234	Saccharina_japonica	SJ22498
C5235	Saccharina_japonica	SJ19029
C5235	Ectocarpus_siliculosus	Esi0122_0027
C5241	Ectocarpus_siliculosus	Esi0422_0020
C5241	Saccharina_japonica	SJ00929
C5242	Ectocarpus_siliculosus	Esi0104_0008
C5242	Saccharina_japonica	SJ11742
C5243	Ectocarpus_siliculosus	Esi1118_0001
C5243	Ectocarpus_siliculosus	Esi0183_0068
C5243	Saccharina_japonica	SJ12476
C5445	Ectocarpus_siliculosus	Esi0006_0187
C5445	Ectocarpus_siliculosus	Esi0021_0116
C5445	Saccharina_japonica	SJ07288
C5445	Saccharina_japonica	SJ20742
C5445	Saccharina_japonica	SJ18812
C5445	Saccharina_japonica	SJ07287
C5445	Saccharina_japonica	SJ18805
C5447	Ectocarpus_siliculosus	Esi0010_0220
C5447	Ectocarpus_siliculosus	Esi0011_0015
C5447	Ectocarpus_siliculosus	Esi0358_0005
C5447	Saccharina_japonica	SJ19898
C5447	Saccharina_japonica	SJ11009
C5447	Saccharina_japonica	SJ00113
C5447	Saccharina_japonica	SJ09901
C5447	Saccharina_japonica	SJ09624
C5448	Ectocarpus_siliculosus	Esi0015_0031
C5448	Saccharina_japonica	SJ00847
C5448	Saccharina_japonica	SJ00848
C5451	Ectocarpus_siliculosus	Esi0030_0153
C5451	Ectocarpus_siliculosus	Esi0134_0031
C5451	Ectocarpus_siliculosus	Esi0155_0028
C5451	Saccharina_japonica	SJ13750
C5451	Saccharina_japonica	SJ13113
C5451	Saccharina_japonica	SJ02654
C5454	Ectocarpus_siliculosus	Esi0046_0070
C5454	Ectocarpus_siliculosus	Esi0210_0041
C5454	Ectocarpus_siliculosus	Esi0312_0029
C5454	Saccharina_japonica	SJ17294
C5454	Saccharina_japonica	SJ17864
C5454	Saccharina_japonica	SJ14732
C5454	Saccharina_japonica	SJ07763
C5455	Ectocarpus_siliculosus	Esi0051_0046
C5455	Ectocarpus_siliculosus	Esi0082_0028
C5455	Ectocarpus_siliculosus	Esi0220_0009
C5455	Saccharina_japonica	SJ17751
C5455	Saccharina_japonica	SJ17752
C5455	Saccharina_japonica	SJ04956
C5455	Saccharina_japonica	SJ07126
C5455	Saccharina_japonica	SJ07125
C5457	Ectocarpus_siliculosus	Esi0053_0043
C5457	Ectocarpus_siliculosus	Esi0438_0015
C5457	Ectocarpus_siliculosus	Esi0598_0003
C5457	Saccharina_japonica	SJ08169
C5457	Saccharina_japonica	SJ08170
C5457	Saccharina_japonica	SJ14427
C5457	Saccharina_japonica	SJ14437
C5458	Ectocarpus_siliculosus	Esi0053_0069
C5458	Saccharina_japonica	SJ22154
C5458	Saccharina_japonica	SJ22155
C5460	Ectocarpus_siliculosus	Esi0056_0004
C5460	Ectocarpus_siliculosus	Esi0354_0008
C5460	Ectocarpus_siliculosus	Esi0497_0005
C5460	Saccharina_japonica	SJ01894
C5460	Saccharina_japonica	SJ13895
C5460	Saccharina_japonica	SJ11883
C5460	Saccharina_japonica	SJ07671
C5461	Ectocarpus_siliculosus	Esi0076_0111
C5461	Saccharina_japonica	SJ07826
C5461	Saccharina_japonica	SJ07827
C5462	Ectocarpus_siliculosus	Esi0079_0024
C5462	Ectocarpus_siliculosus	Esi0079_0025
C5462	Ectocarpus_siliculosus	Esi0274_0010
C5462	Saccharina_japonica	SJ16442
C5462	Saccharina_japonica	SJ22158
C5462	Saccharina_japonica	SJ22159
C5462	Saccharina_japonica	SJ16443
C5585	Ectocarpus_siliculosus	Esi0104_0038
C5585	Saccharina_japonica	SJ01261
C5585	Saccharina_japonica	SJ01260
C5585	Saccharina_japonica	SJ01262
C5594	Ectocarpus_siliculosus	Esi0114_0054
C5594	Saccharina_japonica	SJ03748
C5597	Ectocarpus_siliculosus	Esi0011_0100
C5597	Ectocarpus_siliculosus	Esi0082_0041
C5597	Saccharina_japonica	SJ09575
C5597	Saccharina_japonica	SJ04968
C5597	Saccharina_japonica	SJ04977
C5597	Saccharina_japonica	SJ09576
C5598	Ectocarpus_siliculosus	Esi0120_0028
C5598	Saccharina_japonica	SJ15071
C5598	Saccharina_japonica	SJ15072
C5616	Ectocarpus_siliculosus	Esi0309_0010
C5616	Saccharina_japonica	SJ03242
C5624	Ectocarpus_siliculosus	Esi0041_0024
C5624	Saccharina_japonica	SJ13021
C5624	Saccharina_japonica	SJ13031
C5627	Ectocarpus_siliculosus	Esi0213_0050
C5627	Saccharina_japonica	SJ08680
C5631	Ectocarpus_siliculosus	Esi0021_0083
C5631	Saccharina_japonica	SJ19142
C5633	Ectocarpus_siliculosus	Esi0014_0222
C5633	Saccharina_japonica	SJ08590
C5640	Ectocarpus_siliculosus	Esi0029_0051
C5640	Saccharina_japonica	SJ20474
C5649	Ectocarpus_siliculosus	Esi0302_0024
C5649	Saccharina_japonica	SJ19584
C5659	Ectocarpus_siliculosus	Esi0286_0025
C5659	Ectocarpus_siliculosus	Esi0286_0027
C5659	Saccharina_japonica	SJ16392
C5659	Saccharina_japonica	SJ08937
C5659	Saccharina_japonica	SJ06933
C5659	Saccharina_japonica	SJ21735
C5669	Saccharina_japonica	SJ08667
C5669	Ectocarpus_siliculosus	Esi0004_0135
C5669	Ectocarpus_siliculosus	Esi0004_0136
C5669	Saccharina_japonica	SJ08666
C5669	Saccharina_japonica	SJ08653
C5669	Saccharina_japonica	SJ13897
C5669	Saccharina_japonica	SJ13898
C5670	Saccharina_japonica	SJ00156
C5670	Ectocarpus_siliculosus	Esi0079_0016
C5670	Ectocarpus_siliculosus	Esi0079_0018
C5670	Saccharina_japonica	SJ00157
C5670	Saccharina_japonica	SJ00155
C5745	Ectocarpus_siliculosus	Esi0116_0073
C5745	Saccharina_japonica	SJ03928
C5746	Ectocarpus_siliculosus	Esi0108_0021
C5746	Ectocarpus_siliculosus	Esi0108_0056
C5746	Ectocarpus_siliculosus	Esi0108_0057
C5746	Saccharina_japonica	SJ02666
C5746	Saccharina_japonica	SJ03991
C5789	Ectocarpus_siliculosus	Esi0034_0147
C5789	Ectocarpus_siliculosus	Esi0081_0033
C5789	Ectocarpus_siliculosus	Esi0081_0035
C5789	Saccharina_japonica	SJ18856
C5789	Saccharina_japonica	SJ18855
C5789	Saccharina_japonica	SJ20635
C5845	Ectocarpus_siliculosus	Esi0018_0193
C5845	Saccharina_japonica	SJ19487
C5853	Ectocarpus_siliculosus	Esi0252_0023
C5853	Saccharina_japonica	SJ16359
C5892	Ectocarpus_siliculosus	Esi0003_0065
C5892	Saccharina_japonica	SJ03022
C5892	Saccharina_japonica	SJ03256
C5892	Saccharina_japonica	SJ03257
C5893	Ectocarpus_siliculosus	Esi0010_0046
C5893	Ectocarpus_siliculosus	Esi0392_0012
C5893	Ectocarpus_siliculosus	Esi0010_0047
C5893	Ectocarpus_siliculosus	Esi1452_0001
C5893	Saccharina_japonica	SJ03322
C5893	Saccharina_japonica	SJ12772
C5893	Saccharina_japonica	SJ00871
C5895	Ectocarpus_siliculosus	Esi0014_0037
C5895	Ectocarpus_siliculosus	Esi0031_0091
C5895	Ectocarpus_siliculosus	Esi0310_0014
C5895	Ectocarpus_siliculosus	Esi0028_0060
C5895	Saccharina_japonica	SJ11998
C5895	Saccharina_japonica	SJ15515
C5897	Ectocarpus_siliculosus	Esi0017_0203
C5897	Ectocarpus_siliculosus	Esi0042_0142
C5897	Ectocarpus_siliculosus	Esi0042_0144
C5897	Saccharina_japonica	SJ06057
C5897	Saccharina_japonica	SJ19826
C5897	Saccharina_japonica	SJ19824
C5897	Saccharina_japonica	SJ02368
C5906	Ectocarpus_siliculosus	Esi0134_0060
C5906	Ectocarpus_siliculosus	Esi1086_0003
C5906	Ectocarpus_siliculosus	Esi0848_0001
C5906	Ectocarpus_siliculosus	Esi0192_0044
C5906	Saccharina_japonica	SJ17974
C5906	Saccharina_japonica	SJ11968
C5906	Saccharina_japonica	SJ07798
C5908	Ectocarpus_siliculosus	Esi0165_0065
C5908	Saccharina_japonica	SJ14640
C6048	Ectocarpus_siliculosus	Esi0064_0023
C6048	Ectocarpus_siliculosus	Esi0239_0042
C6048	Ectocarpus_siliculosus	Esi0077_0023
C6048	Ectocarpus_siliculosus	Esi0318_0018
C6048	Ectocarpus_siliculosus	Esi0537_0001
C6048	Saccharina_japonica	SJ11566
C6049	Ectocarpus_siliculosus	Esi0143_0052
C6049	Saccharina_japonica	SJ07274
C6050	Ectocarpus_siliculosus	Esi0117_0051
C6050	Ectocarpus_siliculosus	Esi0117_0078
C6050	Saccharina_japonica	SJ03862
C6050	Saccharina_japonica	SJ00021
C6050	Saccharina_japonica	SJ00036
C6051	Ectocarpus_siliculosus	Esi0333_0031
C6051	Ectocarpus_siliculosus	Esi0083_0069
C6051	Ectocarpus_siliculosus	Esi0357_0013
C6051	Saccharina_japonica	SJ05144
C6051	Saccharina_japonica	SJ05140
C6052	Ectocarpus_siliculosus	Esi0180_0037
C6052	Saccharina_japonica	SJ07078
C6059	Ectocarpus_siliculosus	Esi0134_0017
C6059	Ectocarpus_siliculosus	Esi0134_0018
C6059	Saccharina_japonica	SJ09120
C6060	Ectocarpus_siliculosus	Esi0051_0069
C6060	Ectocarpus_siliculosus	Esi0051_0071
C6060	Saccharina_japonica	SJ05019
C6060	Saccharina_japonica	SJ05018
C6060	Saccharina_japonica	SJ05017
C6065	Ectocarpus_siliculosus	Esi0160_0025
C6065	Saccharina_japonica	SJ06697
C6067	Saccharina_japonica	SJ11234
C6067	Ectocarpus_siliculosus	Esi0078_0007
C6067	Ectocarpus_siliculosus	Esi0201_0014
C6067	Saccharina_japonica	SJ00396
C6068	Saccharina_japonica	SJ20287
C6068	Ectocarpus_siliculosus	Esi0159_0017
C6068	Ectocarpus_siliculosus	Esi0010_0104
C6068	Saccharina_japonica	SJ09089
C6068	Saccharina_japonica	SJ11347
C6068	Saccharina_japonica	SJ13084
C6069	Ectocarpus_siliculosus	Esi0104_0002
C6069	Ectocarpus_siliculosus	Esi0471_0001
C6069	Saccharina_japonica	SJ16747
C6069	Saccharina_japonica	SJ16749
C6069	Saccharina_japonica	SJ17661
C6082	Ectocarpus_siliculosus	Esi0074_0099
C6082	Saccharina_japonica	SJ10008
C6114	Ectocarpus_siliculosus	Esi0395_0005
C6114	Saccharina_japonica	SJ05292
C6120	Ectocarpus_siliculosus	Esi0046_0024
C6120	Saccharina_japonica	SJ08541
C6131	Ectocarpus_siliculosus	Esi0007_0106
C6131	Saccharina_japonica	SJ01713
C6133	Ectocarpus_siliculosus	Esi0138_0071
C6133	Saccharina_japonica	SJ13559
C6138	Ectocarpus_siliculosus	Esi0174_0019
C6138	Saccharina_japonica	SJ02759
C6150	Ectocarpus_siliculosus	Esi0000_0193
C6150	Saccharina_japonica	SJ15857
C6166	Ectocarpus_siliculosus	Esi0038_0155
C6166	Saccharina_japonica	SJ21980
C6167	Ectocarpus_siliculosus	Esi0013_0147
C6167	Saccharina_japonica	SJ07546
C6168	Saccharina_japonica	SJ18896
C6168	Ectocarpus_siliculosus	Esi0167_0064
C6173	Ectocarpus_siliculosus	Esi0000_0054
C6173	Saccharina_japonica	SJ13315
C6177	Ectocarpus_siliculosus	Esi0413_0004
C6177	Saccharina_japonica	SJ03377
C6178	Ectocarpus_siliculosus	Esi0120_0001
C6178	Ectocarpus_siliculosus	Esi0508_0002
C6178	Saccharina_japonica	SJ13283
C6178	Ectocarpus_siliculosus	Esi0051_0118
C6178	Saccharina_japonica	SJ11022
C6180	Ectocarpus_siliculosus	Esi0002_0262
C6180	Ectocarpus_siliculosus	Esi0334_0027
C6180	Saccharina_japonica	SJ09205
C6180	Ectocarpus_siliculosus	Esi0080_0111
C6180	Saccharina_japonica	SJ11064
C6180	Saccharina_japonica	SJ00122
C6182	Ectocarpus_siliculosus	Esi0216_0027
C6182	Saccharina_japonica	SJ02432
[truncated: 2,460 more rows]

## Sheet: lost families in LCA
Family ID	Species Name	Gene Name
C156	Phaeodactylum_tricornutum	jgi|Phatr2|54495|estExt_Phatr1_ua_kg.C_chr_80034
C156	Nannochloropsis_oceanica	NannoCCMP1779|9408-mRNA-1
C156	Thalassiosira_pseudonana	jgi|Thaps3|25415|estExt_fgenesh1_pg.C_chr_180249
C191	Aureococcus_anophagefferens	jgi|Auran1|72078
C191	Aureococcus_anophagefferens	jgi|Auran1|61786
C191	Nannochloropsis_oceanica	NannoCCMP1779|1965-mRNA-1
C191	Phaeodactylum_tricornutum	jgi|Phatr2|50210|estExt_fgenesh1_pg.C_chr_270148
C191	Phaeodactylum_tricornutum	jgi|Phatr2|48496|estExt_fgenesh1_pg.C_chr_170263
C191	Phaeodactylum_tricornutum	jgi|Phatr2|48484|estExt_fgenesh1_pg.C_chr_170244
C191	Nannochloropsis_oceanica	NannoCCMP1779|2383-mRNA-1
C191	Phaeodactylum_tricornutum	jgi|Phatr2|50206|estExt_fgenesh1_pg.C_chr_270143
C191	Nannochloropsis_gaditana	Nga07066
C379	Aureococcus_anophagefferens	jgi|Auran1|67723
C379	Aureococcus_anophagefferens	jgi|Auran1|19388
C379	Phaeodactylum_tricornutum	jgi|Phatr2|41562|fgenesh1_pg.C_chr_31000066
C379	Phaeodactylum_tricornutum	jgi|Phatr2|34199|fgenesh1_pg.C_chr_4000554
C379	Nannochloropsis_gaditana	Nga03399
C379	Nannochloropsis_gaditana	Nga06757
C379	Nannochloropsis_gaditana	Nga06788
C379	Nannochloropsis_gaditana	Nga02660
C379	Nannochloropsis_gaditana	Nga02713
C379	Nannochloropsis_oceanica	NannoCCMP1779|1330-mRNA-1
C379	Nannochloropsis_oceanica	NannoCCMP1779|9566-mRNA-1
C379	Nannochloropsis_oceanica	NannoCCMP1779|5834-mRNA-1
C379	Nannochloropsis_oceanica	NannoCCMP1779|896-mRNA-1
C379	Nannochloropsis_oceanica	NannoCCMP1779|2178-mRNA-1
C379	Nannochloropsis_oceanica	NannoCCMP1779|6734-mRNA-1
C379	Nannochloropsis_oceanica	NannoCCMP1779|395-mRNA-1
C379	Nannochloropsis_oceanica	NannoCCMP1779|1493-mRNA-1
C379	Nannochloropsis_oceanica	NannoCCMP1779|6302-mRNA-1
C379	Nannochloropsis_oceanica	NannoCCMP1779|1497-mRNA-1
C379	Nannochloropsis_oceanica	NannoCCMP1779|7290-mRNA-1
C379	Nannochloropsis_oceanica	NannoCCMP1779|2032-mRNA-1
C408	Aureococcus_anophagefferens	jgi|Auran1|20814
C408	Aureococcus_anophagefferens	jgi|Auran1|61657
C408	Nannochloropsis_gaditana	Nga03350
C408	Nannochloropsis_oceanica	NannoCCMP1779|8358-mRNA-1
C408	Nannochloropsis_oceanica	NannoCCMP1779|8157-mRNA-1
C408	Thalassiosira_pseudonana	jgi|Thaps3|20708|estExt_fgenesh1_pg.C_chr_10323
C408	Nannochloropsis_oceanica	NannoCCMP1779|8156-mRNA-1
C442	Phaeodactylum_tricornutum	jgi|Phatr2|33106|fgenesh1_pg.C_chr_3000025
C442	Thalassiosira_pseudonana	jgi|Thaps3|23247|estExt_fgenesh1_pg.C_chr_60596
C442	Thalassiosira_pseudonana	jgi|Thaps3|11235|fgenesh1_pg.C_chr_19a_19000178
C442	Thalassiosira_pseudonana	jgi|Thaps3|21589|estExt_fgenesh1_pg.C_chr_30017
C442	Thalassiosira_pseudonana	jgi|Thaps3|12075|fgenesh1_pg.C_chr_23000103
C442	Thalassiosira_pseudonana	jgi|Thaps3|25295|estExt_fgenesh1_pg.C_chr_170174
C442	Thalassiosira_pseudonana	jgi|Thaps3|10749|fgenesh1_pg.C_chr_17000212
C442	Thalassiosira_pseudonana	jgi|Thaps3|9653|fgenesh1_pg.C_chr_13000373
C442	Thalassiosira_pseudonana	jgi|Thaps3|4050|fgenesh1_pg.C_chr_3000984
C442	Thalassiosira_pseudonana	jgi|Thaps3|6591|fgenesh1_pg.C_chr_6000746
C442	Thalassiosira_pseudonana	jgi|Thaps3|5370|fgenesh1_pg.C_chr_5000412
C442	Thalassiosira_pseudonana	jgi|Thaps3|24091|estExt_fgenesh1_pg.C_chr_90392
C442	Thalassiosira_pseudonana	jgi|Thaps3|11442|fgenesh1_pg.C_chr_20000038
C442	Thalassiosira_pseudonana	jgi|Thaps3|4047|fgenesh1_pg.C_chr_3000981
C442	Thalassiosira_pseudonana	jgi|Thaps3|11905|fgenesh1_pg.C_chr_22000250
C442	Thalassiosira_pseudonana	jgi|Thaps3|9277|fgenesh1_pg.C_chr_12000358
C442	Thalassiosira_pseudonana	jgi|Thaps3|6614|fgenesh1_pg.C_chr_6000769
C442	Thalassiosira_pseudonana	jgi|Thaps3|21336|estExt_fgenesh1_pg.C_chr_20521
C442	Phaeodactylum_tricornutum	jgi|Phatr2|33107|fgenesh1_pg.C_chr_3000026
C442	Phaeodactylum_tricornutum	jgi|Phatr2|49604|estExt_fgenesh1_pg.C_chr_230069
C442	Thalassiosira_pseudonana	jgi|Thaps3|10938|fgenesh1_pg.C_chr_18000181
C442	Thalassiosira_pseudonana	jgi|Thaps3|11424|fgenesh1_pg.C_chr_20000020
C442	Thalassiosira_pseudonana	jgi|Thaps3|6604|fgenesh1_pg.C_chr_6000759
C442	Nannochloropsis_gaditana	Nga04271
C442	Phaeodactylum_tricornutum	jgi|Phatr2|45503|estExt_fgenesh1_pg.C_chr_70144
C442	Phaeodactylum_tricornutum	jgi|Phatr2|39015|fgenesh1_pg.C_chr_18000040
C442	Phaeodactylum_tricornutum	jgi|Phatr2|43128|estExt_fgenesh1_pg.C_chr_10877
C442	Phaeodactylum_tricornutum	jgi|Phatr2|45942|estExt_fgenesh1_pg.C_chr_80300
C442	Phaeodactylum_tricornutum	jgi|Phatr2|48077|estExt_fgenesh1_pg.C_chr_160046
C442	Phaeodactylum_tricornutum	jgi|Phatr2|44206|estExt_fgenesh1_pg.C_chr_30501
C442	Phaeodactylum_tricornutum	jgi|Phatr2|36628|fgenesh1_pg.C_chr_10000360
C442	Phaeodactylum_tricornutum	jgi|Phatr2|46621|estExt_fgenesh1_pg.C_chr_100358
C442	Phaeodactylum_tricornutum	jgi|Phatr2|46947|estExt_fgenesh1_pg.C_chr_110369
C442	Phaeodactylum_tricornutum	jgi|Phatr2|44300|estExt_fgenesh1_pg.C_chr_40058
C442	Phaeodactylum_tricornutum	jgi|Phatr2|38757|fgenesh1_pg.C_chr_17000049
C442	Phaeodactylum_tricornutum	jgi|Phatr2|49891|estExt_fgenesh1_pg.C_chr_250080
C442	Phaeodactylum_tricornutum	jgi|Phatr2|49890|estExt_fgenesh1_pg.C_chr_250079
C442	Phaeodactylum_tricornutum	jgi|Phatr2|48336|estExt_fgenesh1_pg.C_chr_170057
C442	Phaeodactylum_tricornutum	jgi|Phatr2|48335|estExt_fgenesh1_pg.C_chr_170056
C442	Phaeodactylum_tricornutum	jgi|Phatr2|45171|estExt_fgenesh1_pg.C_chr_60165
C442	Phaeodactylum_tricornutum	jgi|Phatr2|48439|estExt_fgenesh1_pg.C_chr_170186
C442	Thalassiosira_pseudonana	jgi|Thaps3|24017|estExt_fgenesh1_pg.C_chr_90259
C442	Thalassiosira_pseudonana	jgi|Thaps3|8092|fgenesh1_pg.C_chr_9000260
C442	Thalassiosira_pseudonana	jgi|Thaps3|24125|estExt_fgenesh1_pg.C_chr_100079
C442	Thalassiosira_pseudonana	jgi|Thaps3|1436|fgenesh1_pg.C_chr_1000570
C442	Thalassiosira_pseudonana	jgi|Thaps3|23330|estExt_fgenesh1_pg.C_chr_70002
C442	Thalassiosira_pseudonana	jgi|Thaps3|8616|fgenesh1_pg.C_chr_11a000002
C442	Thalassiosira_pseudonana	jgi|Thaps3|24274|estExt_fgenesh1_pg.C_chr_11a0015
C442	Thalassiosira_pseudonana	jgi|Thaps3|2812|fgenesh1_pg.C_chr_2000767
C442	Thalassiosira_pseudonana	jgi|Thaps3|22455|estExt_fgenesh1_pg.C_chr_40793
C442	Thalassiosira_pseudonana	jgi|Thaps3|11211|fgenesh1_pg.C_chr_19a_19000154
C442	Thalassiosira_pseudonana	jgi|Thaps3|2066|fgenesh1_pg.C_chr_2000021
C442	Thalassiosira_pseudonana	jgi|Thaps3|22560|estExt_fgenesh1_pg.C_chr_50098
C442	Thalassiosira_pseudonana	jgi|Thaps3|24978|estExt_fgenesh1_pg.C_chr_150087
C442	Thalassiosira_pseudonana	jgi|Thaps3|867|fgenesh1_pg.C_chr_1000001
C442	Thalassiosira_pseudonana	jgi|Thaps3|8234|fgenesh1_pg.C_chr_10000004
C442	Thalassiosira_pseudonana	jgi|Thaps3|11316|fgenesh1_pg.C_chr_19c_29000002
C442	Thalassiosira_pseudonana	jgi|Thaps3|8233|fgenesh1_pg.C_chr_10000003
C442	Thalassiosira_pseudonana	jgi|Thaps3|2047|fgenesh1_pg.C_chr_2000002
C442	Thalassiosira_pseudonana	jgi|Thaps3|11408|fgenesh1_pg.C_chr_20000004
C442	Thalassiosira_pseudonana	jgi|Thaps3|11865|fgenesh1_pg.C_chr_22000210
C442	Thalassiosira_pseudonana	jgi|Thaps3|4920|fgenesh1_pg.C_chr_4000870
C442	Thalassiosira_pseudonana	jgi|Thaps3|9259|fgenesh1_pg.C_chr_12000340
C442	Thalassiosira_pseudonana	jgi|Thaps3|11721|fgenesh1_pg.C_chr_22000066
C442	Thalassiosira_pseudonana	jgi|Thaps3|25567|estExt_fgenesh1_pg.C_chr_200006
C442	Thalassiosira_pseudonana	jgi|Thaps3|12125|fgenesh1_pg.C_chr_24000001
C442	Thalassiosira_pseudonana	jgi|Thaps3|11726|fgenesh1_pg.C_chr_22000071
C442	Thalassiosira_pseudonana	jgi|Thaps3|8919|fgenesh1_pg.C_chr_11b000028
C442	Thalassiosira_pseudonana	jgi|Thaps3|11317|fgenesh1_pg.C_chr_19c_29000003
C442	Thalassiosira_pseudonana	jgi|Thaps3|11409|fgenesh1_pg.C_chr_20000005
C442	Thalassiosira_pseudonana	jgi|Thaps3|8918|fgenesh1_pg.C_chr_11b000027
C442	Thalassiosira_pseudonana	jgi|Thaps3|11256|fgenesh1_pg.C_chr_19a_19000199
C442	Thalassiosira_pseudonana	jgi|Thaps3|11727|fgenesh1_pg.C_chr_22000072
C442	Thalassiosira_pseudonana	jgi|Thaps3|10017|fgenesh1_pg.C_chr_15000007
C442	Thalassiosira_pseudonana	jgi|Thaps3|6511|fgenesh1_pg.C_chr_6000666
C442	Thalassiosira_pseudonana	jgi|Thaps3|8613|fgenesh1_pg.C_chr_10000383
C442	Thalassiosira_pseudonana	jgi|Thaps3|11167|fgenesh1_pg.C_chr_19a_19000110
C442	Thalassiosira_pseudonana	jgi|Thaps3|11641|fgenesh1_pg.C_chr_20000237
C442	Thalassiosira_pseudonana	jgi|Thaps3|269452|estExt_thaps1_ua_kg.C_chr_90112
C442	Thalassiosira_pseudonana	jgi|Thaps3|24057|estExt_fgenesh1_pg.C_chr_90338
C442	Thalassiosira_pseudonana	jgi|Thaps3|24918|estExt_fgenesh1_pg.C_chr_140296
C442	Thalassiosira_pseudonana	jgi|Thaps3|264804|thaps1_ua_kg.chr_22000057
C442	Thalassiosira_pseudonana	jgi|Thaps3|21414|estExt_fgenesh1_pg.C_chr_20675
C442	Thalassiosira_pseudonana	jgi|Thaps3|9243|fgenesh1_pg.C_chr_12000324
C442	Thalassiosira_pseudonana	jgi|Thaps3|9241|fgenesh1_pg.C_chr_12000322
C442	Thalassiosira_pseudonana	jgi|Thaps3|21333|estExt_fgenesh1_pg.C_chr_20515
C442	Thalassiosira_pseudonana	jgi|Thaps3|11540|fgenesh1_pg.C_chr_20000136
C442	Thalassiosira_pseudonana	jgi|Thaps3|9656|fgenesh1_pg.C_chr_14000001
C442	Thalassiosira_pseudonana	jgi|Thaps3|9260|fgenesh1_pg.C_chr_12000341
C442	Thalassiosira_pseudonana	jgi|Thaps3|8228|fgenesh1_pg.C_chr_9000396
C442	Thalassiosira_pseudonana	jgi|Thaps3|20654|estExt_fgenesh1_pg.C_chr_10211
C442	Thalassiosira_pseudonana	jgi|Thaps3|8982|fgenesh1_pg.C_chr_12000063
C442	Thalassiosira_pseudonana	jgi|Thaps3|24441|estExt_fgenesh1_pg.C_chr_120077
C442	Thalassiosira_pseudonana	jgi|Thaps3|11864|fgenesh1_pg.C_chr_22000209
C442	Thalassiosira_pseudonana	jgi|Thaps3|264805|thaps1_ua_kg.chr_22000058
C442	Thalassiosira_pseudonana	jgi|Thaps3|8608|fgenesh1_pg.C_chr_10000378
C442	Thalassiosira_pseudonana	jgi|Thaps3|8892|fgenesh1_pg.C_chr_11b000001
C442	Thalassiosira_pseudonana	jgi|Thaps3|11728|fgenesh1_pg.C_chr_22000073
C442	Thalassiosira_pseudonana	jgi|Thaps3|11684|fgenesh1_pg.C_chr_22000029
C442	Thalassiosira_pseudonana	jgi|Thaps3|263840|thaps1_ua_kg.chr_11b000003
C442	Thalassiosira_pseudonana	jgi|Thaps3|11683|fgenesh1_pg.C_chr_22000028
C442	Thalassiosira_pseudonana	jgi|Thaps3|10585|fgenesh1_pg.C_chr_17000048
C442	Thalassiosira_pseudonana	jgi|Thaps3|264303|thaps1_ua_kg.chr_15000041
C442	Thalassiosira_pseudonana	jgi|Thaps3|269828|estExt_thaps1_ua_kg.C_chr_150039
C442	Thalassiosira_pseudonana	jgi|Thaps3|10638|fgenesh1_pg.C_chr_17000101
C478	Aureococcus_anophagefferens	jgi|Auran1|61182
C478	Nannochloropsis_gaditana	Nga03597
C478	Nannochloropsis_gaditana	Nga01574.01
C478	Nannochloropsis_oceanica	NannoCCMP1779|8103-mRNA-1
C478	Thalassiosira_pseudonana	jgi|Thaps3|23814|estExt_fgenesh1_pg.C_chr_80352
C478	Thalassiosira_pseudonana	jgi|Thaps3|23813|estExt_fgenesh1_pg.C_chr_80351
C478	Thalassiosira_pseudonana	jgi|Thaps3|269355|estExt_thaps1_ua_kg.C_chr_80069
C478	Thalassiosira_pseudonana	jgi|Thaps3|12087|fgenesh1_pg.C_chr_23000115
C478	Thalassiosira_pseudonana	jgi|Thaps3|12090|fgenesh1_pg.C_chr_23000118
C478	Thalassiosira_pseudonana	jgi|Thaps3|23684|estExt_fgenesh1_pg.C_chr_80089
C478	Thalassiosira_pseudonana	jgi|Thaps3|23685|estExt_fgenesh1_pg.C_chr_80090
C478	Thalassiosira_pseudonana	jgi|Thaps3|24963|estExt_fgenesh1_pg.C_chr_150034
C482	Nannochloropsis_oceanica	NannoCCMP1779|10672-mRNA-1
C565	Phaeodactylum_tricornutum	jgi|Phatr2|48282|estExt_fgenesh1_pg.C_chr_160295
C565	Phaeodactylum_tricornutum	jgi|Phatr2|47779|estExt_fgenesh1_pg.C_chr_150003
C565	Phaeodactylum_tricornutum	jgi|Phatr2|49706|estExt_fgenesh1_pg.C_chr_230190
C565	Phaeodactylum_tricornutum	jgi|Phatr2|38076|fgenesh1_pg.C_chr_15000002
C565	Nannochloropsis_oceanica	NannoCCMP1779|7310-mRNA-1
C565	Phaeodactylum_tricornutum	jgi|Phatr2|40470|fgenesh1_pg.C_chr_23000191
C565	Phaeodactylum_tricornutum	jgi|Phatr2|40038|fgenesh1_pg.C_chr_21000263
C565	Phaeodactylum_tricornutum	jgi|Phatr2|39243|fgenesh1_pg.C_chr_18000268
C565	Phaeodactylum_tricornutum	jgi|Phatr2|45751|estExt_fgenesh1_pg.C_chr_80055
C565	Phaeodactylum_tricornutum	jgi|Phatr2|33498|fgenesh1_pg.C_chr_3000417
C565	Phaeodactylum_tricornutum	jgi|Phatr2|45750|estExt_fgenesh1_pg.C_chr_80053
C565	Phaeodactylum_tricornutum	jgi|Phatr2|44846|estExt_fgenesh1_pg.C_chr_50176
C572	Nannochloropsis_oceanica	NannoCCMP1779|2712-mRNA-1
C640	Aureococcus_anophagefferens	jgi|Auran1|7761
C640	Aureococcus_anophagefferens	jgi|Auran1|5862
C640	Nannochloropsis_oceanica	NannoCCMP1779|9655-mRNA-1
C640	Phaeodactylum_tricornutum	jgi|Phatr2|12431|e_gw1.8.15.1
C640	Thalassiosira_pseudonana	jgi|Thaps3|261844|thaps1_ua_kg.chr_3000222
C827	Aureococcus_anophagefferens	jgi|Auran1|67868
C827	Nannochloropsis_oceanica	NannoCCMP1779|8265-mRNA-1
C827	Phaeodactylum_tricornutum	jgi|Phatr2|43283|estExt_fgenesh1_pg.C_chr_20006
C827	Thalassiosira_pseudonana	jgi|Thaps3|22720|estExt_fgenesh1_pg.C_chr_50435
C827	Nannochloropsis_oceanica	NannoCCMP1779|4059-mRNA-1
C827	Nannochloropsis_gaditana	Nga00341
C827	Nannochloropsis_gaditana	Nga20612.1
C827	Nannochloropsis_oceanica	NannoCCMP1779|10523-mRNA-1
C827	Thalassiosira_pseudonana	jgi|Thaps3|9866|fgenesh1_pg.C_chr_14000211
C840	Aureococcus_anophagefferens	jgi|Auran1|1287
C840	Aureococcus_anophagefferens	jgi|Auran1|23177
C840	Aureococcus_anophagefferens	jgi|Auran1|6565
C840	Nannochloropsis_gaditana	Nga02737
C840	Nannochloropsis_oceanica	NannoCCMP1779|2212-mRNA-1
C840	Nannochloropsis_oceanica	NannoCCMP1779|8602-mRNA-1
C840	Nannochloropsis_oceanica	NannoCCMP1779|1462-mRNA-1
C840	Phaeodactylum_tricornutum	jgi|Phatr2|8860|e_gw1.1.101.1
C840	Phaeodactylum_tricornutum	jgi|Phatr2|49702|estExt_fgenesh1_pg.C_chr_230185
C840	Thalassiosira_pseudonana	jgi|Thaps3|261132|thaps1_ua_kg.chr_1000392
C840	Thalassiosira_pseudonana	jgi|Thaps3|24413|estExt_fgenesh1_pg.C_chr_120020
C840	Thalassiosira_pseudonana	jgi|Thaps3|8051|fgenesh1_pg.C_chr_9000219
C872	Aureococcus_anophagefferens	jgi|Auran1|69776
C872	Aureococcus_anophagefferens	jgi|Auran1|68588
C872	Aureococcus_anophagefferens	jgi|Auran1|71546
C872	Aureococcus_anophagefferens	jgi|Auran1|66491
C872	Aureococcus_anophagefferens	jgi|Auran1|69408
C872	Aureococcus_anophagefferens	jgi|Auran1|60620
C872	Aureococcus_anophagefferens	jgi|Auran1|65192
C872	Aureococcus_anophagefferens	jgi|Auran1|61611
C872	Aureococcus_anophagefferens	jgi|Auran1|69158
C872	Aureococcus_anophagefferens	jgi|Auran1|63996
C872	Aureococcus_anophagefferens	jgi|Auran1|62163
C872	Aureococcus_anophagefferens	jgi|Auran1|72466
C872	Aureococcus_anophagefferens	jgi|Auran1|68471
C872	Aureococcus_anophagefferens	jgi|Auran1|62000
C872	Aureococcus_anophagefferens	jgi|Auran1|61129
C872	Aureococcus_anophagefferens	jgi|Auran1|65580
C872	Aureococcus_anophagefferens	jgi|Auran1|71026
C872	Aureococcus_anophagefferens	jgi|Auran1|67636
C872	Aureococcus_anophagefferens	jgi|Auran1|66127
C872	Aureococcus_anophagefferens	jgi|Auran1|60456
C872	Aureococcus_anophagefferens	jgi|Auran1|68441
C872	Aureococcus_anophagefferens	jgi|Auran1|67748
C872	Aureococcus_anophagefferens	jgi|Auran1|67751
C872	Aureococcus_anophagefferens	jgi|Auran1|67758
C872	Aureococcus_anophagefferens	jgi|Auran1|68166
C872	Aureococcus_anophagefferens	jgi|Auran1|67761
C872	Aureococcus_anophagefferens	jgi|Auran1|68439
C872	Nannochloropsis_oceanica	NannoCCMP1779|5876-mRNA-1
C872	Nannochloropsis_oceanica	NannoCCMP1779|1277-mRNA-1
C872	Nannochloropsis_oceanica	NannoCCMP1779|6207-mRNA-1
C897	Aureococcus_anophagefferens	jgi|Auran1|69092
C897	Aureococcus_anophagefferens	jgi|Auran1|60839
C897	Aureococcus_anophagefferens	jgi|Auran1|10515
C897	Aureococcus_anophagefferens	jgi|Auran1|60854
C897	Nannochloropsis_gaditana	Nga04423.1
C897	Nannochloropsis_gaditana	Nga04426
C897	Nannochloropsis_oceanica	NannoCCMP1779|4051-mRNA-1
C897	Nannochloropsis_oceanica	NannoCCMP1779|9632-mRNA-1
C897	Phaeodactylum_tricornutum	jgi|Phatr2|43694|estExt_fgenesh1_pg.C_chr_20508
C897	Phaeodactylum_tricornutum	jgi|Phatr2|44174|estExt_fgenesh1_pg.C_chr_30462
C897	Phaeodactylum_tricornutum	jgi|Phatr2|44177|estExt_fgenesh1_pg.C_chr_30465
C897	Phaeodactylum_tricornutum	jgi|Phatr2|47436|estExt_fgenesh1_pg.C_chr_130261
C897	Thalassiosira_pseudonana	jgi|Thaps3|38194|e_gw1.18.14.1
C897	Thalassiosira_pseudonana	jgi|Thaps3|8819|fgenesh1_pg.C_chr_11a000205
C897	Thalassiosira_pseudonana	jgi|Thaps3|3837|fgenesh1_pg.C_chr_3000771
C897	Nannochloropsis_oceanica	NannoCCMP1779|408-mRNA-1
C904	Aureococcus_anophagefferens	jgi|Auran1|65233
C904	Nannochloropsis_gaditana	Nga03594.01
C904	Nannochloropsis_gaditana	Nga04608.01
C904	Nannochloropsis_oceanica	NannoCCMP1779|3298-mRNA-1
C904	Phaeodactylum_tricornutum	jgi|Phatr2|37941|fgenesh1_pg.C_chr_14000183
C904	Phaeodactylum_tricornutum	jgi|Phatr2|46508|estExt_fgenesh1_pg.C_chr_100210
C904	Phaeodactylum_tricornutum	jgi|Phatr2|33111|fgenesh1_pg.C_chr_3000030
C904	Thalassiosira_pseudonana	jgi|Thaps3|25167|estExt_fgenesh1_pg.C_chr_16a0159
C904	Thalassiosira_pseudonana	jgi|Thaps3|25163|estExt_fgenesh1_pg.C_chr_16a0150
C904	Nannochloropsis_oceanica	NannoCCMP1779|9852-mRNA-1
C904	Nannochloropsis_oceanica	NannoCCMP1779|7599-mRNA-1
C904	Thalassiosira_pseudonana	jgi|Thaps3|11162|fgenesh1_pg.C_chr_19a_19000105
C910	Aureococcus_anophagefferens	jgi|Auran1|61551
C910	Aureococcus_anophagefferens	jgi|Auran1|63633
C910	Aureococcus_anophagefferens	jgi|Auran1|61141
C910	Aureococcus_anophagefferens	jgi|Auran1|64682
C910	Aureococcus_anophagefferens	jgi|Auran1|64859
C910	Aureococcus_anophagefferens	jgi|Auran1|65610
C910	Aureococcus_anophagefferens	jgi|Auran1|72401
C910	Aureococcus_anophagefferens	jgi|Auran1|61040
C910	Aureococcus_anophagefferens	jgi|Auran1|64432
C910	Aureococcus_anophagefferens	jgi|Auran1|62173
C910	Aureococcus_anophagefferens	jgi|Auran1|65389
C910	Aureococcus_anophagefferens	jgi|Auran1|61461
C910	Aureococcus_anophagefferens	jgi|Auran1|63327
C910	Aureococcus_anophagefferens	jgi|Auran1|63238
C910	Aureococcus_anophagefferens	jgi|Auran1|65278
C910	Aureococcus_anophagefferens	jgi|Auran1|63328
C910	Phaeodactylum_tricornutum	jgi|Phatr2|46504|estExt_fgenesh1_pg.C_chr_100206
C910	Phaeodactylum_tricornutum	jgi|Phatr2|46500|estExt_fgenesh1_pg.C_chr_100201
C910	Thalassiosira_pseudonana	jgi|Thaps3|5017|fgenesh1_pg.C_chr_5000059
C910	Nannochloropsis_oceanica	NannoCCMP1779|2775-mRNA-1
C912	Aureococcus_anophagefferens	jgi|Auran1|61537
C912	Aureococcus_anophagefferens	jgi|Auran1|65763
C912	Aureococcus_anophagefferens	jgi|Auran1|67561
C912	Aureococcus_anophagefferens	jgi|Auran1|69531
C912	Nannochloropsis_gaditana	Nga00004
C912	Nannochloropsis_oceanica	NannoCCMP1779|9955-mRNA-1
C912	Phaeodactylum_tricornutum	jgi|Phatr2|49826|estExt_fgenesh1_pg.C_chr_240152
C912	Phaeodactylum_tricornutum	jgi|Phatr2|50348|estExt_fgenesh1_pg.C_chr_290002
C912	Phaeodactylum_tricornutum	jgi|Phatr2|36060|fgenesh1_pg.C_chr_9000175
C912	Phaeodactylum_tricornutum	jgi|Phatr2|50607|estExt_fgenesh1_pg.C_chr_320025
C912	Phaeodactylum_tricornutum	jgi|Phatr2|45808|estExt_fgenesh1_pg.C_chr_80129
C912	Phaeodactylum_tricornutum	jgi|Phatr2|35605|fgenesh1_pg.C_chr_8000127
C912	Thalassiosira_pseudonana	jgi|Thaps3|2387|fgenesh1_pg.C_chr_2000342
C912	Thalassiosira_pseudonana	jgi|Thaps3|9966|fgenesh1_pg.C_chr_14000311
C912	Thalassiosira_pseudonana	jgi|Thaps3|8956|fgenesh1_pg.C_chr_12000037
C912	Thalassiosira_pseudonana	jgi|Thaps3|2241|fgenesh1_pg.C_chr_2000196
C912	Phaeodactylum_tricornutum	jgi|Phatr2|37903|fgenesh1_pg.C_chr_14000145
C912	Phaeodactylum_tricornutum	jgi|Phatr2|41518|fgenesh1_pg.C_chr_31000022
C912	Phaeodactylum_tricornutum	jgi|Phatr2|49307|estExt_fgenesh1_pg.C_chr_210211
C912	Thalassiosira_pseudonana	jgi|Thaps3|24655|estExt_fgenesh1_pg.C_chr_130172
C969	Nannochloropsis_gaditana	Nga00804
C969	Nannochloropsis_oceanica	NannoCCMP1779|9694-mRNA-1
C969	Phaeodactylum_tricornutum	jgi|Phatr2|48237|estExt_fgenesh1_pg.C_chr_160244
C969	Phaeodactylum_tricornutum	jgi|Phatr2|46942|estExt_fgenesh1_pg.C_chr_110364
C977	Aureococcus_anophagefferens	jgi|Auran1|61253
C977	Aureococcus_anophagefferens	jgi|Auran1|62573
C977	Aureococcus_anophagefferens	jgi|Auran1|63033
C977	Aureococcus_anophagefferens	jgi|Auran1|63174
C977	Aureococcus_anophagefferens	jgi|Auran1|69360
C977	Aureococcus_anophagefferens	jgi|Auran1|69083
C977	Nannochloropsis_oceanica	NannoCCMP1779|2357-mRNA-1
C977	Nannochloropsis_oceanica	NannoCCMP1779|4131-mRNA-1
C977	Phaeodactylum_tricornutum	jgi|Phatr2|36880|fgenesh1_pg.C_chr_11000233
C977	Thalassiosira_pseudonana	jgi|Thaps3|19626|gw1.2.755.1
C977	Nannochloropsis_gaditana	Nga02842.01
C977	Nannochloropsis_oceanica	NannoCCMP1779|6379-mRNA-1
C1057	Nannochloropsis_gaditana	Nga30570
C1057	Nannochloropsis_oceanica	NannoCCMP1779|7464-mRNA-1
C1100	Nannochloropsis_oceanica	NannoCCMP1779|116-mRNA-1
C1100	Nannochloropsis_oceanica	NannoCCMP1779|11822-mRNA-1
C1141	Nannochloropsis_gaditana	Nga40047
C1219	Aureococcus_anophagefferens	jgi|Auran1|29988
C1219	Aureococcus_anophagefferens	jgi|Auran1|35927
C1219	Aureococcus_anophagefferens	jgi|Auran1|27878
C1219	Aureococcus_anophagefferens	jgi|Auran1|2766
C1219	Aureococcus_anophagefferens	jgi|Auran1|2775
C1219	Aureococcus_anophagefferens	jgi|Auran1|20459
C1219	Nannochloropsis_gaditana	Nga20592
C1219	Nannochloropsis_gaditana	Nga21156
C1219	Nannochloropsis_oceanica	NannoCCMP1779|7361-mRNA-1
C1228	Aureococcus_anophagefferens	jgi|Auran1|59180
C1228	Aureococcus_anophagefferens	jgi|Auran1|60584
C1228	Nannochloropsis_gaditana	Nga06739.1
C1228	Nannochloropsis_oceanica	NannoCCMP1779|6606-mRNA-1
C1228	Phaeodactylum_tricornutum	jgi|Phatr2|46383|estExt_fgenesh1_pg.C_chr_100059
C1228	Phaeodactylum_tricornutum	jgi|Phatr2|22677|estExt_gwp_gw1.C_chr_190028
C1228	Thalassiosira_pseudonana	jgi|Thaps3|10677|fgenesh1_pg.C_chr_17000140
C1228	Thalassiosira_pseudonana	jgi|Thaps3|32145|e_gw1.2.360.1
C1228	Nannochloropsis_gaditana	Nga04630
C1301	Aureococcus_anophagefferens	jgi|Auran1|22029
C1301	Aureococcus_anophagefferens	jgi|Auran1|72629
C1301	Aureococcus_anophagefferens	jgi|Auran1|63045
C1301	Aureococcus_anophagefferens	jgi|Auran1|66063
C1301	Nannochloropsis_gaditana	Nga00573
C1301	Nannochloropsis_oceanica	NannoCCMP1779|4334-mRNA-1
C1301	Phaeodactylum_tricornutum	jgi|Phatr2|45755|estExt_fgenesh1_pg.C_chr_80060
C1301	Phaeodactylum_tricornutum	jgi|Phatr2|49639|estExt_fgenesh1_pg.C_chr_230113
C1301	Phaeodactylum_tricornutum	jgi|Phatr2|44770|estExt_fgenesh1_pg.C_chr_50077
C1301	Thalassiosira_pseudonana	jgi|Thaps3|32347|e_gw1.2.397.1
C1301	Thalassiosira_pseudonana	jgi|Thaps3|3222|fgenesh1_pg.C_chr_3000156
C1301	Thalassiosira_pseudonana	jgi|Thaps3|8073|fgenesh1_pg.C_chr_9000241
C1301	Thalassiosira_pseudonana	jgi|Thaps3|3326|fgenesh1_pg.C_chr_3000260
C1301	Phaeodactylum_tricornutum	jgi|Phatr2|37038|fgenesh1_pg.C_chr_12000008
C1312	Aureococcus_anophagefferens	jgi|Auran1|54427
C1312	Nannochloropsis_gaditana	Nga00605
C1312	Nannochloropsis_gaditana	Nga04160.01
C1312	Nannochloropsis_oceanica	NannoCCMP1779|2834-mRNA-1
C1312	Nannochloropsis_oceanica	NannoCCMP1779|5299-mRNA-1
C1312	Phaeodactylum_tricornutum	jgi|Phatr2|14636|e_gw1.15.268.1
C1312	Phaeodactylum_tricornutum	jgi|Phatr2|14467|e_gw1.15.281.1
C1312	Thalassiosira_pseudonana	jgi|Thaps3|33919|e_gw1.4.695.1
C1312	Thalassiosira_pseudonana	jgi|Thaps3|19764|gw1.4.671.1
C1318	Nannochloropsis_oceanica	NannoCCMP1779|4427-mRNA-1
C1318	Phaeodactylum_tricornutum	jgi|Phatr2|43666|estExt_fgenesh1_pg.C_chr_20473
C1318	Phaeodactylum_tricornutum	jgi|Phatr2|33163|fgenesh1_pg.C_chr_3000082
C1318	Phaeodactylum_tricornutum	jgi|Phatr2|43961|estExt_fgenesh1_pg.C_chr_30216
C1392	Aureococcus_anophagefferens	jgi|Auran1|65167
C1392	Aureococcus_anophagefferens	jgi|Auran1|66128
C1392	Nannochloropsis_gaditana	Nga06301
C1392	Nannochloropsis_oceanica	NannoCCMP1779|10822-mRNA-1
C1392	Phaeodactylum_tricornutum	jgi|Phatr2|35217|fgenesh1_pg.C_chr_7000138
C1392	Phaeodactylum_tricornutum	jgi|Phatr2|33075|fgenesh1_pg.C_chr_2000616
C1392	Phaeodactylum_tricornutum	jgi|Phatr2|44727|estExt_fgenesh1_pg.C_chr_50021
C1392	Thalassiosira_pseudonana	jgi|Thaps3|268601|estExt_thaps1_ua_kg.C_chr_40036
C1392	Thalassiosira_pseudonana	jgi|Thaps3|5104|fgenesh1_pg.C_chr_5000146
C1392	Thalassiosira_pseudonana	jgi|Thaps3|11004|fgenesh1_pg.C_chr_18000247
C1392	Thalassiosira_pseudonana	jgi|Thaps3|10506|fgenesh1_pg.C_chr_16b000025
C1392	Thalassiosira_pseudonana	jgi|Thaps3|3478|fgenesh1_pg.C_chr_3000412
C1392	Thalassiosira_pseudonana	jgi|Thaps3|5318|fgenesh1_pg.C_chr_5000360
C1392	Phaeodactylum_tricornutum	jgi|Phatr2|32809|fgenesh1_pg.C_chr_2000350
C1436	Nannochloropsis_gaditana	Nga04445
C1436	Nannochloropsis_oceanica	NannoCCMP1779|1530-mRNA-1
C1436	Nannochloropsis_gaditana	Nga04449
C1436	Nannochloropsis_oceanica	NannoCCMP1779|7668-mRNA-1
C1436	Nannochloropsis_oceanica	NannoCCMP1779|9166-mRNA-1
C1436	Nannochloropsis_oceanica	NannoCCMP1779|3866-mRNA-1
C1436	Nannochloropsis_gaditana	Nga20329
C1436	Nannochloropsis_oceanica	NannoCCMP1779|9226-mRNA-1
C1436	Nannochloropsis_gaditana	Nga04082
C1436	Nannochloropsis_gaditana	Nga04215
C1436	Nannochloropsis_oceanica	NannoCCMP1779|10530-mRNA-1
C1436	Nannochloropsis_oceanica	NannoCCMP1779|8270-mRNA-1
C1436	Nannochloropsis_oceanica	NannoCCMP1779|1185-mRNA-1
C1436	Nannochloropsis_oceanica	NannoCCMP1779|2523-mRNA-1
C1436	Nannochloropsis_oceanica	NannoCCMP1779|1189-mRNA-1
C1436	Nannochloropsis_oceanica	NannoCCMP1779|5054-mRNA-1
C1436	Nannochloropsis_oceanica	NannoCCMP1779|10036-mRNA-1
C1457	Aureococcus_anophagefferens	jgi|Auran1|22356
C1457	Aureococcus_anophagefferens	jgi|Auran1|29288
C1457	Aureococcus_anophagefferens	jgi|Auran1|14491
C1457	Aureococcus_anophagefferens	jgi|Auran1|34104
C1457	Nannochloropsis_oceanica	NannoCCMP1779|7097-mRNA-1
C1457	Phaeodactylum_tricornutum	jgi|Phatr2|37671|fgenesh1_pg.C_chr_13000281
C1457	Phaeodactylum_tricornutum	jgi|Phatr2|6554|gw1.7.269.1
C1457	Thalassiosira_pseudonana	jgi|Thaps3|21067|estExt_fgenesh1_pg.C_chr_11087
C1473	Nannochloropsis_oceanica	NannoCCMP1779|4437-mRNA-1
C1519	Nannochloropsis_oceanica	NannoCCMP1779|7973-mRNA-1
C1519	Nannochloropsis_gaditana	Nga00011
C1519	Nannochloropsis_gaditana	Nga04240
C1519	Nannochloropsis_oceanica	NannoCCMP1779|595-mRNA-1
C1519	Nannochloropsis_oceanica	NannoCCMP1779|1205-mRNA-1
C1534	Aureococcus_anophagefferens	jgi|Auran1|62182
C1534	Aureococcus_anophagefferens	jgi|Auran1|64638
C1534	Aureococcus_anophagefferens	jgi|Auran1|29101
C1534	Aureococcus_anophagefferens	jgi|Auran1|61023
C1534	Aureococcus_anophagefferens	jgi|Auran1|66308
C1534	Nannochloropsis_oceanica	NannoCCMP1779|9977-mRNA-1
C1534	Nannochloropsis_oceanica	NannoCCMP1779|9975-mRNA-1
C1534	Phaeodactylum_tricornutum	jgi|Phatr2|49514|estExt_fgenesh1_pg.C_chr_220196
C1534	Phaeodactylum_tricornutum	jgi|Phatr2|47374|estExt_fgenesh1_pg.C_chr_130178
C1538	Aureococcus_anophagefferens	jgi|Auran1|8613
C1538	Nannochloropsis_gaditana	Nga06537.01
C1538	Nannochloropsis_oceanica	NannoCCMP1779|5473-mRNA-1
C1538	Phaeodactylum_tricornutum	jgi|Phatr2|39687|fgenesh1_pg.C_chr_20000180
C1538	Thalassiosira_pseudonana	jgi|Thaps3|6071|fgenesh1_pg.C_chr_6000226
C1560	Nannochloropsis_oceanica	NannoCCMP1779|3755-mRNA-1
C1577	Aureococcus_anophagefferens	jgi|Auran1|71446
C1577	Aureococcus_anophagefferens	jgi|Auran1|21759
C1577	Aureococcus_anophagefferens	jgi|Auran1|71650
C1577	Nannochloropsis_oceanica	NannoCCMP1779|8780-mRNA-1
C1577	Nannochloropsis_oceanica	NannoCCMP1779|5822-mRNA-1
C1577	Nannochloropsis_oceanica	NannoCCMP1779|140-mRNA-1
C1584	Aureococcus_anophagefferens	jgi|Auran1|70731
C1584	Aureococcus_anophagefferens	jgi|Auran1|66355
C1584	Aureococcus_anophagefferens	jgi|Auran1|68742
C1584	Aureococcus_anophagefferens	jgi|Auran1|67282
C1584	Aureococcus_anophagefferens	jgi|Auran1|67503
C1584	Nannochloropsis_gaditana	Nga02277.01
C1584	Phaeodactylum_tricornutum	jgi|Phatr2|49857|estExt_fgenesh1_pg.C_chr_250037
C1632	Aureococcus_anophagefferens	jgi|Auran1|53998
C1632	Aureococcus_anophagefferens	jgi|Auran1|35189
C1632	Nannochloropsis_oceanica	NannoCCMP1779|4316-mRNA-1
C1632	Phaeodactylum_tricornutum	jgi|Phatr2|5902|gw1.7.233.1
C1632	Phaeodactylum_tricornutum	jgi|Phatr2|12588|e_gw1.9.283.1
C1632	Thalassiosira_pseudonana	jgi|Thaps3|17865|gw1.4.520.1
C1632	Nannochloropsis_gaditana	Nga04184
C1632	Phaeodactylum_tricornutum	jgi|Phatr2|35647|fgenesh1_pg.C_chr_8000169
C1644	Aureococcus_anophagefferens	jgi|Auran1|69504
C1644	Nannochloropsis_gaditana	Nga50013
C1644	Nannochloropsis_gaditana	Nga40009
C1644	Nannochloropsis_gaditana	Nga40010
C1644	Nannochloropsis_gaditana	Nga50001
C1659	Nannochloropsis_gaditana	Nga40093
C1659	Nannochloropsis_gaditana	Nga40002
C1659	Nannochloropsis_gaditana	Nga20561
C1659	Nannochloropsis_gaditana	Nga40046
C1659	Nannochloropsis_gaditana	Nga40094
C1659	Nannochloropsis_gaditana	Nga21167
C1659	Nannochloropsis_gaditana	Nga20913
C1659	Nannochloropsis_gaditana	Nga20920
C1659	Nannochloropsis_gaditana	Nga21028
C1659	Nannochloropsis_gaditana	Nga21304
C1659	Nannochloropsis_oceanica	NannoCCMP1779|9435-mRNA-1
C1659	Nannochloropsis_oceanica	NannoCCMP1779|9436-mRNA-1
C1671	Aureococcus_anophagefferens	jgi|Auran1|62046
C1671	Nannochloropsis_oceanica	NannoCCMP1779|7800-mRNA-1
C1675	Aureococcus_anophagefferens	jgi|Auran1|62188
C1675	Aureococcus_anophagefferens	jgi|Auran1|65101
C1675	Nannochloropsis_gaditana	Nga20484
C1675	Nannochloropsis_oceanica	NannoCCMP1779|7939-mRNA-1
C1675	Nannochloropsis_oceanica	NannoCCMP1779|7591-mRNA-1
C1675	Phaeodactylum_tricornutum	jgi|Phatr2|46403|estExt_fgenesh1_pg.C_chr_100081
C1675	Phaeodactylum_tricornutum	jgi|Phatr2|49300|estExt_fgenesh1_pg.C_chr_210204
C1675	Phaeodactylum_tricornutum	jgi|Phatr2|49175|estExt_fgenesh1_pg.C_chr_210054
C1675	Thalassiosira_pseudonana	jgi|Thaps3|21227|estExt_fgenesh1_pg.C_chr_20283
C1675	Thalassiosira_pseudonana	jgi|Thaps3|8799|fgenesh1_pg.C_chr_11a000185
C1675	Nannochloropsis_oceanica	NannoCCMP1779|4919-mRNA-1
C1675	Phaeodactylum_tricornutum	jgi|Phatr2|41030|fgenesh1_pg.C_chr_27000066
C1675	Thalassiosira_pseudonana	jgi|Thaps3|11306|fgenesh1_pg.C_chr_19b_31000049
C1675	Thalassiosira_pseudonana	jgi|Thaps3|4775|fgenesh1_pg.C_chr_4000725
C1675	Phaeodactylum_tricornutum	jgi|Phatr2|45150|estExt_fgenesh1_pg.C_chr_60141
C1681	Aureococcus_anophagefferens	jgi|Auran1|62466
C1681	Aureococcus_anophagefferens	jgi|Auran1|26282
C1681	Aureococcus_anophagefferens	jgi|Auran1|68679
C1681	Nannochloropsis_oceanica	NannoCCMP1779|2842-mRNA-1
C1681	Phaeodactylum_tricornutum	jgi|Phatr2|49384|estExt_fgenesh1_pg.C_chr_220043
C1681	Phaeodactylum_tricornutum	jgi|Phatr2|49936|estExt_fgenesh1_pg.C_chr_250137
C1681	Phaeodactylum_tricornutum	jgi|Phatr2|49540|estExt_fgenesh1_pg.C_chr_220229
C1681	Thalassiosira_pseudonana	jgi|Thaps3|268737|estExt_thaps1_ua_kg.C_chr_40254
C1681	Thalassiosira_pseudonana	jgi|Thaps3|24970|estExt_fgenesh1_pg.C_chr_150060
C1681	Thalassiosira_pseudonana	jgi|Thaps3|24340|estExt_fgenesh1_pg.C_chr_11a0143
C1681	Thalassiosira_pseudonana	jgi|Thaps3|8824|fgenesh1_pg.C_chr_11a000210
C1710	Nannochloropsis_oceanica	NannoCCMP1779|9416-mRNA-1
C1750	Aureococcus_anophagefferens	jgi|Auran1|67567
C1750	Nannochloropsis_gaditana	Nga03058.01
C1750	Nannochloropsis_oceanica	NannoCCMP1779|6513-mRNA-1
C1750	Phaeodactylum_tricornutum	jgi|Phatr2|35733|fgenesh1_pg.C_chr_8000255
C1750	Phaeodactylum_tricornutum	jgi|Phatr2|46653|estExt_fgenesh1_pg.C_chr_110024
C1750	Phaeodactylum_tricornutum	jgi|Phatr2|48167|estExt_fgenesh1_pg.C_chr_160157
C1750	Phaeodactylum_tricornutum	jgi|Phatr2|48257|estExt_fgenesh1_pg.C_chr_160268
C1750	Thalassiosira_pseudonana	jgi|Thaps3|12135|fgenesh1_pg.C_chr_24000011
C1750	Thalassiosira_pseudonana	jgi|Thaps3|268054|estExt_thaps1_ua_kg.C_chr_10259
C1750	Thalassiosira_pseudonana	jgi|Thaps3|3824|fgenesh1_pg.C_chr_3000758
C1757	Nannochloropsis_oceanica	NannoCCMP1779|4118-mRNA-1
C1757	Nannochloropsis_oceanica	NannoCCMP1779|4118-mRNA-2
C1757	Phaeodactylum_tricornutum	jgi|Phatr2|45870|estExt_fgenesh1_pg.C_chr_80207
C1757	Phaeodactylum_tricornutum	jgi|Phatr2|50642|estExt_fgenesh1_pg.C_chr_330021
C1757	Phaeodactylum_tricornutum	jgi|Phatr2|47520|estExt_fgenesh1_pg.C_chr_130365
C1757	Phaeodactylum_tricornutum	jgi|Phatr2|45216|estExt_fgenesh1_pg.C_chr_60223
C1757	Thalassiosira_pseudonana	jgi|Thaps3|7840|fgenesh1_pg.C_chr_9000008
C1757	Thalassiosira_pseudonana	jgi|Thaps3|24372|estExt_fgenesh1_pg.C_chr_11a0218
C1757	Thalassiosira_pseudonana	jgi|Thaps3|4320|fgenesh1_pg.C_chr_4000270
C1757	Phaeodactylum_tricornutum	jgi|Phatr2|42791|estExt_fgenesh1_pg.C_chr_10464
C1757	Thalassiosira_pseudonana	jgi|Thaps3|25565|estExt_fgenesh1_pg.C_chr_19c_290084
C1767	Nannochloropsis_oceanica	NannoCCMP1779|8611-mRNA-1
C1817	Aureococcus_anophagefferens	jgi|Auran1|72848
C1817	Nannochloropsis_gaditana	Nga30288
C1817	Thalassiosira_pseudonana	jgi|Thaps3|4064|fgenesh1_pg.C_chr_4000014
C1817	Thalassiosira_pseudonana	jgi|Thaps3|4068|fgenesh1_pg.C_chr_4000018
C1817	Thalassiosira_pseudonana	jgi|Thaps3|8901|fgenesh1_pg.C_chr_11b000010
C1823	Nannochloropsis_oceanica	NannoCCMP1779|7857-mRNA-1
C1839	Nannochloropsis_gaditana	Nga03151
C1839	Phaeodactylum_tricornutum	jgi|Phatr2|36449|fgenesh1_pg.C_chr_10000181
C1839	Thalassiosira_pseudonana	jgi|Thaps3|3551|fgenesh1_pg.C_chr_3000485
C1868	Aureococcus_anophagefferens	jgi|Auran1|52773
C1868	Nannochloropsis_gaditana	Nga40111
C1869	Aureococcus_anophagefferens	jgi|Auran1|62465
C1869	Nannochloropsis_oceanica	NannoCCMP1779|39-mRNA-1
C1889	Aureococcus_anophagefferens	jgi|Auran1|65588
C1889	Aureococcus_anophagefferens	jgi|Auran1|68476
C1889	Aureococcus_anophagefferens	jgi|Auran1|69239
C1889	Nannochloropsis_oceanica	NannoCCMP1779|10116-mRNA-1
C1943	Aureococcus_anophagefferens	jgi|Auran1|62513
C1943	Aureococcus_anophagefferens	jgi|Auran1|64575
C1943	Aureococcus_anophagefferens	jgi|Auran1|67082
C1943	Aureococcus_anophagefferens	jgi|Auran1|64875
C1943	Aureococcus_anophagefferens	jgi|Auran1|68573
C1943	Aureococcus_anophagefferens	jgi|Auran1|66874
C1943	Nannochloropsis_oceanica	NannoCCMP1779|7558-mRNA-1
C1943	Phaeodactylum_tricornutum	jgi|Phatr2|13944|e_gw1.13.242.1
C2008	Aureococcus_anophagefferens	jgi|Auran1|63432
C2008	Aureococcus_anophagefferens	jgi|Auran1|61500
C2008	Aureococcus_anophagefferens	jgi|Auran1|61269
C2008	Aureococcus_anophagefferens	jgi|Auran1|71879
C2008	Nannochloropsis_gaditana	Nga02279
C2008	Nannochloropsis_gaditana	Nga06098
C2008	Nannochloropsis_oceanica	NannoCCMP1779|4433-mRNA-1
C2008	Nannochloropsis_oceanica	NannoCCMP1779|9843-mRNA-1
C2008	Nannochloropsis_oceanica	NannoCCMP1779|9899-mRNA-1
C2008	Nannochloropsis_oceanica	NannoCCMP1779|1955-mRNA-1
C2008	Phaeodactylum_tricornutum	jgi|Phatr2|46163|estExt_fgenesh1_pg.C_chr_90170
C2008	Thalassiosira_pseudonana	jgi|Thaps3|2272|fgenesh1_pg.C_chr_2000227
C2008	Nannochloropsis_gaditana	Nga05130
C2008	Nannochloropsis_oceanica	NannoCCMP1779|1112-mRNA-1
C2008	Phaeodactylum_tricornutum	jgi|Phatr2|45928|estExt_fgenesh1_pg.C_chr_80283
C2058	Nannochloropsis_gaditana	Nga01405
C2058	Nannochloropsis_oceanica	NannoCCMP1779|4544-mRNA-1
C2058	Phaeodactylum_tricornutum	jgi|Phatr2|49502|estExt_fgenesh1_pg.C_chr_220183
C2059	Nannochloropsis_oceanica	NannoCCMP1779|3126-mRNA-1
C2059	Phaeodactylum_tricornutum	jgi|Phatr2|36570|fgenesh1_pg.C_chr_10000302
C2070	Nannochloropsis_gaditana	Nga00528
C2070	Nannochloropsis_oceanica	NannoCCMP1779|11560-mRNA-1
C2074	Nannochloropsis_oceanica	NannoCCMP1779|5426-mRNA-1
C2082	Aureococcus_anophagefferens	jgi|Auran1|61131
C2082	Aureococcus_anophagefferens	jgi|Auran1|61403
C2082	Aureococcus_anophagefferens	jgi|Auran1|64515
C2082	Nannochloropsis_oceanica	NannoCCMP1779|11229-mRNA-1
C2082	Phaeodactylum_tricornutum	jgi|Phatr2|49556|estExt_fgenesh1_pg.C_chr_230013
C2082	Phaeodactylum_tricornutum	jgi|Phatr2|44877|estExt_fgenesh1_pg.C_chr_50211
C2082	Phaeodactylum_tricornutum	jgi|Phatr2|50474|estExt_fgenesh1_pg.C_chr_300052
C2082	Thalassiosira_pseudonana	jgi|Thaps3|2569|fgenesh1_pg.C_chr_2000524
C2082	Phaeodactylum_tricornutum	jgi|Phatr2|47613|estExt_fgenesh1_pg.C_chr_140113
C2082	Thalassiosira_pseudonana	jgi|Thaps3|23369|estExt_fgenesh1_pg.C_chr_70123
C2082	Nannochloropsis_gaditana	Nga01658
C2106	Aureococcus_anophagefferens	jgi|Auran1|60966
C2106	Nannochloropsis_gaditana	Nga02235
C2106	Nannochloropsis_oceanica	NannoCCMP1779|6251-mRNA-1
C2170	Aureococcus_anophagefferens	jgi|Auran1|9695
C2170	Nannochloropsis_gaditana	Nga00239.01
C2170	Nannochloropsis_oceanica	NannoCCMP1779|5525-mRNA-1
C2188	Aureococcus_anophagefferens	jgi|Auran1|65845
C2188	Aureococcus_anophagefferens	jgi|Auran1|34903
C2188	Nannochloropsis_oceanica	NannoCCMP1779|1673-mRNA-1
C2188	Phaeodactylum_tricornutum	jgi|Phatr2|39578|fgenesh1_pg.C_chr_20000071
C2188	Phaeodactylum_tricornutum	jgi|Phatr2|16595|e_gw1.27.112.1
C2188	Nannochloropsis_gaditana	Nga04766.01
C2200	Aureococcus_anophagefferens	jgi|Auran1|35515
C2200	Nannochloropsis_gaditana	Nga01864
C2200	Nannochloropsis_oceanica	NannoCCMP1779|10395-mRNA-1
C2318	Nannochloropsis_gaditana	Nga06683.1
C2318	Nannochloropsis_oceanica	NannoCCMP1779|2131-mRNA-1
C2333	Aureococcus_anophagefferens	jgi|Auran1|58767
C2333	Aureococcus_anophagefferens	jgi|Auran1|55217
C2333	Nannochloropsis_gaditana	Nga00113
C2333	Nannochloropsis_oceanica	NannoCCMP1779|425-mRNA-1
C2333	Thalassiosira_pseudonana	jgi|Thaps3|261531|thaps1_ua_kg.chr_2000355
C2334	Aureococcus_anophagefferens	jgi|Auran1|15837
C2334	Aureococcus_anophagefferens	jgi|Auran1|16927
C2334	Nannochloropsis_gaditana	Nga30584
C2334	Nannochloropsis_gaditana	Nga30617
C2334	Nannochloropsis_oceanica	NannoCCMP1779|1964-mRNA-1
C2334	Nannochloropsis_gaditana	Nga07054.1
C2364	Nannochloropsis_gaditana	Nga00913
C2364	Nannochloropsis_gaditana	Nga02015
C2364	Nannochloropsis_gaditana	Nga02016
C2364	Nannochloropsis_gaditana	Nga03591.01
C2364	Nannochloropsis_oceanica	NannoCCMP1779|559-mRNA-1
C2364	Nannochloropsis_gaditana	Nga03592
C2364	Nannochloropsis_oceanica	NannoCCMP1779|6911-mRNA-1
C2399	Nannochloropsis_gaditana	Nga40018
C2399	Nannochloropsis_gaditana	Nga40019
C2399	Nannochloropsis_gaditana	Nga21063
C2399	Nannochloropsis_gaditana	Nga21066
C2399	Nannochloropsis_gaditana	Nga20738
C2399	Nannochloropsis_gaditana	Nga20459
C2399	Nannochloropsis_gaditana	Nga21247
C2399	Nannochloropsis_gaditana	Nga21084
C2399	Nannochloropsis_gaditana	Nga20670
C2399	Nannochloropsis_gaditana	Nga21221
C2399	Nannochloropsis_gaditana	Nga20002
C2400	Nannochloropsis_gaditana	Nga40103
C2400	Nannochloropsis_gaditana	Nga50007
C2400	Nannochloropsis_gaditana	Nga40104
C2400	Nannochloropsis_gaditana	Nga50002
C2405	Thalassiosira_pseudonana	jgi|Thaps3|6396|fgenesh1_pg.C_chr_6000551
C2405	Nannochloropsis_gaditana	Nga06971
C2405	Nannochloropsis_oceanica	NannoCCMP1779|6692-mRNA-1
C2414	Nannochloropsis_gaditana	Nga07245
C2414	Nannochloropsis_oceanica	NannoCCMP1779|7832-mRNA-1
C2414	Nannochloropsis_oceanica	NannoCCMP1779|3471-mRNA-1
C2414	Nannochloropsis_oceanica	NannoCCMP1779|1259-mRNA-1
C2414	Nannochloropsis_gaditana	Nga07244
C2448	Aureococcus_anophagefferens	jgi|Auran1|30541
C2448	Nannochloropsis_oceanica	NannoCCMP1779|3833-mRNA-1
C2448	Phaeodactylum_tricornutum	jgi|Phatr2|49660|estExt_fgenesh1_pg.C_chr_230135
C2448	Nannochloropsis_oceanica	NannoCCMP1779|6097-mRNA-1
C2474	Phaeodactylum_tricornutum	jgi|Phatr2|44306|estExt_fgenesh1_pg.C_chr_40067
C2474	Nannochloropsis_gaditana	Nga00532.01
C2474	Thalassiosira_pseudonana	jgi|Thaps3|10753|fgenesh1_pg.C_chr_17000216
C2474	Thalassiosira_pseudonana	jgi|Thaps3|9649|fgenesh1_pg.C_chr_13000369
C2474	Phaeodactylum_tricornutum	jgi|Phatr2|38587|fgenesh1_pg.C_chr_16000184
C2474	Thalassiosira_pseudonana	jgi|Thaps3|25052|estExt_fgenesh1_pg.C_chr_150240
C2474	Thalassiosira_pseudonana	jgi|Thaps3|11639|fgenesh1_pg.C_chr_20000235
C2480	Nannochloropsis_oceanica	NannoCCMP1779|3578-mRNA-1
C2480	Thalassiosira_pseudonana	jgi|Thaps3|25681|estExt_fgenesh1_pg.C_chr_220017
C2496	Nannochloropsis_oceanica	NannoCCMP1779|9155-mRNA-1
C2496	Phaeodactylum_tricornutum	jgi|Phatr2|13700|e_gw1.12.290.1
C2496	Thalassiosira_pseudonana	jgi|Thaps3|38317|e_gw1.19b.35.1
C2543	Aureococcus_anophagefferens	jgi|Auran1|63610
C2543	Aureococcus_anophagefferens	jgi|Auran1|64854
C2543	Nannochloropsis_gaditana	Nga02726
C2543	Phaeodactylum_tricornutum	jgi|Phatr2|48752|estExt_fgenesh1_pg.C_chr_190055
C2543	Thalassiosira_pseudonana	jgi|Thaps3|3963|fgenesh1_pg.C_chr_3000897
C2543	Nannochloropsis_oceanica	NannoCCMP1779|8608-mRNA-1
C2563	Aureococcus_anophagefferens	jgi|Auran1|37184
C2563	Aureococcus_anophagefferens	jgi|Auran1|17739
C2563	Nannochloropsis_gaditana	Nga03160
C2563	Phaeodactylum_tricornutum	jgi|Phatr2|10972|e_gw1.4.378.1
C2563	Phaeodactylum_tricornutum	jgi|Phatr2|51183|estExt_fgenesh1_pm.C_chr_200013
C2584	Nannochloropsis_oceanica	NannoCCMP1779|6012-mRNA-1
C2584	Nannochloropsis_gaditana	Nga04078
C2584	Nannochloropsis_oceanica	NannoCCMP1779|6013-mRNA-1
C2608	Nannochloropsis_gaditana	Nga06834
C2608	Nannochloropsis_oceanica	NannoCCMP1779|11394-mRNA-1
C2608	Nannochloropsis_oceanica	NannoCCMP1779|2787-mRNA-1
C2608	Nannochloropsis_oceanica	NannoCCMP1779|2791-mRNA-1
C2608	Nannochloropsis_oceanica	NannoCCMP1779|3547-mRNA-1
C2612	Nannochloropsis_gaditana	Nga01458.01
C2612	Nannochloropsis_oceanica	NannoCCMP1779|11506-mRNA-1
C2612	Phaeodactylum_tricornutum	jgi|Phatr2|9316|e_gw1.1.376.1
C2639	Aureococcus_anophagefferens	jgi|Auran1|30996
C2639	Nannochloropsis_oceanica	NannoCCMP1779|10495-mRNA-1
C2639	Phaeodactylum_tricornutum	jgi|Phatr2|47453|estExt_fgenesh1_pg.C_chr_130282
C2639	Thalassiosira_pseudonana	jgi|Thaps3|35768|e_gw1.8.242.1
C2675	Nannochloropsis_gaditana	Nga07059
C2675	Nannochloropsis_gaditana	Nga06131
C2675	Nannochloropsis_gaditana	Nga06937
C2675	Nannochloropsis_gaditana	Nga02023
C2675	Nannochloropsis_gaditana	Nga04183.1
C2675	Nannochloropsis_gaditana	Nga07284
C2675	Nannochloropsis_gaditana	Nga01550
C2675	Nannochloropsis_gaditana	Nga04362
C2675	Nannochloropsis_gaditana	Nga07184
C2675	Nannochloropsis_gaditana	Nga07036
C2675	Nannochloropsis_gaditana	Nga02078
C2675	Nannochloropsis_gaditana	Nga07117
C2675	Nannochloropsis_gaditana	Nga06846
C2675	Nannochloropsis_oceanica	NannoCCMP1779|571-mRNA-1
C2675	Nannochloropsis_oceanica	NannoCCMP1779|9659-mRNA-1
C2675	Nannochloropsis_oceanica	NannoCCMP1779|2081-mRNA-1
C2675	Nannochloropsis_oceanica	NannoCCMP1779|523-mRNA-1
C2675	Nannochloropsis_oceanica	NannoCCMP1779|4217-mRNA-1
C2675	Nannochloropsis_oceanica	NannoCCMP1779|7172-mRNA-1
C2675	Nannochloropsis_oceanica	NannoCCMP1779|6176-mRNA-1
C2675	Nannochloropsis_oceanica	NannoCCMP1779|3104-mRNA-1
C2683	Nannochloropsis_gaditana	Nga03485
C2683	Nannochloropsis_oceanica	NannoCCMP1779|8278-mRNA-1
C2683	Phaeodactylum_tricornutum	jgi|Phatr2|43627|estExt_fgenesh1_pg.C_chr_20428
C2683	Thalassiosira_pseudonana	jgi|Thaps3|262858|thaps1_ua_kg.chr_6000182
C2683	Nannochloropsis_oceanica	NannoCCMP1779|3013-mRNA-1
C2696	Nannochloropsis_oceanica	NannoCCMP1779|7021-mRNA-1
C2696	Phaeodactylum_tricornutum	jgi|Phatr2|55046|estExt_Phatr1_ua_kg.C_chr_220012
C2696	Thalassiosira_pseudonana	jgi|Thaps3|7270|fgenesh1_pg.C_chr_7000653
C2697	Nannochloropsis_oceanica	NannoCCMP1779|10934-mRNA-1
C2697	Nannochloropsis_gaditana	Nga05249
C2717	Nannochloropsis_oceanica	NannoCCMP1779|9591-mRNA-1
C2717	Nannochloropsis_oceanica	NannoCCMP1779|10708-mRNA-1
C2717	Thalassiosira_pseudonana	jgi|Thaps3|3453|fgenesh1_pg.C_chr_3000387
C2717	Phaeodactylum_tricornutum	jgi|Phatr2|43443|estExt_fgenesh1_pg.C_chr_20193
C2730	Phaeodactylum_tricornutum	jgi|Phatr2|45996|estExt_fgenesh1_pg.C_chr_80372
C2730	Phaeodactylum_tricornutum	jgi|Phatr2|35862|fgenesh1_pg.C_chr_8000384
C2730	Thalassiosira_pseudonana	jgi|Thaps3|4330|fgenesh1_pg.C_chr_4000280
C2730	Nannochloropsis_gaditana	Nga20027
C2795	Nannochloropsis_oceanica	NannoCCMP1779|8467-mRNA-1
C2795	Nannochloropsis_gaditana	Nga05574
C2795	Nannochloropsis_oceanica	NannoCCMP1779|9446-mRNA-1
C2795	Nannochloropsis_oceanica	NannoCCMP1779|4472-mRNA-1
C2795	Phaeodactylum_tricornutum	jgi|Phatr2|23365|estExt_gwp_gw1.C_chr_230054
C2795	Phaeodactylum_tricornutum	jgi|Phatr2|21350|estExt_gwp_gw1.C_chr_120168
C2795	Thalassiosira_pseudonana	jgi|Thaps3|31777|e_gw1.2.146.1
C2795	Thalassiosira_pseudonana	jgi|Thaps3|174|fgenesh1_pm.C_chr_1000019
C2852	Nannochloropsis_gaditana	Nga07056
C2870	Aureococcus_anophagefferens	jgi|Auran1|13083
C2870	Nannochloropsis_gaditana	Nga01391
C2870	Thalassiosira_pseudonana	jgi|Thaps3|25097|estExt_fgenesh1_pg.C_chr_16a0013
C2870	Nannochloropsis_gaditana	Nga01390
C2872	Aureococcus_anophagefferens	jgi|Auran1|13972
C2872	Aureococcus_anophagefferens	jgi|Auran1|59960
C2872	Aureococcus_anophagefferens	jgi|Auran1|64927
C2872	Nannochloropsis_oceanica	NannoCCMP1779|7131-mRNA-1
C2872	Thalassiosira_pseudonana	jgi|Thaps3|16605|gw1.2.434.1
C2872	Thalassiosira_pseudonana	jgi|Thaps3|261924|thaps1_ua_kg.chr_3000302
C2877	Aureococcus_anophagefferens	jgi|Auran1|67104
C2877	Nannochloropsis_oceanica	NannoCCMP1779|3208-mRNA-1
C2903	Nannochloropsis_oceanica	NannoCCMP1779|9458-mRNA-1
C2903	Nannochloropsis_gaditana	Nga06057
C2903	Nannochloropsis_oceanica	NannoCCMP1779|9472-mRNA-1
C2903	Phaeodactylum_tricornutum	jgi|Phatr2|13175|e_gw1.10.83.1
C2935	Nannochloropsis_gaditana	Nga02944
C2935	Nannochloropsis_oceanica	NannoCCMP1779|10308-mRNA-1
C2935	Phaeodactylum_tricornutum	jgi|Phatr2|32585|fgenesh1_pg.C_chr_2000126
C2935	Thalassiosira_pseudonana	jgi|Thaps3|2295|fgenesh1_pg.C_chr_2000250
C2940	Thalassiosira_pseudonana	jgi|Thaps3|10788|fgenesh1_pg.C_chr_18000031
C2940	Thalassiosira_pseudonana	jgi|Thaps3|10526|fgenesh1_pg.C_chr_16b000045
C2940	Nannochloropsis_oceanica	NannoCCMP1779|8488-mRNA-1
C2940	Phaeodactylum_tricornutum	jgi|Phatr2|45321|estExt_fgenesh1_pg.C_chr_60370
C2940	Phaeodactylum_tricornutum	jgi|Phatr2|45343|estExt_fgenesh1_pg.C_chr_60396
C2940	Thalassiosira_pseudonana	jgi|Thaps3|22846|estExt_fgenesh1_pg.C_chr_50680
C2956	Aureococcus_anophagefferens	jgi|Auran1|66529
C2956	Aureococcus_anophagefferens	jgi|Auran1|61423
C2956	Aureococcus_anophagefferens	jgi|Auran1|65851
C2956	Aureococcus_anophagefferens	jgi|Auran1|62291
C2956	Nannochloropsis_oceanica	NannoCCMP1779|10892-mRNA-1
C2956	Nannochloropsis_oceanica	NannoCCMP1779|4296-mRNA-1
C2956	Phaeodactylum_tricornutum	jgi|Phatr2|44774|estExt_fgenesh1_pg.C_chr_50082
C2962	Aureococcus_anophagefferens	jgi|Auran1|61479
C2962	Nannochloropsis_oceanica	NannoCCMP1779|446-mRNA-1
C2962	Phaeodactylum_tricornutum	jgi|Phatr2|43870|estExt_fgenesh1_pg.C_chr_30110
C2962	Thalassiosira_pseudonana	jgi|Thaps3|22801|estExt_fgenesh1_pg.C_chr_50581
C2962	Thalassiosira_pseudonana	jgi|Thaps3|5540|fgenesh1_pg.C_chr_5000582
C2994	Thalassiosira_pseudonana	jgi|Thaps3|7508|fgenesh1_pg.C_chr_8000169
C2994	Phaeodactylum_tricornutum	jgi|Phatr2|48164|estExt_fgenesh1_pg.C_chr_160154
C2994	Nannochloropsis_gaditana	Nga04868
C2994	Nannochloropsis_oceanica	NannoCCMP1779|11342-mRNA-1
C2999	Nannochloropsis_gaditana	Nga06565
C2999	Nannochloropsis_oceanica	NannoCCMP1779|7066-mRNA-1
C2999	Phaeodactylum_tricornutum	jgi|Phatr2|15948|e_gw1.22.108.1
C2999	Thalassiosira_pseudonana	jgi|Thaps3|29547|estExt_Genewise1.C_chr_100261
C3002	Nannochloropsis_oceanica	NannoCCMP1779|4654-mRNA-1
C3002	Phaeodactylum_tricornutum	jgi|Phatr2|47514|estExt_fgenesh1_pg.C_chr_130358
C3002	Thalassiosira_pseudonana	jgi|Thaps3|5796|fgenesh1_pg.C_chr_5000838
C3002	Thalassiosira_pseudonana	jgi|Thaps3|22918|estExt_fgenesh1_pg.C_chr_50827
C3082	Aureococcus_anophagefferens	jgi|Auran1|72052
C3082	Aureococcus_anophagefferens	jgi|Auran1|62627
C3082	Aureococcus_anophagefferens	jgi|Auran1|66725
C3082	Aureococcus_anophagefferens	jgi|Auran1|71345
C3082	Nannochloropsis_gaditana	Nga20815
C3082	Nannochloropsis_oceanica	NannoCCMP1779|1797-mRNA-1
C3082	Phaeodactylum_tricornutum	jgi|Phatr2|37441|fgenesh1_pg.C_chr_13000051
C3101	Aureococcus_anophagefferens	jgi|Auran1|24092
C3101	Aureococcus_anophagefferens	jgi|Auran1|11045
C3101	Nannochloropsis_oceanica	NannoCCMP1779|1494-mRNA-1
C3101	Nannochloropsis_oceanica	NannoCCMP1779|1495-mRNA-1
C3125	Phaeodactylum_tricornutum	jgi|Phatr2|50372|estExt_fgenesh1_pg.C_chr_290034
C3125	Nannochloropsis_oceanica	NannoCCMP1779|11861-mRNA-1
C3125	Thalassiosira_pseudonana	jgi|Thaps3|261491|thaps1_ua_kg.chr_2000315
C3125	Nannochloropsis_gaditana	Nga00109
C3131	Phaeodactylum_tricornutum	jgi|Phatr2|42822|estExt_fgenesh1_pg.C_chr_10508
C3131	Nannochloropsis_gaditana	Nga00572
C3182	Nannochloropsis_oceanica	NannoCCMP1779|8949-mRNA-1
C3182	Thalassiosira_pseudonana	jgi|Thaps3|5224|fgenesh1_pg.C_chr_5000266
C3218	Aureococcus_anophagefferens	jgi|Auran1|25383
C3218	Nannochloropsis_gaditana	Nga00710.1
C3218	Nannochloropsis_oceanica	NannoCCMP1779|11927-mRNA-1
C3218	Phaeodactylum_tricornutum	jgi|Phatr2|34391|fgenesh1_pg.C_chr_5000191
C3218	Thalassiosira_pseudonana	jgi|Thaps3|5938|fgenesh1_pg.C_chr_6000093
C3239	Aureococcus_anophagefferens	jgi|Auran1|63268
C3239	Nannochloropsis_oceanica	NannoCCMP1779|232-mRNA-1
C3239	Phaeodactylum_tricornutum	jgi|Phatr2|37602|fgenesh1_pg.C_chr_13000212
C3239	Thalassiosira_pseudonana	jgi|Thaps3|10598|fgenesh1_pg.C_chr_17000061
C3242	Aureococcus_anophagefferens	jgi|Auran1|67453
C3242	Nannochloropsis_oceanica	NannoCCMP1779|5732-mRNA-1
C3242	Nannochloropsis_gaditana	Nga02383
C3251	Aureococcus_anophagefferens	jgi|Auran1|67210
C3251	Nannochloropsis_oceanica	NannoCCMP1779|5601-mRNA-1
C3251	Thalassiosira_pseudonana	jgi|Thaps3|1302|fgenesh1_pg.C_chr_1000436
C3251	Nannochloropsis_gaditana	Nga06126
C3251	Nannochloropsis_oceanica	NannoCCMP1779|9273-mRNA-1
C3251	Phaeodactylum_tricornutum	jgi|Phatr2|47498|estExt_fgenesh1_pg.C_chr_130334
C3251	Nannochloropsis_oceanica	NannoCCMP1779|5597-mRNA-1
C3251	Phaeodactylum_tricornutum	jgi|Phatr2|36196|fgenesh1_pg.C_chr_9000311
C3274	Nannochloropsis_oceanica	NannoCCMP1779|11347-mRNA-1
C3274	Phaeodactylum_tricornutum	jgi|Phatr2|40647|fgenesh1_pg.C_chr_25000015
C3298	Nannochloropsis_gaditana	Nga40050
C3298	Nannochloropsis_gaditana	Nga40051
C3306	Nannochloropsis_oceanica	NannoCCMP1779|9024-mRNA-1
C3312	Nannochloropsis_gaditana	Nga40042
C3328	Nannochloropsis_oceanica	NannoCCMP1779|7526-mRNA-1
C3328	Phaeodactylum_tricornutum	jgi|Phatr2|43218|estExt_fgenesh1_pg.C_chr_10982
C3328	Phaeodactylum_tricornutum	jgi|Phatr2|39147|fgenesh1_pg.C_chr_18000172
C3328	Thalassiosira_pseudonana	jgi|Thaps3|20742|estExt_fgenesh1_pg.C_chr_10395
C3328	Thalassiosira_pseudonana	jgi|Thaps3|23408|estExt_fgenesh1_pg.C_chr_70211
C3328	Phaeodactylum_tricornutum	jgi|Phatr2|38995|fgenesh1_pg.C_chr_18000020
C3328	Thalassiosira_pseudonana	jgi|Thaps3|7929|fgenesh1_pg.C_chr_9000097
C3328	Thalassiosira_pseudonana	jgi|Thaps3|10515|fgenesh1_pg.C_chr_16b000034
C3360	Aureococcus_anophagefferens	jgi|Auran1|11609
C3360	Nannochloropsis_gaditana	Nga00355
C3360	Nannochloropsis_oceanica	NannoCCMP1779|1473-mRNA-1
C3360	Phaeodactylum_tricornutum	jgi|Phatr2|47762|estExt_fgenesh1_pg.C_chr_140295
C3360	Thalassiosira_pseudonana	jgi|Thaps3|264628|thaps1_ua_kg.chr_19b_31000019
C3361	Aureococcus_anophagefferens	jgi|Auran1|18026
C3361	Nannochloropsis_gaditana	Nga40006
C3369	Aureococcus_anophagefferens	jgi|Auran1|6594
C3369	Nannochloropsis_gaditana	Nga05247
C3369	Nannochloropsis_oceanica	NannoCCMP1779|3780-mRNA-1
C3405	Thalassiosira_pseudonana	jgi|Thaps3|10433|fgenesh1_pg.C_chr_16a000114
C3405	Nannochloropsis_oceanica	NannoCCMP1779|6965-mRNA-1
C3405	Phaeodactylum_tricornutum	jgi|Phatr2|49302|estExt_fgenesh1_pg.C_chr_210206
C3412	Nannochloropsis_oceanica	NannoCCMP1779|9585-mRNA-1
C3419	Nannochloropsis_gaditana	Nga02474
C3419	Nannochloropsis_oceanica	NannoCCMP1779|10779-mRNA-1
C3428	Nannochloropsis_gaditana	Nga01991
C3428	Nannochloropsis_oceanica	NannoCCMP1779|2971-mRNA-1
C3435	Thalassiosira_pseudonana	jgi|Thaps3|20866|estExt_fgenesh1_pg.C_chr_10650
C3435	Nannochloropsis_oceanica	NannoCCMP1779|11666-mRNA-1
C3435	Phaeodactylum_tricornutum	jgi|Phatr2|32031|fgenesh1_pg.C_chr_1000632
C3441	Nannochloropsis_gaditana	Nga04331
C3445	Nannochloropsis_gaditana	Nga40113
C3459	Nannochloropsis_gaditana	Nga04427
C3461	Nannochloropsis_gaditana	Nga04005.01
C3461	Nannochloropsis_gaditana	Nga00846.01
C3461	Nannochloropsis_oceanica	NannoCCMP1779|8450-mRNA-1
C3461	Nannochloropsis_oceanica	NannoCCMP1779|8445-mRNA-1
C3464	Nannochloropsis_gaditana	Nga01841
C3464	Thalassiosira_pseudonana	jgi|Thaps3|6552|fgenesh1_pg.C_chr_6000707
C3464	Nannochloropsis_oceanica	NannoCCMP1779|6203-mRNA-1
C3464	Nannochloropsis_oceanica	NannoCCMP1779|204-mRNA-1
C3467	Nannochloropsis_gaditana	Nga20549
C3467	Nannochloropsis_oceanica	NannoCCMP1779|10090-mRNA-1
C3467	Thalassiosira_pseudonana	jgi|Thaps3|6607|fgenesh1_pg.C_chr_6000762
C3506	Aureococcus_anophagefferens	jgi|Auran1|67084
C3506	Aureococcus_anophagefferens	jgi|Auran1|64503
C3506	Aureococcus_anophagefferens	jgi|Auran1|67549
C3506	Nannochloropsis_gaditana	Nga20146
C3506	Nannochloropsis_oceanica	NannoCCMP1779|6009-mRNA-1
C3506	Nannochloropsis_oceanica	NannoCCMP1779|5392-mRNA-1
C3511	Aureococcus_anophagefferens	jgi|Auran1|17839
C3511	Nannochloropsis_oceanica	NannoCCMP1779|6632-mRNA-1
C3527	Aureococcus_anophagefferens	jgi|Auran1|30727
C3527	Nannochloropsis_gaditana	Nga40087
C3532	Aureococcus_anophagefferens	jgi|Auran1|27097
C3532	Nannochloropsis_oceanica	NannoCCMP1779|7460-mRNA-1
C3532	Phaeodactylum_tricornutum	jgi|Phatr2|12171|e_gw1.7.315.1
C3532	Thalassiosira_pseudonana	jgi|Thaps3|37118|e_gw1.13.231.1
C3552	Nannochloropsis_oceanica	NannoCCMP1779|5480-mRNA-1
C3555	Nannochloropsis_gaditana	Nga02164
C3555	Nannochloropsis_gaditana	Nga20269
C3555	Thalassiosira_pseudonana	jgi|Thaps3|36798|e_gw1.12.159.1
C3583	Nannochloropsis_oceanica	NannoCCMP1779|3549-mRNA-1
C3596	Nannochloropsis_gaditana	Nga50031
C3596	Nannochloropsis_gaditana	Nga20694.1
C3605	Nannochloropsis_gaditana	Nga20581
C3605	Nannochloropsis_gaditana	Nga05406
C3605	Nannochloropsis_oceanica	NannoCCMP1779|2767-mRNA-1
C3605	Phaeodactylum_tricornutum	jgi|Phatr2|36289|fgenesh1_pg.C_chr_10000021
C3622	Nannochloropsis_gaditana	Nga06009
C3622	Nannochloropsis_oceanica	NannoCCMP1779|10851-mRNA-1
C3655	Nannochloropsis_gaditana	Nga02285
C3655	Nannochloropsis_oceanica	NannoCCMP1779|10463-mRNA-1
C3655	Phaeodactylum_tricornutum	jgi|Phatr2|55057|estExt_Phatr1_ua_kg.C_chr_220024
C3655	Thalassiosira_pseudonana	jgi|Thaps3|32964|e_gw1.3.753.1
C3696	Aureococcus_anophagefferens	jgi|Auran1|22354
C3696	Nannochloropsis_oceanica	NannoCCMP1779|4818-mRNA-1
C3710	Aureococcus_anophagefferens	jgi|Auran1|29068
C3710	Nannochloropsis_gaditana	Nga20916.1
C3710	Nannochloropsis_oceanica	NannoCCMP1779|254-mRNA-1
C3710	Phaeodactylum_tricornutum	jgi|Phatr2|44317|estExt_fgenesh1_pg.C_chr_40078
C3710	Thalassiosira_pseudonana	jgi|Thaps3|24373|estExt_fgenesh1_pg.C_chr_11a0221
C3718	Nannochloropsis_gaditana	Nga02906
C3718	Nannochloropsis_oceanica	NannoCCMP1779|9326-mRNA-1
C3763	Nannochloropsis_gaditana	Nga40048
C3763	Nannochloropsis_gaditana	Nga20492
C3763	Nannochloropsis_gaditana	Nga21178
C3763	Nannochloropsis_gaditana	Nga20720
C3763	Nannochloropsis_gaditana	Nga21024
C3763	Nannochloropsis_gaditana	Nga20657
C3848	Aureococcus_anophagefferens	jgi|Auran1|63701
C3848	Aureococcus_anophagefferens	jgi|Auran1|59989
C3848	Aureococcus_anophagefferens	jgi|Auran1|12585
C3848	Aureococcus_anophagefferens	jgi|Auran1|59761
C3848	Aureococcus_anophagefferens	jgi|Auran1|62912
C3848	Nannochloropsis_oceanica	NannoCCMP1779|3960-mRNA-1
C3848	Phaeodactylum_tricornutum	jgi|Phatr2|44258|estExt_fgenesh1_pg.C_chr_40010
C3848	Thalassiosira_pseudonana	jgi|Thaps3|7641|fgenesh1_pg.C_chr_8000302
C3861	Aureococcus_anophagefferens	jgi|Auran1|10173
C3861	Nannochloropsis_gaditana	Nga06945
C3861	Nannochloropsis_oceanica	NannoCCMP1779|11132-mRNA-1
C3861	Thalassiosira_pseudonana	jgi|Thaps3|264632|thaps1_ua_kg.chr_19b_31000023
C3867	Aureococcus_anophagefferens	jgi|Auran1|65459
C3867	Nannochloropsis_gaditana	Nga03620.01
C3867	Nannochloropsis_oceanica	NannoCCMP1779|4141-mRNA-1
C3867	Nannochloropsis_oceanica	NannoCCMP1779|4142-mRNA-1
C3867	Nannochloropsis_oceanica	NannoCCMP1779|10428-mRNA-1
C3873	Aureococcus_anophagefferens	jgi|Auran1|66087
C3873	Nannochloropsis_gaditana	Nga05793
C3873	Nannochloropsis_oceanica	NannoCCMP1779|3894-mRNA-1
C3873	Nannochloropsis_gaditana	Nga04163
C3873	Nannochloropsis_oceanica	NannoCCMP1779|5679-mRNA-1
C3879	Nannochloropsis_gaditana	Nga20099
C3879	Thalassiosira_pseudonana	jgi|Thaps3|264573|thaps1_ua_kg.chr_19a_19000016
C3900	Nannochloropsis_gaditana	Nga04112
C3900	Nannochloropsis_oceanica	NannoCCMP1779|4743-mRNA-1
C3900	Phaeodactylum_tricornutum	jgi|Phatr2|21181|estExt_gwp_gw1.C_chr_110292
C3900	Thalassiosira_pseudonana	jgi|Thaps3|269710|estExt_thaps1_ua_kg.C_chr_130125
C3926	Nannochloropsis_gaditana	Nga05147
C3926	Nannochloropsis_oceanica	NannoCCMP1779|6030-mRNA-1
C3926	Phaeodactylum_tricornutum	jgi|Phatr2|45653|estExt_fgenesh1_pg.C_chr_70323
C3926	Thalassiosira_pseudonana	jgi|Thaps3|24506|estExt_fgenesh1_pg.C_chr_120201
C3928	Nannochloropsis_gaditana	Nga01108.01
C3928	Phaeodactylum_tricornutum	jgi|Phatr2|45546|estExt_fgenesh1_pg.C_chr_70195
C3928	Thalassiosira_pseudonana	jgi|Thaps3|24142|estExt_fgenesh1_pg.C_chr_100110
C3928	Nannochloropsis_gaditana	Nga03811
C3958	Nannochloropsis_oceanica	NannoCCMP1779|7953-mRNA-1
C3958	Phaeodactylum_tricornutum	jgi|Phatr2|7562|gw1.3.422.1
C3958	Thalassiosira_pseudonana	jgi|Thaps3|10695|fgenesh1_pg.C_chr_17000158
C3964	Nannochloropsis_gaditana	Nga40028
C3981	Nannochloropsis_oceanica	NannoCCMP1779|10097-mRNA-1
C3981	Nannochloropsis_gaditana	Nga05880
C3985	Nannochloropsis_gaditana	Nga00514
C3985	Nannochloropsis_oceanica	NannoCCMP1779|11533-mRNA-1
C4054	Aureococcus_anophagefferens	jgi|Auran1|29953
C4054	Aureococcus_anophagefferens	jgi|Auran1|14137
C4054	Nannochloropsis_oceanica	NannoCCMP1779|8180-mRNA-1
C4054	Phaeodactylum_tricornutum	jgi|Phatr2|5419|gw1.12.204.1
C4063	Aureococcus_anophagefferens	jgi|Auran1|62746
C4063	Nannochloropsis_gaditana	Nga06578
C4063	Nannochloropsis_oceanica	NannoCCMP1779|8992-mRNA-1
C4063	Phaeodactylum_tricornutum	jgi|Phatr2|46380|estExt_fgenesh1_pg.C_chr_100056
C4063	Thalassiosira_pseudonana	jgi|Thaps3|6356|fgenesh1_pg.C_chr_6000511
C4067	Aureococcus_anophagefferens	jgi|Auran1|64856
C4067	Nannochloropsis_gaditana	Nga00027.01
C4067	Nannochloropsis_gaditana	Nga30654
C4067	Nannochloropsis_oceanica	NannoCCMP1779|6229-mRNA-1
C4067	Nannochloropsis_oceanica	NannoCCMP1779|5345-mRNA-1
C4067	Thalassiosira_pseudonana	jgi|Thaps3|31021|e_gw1.1.275.1
C4067	Nannochloropsis_oceanica	NannoCCMP1779|9355-mRNA-1
C4067	Nannochloropsis_oceanica	NannoCCMP1779|9379-mRNA-1
C4067	Thalassiosira_pseudonana	jgi|Thaps3|261966|thaps1_ua_kg.chr_3000344
C4067	Phaeodactylum_tricornutum	jgi|Phatr2|49591|estExt_fgenesh1_pg.C_chr_230054
C4068	Aureococcus_anophagefferens	jgi|Auran1|64870
C4068	Nannochloropsis_oceanica	NannoCCMP1779|4496-mRNA-1
C4068	Phaeodactylum_tricornutum	jgi|Phatr2|49627|estExt_fgenesh1_pg.C_chr_230098
C4071	Aureococcus_anophagefferens	jgi|Auran1|31536
C4071	Nannochloropsis_gaditana	Nga40057
C4072	Aureococcus_anophagefferens	jgi|Auran1|13176
C4072	Nannochloropsis_gaditana	Nga04666
C4072	Nannochloropsis_oceanica	NannoCCMP1779|1273-mRNA-1
C4072	Phaeodactylum_tricornutum	jgi|Phatr2|46767|estExt_fgenesh1_pg.C_chr_110155
C4072	Thalassiosira_pseudonana	jgi|Thaps3|3537|fgenesh1_pg.C_chr_3000471
C4115	Nannochloropsis_gaditana	Nga02731.01
C4115	Nannochloropsis_oceanica	NannoCCMP1779|8612-mRNA-1
C4140	Nannochloropsis_oceanica	NannoCCMP1779|7751-mRNA-1
C4166	Nannochloropsis_gaditana	Nga40037
C4166	Nannochloropsis_gaditana	Nga50017
C4194	Nannochloropsis_gaditana	Nga40064
C4223	Nannochloropsis_oceanica	NannoCCMP1779|6663-mRNA-1
C4223	Thalassiosira_pseudonana	jgi|Thaps3|3331|fgenesh1_pg.C_chr_3000265
C4223	Thalassiosira_pseudonana	jgi|Thaps3|22108|estExt_fgenesh1_pg.C_chr_40100
C4223	Thalassiosira_pseudonana	jgi|Thaps3|21697|estExt_fgenesh1_pg.C_chr_30266
C4229	Nannochloropsis_oceanica	NannoCCMP1779|5232-mRNA-1
C4229	Phaeodactylum_tricornutum	jgi|Phatr2|47378|estExt_fgenesh1_pg.C_chr_130186
C4229	Thalassiosira_pseudonana	jgi|Thaps3|21681|estExt_fgenesh1_pg.C_chr_30225
C4253	Nannochloropsis_gaditana	Nga01587
C4253	Nannochloropsis_oceanica	NannoCCMP1779|8952-mRNA-1
C4253	Phaeodactylum_tricornutum	jgi|Phatr2|39269|fgenesh1_pg.C_chr_19000026
C4253	Phaeodactylum_tricornutum	jgi|Phatr2|48341|estExt_fgenesh1_pg.C_chr_170064
C4253	Thalassiosira_pseudonana	jgi|Thaps3|8322|fgenesh1_pg.C_chr_10000092
C4253	Nannochloropsis_oceanica	NannoCCMP1779|4294-mRNA-1
C4293	Aureococcus_anophagefferens	jgi|Auran1|33989
C4293	Nannochloropsis_gaditana	Nga04960
C4293	Nannochloropsis_oceanica	NannoCCMP1779|7583-mRNA-1
C4298	Aureococcus_anophagefferens	jgi|Auran1|63031
C4298	Nannochloropsis_gaditana	Nga05339
C4298	Nannochloropsis_oceanica	NannoCCMP1779|771-mRNA-1
C4298	Phaeodactylum_tricornutum	jgi|Phatr2|46702|estExt_fgenesh1_pg.C_chr_110082
C4328	Nannochloropsis_oceanica	NannoCCMP1779|2865-mRNA-1
C4363	Nannochloropsis_gaditana	Nga06369
C4363	Thalassiosira_pseudonana	jgi|Thaps3|3244|fgenesh1_pg.C_chr_3000178
C4365	Nannochloropsis_gaditana	Nga06159
C4365	Nannochloropsis_oceanica	NannoCCMP1779|229-mRNA-1
C4375	Nannochloropsis_gaditana	Nga50010
C4376	Nannochloropsis_gaditana	Nga40017
C4376	Nannochloropsis_gaditana	Nga50005
C4384	Nannochloropsis_oceanica	NannoCCMP1779|11355-mRNA-1
C4533	Aureococcus_anophagefferens	jgi|Auran1|61123
C4533	Nannochloropsis_gaditana	Nga00472
C4533	Nannochloropsis_gaditana	Nga06425
C4533	Nannochloropsis_oceanica	NannoCCMP1779|872-mRNA-1
C4533	Nannochloropsis_oceanica	NannoCCMP1779|11379-mRNA-1
C4533	Phaeodactylum_tricornutum	jgi|Phatr2|44305|estExt_fgenesh1_pg.C_chr_40066
C4533	Nannochloropsis_oceanica	NannoCCMP1779|870-mRNA-1
C4533	Nannochloropsis_oceanica	NannoCCMP1779|11400-mRNA-1
C4533	Nannochloropsis_oceanica	NannoCCMP1779|7083-mRNA-1
C4566	Nannochloropsis_gaditana	Nga00931
C4566	Nannochloropsis_oceanica	NannoCCMP1779|169-mRNA-1
C4600	Nannochloropsis_gaditana	Nga04431.1
C4600	Nannochloropsis_oceanica	NannoCCMP1779|7228-mRNA-1
C4600	Phaeodactylum_tricornutum	jgi|Phatr2|41231|fgenesh1_pg.C_chr_28000116
C4603	Nannochloropsis_oceanica	NannoCCMP1779|4302-mRNA-1
C4611	Nannochloropsis_oceanica	NannoCCMP1779|902-mRNA-1
C4611	Phaeodactylum_tricornutum	jgi|Phatr2|46524|estExt_fgenesh1_pg.C_chr_100227
C4611	Thalassiosira_pseudonana	jgi|Thaps3|1506|fgenesh1_pg.C_chr_1000640
C4651	Nannochloropsis_gaditana	Nga01239
C4651	Nannochloropsis_oceanica	NannoCCMP1779|11271-mRNA-1
C4656	Nannochloropsis_oceanica	NannoCCMP1779|5112-mRNA-1
C4656	Nannochloropsis_oceanica	NannoCCMP1779|5113-mRNA-1
C4662	Nannochloropsis_oceanica	NannoCCMP1779|6549-mRNA-1
C4666	Nannochloropsis_gaditana	Nga40074
C4712	Nannochloropsis_oceanica	NannoCCMP1779|7922-mRNA-1
C4712	Nannochloropsis_gaditana	Nga03953
C4757	Nannochloropsis_oceanica	NannoCCMP1779|6560-mRNA-1
C4757	Nannochloropsis_gaditana	Nga00902
C4757	Thalassiosira_pseudonana	jgi|Thaps3|5204|fgenesh1_pg.C_chr_5000246
C4823	Aureococcus_anophagefferens	jgi|Auran1|27962
C4823	Nannochloropsis_gaditana	Nga03064
C4823	Nannochloropsis_oceanica	NannoCCMP1779|6495-mRNA-1
C4823	Phaeodactylum_tricornutum	jgi|Phatr2|13975|e_gw1.13.167.1
C4823	Thalassiosira_pseudonana	jgi|Thaps3|6873|fgenesh1_pg.C_chr_7000256
C4831	Aureococcus_anophagefferens	jgi|Auran1|17699
C4831	Nannochloropsis_gaditana	Nga02744
C4831	Phaeodactylum_tricornutum	jgi|Phatr2|34957|fgenesh1_pg.C_chr_6000330
C4831	Thalassiosira_pseudonana	jgi|Thaps3|25730|estExt_fgenesh1_pg.C_chr_220147
C4833	Aureococcus_anophagefferens	jgi|Auran1|65334
C4833	Phaeodactylum_tricornutum	jgi|Phatr2|43386|estExt_fgenesh1_pg.C_chr_20130
C4833	Phaeodactylum_tricornutum	jgi|Phatr2|50468|estExt_fgenesh1_pg.C_chr_300046
C4833	Phaeodactylum_tricornutum	jgi|Phatr2|54611|estExt_Phatr1_ua_kg.C_chr_100055
C4833	Phaeodactylum_tricornutum	jgi|Phatr2|45059|estExt_fgenesh1_pg.C_chr_60037
C4833	Nannochloropsis_gaditana	Nga00938
C4833	Nannochloropsis_oceanica	NannoCCMP1779|3258-mRNA-1
C4833	Nannochloropsis_oceanica	NannoCCMP1779|998-mRNA-1
C4833	Phaeodactylum_tricornutum	jgi|Phatr2|47146|estExt_fgenesh1_pg.C_chr_120250
C4839	Nannochloropsis_gaditana	Nga06429
C4839	Nannochloropsis_oceanica	NannoCCMP1779|849-mRNA-1
C4839	Nannochloropsis_oceanica	NannoCCMP1779|10710-mRNA-1
C4839	Nannochloropsis_oceanica	NannoCCMP1779|831-mRNA-1
C4911	Nannochloropsis_gaditana	Nga00720
C4911	Nannochloropsis_oceanica	NannoCCMP1779|11924-mRNA-1
C4911	Phaeodactylum_tricornutum	jgi|Phatr2|49328|estExt_fgenesh1_pg.C_chr_210236
C4969	Nannochloropsis_oceanica	NannoCCMP1779|10566-mRNA-1
C4977	Nannochloropsis_gaditana	Nga40077
C4981	Nannochloropsis_oceanica	NannoCCMP1779|9486-mRNA-1
C5009	Nannochloropsis_gaditana	Nga03657
C5009	Nannochloropsis_oceanica	NannoCCMP1779|7896-mRNA-1
C5009	Phaeodactylum_tricornutum	jgi|Phatr2|40774|fgenesh1_pg.C_chr_25000142
C5009	Thalassiosira_pseudonana	jgi|Thaps3|5840|fgenesh1_pg.C_chr_5000882
C5015	Thalassiosira_pseudonana	jgi|Thaps3|8992|fgenesh1_pg.C_chr_12000073
C5015	Nannochloropsis_gaditana	Nga05980.01
C5017	Nannochloropsis_gaditana	Nga06622
C5017	Nannochloropsis_oceanica	NannoCCMP1779|387-mRNA-1
C5030	Nannochloropsis_oceanica	NannoCCMP1779|2782-mRNA-1
C5033	Nannochloropsis_gaditana	Nga02833
C5033	Nannochloropsis_oceanica	NannoCCMP1779|6036-mRNA-1
C5033	Nannochloropsis_gaditana	Nga04535
C5033	Nannochloropsis_oceanica	NannoCCMP1779|9578-mRNA-1
C5033	Nannochloropsis_oceanica	NannoCCMP1779|7234-mRNA-1
C5134	Aureococcus_anophagefferens	jgi|Auran1|19812
C5134	Nannochloropsis_gaditana	Nga40082
C5134	Nannochloropsis_gaditana	Nga20468
C5141	Aureococcus_anophagefferens	jgi|Auran1|60431
C5141	Nannochloropsis_oceanica	NannoCCMP1779|3168-mRNA-1
C5141	Phaeodactylum_tricornutum	jgi|Phatr2|31982|fgenesh1_pg.C_chr_1000583
C5141	Thalassiosira_pseudonana	jgi|Thaps3|24227|estExt_fgenesh1_pg.C_chr_100299
C5160	Aureococcus_anophagefferens	jgi|Auran1|18133
C5160	Nannochloropsis_gaditana	Nga40086
C5181	Nannochloropsis_oceanica	NannoCCMP1779|10821-mRNA-1
C5181	Nannochloropsis_gaditana	Nga01056.01
C5194	Thalassiosira_pseudonana	jgi|Thaps3|1913|fgenesh1_pg.C_chr_1001047
C5194	Nannochloropsis_gaditana	Nga02862
C5194	Nannochloropsis_oceanica	NannoCCMP1779|3170-mRNA-1
C5194	Phaeodactylum_tricornutum	jgi|Phatr2|40329|fgenesh1_pg.C_chr_23000050
C5196	Nannochloropsis_gaditana	Nga05538
C5196	Nannochloropsis_oceanica	NannoCCMP1779|7212-mRNA-1
C5196	Phaeodactylum_tricornutum	jgi|Phatr2|45920|estExt_fgenesh1_pg.C_chr_80274
C5196	Thalassiosira_pseudonana	jgi|Thaps3|6339|fgenesh1_pg.C_chr_6000494
C5226	Nannochloropsis_oceanica	NannoCCMP1779|9586-mRNA-1
C5226	Nannochloropsis_gaditana	Nga04498.01
C5302	Nannochloropsis_oceanica	NannoCCMP1779|10136-mRNA-1
C5312	Nannochloropsis_oceanica	NannoCCMP1779|6984-mRNA-1
C5312	Phaeodactylum_tricornutum	jgi|Phatr2|47697|estExt_fgenesh1_pg.C_chr_140217
C5312	Thalassiosira_pseudonana	jgi|Thaps3|22333|estExt_fgenesh1_pg.C_chr_40548
C5326	Nannochloropsis_gaditana	Nga40105
C5329	Nannochloropsis_oceanica	NannoCCMP1779|1714-mRNA-1
C5329	Nannochloropsis_oceanica	NannoCCMP1779|337-mRNA-1
C5329	Nannochloropsis_oceanica	NannoCCMP1779|9917-mRNA-1
C5347	Nannochloropsis_oceanica	NannoCCMP1779|8346-mRNA-1
C5352	Nannochloropsis_oceanica	NannoCCMP1779|1364-mRNA-1
C5352	Nannochloropsis_gaditana	Nga06870
C5354	Nannochloropsis_oceanica	NannoCCMP1779|4048-mRNA-1
C5354	Nannochloropsis_gaditana	Nga04424
C5410	Nannochloropsis_oceanica	NannoCCMP1779|6070-mRNA-1
C5418	Nannochloropsis_gaditana	Nga03959
C5418	Nannochloropsis_gaditana	Nga05756
C5418	Nannochloropsis_oceanica	NannoCCMP1779|7937-mRNA-1
C5418	Nannochloropsis_oceanica	NannoCCMP1779|6761-mRNA-1
C5443	Nannochloropsis_gaditana	Nga01280
C5443	Nannochloropsis_oceanica	NannoCCMP1779|7529-mRNA-1
C5443	Phaeodactylum_tricornutum	jgi|Phatr2|50531|estExt_fgenesh1_pg.C_chr_310007
C5443	Phaeodactylum_tricornutum	jgi|Phatr2|50530|estExt_fgenesh1_pg.C_chr_310006
C5443	Thalassiosira_pseudonana	jgi|Thaps3|5045|fgenesh1_pg.C_chr_5000087
C5443	Thalassiosira_pseudonana	jgi|Thaps3|22554|estExt_fgenesh1_pg.C_chr_50085
C5537	Aureococcus_anophagefferens	jgi|Auran1|58669
C5537	Nannochloropsis_gaditana	Nga04896
C5537	Nannochloropsis_oceanica	NannoCCMP1779|5042-mRNA-1
C5537	Phaeodactylum_tricornutum	jgi|Phatr2|16445|e_gw1.26.64.1
C5560	Aureococcus_anophagefferens	jgi|Auran1|65194
C5560	Nannochloropsis_oceanica	NannoCCMP1779|8019-mRNA-1
C5604	Thalassiosira_pseudonana	jgi|Thaps3|4358|fgenesh1_pg.C_chr_4000308
C5604	Nannochloropsis_gaditana	Nga05123
C5604	Nannochloropsis_oceanica	NannoCCMP1779|1117-mRNA-1
C5604	Nannochloropsis_oceanica	NannoCCMP1779|1118-mRNA-1
C5604	Phaeodactylum_tricornutum	jgi|Phatr2|48817|estExt_fgenesh1_pg.C_chr_190134
C5604	Phaeodactylum_tricornutum	jgi|Phatr2|43365|estExt_fgenesh1_pg.C_chr_20105
C5604	Phaeodactylum_tricornutum	jgi|Phatr2|31578|fgenesh1_pg.C_chr_1000179
C5643	Thalassiosira_pseudonana	jgi|Thaps3|268206|estExt_thaps1_ua_kg.C_chr_20098
C5643	Nannochloropsis_gaditana	Nga01825.1
C5643	Nannochloropsis_oceanica	NannoCCMP1779|2795-mRNA-1
C5645	Nannochloropsis_oceanica	NannoCCMP1779|10063-mRNA-1
C5671	Nannochloropsis_gaditana	Nga40005
C5672	Nannochloropsis_gaditana	Nga40030
C5756	Nannochloropsis_gaditana	Nga05281
C5756	Nannochloropsis_oceanica	NannoCCMP1779|8369-mRNA-1
C5764	Phaeodactylum_tricornutum	jgi|Phatr2|37956|fgenesh1_pg.C_chr_14000198
C5764	Thalassiosira_pseudonana	jgi|Thaps3|2350|fgenesh1_pg.C_chr_2000305
C5764	Nannochloropsis_oceanica	NannoCCMP1779|11693-mRNA-1
C5773	Nannochloropsis_gaditana	Nga02220
C5773	Nannochloropsis_oceanica	NannoCCMP1779|11830-mRNA-1
C5776	Nannochloropsis_oceanica	NannoCCMP1779|11696-mRNA-1
C5776	Phaeodactylum_tricornutum	jgi|Phatr2|46852|estExt_fgenesh1_pg.C_chr_110253
C5776	Thalassiosira_pseudonana	jgi|Thaps3|1094|fgenesh1_pg.C_chr_1000228
C5888	Nannochloropsis_gaditana	Nga06452
C5888	Phaeodactylum_tricornutum	jgi|Phatr2|49774|estExt_fgenesh1_pg.C_chr_240082
C5888	Thalassiosira_pseudonana	jgi|Thaps3|25011|estExt_fgenesh1_pg.C_chr_150158
C5888	Thalassiosira_pseudonana	jgi|Thaps3|22957|estExt_fgenesh1_pg.C_chr_60041
C5915	Nannochloropsis_gaditana	Nga06400
C5915	Nannochloropsis_oceanica	NannoCCMP1779|1572-mRNA-1
C5915	Phaeodactylum_tricornutum	jgi|Phatr2|35154|fgenesh1_pg.C_chr_7000075
C5915	Thalassiosira_pseudonana	jgi|Thaps3|6736|fgenesh1_pg.C_chr_7000119
C5979	Aureococcus_anophagefferens	jgi|Auran1|61323
C5979	Aureococcus_anophagefferens	jgi|Auran1|64336
C5979	Aureococcus_anophagefferens	jgi|Auran1|62280
C5979	Aureococcus_anophagefferens	jgi|Auran1|65158
C5979	Nannochloropsis_gaditana	Nga04830
C5979	Nannochloropsis_gaditana	Nga07057
C6011	Aureococcus_anophagefferens	jgi|Auran1|71861
C6011	Nannochloropsis_oceanica	NannoCCMP1779|10886-mRNA-1
C6056	Nannochloropsis_gaditana	Nga04903
C6056	Nannochloropsis_gaditana	Nga01013
C6056	Nannochloropsis_oceanica	NannoCCMP1779|973-mRNA-1
C6056	Nannochloropsis_oceanica	NannoCCMP1779|2031-mRNA-1
C6110	Nannochloropsis_gaditana	Nga04099
C6110	Nannochloropsis_oceanica	NannoCCMP1779|6089-mRNA-1
C6110	Phaeodactylum_tricornutum	jgi|Phatr2|40441|fgenesh1_pg.C_chr_23000162
C6190	Nannochloropsis_gaditana	Nga40084
C6191	Nannochloropsis_gaditana	Nga40029
C6192	Nannochloropsis_gaditana	Nga40004
C6193	Nannochloropsis_gaditana	Nga40063
C6293	Nannochloropsis_oceanica	NannoCCMP1779|1971-mRNA-1
C6306	Nannochloropsis_oceanica	NannoCCMP1779|9189-mRNA-1
C6306	Thalassiosira_pseudonana	jgi|Thaps3|5083|fgenesh1_pg.C_chr_5000125
C6316	Nannochloropsis_gaditana	Nga30976
C6316	Phaeodactylum_tricornutum	jgi|Phatr2|35809|fgenesh1_pg.C_chr_8000331
C6316	Nannochloropsis_oceanica	NannoCCMP1779|2023-mRNA-1
C6316	Nannochloropsis_oceanica	NannoCCMP1779|9672-mRNA-1
C6318	Nannochloropsis_gaditana	Nga01396
C6318	Nannochloropsis_oceanica	NannoCCMP1779|2249-mRNA-1
C6321	Thalassiosira_pseudonana	jgi|Thaps3|11622|fgenesh1_pg.C_chr_20000218
C6321	Nannochloropsis_oceanica	NannoCCMP1779|260-mRNA-1
C6340	Phaeodactylum_tricornutum	jgi|Phatr2|46721|estExt_fgenesh1_pg.C_chr_110103
C6340	Nannochloropsis_gaditana	Nga07119
C6340	Nannochloropsis_oceanica	NannoCCMP1779|10863-mRNA-1
C6343	Nannochloropsis_gaditana	Nga30382
C6343	Nannochloropsis_oceanica	NannoCCMP1779|5269-mRNA-1
C6348	Nannochloropsis_gaditana	Nga00282
C6348	Nannochloropsis_oceanica	NannoCCMP1779|5184-mRNA-1
C6409	Nannochloropsis_gaditana	Nga05148
C6409	Nannochloropsis_oceanica	NannoCCMP1779|11313-mRNA-1
C6426	Nannochloropsis_gaditana	Nga06061
C6426	Nannochloropsis_oceanica	NannoCCMP1779|9462-mRNA-1
C6426	Nannochloropsis_oceanica	NannoCCMP1779|4880-mRNA-1
C6461	Nannochloropsis_gaditana	Nga05234
C6461	Nannochloropsis_oceanica	NannoCCMP1779|10932-mRNA-1
C6519	Phaeodactylum_tricornutum	jgi|Phatr2|40264|fgenesh1_pg.C_chr_22000226
C6519	Nannochloropsis_gaditana	Nga05137
C6519	Nannochloropsis_oceanica	NannoCCMP1779|9106-mRNA-1
C6519	Thalassiosira_pseudonana	jgi|Thaps3|10592|fgenesh1_pg.C_chr_17000055
C6571	Phaeodactylum_tricornutum	jgi|Phatr2|34225|fgenesh1_pg.C_chr_5000025
C6571	Thalassiosira_pseudonana	jgi|Thaps3|22943|estExt_fgenesh1_pg.C_chr_50877
C6571	Nannochloropsis_gaditana	Nga00685
C6571	Nannochloropsis_oceanica	NannoCCMP1779|5842-mRNA-1
C6571	Nannochloropsis_oceanica	NannoCCMP1779|8647-mRNA-1
C6583	Nannochloropsis_gaditana	Nga06016
C6583	Nannochloropsis_oceanica	NannoCCMP1779|10859-mRNA-1
C6589	Nannochloropsis_gaditana	Nga01799.01
C6589	Phaeodactylum_tricornutum	jgi|Phatr2|31469|fgenesh1_pg.C_chr_1000070
C6589	Thalassiosira_pseudonana	jgi|Thaps3|35519|e_gw1.7.480.1
C6591	Nannochloropsis_gaditana	Nga04696.1
C6591	Nannochloropsis_gaditana	Nga04697
C6591	Nannochloropsis_oceanica	NannoCCMP1779|10989-mRNA-1
C6591	Phaeodactylum_tricornutum	jgi|Phatr2|47846|estExt_fgenesh1_pg.C_chr_150087
C6894	Nannochloropsis_gaditana	Nga00463
C6894	Nannochloropsis_oceanica	NannoCCMP1779|9406-mRNA-1
C6896	Nannochloropsis_gaditana	Nga40016
C6897	Nannochloropsis_gaditana	Nga40040
C6898	Nannochloropsis_gaditana	Nga40015
C6899	Nannochloropsis_gaditana	Nga40043
C6900	Nannochloropsis_gaditana	Nga40031
C6901	Nannochloropsis_gaditana	Nga40003
C6903	Nannochloropsis_gaditana	Nga40033
C6904	Nannochloropsis_gaditana	Nga40032
C6905	Nannochloropsis_gaditana	Nga40083
C7085	Nannochloropsis_oceanica	NannoCCMP1779|6058-mRNA-1
C7085	Nannochloropsis_gaditana	Nga02829
C7099	Nannochloropsis_oceanica	NannoCCMP1779|8599-mRNA-1
C7099	Nannochloropsis_gaditana	Nga02725.01
C7118	Nannochloropsis_oceanica	NannoCCMP1779|11873-mRNA-1
C7118	Phaeodactylum_tricornutum	jgi|Phatr2|49144|estExt_fgenesh1_pg.C_chr_210020
C7118	Thalassiosira_pseudonana	jgi|Thaps3|1563|fgenesh1_pg.C_chr_1000697
C7120	Nannochloropsis_oceanica	NannoCCMP1779|2921-mRNA-1
C7120	Phaeodactylum_tricornutum	jgi|Phatr2|49015|estExt_fgenesh1_pg.C_chr_200124
C7120	Thalassiosira_pseudonana	jgi|Thaps3|11460|fgenesh1_pg.C_chr_20000056
C7170	Nannochloropsis_oceanica	NannoCCMP1779|11005-mRNA-1
C7170	Phaeodactylum_tricornutum	jgi|Phatr2|46433|estExt_fgenesh1_pg.C_chr_100116
C7290	Nannochloropsis_oceanica	NannoCCMP1779|5053-mRNA-1
C7338	Nannochloropsis_oceanica	NannoCCMP1779|1835-mRNA-1
C7338	Phaeodactylum_tricornutum	jgi|Phatr2|45724|estExt_fgenesh1_pg.C_chr_80014
C7338	Thalassiosira_pseudonana	jgi|Thaps3|2484|fgenesh1_pg.C_chr_2000439
C7344	Nannochloropsis_gaditana	Nga02098
C7344	Nannochloropsis_gaditana	Nga02147
C7344	Nannochloropsis_gaditana	Nga05143
C7344	Nannochloropsis_oceanica	NannoCCMP1779|1672-mRNA-1
C7578	Aureococcus_anophagefferens	jgi|Auran1|62710
C7578	Nannochloropsis_gaditana	Nga00257.1
C7578	Nannochloropsis_oceanica	NannoCCMP1779|5683-mRNA-1
C7584	Aureococcus_anophagefferens	jgi|Auran1|64068
C7584	Nannochloropsis_oceanica	NannoCCMP1779|10346-mRNA-1
C7584	Nannochloropsis_gaditana	Nga04993.01
C7896	Phaeodactylum_tricornutum	jgi|Phatr2|47694|estExt_fgenesh1_pg.C_chr_140214
C7896	Nannochloropsis_gaditana	Nga05895.1
C7896	Nannochloropsis_gaditana	Nga05501
C7896	Nannochloropsis_oceanica	NannoCCMP1779|10143-mRNA-1
C8101	Nannochloropsis_gaditana	Nga03083
C8101	Nannochloropsis_oceanica	NannoCCMP1779|6529-mRNA-1
C8150	Nannochloropsis_oceanica	NannoCCMP1779|7226-mRNA-1
C8150	Thalassiosira_pseudonana	jgi|Thaps3|32668|e_gw1.3.741.1
C8195	Nannochloropsis_gaditana	Nga05877
C8195	Nannochloropsis_oceanica	NannoCCMP1779|10125-mRNA-1
C8195	Nannochloropsis_oceanica	NannoCCMP1779|10124-mRNA-1
C8209	Nannochloropsis_oceanica	NannoCCMP1779|6186-mRNA-1
C8209	Nannochloropsis_gaditana	Nga03984
C8271	Nannochloropsis_gaditana	Nga40069
C8616	Nannochloropsis_gaditana	Nga02624
C8616	Nannochloropsis_oceanica	NannoCCMP1779|9015-mRNA-1
C8747	Nannochloropsis_oceanica	NannoCCMP1779|6369-mRNA-1
C8789	Nannochloropsis_gaditana	Nga02030
C8789	Nannochloropsis_oceanica	NannoCCMP1779|2889-mRNA-1
C8794	Nannochloropsis_gaditana	Nga00536
C8794	Nannochloropsis_oceanica	NannoCCMP1779|4398-mRNA-1
C8794	Phaeodactylum_tricornutum	jgi|Phatr2|43623|estExt_fgenesh1_pg.C_chr_20422
C8794	Thalassiosira_pseudonana	jgi|Thaps3|1687|fgenesh1_pg.C_chr_1000821
C8806	Nannochloropsis_gaditana	Nga05212
C8806	Nannochloropsis_oceanica	NannoCCMP1779|10371-mRNA-1
C8806	Phaeodactylum_tricornutum	jgi|Phatr2|43683|estExt_fgenesh1_pg.C_chr_20493
C8806	Thalassiosira_pseudonana	jgi|Thaps3|22861|estExt_fgenesh1_pg.C_chr_50716
C8807	Nannochloropsis_gaditana	Nga05925
C8807	Nannochloropsis_oceanica	NannoCCMP1779|1134-mRNA-1
C8807	Nannochloropsis_oceanica	NannoCCMP1779|10226-mRNA-1
C8807	Thalassiosira_pseudonana	jgi|Thaps3|22891|estExt_fgenesh1_pg.C_chr_50777
C8812	Nannochloropsis_oceanica	NannoCCMP1779|4552-mRNA-1
C8812	Thalassiosira_pseudonana	jgi|Thaps3|12053|fgenesh1_pg.C_chr_23000081
C9081	Aureococcus_anophagefferens	jgi|Auran1|65677
C9081	Aureococcus_anophagefferens	jgi|Auran1|68426
C9081	Nannochloropsis_oceanica	NannoCCMP1779|917-mRNA-1
C9082	Aureococcus_anophagefferens	jgi|Auran1|65764
C9082	Nannochloropsis_gaditana	Nga03082
C9082	Nannochloropsis_oceanica	NannoCCMP1779|6516-mRNA-1
C9093	Aureococcus_anophagefferens	jgi|Auran1|68541
C9093	Nannochloropsis_gaditana	Nga03598
C9093	Nannochloropsis_oceanica	NannoCCMP1779|4582-mRNA-1
C9611	Nannochloropsis_gaditana	Nga02648
C9611	Nannochloropsis_oceanica	NannoCCMP1779|7031-mRNA-1
C9611	Phaeodactylum_tricornutum	jgi|Phatr2|39728|fgenesh1_pg.C_chr_20000221
C9638	Nannochloropsis_oceanica	NannoCCMP1779|10043-mRNA-1
C9700	Nannochloropsis_gaditana	Nga05250
C9700	Nannochloropsis_oceanica	NannoCCMP1779|9756-mRNA-1
C9719	Nannochloropsis_oceanica	NannoCCMP1779|11612-mRNA-1
C9721	Nannochloropsis_oceanica	NannoCCMP1779|4843-mRNA-1
C9740	Nannochloropsis_oceanica	NannoCCMP1779|2847-mRNA-1
C10405	Nannochloropsis_oceanica	NannoCCMP1779|7996-mRNA-1
C10568	Nannochloropsis_oceanica	NannoCCMP1779|762-mRNA-1
C10604	Nannochloropsis_oceanica	NannoCCMP1779|7365-mRNA-1
C10604	Phaeodactylum_tricornutum	jgi|Phatr2|33920|fgenesh1_pg.C_chr_4000275
C10613	Nannochloropsis_oceanica	NannoCCMP1779|6846-mRNA-1
C10625	Nannochloropsis_oceanica	NannoCCMP1779|3595-mRNA-1
C10625	Phaeodactylum_tricornutum	jgi|Phatr2|44532|estExt_fgenesh1_pg.C_chr_40343
C10625	Thalassiosira_pseudonana	jgi|Thaps3|4445|fgenesh1_pg.C_chr_4000395
C10860	Nannochloropsis_gaditana	Nga01227
C10860	Nannochloropsis_oceanica	NannoCCMP1779|687-mRNA-1
C10976	Nannochloropsis_gaditana	Nga03623
C10976	Nannochloropsis_oceanica	NannoCCMP1779|11772-mRNA-1
C10976	Phaeodactylum_tricornutum	jgi|Phatr2|16343|e_gw1.25.116.1
C11008	Nannochloropsis_oceanica	NannoCCMP1779|9331-mRNA-1
C11008	Phaeodactylum_tricornutum	jgi|Phatr2|43427|estExt_fgenesh1_pg.C_chr_20176
C11008	Thalassiosira_pseudonana	jgi|Thaps3|3261|fgenesh1_pg.C_chr_3000195
C11563	Aureococcus_anophagefferens	jgi|Auran1|69612
C11563	Nannochloropsis_gaditana	Nga01639
C12602	Nannochloropsis_oceanica	NannoCCMP1779|3365-mRNA-1
C12716	Nannochloropsis_oceanica	NannoCCMP1779|426-mRNA-1
C17252	Nannochloropsis_oceanica	NannoCCMP1779|1108-mRNA-1
