# Supplementary material for: Saccharina genomes provide novel insight into kelp biology
Source: Nat Commun. 2015 Apr 24;6:6986. doi: 10.1038/ncomms7986 (PMC4421812; doi:10.1038/ncomms7986)
Supplement: Supplementary Data 4 — Selected genes with decreased Tajimas D values in cultivated S. japonica individuals [file ncomms7986-s5.xlsx]

## Sheet: Sheet1
Supplementary Data 4. All genes with decreased Tajima's D values in cultivated S. japonica individuals
contigID	geneID	KO	pfamID	pfamDescription
scaffold7378	SJ1009	/	PF07534	TLD
scaffold7378	SJ1010	/	PF02214	BTB/POZ domain
scaffold4766	SJ10197	/	PF02423	Ornithine cyclodeaminase/mu-crystallin family
scaffold4766	SJ10200	K01920	PF03917	Eukaryotic glutathione synthase, ATP binding domain
scaffold4766	SJ10202	K01920	PF03917	Eukaryotic glutathione synthase, ATP binding domain
scaffold4766	SJ10204	/	PF14588	YjgF/chorismate_mutase-like, putative endoribonuclease
scaffold2025	SJ10288	K10669	PF01885	RNA 2'-phosphotransferase, Tpt1 / KptA family
scaffold2025	SJ10289	/	PF00929	Exonuclease
scaffold404	SJ10338	K06213	PF01769	Divalent cation transporter
scaffold1266	SJ10371	/	PF05699	hAT family C-terminal dimerisation region
scaffold1266	SJ10373	K08889	PF07714	Protein tyrosine kinase
scaffold1266	SJ10376	K04427	PF07714	Protein tyrosine kinase
scaffold5338	SJ10665	K01190	PF02837	Glycosyl hydrolases family 2, sugar binding domain
scaffold5338	SJ10667	K01061	PF01738	Dienelactone hydrolase family
scaffold5338	SJ10668	/	PF12705	PD-(D/E)XK nuclease superfamily
scaffold235	SJ10759	/	PF04937	Protein of unknown function (DUF 659)
scaffold3863	SJ1088	K05916	PF00042	Globin
scaffold1073	SJ10935	K10380	PF12796	Ankyrin repeats (3 copies)
scaffold1073	SJ10936	K10380	PF13857	Ankyrin repeats (many copies)
scaffold1073	SJ10937	K10380	PF12796	Ankyrin repeats (3 copies)
scaffold4049	SJ10986	K00461	PF00305	Lipoxygenase
scaffold3281	SJ10999	/	PF05970	PIF1-like helicase
scaffold6820	SJ11130	/	PF13640	2OG-Fe(II) oxygenase superfamily
scaffold6820	SJ11131	/	PF13863	Domain of unknown function (DUF4200)
scaffold6820	SJ11133	K05744	PF00069	Protein kinase domain
scaffold15356	SJ11161	K02020	PF03734	L,D-transpeptidase catalytic domain
scaffold1209	SJ11173	K09935	PF08719	Domain of unknown function (DUF1768)
scaffold408	SJ11368	K17734	PF00082	Subtilase family
scaffold408	SJ11372	K17734	PF00082	Subtilase family
scaffold408	SJ11376	K08653	PF00082	Subtilase family
scaffold2513	SJ1159	/	PF03547	Membrane transport protein
scaffold2513	SJ1160	/	PF03184	DDE superfamily endonuclease
scaffold4250	SJ11646	/	PF00665	Integrase core domain
scaffold1856	SJ11972	K10380	PF12796	Ankyrin repeats (3 copies)
scaffold1856	SJ11973	K03301	PF03219	TLC ATP/ADP transporter
scaffold4048	SJ12040	/	PF02229	Transcriptional Coactivator p15 (PC4)
scaffold2916	SJ12092	K00503	PF01082	Copper type II ascorbate-dependent monooxygenase, N-terminal domain
scaffold1437	SJ1219	K03686	PF00856	SET domain
scaffold304	SJ12234	K16449	PF00615	Regulator of G protein signaling domain
scaffold2641	SJ12449	/	PF00078	Reverse transcriptase (RNA-dependent DNA polymerase)
scaffold3507	SJ12622	/	PF10382	Protein of unknown function (DUF2439)
scaffold4872	SJ12765	/	PF07727	Reverse transcriptase (RNA-dependent DNA polymerase)
scaffold4872	SJ12781	/	PF14223	gag-polypeptide of LTR copia-type
scaffold217	SJ14216	/	PF00615	Regulator of G protein signaling domain
scaffold4299	SJ14256	K02867	PF03946	Ribosomal protein L11, N-terminal domain
scaffold3507	SJ14293	K03553	PF00154	recA bacterial DNA recombination protein
scaffold4088	SJ14329	/	PF03092	BT1 family
scaffold2239	SJ14353	/	PF02791	DDT domain
scaffold811	SJ14435	K05808	PF02482	Sigma 54 modulation protein / S30EA ribosomal protein
scaffold4959	SJ14460	K04427	PF00069	Protein kinase domain
scaffold1783	SJ14494	K13628	PF01521	Iron-sulphur cluster biosynthesis
scaffold193	SJ14511	K00889	PF02493	MORN repeat
scaffold1054	SJ14633	/	PF04278	Tic22-like family
scaffold2239	SJ14645	K01803	PF00121	Triosephosphate isomerase
scaffold3484	SJ14648	K14826	PF00254	FKBP-type peptidyl-prolyl cis-trans isomerase
scaffold3766	SJ14735	K09493	PF00118	TCP-1/cpn60 chaperonin family
scaffold684	SJ14739	K12380	PF00168	C2 domain
scaffold3986	SJ1480	/	PF00612	IQ calmodulin-binding motif
scaffold404	SJ14801	K06130	PF02230	Phospholipase/Carboxylesterase
scaffold3986	SJ1481	/	PF00397	WW domain
scaffold1256	SJ14820	K15596	PF00069	Protein kinase domain
scaffold2963	SJ14833	K05633	PF00397	WW domain
scaffold3484	SJ14850	/	PF10155	Uncharacterized conserved protein (DUF2363)
scaffold235	SJ14857	K07004	PF03372	Endonuclease/Exonuclease/phosphatase family
scaffold9587	SJ14874	/	PF10237	Probable N6-adenine methyltransferase
scaffold1447	SJ14879	K07936	PF00071	Ras family
scaffold1536	SJ14891	K02996	PF00380	Ribosomal protein S9/S16
scaffold6736	SJ14895	/	PF05879	Root hair defective 3 GTP-binding protein (RHD3)
scaffold265	SJ14921	K00861	PF01687	Riboflavin kinase
scaffold5338	SJ14978	K01658	PF00117	Glutamine amidotransferase class-I
scaffold3986	SJ1498	/	PF05725	FNIP Repeat
scaffold3485	SJ14987	/	PF13812	Pentatricopeptide repeat domain
scaffold3986	SJ1499	/	PF05725	FNIP Repeat
scaffold1054	SJ15007	/	PF06664	Wnt-binding factor required for Wnt secretion
scaffold1331	SJ15074	K11294	PF00076	RNA recognition motif. (a.k.a. RRM, RBD, or RNP domain)
scaffold2172	SJ15148	K14824	PF00400	WD domain, G-beta repeat
scaffold8389	SJ15155	K16833	PF04979	Protein phosphatase inhibitor 2 (IPP-2)
scaffold14613	SJ15305	K12592	PF04000	Sas10/Utp3/C1D family
scaffold1322	SJ15316	K09569	PF00254	FKBP-type peptidyl-prolyl cis-trans isomerase
scaffold6820	SJ15361	K01768	PF13855	Leucine rich repeat
scaffold871	SJ15489	K09595	PF04258	Signal peptide peptidase
scaffold497	SJ15570	K14793	PF00400	WD domain, G-beta repeat
scaffold193	SJ15603	K00294	PF00171	Aldehyde dehydrogenase family
scaffold2513	SJ15661	K03083	PF00069	Protein kinase domain
scaffold1266	SJ15667	K12869	PF13414	TPR repeat
scaffold3571	SJ15694	/	PF04145	Ctr copper transporter family
scaffold6820	SJ15790	K14155	PF00155	Aminotransferase class I and II
scaffold404	SJ15792	K02202	PF00069	Protein kinase domain
scaffold2025	SJ15796	/	PF05721	Phytanoyl-CoA dioxygenase (PhyH)
scaffold304	SJ15807	K00744	PF15024	Glycosyltransferase family 18
scaffold497	SJ15813	/	PF13414	TPR repeat
scaffold1437	SJ15818	/	PF00899	ThiF family
scaffold1928	SJ15897	K14652	PF00926	3,4-dihydroxy-2-butanone 4-phosphate synthase
scaffold8447	SJ15904	K04365	PF00069	Protein kinase domain
scaffold1928	SJ15995	K01609	PF08495	FIST N domain
scaffold79	SJ16031	/	PF00615	Regulator of G protein signaling domain
scaffold304	SJ16040	K08851	PF06293	Lipopolysaccharide kinase (Kdo/WaaP) family
scaffold3766	SJ16062	K01669	PF03441	FAD binding domain of DNA photolyase
scaffold2172	SJ16289	K14824	PF00400	WD domain, G-beta repeat
scaffold3370	SJ16360	K06941	PF13394	4Fe-4S single cluster domain
scaffold1103	SJ16367	K00013	PF00815	Histidinol dehydrogenase
scaffold3370	SJ16369	K15188	PF00134	Cyclin, N-terminal domain
scaffold79	SJ16386	K16545	PF00536	SAM domain (Sterile alpha motif)
scaffold1437	SJ16403	K14165	PF00782	Dual specificity phosphatase, catalytic domain
scaffold3268	SJ16444	K11407	PF00850	Histone deacetylase domain
scaffold4484	SJ16590	/	PF09758	Uncharacterised conserved protein
scaffold8710	SJ16642	K05642	PF12698	ABC-2 family transporter protein
scaffold8710	SJ16643	K05641	PF00005	ABC transporter
scaffold3507	SJ16649	K03861	PF08510	PIG-P
scaffold8389	SJ16670	K09941	PF07209	Protein of unknown function (DUF1415)
scaffold1447	SJ16792	K14435	PF00385	Chromo (CHRromatin Organisation MOdifier) domain
scaffold3766	SJ16830	K09651	PF01694	Rhomboid family
scaffold265	SJ16838	K10754	PF00004	ATPase family associated with various cellular activities (AAA)
scaffold497	SJ16937	K00799	PF02798	Glutathione S-transferase, N-terminal domain
scaffold3762	SJ16958	K02896	PF01246	Ribosomal protein L24e
scaffold241	SJ16963	K15505	PF00176	SNF2 family N-terminal domain
scaffold2239	SJ16997	K15528	PF01425	Amidase
scaffold1331	SJ17108	K06215	PF01680	SOR/SNZ family
scaffold1054	SJ17140	K00520	PF07992	Pyridine nucleotide-disulphide oxidoreductase
scaffold5338	SJ17180	K12825	PF01805	Surp module
scaffold497	SJ17182	K09849	PF00097	Zinc finger, C3HC4 type (RING finger)
scaffold2603	SJ17187	K03841	PF00316	Fructose-1-6-bisphosphatase
scaffold2227	SJ17229	K10536	PF04371	Porphyromonas-type peptidyl-arginine deiminase
scaffold1783	SJ17279	/	PF08424	NRDE-2, necessary for RNA interference
scaffold1783	SJ17280	K15272	PF04142	Nucleotide-sugar transporter
scaffold2227	SJ17332	K14799	PF08142	AARP2CN (NUC121) domain
scaffold497	SJ175	/	PF07426	Dynactin subunit p22
scaffold1073	SJ17544	K03235	PF00005	ABC transporter
scaffold1103	SJ17623	/	PF00965	Tissue inhibitor of metalloproteinase
scaffold1116	SJ17638	K07364	PF07714	Protein tyrosine kinase
scaffold1116	SJ17639	K05725	PF07714	Protein tyrosine kinase
scaffold193	SJ17649	/	PF00856	SET domain
scaffold193	SJ17652	K03789	PF00583	Acetyltransferase (GNAT) family
scaffold4211	SJ17792	K05665	PF00005	ABC transporter
scaffold2513	SJ178	/	PF09273	Rubisco LSMT substrate-binding
scaffold3370	SJ17893	/	PF02627	Carboxymuconolactone decarboxylase family
scaffold1266	SJ17912	K08896	PF07714	Protein tyrosine kinase
scaffold21	SJ17937	K01634	PF00282	Pyridoxal-dependent decarboxylase conserved domain
scaffold4959	SJ17983	K12871	PF08315	cwf18 pre-mRNA splicing factor
scaffold1322	SJ17994	/	PF08613	Cyclin
scaffold1322	SJ17995	K08516	PF00957	Synaptobrevin
scaffold1331	SJ18019	/	PF03351	DOMON domain
scaffold7378	SJ18025	K00671	PF02799	Myristoyl-CoA:protein N-myristoyltransferase, C-terminal domain
scaffold3766	SJ18059	K17734	PF00082	Subtilase family
scaffold14613	SJ18095	K17499	PF00481	Protein phosphatase 2C
scaffold1256	SJ18317	K08794	PF00069	Protein kinase domain
scaffold1535	SJ18348	K01142	PF03372	Endonuclease/Exonuclease/phosphatase family
scaffold1535	SJ18349	K08282	PF07716	Basic region leucine zipper
scaffold1536	SJ18351	K08894	PF14604	Variant SH3 domain
scaffold1555	SJ18362	/	PF14388	Domain of unknown function (DUF4419)
scaffold4048	SJ18404	/	PF02958	Ecdysteroid kinase
scaffold1783	SJ18731	K08739	PF13589	Histidine kinase-, DNA gyrase B-, and HSP90-like ATPase
scaffold1783	SJ18732	K17710	PF13812	Pentatricopeptide repeat domain
scaffold1856	SJ18903	K07019	PF12695	Alpha/beta hydrolase family
scaffold21	SJ19060	/	PF07690	Major Facilitator Superfamily
scaffold2025	SJ19149	K15634	PF13456	Reverse transcriptase-like
scaffold2154	SJ19348	K01620	PF01212	Beta-eliminating lyase
scaffold2509	SJ19351	K08735	PF05192	MutS domain III
scaffold2227	SJ19442	K12655	PF02338	OTU-like cysteine protease
scaffold2227	SJ19443	/	PF01764	Lipase (class 3)
scaffold2227	SJ19458	K11518	PF01459	Eukaryotic porin
scaffold2239	SJ19467	K08863	PF00069	Protein kinase domain
scaffold2239	SJ19468	K01270	PF01546	Peptidase family M20/M25/M40
scaffold217	SJ19478	/	PF02985	HEAT repeat
scaffold1331	SJ1980	K10896	PF00271	Helicase conserved C-terminal domain
scaffold241	SJ19846	/	PF00439	Bromodomain
scaffold241	SJ19847	/	PF14559	Tetratricopeptide repeat
scaffold241	SJ19848	K00472	PF13640	2OG-Fe(II) oxygenase superfamily
scaffold241	SJ19849	/	PF05277	Protein of unknown function (DUF726)
scaffold4491	SJ19868	/	PF00850	Histone deacetylase domain
scaffold4491	SJ19870	K09839	PF07137	Violaxanthin de-epoxidase (VDE)
scaffold2508	SJ19887	K12182	PF01363	FYVE zinc finger
scaffold2513	SJ19900	/	PF03219	TLC ATP/ADP transporter
scaffold2603	SJ19990	K01265	PF00557	Metallopeptidase family M24
scaffold2603	SJ19991	K00699	PF00201	UDP-glucoronosyl and UDP-glucosyl transferase
scaffold2603	SJ19992	K14530	PF08584	Ribonuclease P 40kDa (Rpp40) subunit
scaffold2603	SJ19994	/	PF03033	Glycosyltransferase family 28 N-terminal domain
scaffold2603	SJ19995	K01265	PF00557	Metallopeptidase family M24
scaffold2603	SJ19999	K03028	PF01851	Proteasome/cyclosome repeat
scaffold2603	SJ20000	K11271	PF09724	Uncharacterized conserved protein (DUF2036)
scaffold2603	SJ20001	K01581	PF00278	Pyridoxal-dependent decarboxylase, C-terminal sheet domain
scaffold3507	SJ20003	K07375	PF00091	Tubulin/FtsZ family, GTPase domain
scaffold3507	SJ20006	K14326	PF13086	AAA domain
scaffold3507	SJ20007	K14326	PF13087	AAA domain
scaffold265	SJ20150	K10754	PF00533	BRCA1 C Terminus (BRCT) domain
scaffold304	SJ20163	/	PF03134	TB2/DP1, HVA22 family
scaffold304	SJ20164	K12823	PF00271	Helicase conserved C-terminal domain
scaffold304	SJ20167	K13367	PF01593	Flavin containing amine oxidoreductase
scaffold304	SJ20174	/	PF11069	Protein of unknown function (DUF2870)
scaffold304	SJ20176	K13525	PF02359	Cell division protein 48 (CDC48), N-terminal domain
scaffold2239	SJ2036	/	PF09606	ARC105 or Med15 subunit of Mediator complex non-fungal
scaffold1209	SJ20370	K16815	PF01734	Patatin-like phospholipase
scaffold8387	SJ2041	K09699	PF00198	2-oxoacid dehydrogenases acyltransferase (catalytic domain)
scaffold8387	SJ2042	K00948	PF13793	N-terminal domain of ribose phosphate pyrophosphokinase
scaffold8387	SJ2043	K00167	PF02780	Transketolase, C-terminal domain
scaffold13216	SJ20511	/	PF00400	WD domain, G-beta repeat
scaffold4959	SJ20598	K13702	PF12697	Alpha/beta hydrolase family
scaffold3268	SJ20760	/	PF13638	PIN domain
scaffold3341	SJ20828	K10380	PF12796	Ankyrin repeats (3 copies)
scaffold1498	SJ20837	K06178	PF00849	RNA pseudouridylate synthase
scaffold3393	SJ20872	K02471	PF00005	ABC transporter
scaffold241	SJ21157	K15111	PF00153	Mitochondrial carrier protein
scaffold3764	SJ21175	K03439	PF02390	Putative methyltransferase
scaffold3764	SJ21176	K10380	PF12796	Ankyrin repeats (3 copies)
scaffold3762	SJ21177	K15111	PF00153	Mitochondrial carrier protein
scaffold3762	SJ21178	K12311	PF07748	Glycosyl hydrolases family 38 C-terminal domain
scaffold371	SJ21259	K12603	PF03372	Endonuclease/Exonuclease/phosphatase family
scaffold3340	SJ214	K10582	PF00179	Ubiquitin-conjugating enzyme
scaffold8447	SJ21551	/	PF03364	Polyketide cyclase / dehydrase and lipid transport
scaffold8447	SJ21552	K16896	PF00520	Ion transport protein
scaffold404	SJ21603	K04907	PF00168	C2 domain
scaffold404	SJ21604	K09355	PF05920	Homeobox KN domain
scaffold404	SJ21607	K17506	PF00481	Protein phosphatase 2C
scaffold1447	SJ21608	K02838	PF01765	Ribosome recycling factor
scaffold404	SJ21616	/	PF03820	Tricarboxylate carrier
scaffold4952	SJ21681	K12798	PF13516	Leucine Rich repeat
scaffold4952	SJ21683	K10406	PF00225	Kinesin motor domain
scaffold4299	SJ21690	K02999	PF04997	RNA polymerase Rpb1, domain 1
scaffold4385	SJ21770	/	PF00082	Subtilase family
scaffold6820	SJ21776	/	PF00106	short chain dehydrogenase
scaffold4831	SJ21875	K00771	PF01822	WSC domain
scaffold4831	SJ21876	K00771	PF13229	Right handed beta helix region
scaffold1103	SJ22007	/	PF00965	Tissue inhibitor of metalloproteinase
scaffold465	SJ22127	/	PF13229	Right handed beta helix region
scaffold465	SJ22128	/	PF13229	Right handed beta helix region
scaffold4876	SJ22132	/	PF07719	Tetratricopeptide repeat
scaffold483	SJ22255	K14826	PF00254	FKBP-type peptidyl-prolyl cis-trans isomerase
scaffold497	SJ22327	/	PF02893	GRAM domain
scaffold3986	SJ22384	K17550	PF13855	Leucine rich repeat
scaffold3986	SJ22385	K12447	PF01704	UTP--glucose-1-phosphate uridylyltransferase
scaffold3986	SJ22386	K14823	PF05890	Eukaryotic rRNA processing protein EBP2
scaffold5338	SJ22404	K08681	PF01174	SNO glutamine amidotransferase family
scaffold5338	SJ22406	/	PF13419	Haloacid dehalogenase-like hydrolase
scaffold5338	SJ22408	K00655	PF01553	Acyltransferase
scaffold5338	SJ22409	K01190	PF02837	Glycosyl hydrolases family 2, sugar binding domain
scaffold5338	SJ22411	K13950	PF00425	chorismate binding enzyme
scaffold5338	SJ22415	K01190	PF02929	Beta galactosidase small chain
scaffold5338	SJ22416	K01190	PF02836	Glycosyl hydrolases family 2, TIM barrel domain
scaffold535	SJ22567	K17550	PF13855	Leucine rich repeat
scaffold1437	SJ22610	K02090	PF00069	Protein kinase domain
scaffold9409	SJ22631	/	PF02037	SAP domain
scaffold9409	SJ22632	K13161	PF00076	RNA recognition motif. (a.k.a. RRM, RBD, or RNP domain)
scaffold8447	SJ22661	K11253	PF00125	Core histone H2A/H2B/H3/H4
scaffold10724	SJ22904	/	PF13870	Domain of unknown function (DUF4201)
scaffold1437	SJ2292	K04854	PF00520	Ion transport protein
scaffold1437	SJ2293	K04849	PF00520	Ion transport protein
scaffold6341	SJ22977	K12734	PF00160	Cyclophilin type peptidyl-prolyl cis-trans isomerase/CLD
scaffold6341	SJ22978	/	PF03815	LCCL domain
scaffold6341	SJ22980	K07359	PF00069	Protein kinase domain
scaffold7526	SJ23122	/	PF01694	Rhomboid family
scaffold626	SJ23169	K10224	PF03098	Animal haem peroxidase
scaffold626	SJ23170	K00326	PF08030	Ferric reductase NAD binding domain
scaffold6820	SJ23238	/	PF10637	Oxoglutarate and iron-dependent oxygenase degradation C-term
scaffold1437	SJ23251	K03238	PF01873	Domain found in IF2B/IF5
scaffold696	SJ23512	K07588	PF03308	ArgK protein
scaffold3484	SJ23632	K06660	PF00069	Protein kinase domain
scaffold3484	SJ23633	K13123	PF01585	G-patch domain
scaffold3484	SJ23635	K00764	PF00156	Phosphoribosyl transferase domain
scaffold3484	SJ23636	K12185	PF07200	Modifier of rudimentary (Mod(r)) protein
scaffold1095	SJ23712	/	PF05725	FNIP Repeat
scaffold1095	SJ23713	/	PF05725	FNIP Repeat
scaffold794	SJ23916	K10271	PF12937	F-box-like
scaffold79	SJ23980	K15362	PF13307	Helicase C-terminal domain
scaffold79	SJ23983	K14794	PF08161	NUC173 domain
scaffold79	SJ23984	K11295	PF00505	HMG (high mobility group) box
scaffold811	SJ23997	/	PF13704	Glycosyl transferase family 2
scaffold811	SJ23998	K13449	PF01822	WSC domain
scaffold811	SJ23999	K00514	PF01593	Flavin containing amine oxidoreductase
scaffold4483	SJ24010	K03347	PF00888	Cullin family
scaffold3757	SJ24206	K01754	PF00291	Pyridoxal-phosphate dependent enzyme
scaffold9587	SJ24306	K13211	PF07842	GC-rich sequence DNA-binding factor-like protein
scaffold9587	SJ24318	/	PF10153	Uncharacterised conserved protein (DUF2361)
scaffold8710	SJ24391	K15280	PF03151	Triose-phosphate Transporter family
scaffold8710	SJ24392	K15216	PF05327	RNA polymerase I specific transcription initiation factor RRN3
scaffold8710	SJ24394	/	PF10186	UV radiation resistance protein and autophagy-related subunit 14
scaffold8710	SJ24405	K05641	PF12698	ABC-2 family transporter protein
scaffold3761	SJ24626	K00142	PF00501	AMP-binding enzyme
scaffold1054	SJ2465	/	PF09743	Uncharacterized conserved protein (DUF2042)
scaffold3507	SJ2574	/	PF00091	Tubulin/FtsZ family, GTPase domain
scaffold2172	SJ2587	K01624	PF01116	Fructose-bisphosphate aldolase class-II
scaffold304	SJ262	K01487	PF01979	Amidohydrolase family
scaffold2154	SJ2669	/	PF14768	Replication protein A interacting C-terminal
scaffold2508	SJ2754	/	PF03567	Sulfotransferase family
scaffold2508	SJ2755	/	PF03016	Exostosin family
scaffold304	SJ277	/	PF00400	WD domain, G-beta repeat
scaffold304	SJ278	K10408	PF12775	P-loop containing dynein motor region D3
scaffold304	SJ279	K05631	PF00595	PDZ domain (Also known as DHR or GLGF)
scaffold304	SJ280	K10408	PF08393	Dynein heavy chain, N-terminal region 2
scaffold304	SJ281	K13174	PF09766	Fms-interacting protein
scaffold304	SJ282	K10408	PF12781	ATP-binding dynein motor region D5
scaffold4299	SJ2875	K02999	PF05000	RNA polymerase Rpb1, domain 4
scaffold304	SJ288	K10408	PF03028	Dynein heavy chain and region D6 of dynein motor
scaffold4952	SJ2893	/	PF00612	IQ calmodulin-binding motif
scaffold10734	SJ3066	/	PF00892	EamA-like transporter family
scaffold8713	SJ307	K10380	PF12796	Ankyrin repeats (3 copies)
scaffold1535	SJ3086	K03152	PF01965	DJ-1/PfpI family
scaffold1256	SJ3150	/	PF00857	Isochorismatase family
scaffold4211	SJ3322	K05673	PF00664	ABC transporter transmembrane region
scaffold1095	SJ3411	/	PF05725	FNIP Repeat
scaffold1095	SJ3412	/	PF05725	FNIP Repeat
scaffold1095	SJ3413	/	PF05725	FNIP Repeat
scaffold1095	SJ3414	/	PF05725	FNIP Repeat
scaffold783	SJ3695	/	PF02263	Guanylate-binding protein, N-terminal domain
scaffold3766	SJ3784	K11427	PF08123	Histone methylation protein DOT1
scaffold3484	SJ3963	/	PF00078	Reverse transcriptase (RNA-dependent DNA polymerase)
scaffold3484	SJ3964	K00967	PF01467	Cytidylyltransferase
scaffold3484	SJ3965	/	PF00078	Reverse transcriptase (RNA-dependent DNA polymerase)
scaffold3484	SJ3966	/	PF05422	Stress-activated map kinase interacting protein 1 (SIN1)
scaffold3484	SJ3970	/	PF07727	Reverse transcriptase (RNA-dependent DNA polymerase)
scaffold3484	SJ3973	/	PF00307	Calponin homology (CH) domain
scaffold2642	SJ4343	K16726	PF12796	Ankyrin repeats (3 copies)
scaffold9408	SJ4410	/	PF07727	Reverse transcriptase (RNA-dependent DNA polymerase)
scaffold15366	SJ4599	/	PF03422	Carbohydrate binding module (family 6)
scaffold1322	SJ46	K12870	PF06246	Isy1-like splicing family
scaffold8447	SJ4643	K10578	PF00179	Ubiquitin-conjugating enzyme
scaffold8447	SJ4644	K07363	PF07714	Protein tyrosine kinase
scaffold1437	SJ467	K11129	PF01248	Ribosomal protein L7Ae/L30e/S12e/Gadd45 family
scaffold14716	SJ4701	K03657	PF00580	UvrD/REP helicase N-terminal domain
scaffold1304	SJ4973	K12567	PF00630	Filamin/ABP280 repeat
scaffold1304	SJ4975	K12035	PF00630	Filamin/ABP280 repeat
scaffold1304	SJ4978	K12567	PF00041	Fibronectin type III domain
scaffold1304	SJ4979	K12567	PF00041	Fibronectin type III domain
scaffold1304	SJ4980	K12567	PF00041	Fibronectin type III domain
scaffold1304	SJ4981	/	PF07691	PA14 domain
scaffold1304	SJ4985	K12567	PF00041	Fibronectin type III domain
scaffold1304	SJ4986	K05770	PF03073	TspO/MBR family
scaffold1322	SJ5245	/	PF13405	EF-hand domain
scaffold1322	SJ5246	K06201	PF03932	CutC family
scaffold79	SJ5377	K03845	PF05208	ALG3 protein
scaffold79	SJ5385	K13192	PF14259	RNA recognition motif (a.k.a. RRM, RBD, or RNP domain)
scaffold79	SJ5387	K13095	PF00013	KH domain
scaffold79	SJ5390	K10380	PF13920	Zinc finger, C3HC4 type (RING finger)
scaffold8710	SJ546	/	PF00078	Reverse transcriptase (RNA-dependent DNA polymerase)
scaffold5336	SJ5583	K10380	PF12796	Ankyrin repeats (3 copies)
scaffold4716	SJ5641	/	PF03184	DDE superfamily endonuclease
scaffold241	SJ568	K17478	PF00254	FKBP-type peptidyl-prolyl cis-trans isomerase
scaffold6012	SJ5808	K10380	PF13857	Ankyrin repeats (many copies)
scaffold6012	SJ5809	K15503	PF13857	Ankyrin repeats (many copies)
scaffold6012	SJ5810	K10380	PF00023	Ankyrin repeat
scaffold6012	SJ5811	K10380	PF12796	Ankyrin repeats (3 copies)
scaffold235	SJ5900	/	PF00665	Integrase core domain
scaffold3280	SJ6144	/	PF07727	Reverse transcriptase (RNA-dependent DNA polymerase)
scaffold4385	SJ6242	/	PF00011	Hsp20/alpha crystallin family
scaffold6826	SJ6392	/	PF03407	Nucleotide-diphospho-sugar transferase
scaffold601	SJ7398	/	PF00665	Integrase core domain
scaffold601	SJ7399	K01831	PF00067	Cytochrome P450
scaffold1447	SJ7425	/	PF00665	Integrase core domain
scaffold1447	SJ7426	/	PF07727	Reverse transcriptase (RNA-dependent DNA polymerase)
scaffold1536	SJ7533	/	PF13704	Glycosyl transferase family 2
scaffold4959	SJ7556	K06940	PF03692	Putative zinc- or iron-chelating domain
scaffold3393	SJ7659	K05678	PF00005	ABC transporter
scaffold79	SJ77	K14004	PF00400	WD domain, G-beta repeat
scaffold2961	SJ7830	/	PF07690	Major Facilitator Superfamily
scaffold8388	SJ7886	K09935	PF08719	Domain of unknown function (DUF1768)
scaffold8388	SJ7887	/	PF00078	Reverse transcriptase (RNA-dependent DNA polymerase)
scaffold1783	SJ79	K12586	PF01138	3' exoribonuclease family, domain 1
scaffold217	SJ8075	K11996	PF00581	Rhodanese-like domain
scaffold1536	SJ8083	/	PF00665	Integrase core domain
scaffold1783	SJ8125	K10841	PF00176	SNF2 family N-terminal domain
scaffold1783	SJ8126	K10751	PF00400	WD domain, G-beta repeat
scaffold1783	SJ8128	K02603	PF13401	AAA domain
scaffold1783	SJ8129	/	PF11705	DNA-directed RNA polymerase III subunit Rpc31
scaffold1783	SJ8136	K12479	PF00995	Sec1 family
scaffold1783	SJ8137	K14011	PF00078	Reverse transcriptase (RNA-dependent DNA polymerase)
scaffold1783	SJ8138	/	PF03567	Sulfotransferase family
scaffold3484	SJ83	K15176	PF13432	Tetratricopeptide repeat
scaffold3571	SJ8305	K07359	PF00069	Protein kinase domain
scaffold3571	SJ8308	K04739	PF00027	Cyclic nucleotide-binding domain
scaffold3571	SJ8309	K01090	PF00481	Protein phosphatase 2C
scaffold3571	SJ8310	K07359	PF00069	Protein kinase domain
scaffold5338	SJ86	K07573	PF10447	Exosome component EXOSC1/CSL4
scaffold11732	SJ8627	/	PF00665	Integrase core domain
scaffold497	SJ8836	/	PF00611	Fes/CIP4, and EFC/F-BAR homology domain
scaffold497	SJ8837	K13358	PF00595	PDZ domain (Also known as DHR or GLGF)
scaffold3847	SJ9336	/	PF08719	Domain of unknown function (DUF1768)
scaffold2227	SJ9543	K11644	PF08295	Sin3 family co-repressor
scaffold2227	SJ9545	K14319	PF13516	Leucine Rich repeat
scaffold2227	SJ9546	K17550	PF00069	Protein kinase domain
scaffold2227	SJ9547	K09935	PF08719	Domain of unknown function (DUF1768)
scaffold2227	SJ9548	K03404	PF01078	Magnesium chelatase, subunit ChlI
scaffold2227	SJ9549	K14563	PF01269	Fibrillarin
scaffold2227	SJ9552	K00434	PF00141	Peroxidase
scaffold2227	SJ9554	K15503	PF13637	Ankyrin repeats (many copies)
scaffold2227	SJ9555	/	PF00612	IQ calmodulin-binding motif
scaffold2227	SJ9556	K10408	PF08393	Dynein heavy chain, N-terminal region 2
scaffold2227	SJ9557	K01054	PF12697	Alpha/beta hydrolase family
scaffold2227	SJ9559	/	PF00153	Mitochondrial carrier protein
scaffold6736	SJ9604	K10392	PF00225	Kinesin motor domain
scaffold6736	SJ9605	K10408	PF12780	P-loop containing dynein motor region D4
scaffold6736	SJ9606	K10408	PF12775	P-loop containing dynein motor region D3
scaffold6736	SJ9607	K10408	PF08393	Dynein heavy chain, N-terminal region 2
scaffold6736	SJ9608	K10408	PF08385	Dynein heavy chain, N-terminal region 1
scaffold408	SJ9609	K08653	PF00082	Subtilase family
scaffold2603	SJ9684	/	PF00612	IQ calmodulin-binding motif
scaffold2603	SJ9685	K10380	PF13637	Ankyrin repeats (many copies)
scaffold794	SJ9712	K17807	PF09139	Mitochondrial matrix Mmp37
scaffold794	SJ9713	K17493	PF08683	Microtubule-binding calmodulin-regulated spectrin-associated
scaffold9587	SJ9738	/	PF10551	MULE transposase domain
scaffold3749	SJ9818	/	PF13839	GDSL/SGNH-like Acyl-Esterase family found in Pmr5 and Cas1p
scaffold265	SJ9820	/	PF00615	Regulator of G protein signaling domain
scaffold265	SJ9822	/	PF00615	Regulator of G protein signaling domain
scaffold265	SJ9823	/	PF00615	Regulator of G protein signaling domain
scaffold7378	SJ995	/	PF02214	BTB/POZ domain
scaffold2171	SJ9951	/	PF00665	Integrase core domain
