# Supplementary material for: Saccharina genomes provide novel insight into kelp biology
Source: Nat Commun. 2015 Apr 24;6:6986. doi: 10.1038/ncomms7986 (PMC4421812; doi:10.1038/ncomms7986)
Supplement: Supplementary Data 5 — Selected genes with elevated Tajimas D values in cultivated S. japonica individuals [file ncomms7986-s6.xlsx]

## Sheet: Sheet1
Supplementary Data 5. All genes with elevated Tajima's D values in cultivated S. japonica individuals
contigID	geneID	KO	pfamID	pfamDescription
scaffold2889	SJ1004	/	PF08385	Dynein heavy chain, N-terminal region 1
scaffold2889	SJ1006	K15156	PF08638	Mediator complex subunit MED14
scaffold6212	SJ1007	K02860	PF01782	RimM N-terminal domain
scaffold6212	SJ1008	K13513	PF00069	Protein kinase domain
scaffold2889	SJ1012	/	PF12780	P-loop containing dynein motor region D4
scaffold663	SJ10125	/	PF00665	Integrase core domain
scaffold2889	SJ1013	/	PF08385	Dynein heavy chain, N-terminal region 1
scaffold663	SJ10135	K14852	PF04939	Ribosome biogenesis regulatory protein (RRS1)
scaffold141	SJ10293	K12035	PF00630	Filamin/ABP280 repeat
scaffold12173	SJ10463	/	PF09084	NMT1/THI5 like
scaffold12173	SJ10464	/	PF01380	SIS domain
scaffold1165	SJ10688	K10523	PF00651	BTB/POZ domain
scaffold20625	SJ10921	/	PF03516	Filaggrin
scaffold7433	SJ11326	K11294	PF00076	RNA recognition motif. (a.k.a. RRM, RBD, or RNP domain)
scaffold6223	SJ11363	K04427	PF07714	Protein tyrosine kinase
scaffold3699	SJ1172	/	PF01822	WSC domain
scaffold3699	SJ1173	/	PF01822	WSC domain
scaffold3699	SJ1174	/	PF13229	Right handed beta helix region
scaffold112	SJ11993	K10300	PF00580	UvrD/REP helicase N-terminal domain
scaffold7048	SJ12521	/	PF00612	IQ calmodulin-binding motif
scaffold6695	SJ12949	/	PF14223	gag-polypeptide of LTR copia-type
scaffold3109	SJ1319	K00103	PF01565	FAD binding domain
scaffold1793	SJ1398	/	PF10218	Uncharacterized conserved protein (DUF2054)
scaffold1793	SJ1400	K14409	PF10374	Telomerase activating protein Est1
scaffold2371	SJ14266	K07199	PF04739	5'-AMP-activated protein kinase beta subunit, interation domain
scaffold2733	SJ14312	/	PF04061	ORMDL family
scaffold1757	SJ14417	/	PF11221	Subunit 21 of Mediator complex
scaffold147	SJ14434	K15279	PF03151	Triose-phosphate Transporter family
scaffold3072	SJ14603	/	PF06916	Protein of unknown function (DUF1279)
scaffold3238	SJ14627	K13124	PF00400	WD domain, G-beta repeat
scaffold5993	SJ14759	K02835	PF00472	RF-1 domain
scaffold8098	SJ14781	/	PF00622	SPRY domain
scaffold15668	SJ14876	K03953	PF13460	NADH(P)-binding
scaffold2527	SJ14960	/	PF00650	CRAL/TRIO domain
scaffold23132	SJ14980	/	PF00615	Regulator of G protein signaling domain
scaffold5585	SJ15055	K09420	PF00249	Myb-like DNA-binding domain
scaffold15668	SJ15070	/	PF02714	Domain of unknown function DUF221
scaffold3043	SJ15092	K13137	PF00400	WD domain, G-beta repeat
scaffold141	SJ15184	/	PF00026	Eukaryotic aspartyl protease
scaffold1987	SJ15197	K06158	PF00005	ABC transporter
scaffold1793	SJ15317	/	PF00571	CBS domain
scaffold1757	SJ15326	K08907	PF00504	Chlorophyll A-B binding protein
scaffold3666	SJ15358	/	PF00583	Acetyltransferase (GNAT) family
scaffold1327	SJ15399	K12620	PF01423	LSM domain
scaffold547	SJ15536	/	PF14687	Domain of unknown function (DUF4460)
scaffold2883	SJ15542	K06178	PF01479	S4 domain
scaffold2883	SJ15592	/	PF11539	Protein of unknown function (DUF3228)
scaffold4431	SJ15634	K00953	PF00994	Probable molybdopterin binding domain
scaffold5769	SJ15752	/	PF13450	NAD(P)-binding Rossmann-like domain
scaffold2793	SJ15760	/	PF02135	TAZ zinc finger
scaffold5993	SJ15780	K00921	PF00118	TCP-1/cpn60 chaperonin family
scaffold1327	SJ15828	K03106	PF00448	SRP54-type protein, GTPase domain
scaffold2859	SJ15848	/	PF00300	Histidine phosphatase superfamily (branch 1)
scaffold8098	SJ15852	K02147	PF00006	ATP synthase alpha/beta family, nucleotide-binding domain
scaffold3072	SJ15891	K02519	PF04760	Translation initiation factor IF-2, N-terminal region
scaffold547	SJ15933	K15498	PF00149	Calcineurin-like phosphoesterase
scaffold141	SJ15959	K11446	PF00628	PHD-finger
scaffold244	SJ15993	K02868	PF00281	Ribosomal protein L5
scaffold5521	SJ16047	K03574	PF00293	NUDIX domain
scaffold4043	SJ16063	/	PF05176	ATP10 protein
scaffold2883	SJ161	K00134	PF00044	Glyceraldehyde 3-phosphate dehydrogenase, NAD binding domain
scaffold14847	SJ16121	K01066	PF04083	Partial alpha/beta-hydrolase lipase region
scaffold2527	SJ16174	K08869	PF03109	ABC1 family
scaffold514	SJ16273	/	PF04828	Glutathione-dependent formaldehyde-activating enzyme
scaffold1165	SJ16295	K01006	PF02896	PEP-utilising enzyme, TIM barrel domain
scaffold4431	SJ163	K09506	PF12171	Zinc-finger double-stranded RNA-binding
scaffold3043	SJ16323	K09569	PF00254	FKBP-type peptidyl-prolyl cis-trans isomerase
scaffold7353	SJ16355	/	PF13324	Grap2 and cyclin-D-interacting
scaffold2859	SJ16442	K14716	PF02535	ZIP Zinc transporter
scaffold1987	SJ16460	K10839	PF00240	Ubiquitin family
scaffold2371	SJ16502	/	PF05147	Lanthionine synthetase C-like protein
scaffold7818	SJ16531	K11168	PF00106	short chain dehydrogenase
scaffold1367	SJ16561	K09676	PF06990	Galactose-3-O-sulfotransferase
scaffold1327	SJ16565	K01099	PF03372	Endonuclease/Exonuclease/phosphatase family
scaffold5650	SJ16592	K07024	PF08282	haloacid dehalogenase-like hydrolase
scaffold3770	SJ16607	K11420	PF00023	Ankyrin repeat
scaffold728	SJ16666	K00799	PF02798	Glutathione S-transferase, N-terminal domain
scaffold2733	SJ16668	/	PF08190	pre-RNA processing PIH1/Nop17
scaffold316	SJ16715	K00059	PF00106	short chain dehydrogenase
scaffold1987	SJ16735	K03695	PF10431	C-terminal, D2-small domain, of ClpB protein
scaffold7974	SJ16786	/	PF02214	BTB/POZ domain
scaffold3736	SJ1684	/	PF00654	Voltage gated chloride channel
scaffold3736	SJ1685	/	PF07727	Reverse transcriptase (RNA-dependent DNA polymerase)
scaffold13667	SJ16949	K15172	PF03439	Early transcription elongation factor of RNA pol II, NGN section
scaffold4867	SJ16967	K06062	PF00583	Acetyltransferase (GNAT) family
scaffold9003	SJ16985	K10949	PF00810	ER lumen protein retaining receptor
scaffold3736	SJ1699	/	PF00665	Integrase core domain
scaffold7353	SJ16993	K02914	PF00468	Ribosomal protein L34
scaffold7353	SJ17048	K07579	PF13659	Methyltransferase domain
scaffold4044	SJ17116	K01053	PF08450	SMP-30/Gluconolaconase/LRE-like region
scaffold2324	SJ17129	K11838	PF00443	Ubiquitin carboxyl-terminal hydrolase
scaffold316	SJ17154	/	PF04230	Polysaccharide pyruvyl transferase
scaffold141	SJ17164	K14535	PF13238	AAA domain
scaffold547	SJ17166	/	PF06974	Protein of unknown function (DUF1298)
scaffold2324	SJ17236	/	PF00005	ABC transporter
scaffold3186	SJ17453	/	PF03398	Regulator of Vps4 activity in the MVB pathway
scaffold3856	SJ1746	/	PF03422	Carbohydrate binding module (family 6)
scaffold1069	SJ17536	K00771	PF01822	WSC domain
scaffold1069	SJ17537	K00771	PF01822	WSC domain
scaffold3697	SJ17574	/	PF13516	Leucine Rich repeat
scaffold2519	SJ17731	K01024	PF00685	Sulfotransferase domain
scaffold1165	SJ17743	K02685	PF04104	Eukaryotic and archaeal DNA primase, large subunit
scaffold3109	SJ17747	/	PF13359	DDE superfamily endonuclease
scaffold1196	SJ17820	/	PF00225	Kinesin motor domain
scaffold4918	SJ1783	K12796	PF13855	Leucine rich repeat
scaffold2990	SJ17962	/	PF01165	Ribosomal protein S21
scaffold4918	SJ1797	/	PF13350	Tyrosine phosphatase family
scaffold6212	SJ18	K00924	PF00069	Protein kinase domain
scaffold1327	SJ18010	K02836	PF00472	RF-1 domain
scaffold1327	SJ18011	/	PF07001	BAT2 N-terminus
scaffold2855	SJ18014	/	PF03385	Protein of unknown function, DUF288
scaffold1402	SJ18134	K00474	PF06155	Protein of unknown function (DUF971)
scaffold141	SJ18180	K00384	PF00070	Pyridine nucleotide-disulphide oxidoreductase
scaffold147	SJ18263	/	PF13640	2OG-Fe(II) oxygenase superfamily
scaffold7818	SJ18340	/	PF06325	Ribosomal protein L11 methyltransferase (PrmA)
scaffold1571	SJ18376	K17094	PF00191	Annexin
scaffold1571	SJ18377	K00981	PF01148	Cytidylyltransferase family
scaffold1571	SJ18400	K17099	PF00191	Annexin
scaffold1630	SJ18500	K06642	PF00454	Phosphatidylinositol 3- and 4-kinase
scaffold6227	SJ1854	/	PF01391	Collagen triple helix repeat (20 copies)
scaffold1757	SJ18679	K16675	PF01529	DHHC palmitoyltransferase
scaffold1757	SJ18680	/	PF09791	Oxidoreductase-like protein, N-terminal
scaffold1793	SJ18759	/	PF10373	Est1 DNA/RNA binding domain
scaffold4215	SJ18779	/	PF00071	Ras family
scaffold4215	SJ18780	K13098	PF00641	Zn-finger in Ran binding protein and others
scaffold5983	SJ18790	K00566	PF03054	tRNA methyl transferase
scaffold5983	SJ18791	K10601	PF13639	Ring finger domain
scaffold179	SJ18861	K17866	PF01866	Putative diphthamide synthesis protein
scaffold1987	SJ19100	K03593	PF01883	Domain of unknown function DUF59
scaffold5983	SJ19292	K09647	PF00717	Peptidase S24-like
scaffold3109	SJ193	K00103	PF01565	FAD binding domain
scaffold244	SJ1932	K09667	PF13847	Methyltransferase domain
scaffold1758	SJ1948	K16726	PF12796	Ankyrin repeats (3 copies)
scaffold2313	SJ19636	K12600	PF00515	Tetratricopeptide repeat
scaffold2313	SJ19639	/	PF02415	Chlamydia polymorphic membrane protein (Chlamydia_PMP) repeat
scaffold141	SJ19674	K07279	PF02415	Chlamydia polymorphic membrane protein (Chlamydia_PMP) repeat
scaffold7048	SJ1970	K07025	PF13419	Haloacid dehalogenase-like hydrolase
scaffold7048	SJ1971	/	PF00583	Acetyltransferase (GNAT) family
scaffold2371	SJ19719	K09414	PF00447	HSF-type DNA-binding
scaffold7048	SJ1972	K12493	PF01412	Putative GTPase activating protein for Arf
scaffold7048	SJ1974	/	PF00650	CRAL/TRIO domain
scaffold7048	SJ1975	/	PF11028	Protein of unknown function (DUF2723)
scaffold7048	SJ1976	/	PF07386	Protein of unknown function (DUF1499)
scaffold244	SJ19884	K04043	PF00012	Hsp70 protein
scaffold4931	SJ1989	K07279	PF02415	Chlamydia polymorphic membrane protein (Chlamydia_PMP) repeat
scaffold2515	SJ19895	K01135	PF00884	Sulfatase
scaffold4931	SJ1990	/	PF03567	Sulfotransferase family
scaffold4931	SJ1991	K07279	PF02415	Chlamydia polymorphic membrane protein (Chlamydia_PMP) repeat
scaffold3770	SJ19914	K10380	PF12796	Ankyrin repeats (3 copies)
scaffold4931	SJ1992	K07279	PF02415	Chlamydia polymorphic membrane protein (Chlamydia_PMP) repeat
scaffold4222	SJ20074	K12898	PF14259	RNA recognition motif (a.k.a. RRM, RBD, or RNP domain)
scaffold2733	SJ20153	K18045	PF03162	Tyrosine phosphatase family
scaffold2852	SJ20329	/	PF13414	TPR repeat
scaffold2859	SJ20339	K15190	PF06859	Bicoid-interacting protein 3 (Bin3)
scaffold2889	SJ20361	/	PF07728	AAA domain (dynein-related subfamily)
scaffold6212	SJ20364	/	PF05631	Protein of unknown function (DUF791)
scaffold3072	SJ20491	K00556	PF00588	SpoU rRNA Methylase family
scaffold1567	SJ20578	K06666	PF00400	WD domain, G-beta repeat
scaffold1567	SJ20592	K14437	PF00271	Helicase conserved C-terminal domain
scaffold1567	SJ20593	K09526	PF00226	DnaJ domain
scaffold1567	SJ20594	/	PF00385	Chromo (CHRromatin Organisation MOdifier) domain
scaffold1567	SJ20595	K14436	PF00385	Chromo (CHRromatin Organisation MOdifier) domain
scaffold1069	SJ2060	/	PF13583	Metallo-peptidase family M12B Reprolysin-like
scaffold1069	SJ2061	K00771	PF01822	WSC domain
scaffold14847	SJ20611	K00025	PF00056	lactate/malate dehydrogenase, NAD binding domain
scaffold514	SJ20613	K11662	PF00022	Actin
scaffold1069	SJ2062	/	PF01822	WSC domain
scaffold514	SJ20627	K10405	PF00225	Kinesin motor domain
scaffold1069	SJ2063	/	PF13582	Metallo-peptidase family M12B Reprolysin-like
scaffold9003	SJ20647	/	PF09816	RNA polymerase II transcription elongation factor
scaffold1069	SJ2066	K00771	PF01822	WSC domain
scaffold1069	SJ2068	K00771	PF01822	WSC domain
scaffold3238	SJ20681	K13348	PF04117	Mpv17 / PMP22 family
scaffold5585	SJ20684	/	PF13599	Pentapeptide repeats (9 copies)
scaffold1793	SJ207	K12893	PF00076	RNA recognition motif. (a.k.a. RRM, RBD, or RNP domain)
scaffold6773	SJ20781	K12460	PF12796	Ankyrin repeats (3 copies)
scaffold316	SJ20782	K10990	PF08585	Domain of unknown function (DUF1767)
scaffold316	SJ20795	/	PF08885	GSCFA family
scaffold3821	SJ20977	K10577	PF00179	Ubiquitin-conjugating enzyme
scaffold3821	SJ20978	/	PF00027	Cyclic nucleotide-binding domain
scaffold3666	SJ21077	K11364	PF07039	SGF29 tudor-like domain
scaffold8970	SJ21137	K02433	PF01425	Amidase
scaffold3736	SJ21153	K10392	PF00225	Kinesin motor domain
scaffold2371	SJ21282	K11855	PF00443	Ubiquitin carboxyl-terminal hydrolase
scaffold2371	SJ21283	K11855	PF00443	Ubiquitin carboxyl-terminal hydrolase
scaffold3875	SJ21295	/	PF03124	EXS family
scaffold15662	SJ21298	/	PF04434	SWIM zinc finger
scaffold3945	SJ21340	/	PF13664	Domain of unknown function (DUF4149)
scaffold3945	SJ21341	K04424	PF00069	Protein kinase domain
scaffold3945	SJ21342	K10046	PF01370	NAD dependent epimerase/dehydratase family
scaffold4100	SJ21520	K06269	PF00149	Calcineurin-like phosphoesterase
scaffold4117	SJ21545	/	PF00397	WW domain
scaffold410	SJ21657	K07497	PF00665	Integrase core domain
scaffold4221	SJ21661	K09667	PF13844	Glycosyl transferase family 41
scaffold7048	SJ21742	K11787	PF02843	Phosphoribosylglycinamide synthetase, C domain
scaffold422	SJ21765	/	PF04515	Plasma-membrane choline transporter
scaffold449	SJ21949	K04427	PF07714	Protein tyrosine kinase
scaffold2886	SJ21973	/	PF00753	Metallo-beta-lactamase superfamily
scaffold4865	SJ22040	K11349	PF13832	PHD-zinc-finger like domain
scaffold5961	SJ22072	K12604	PF12842	Domain of unknown function (DUF3819)
scaffold3186	SJ22362	K05864	PF00254	FKBP-type peptidyl-prolyl cis-trans isomerase
scaffold3186	SJ22363	K15542	PF00400	WD domain, G-beta repeat
scaffold4919	SJ22578	K03763	PF00929	Exonuclease
scaffold4919	SJ22579	K03655	PF00271	Helicase conserved C-terminal domain
scaffold15668	SJ22591	K03801	PF03099	Biotin/lipoate A/B protein ligase family
scaffold2854	SJ22611	K11840	PF00443	Ubiquitin carboxyl-terminal hydrolase
scaffold6033	SJ22724	K08844	PF00071	Ras family
scaffold5994	SJ22765	K03649	PF03167	Uracil DNA glycosylase superfamily
scaffold5994	SJ22766	K15115	PF00153	Mitochondrial carrier protein
scaffold5993	SJ23055	K00921	PF01504	Phosphatidylinositol-4-phosphate 5-Kinase
scaffold5993	SJ23056	K00921	PF00118	TCP-1/cpn60 chaperonin family
scaffold3188	SJ23095	/	PF13857	Ankyrin repeats (many copies)
scaffold4867	SJ23138	/	PF02582	Uncharacterised ACR, YagE family COG1723
scaffold5582	SJ23259	K07877	PF00071	Ras family
scaffold2371	SJ23308	/	PF04080	Per1-like
scaffold7048	SJ23352	/	PF10186	UV radiation resistance protein and autophagy-related subunit 14
scaffold7048	SJ23354	K14709	PF02535	ZIP Zinc transporter
scaffold2515	SJ23402	K01135	PF00884	Sulfatase
scaffold7202	SJ23409	K01958	PF02436	Conserved carboxylase domain
scaffold7353	SJ23480	/	PF04909	Amidohydrolase
scaffold11650	SJ23534	K10459	PF00651	BTB/POZ domain
scaffold8098	SJ23569	K11323	PF13621	Cupin-like domain
scaffold8237	SJ23804	K17199	PF13499	EF-hand domain pair
scaffold8492	SJ23912	K00765	PF08029	HisG, C-terminal domain
scaffold9147	SJ24173	/	PF00071	Ras family
scaffold1792	SJ24230	K00670	PF00583	Acetyltransferase (GNAT) family
scaffold951	SJ24485	/	PF00615	Regulator of G protein signaling domain
scaffold2620	SJ24599	K03010	PF04565	RNA polymerase Rpb2, domain 3
scaffold2793	SJ25	K11600	PF01138	3' exoribonuclease family, domain 1
scaffold721	SJ2641	/	PF02415	Chlamydia polymorphic membrane protein (Chlamydia_PMP) repeat
scaffold5521	SJ2648	K15363	PF08774	VRR-NUC domain
scaffold6773	SJ2822	K03011	PF01000	RNA polymerase Rpb3/RpoA insert domain
scaffold13674	SJ2994	/	PF15070	Putative golgin subfamily A member 2-like protein 5
scaffold2766	SJ304	K10380	PF12796	Ankyrin repeats (3 copies)
scaffold3770	SJ3109	/	PF00665	Integrase core domain
scaffold7211	SJ3220	/	PF00170	bZIP transcription factor
scaffold1791	SJ3289	/	PF07690	Major Facilitator Superfamily
scaffold1567	SJ3621	/	PF01242	6-pyruvoyl tetrahydropterin synthase
scaffold1567	SJ3623	/	PF13621	Cupin-like domain
scaffold8233	SJ3670	/	PF05018	Protein of unknown function (DUF667)
scaffold3821	SJ3716	K12898	PF14259	RNA recognition motif (a.k.a. RRM, RBD, or RNP domain)
scaffold7353	SJ3816	/	PF13621	Cupin-like domain
scaffold7973	SJ3931	/	PF14737	Domain of unknown function (DUF4470)
scaffold15668	SJ399	K08790	PF00069	Protein kinase domain
scaffold2852	SJ4467	K10380	PF00023	Ankyrin repeat
scaffold2852	SJ4470	K00694	PF13641	Glycosyltransferase like family 2
scaffold8840	SJ4995	/	PF03567	Sulfotransferase family
scaffold8839	SJ5028	/	PF00665	Integrase core domain
scaffold7818	SJ5088	/	PF08513	LisH
scaffold15767	SJ5284	K00315	PF08669	Glycine cleavage T-protein C-terminal barrel domain
scaffold7356	SJ5355	/	PF00066	LNR domain
scaffold1327	SJ5401	K01733	PF00291	Pyridoxal-phosphate dependent enzyme
scaffold2793	SJ5411	K00574	PF12847	Methyltransferase domain
scaffold3072	SJ5704	/	PF13521	AAA domain
scaffold3072	SJ5705	K05749	PF05994	Cytoplasmic Fragile-X interacting family
scaffold3072	SJ5707	K12580	PF04065	Not1 N-terminal domain, CCR4-Not complex component
scaffold3072	SJ5708	K05749	PF05994	Cytoplasmic Fragile-X interacting family
scaffold3072	SJ5710	K08332	PF00514	Armadillo/beta-catenin-like repeat
scaffold3072	SJ5713	K04985	PF02010	REJ domain
scaffold2733	SJ5839	K00382	PF07992	Pyridine nucleotide-disulphide oxidoreductase
scaffold2733	SJ5840	/	PF11968	Putative methyltransferase (DUF3321)
scaffold410	SJ6080	/	PF07727	Reverse transcriptase (RNA-dependent DNA polymerase)
scaffold8970	SJ6098	K02433	PF01425	Amidase
scaffold8970	SJ6100	/	PF09409	PUB domain
scaffold8970	SJ6103	/	PF09409	PUB domain
scaffold4918	SJ6146	/	PF07727	Reverse transcriptase (RNA-dependent DNA polymerase)
scaffold141	SJ6159	K10771	PF03372	Endonuclease/Exonuclease/phosphatase family
scaffold1571	SJ6235	K11426	PF00856	SET domain
scaffold6771	SJ6288	K05863	PF00153	Mitochondrial carrier protein
scaffold290	SJ6398	/	PF00665	Integrase core domain
scaffold290	SJ6405	/	PF04548	AIG1 family
scaffold290	SJ6406	/	PF01764	Lipase (class 3)
scaffold290	SJ6415	/	PF04548	AIG1 family
scaffold316	SJ6418	/	PF05686	Glycosyl transferase family 90
scaffold316	SJ6419	/	PF00400	WD domain, G-beta repeat
scaffold316	SJ6421	/	PF00400	WD domain, G-beta repeat
scaffold2621	SJ6426	K10296	PF05048	Periplasmic copper-binding protein (NosD)
scaffold422	SJ674	/	PF04515	Plasma-membrane choline transporter
scaffold1402	SJ6934	/	PF00583	Acetyltransferase (GNAT) family
scaffold9779	SJ771	K16599	PF03133	Tubulin-tyrosine ligase family
scaffold701	SJ7765	/	PF00665	Integrase core domain
scaffold147	SJ7882	/	PF02415	Chlamydia polymorphic membrane protein (Chlamydia_PMP) repeat
scaffold147	SJ7883	/	PF12697	Alpha/beta hydrolase family
scaffold3432	SJ806	/	PF06203	CCT motif
scaffold19870	SJ8062	K02000	PF10947	Protein of unknown function (DUF2628)
scaffold3238	SJ8065	/	PF07818	HCNGP-like protein
scaffold3238	SJ8066	K12603	PF03372	Endonuclease/Exonuclease/phosphatase family
scaffold3238	SJ8067	/	PF13704	Glycosyl transferase family 2
scaffold5585	SJ8070	K09420	PF00249	Myb-like DNA-binding domain
scaffold5585	SJ8071	K10380	PF13637	Ankyrin repeats (many copies)
scaffold4935	SJ8281	/	PF07727	Reverse transcriptase (RNA-dependent DNA polymerase)
scaffold3043	SJ8295	K03530	PF00216	Bacterial DNA-binding protein
scaffold8098	SJ8381	K06990	PF01875	Memo-like protein
scaffold1757	SJ8757	K00476	PF05118	Aspartyl/Asparaginyl beta-hydroxylase
scaffold4221	SJ8992	K10847	PF05181	XPA protein C-terminus
scaffold1987	SJ9152	K02883	PF14870	Photosynthesis system II assembly factor YCF48
scaffold1987	SJ9170	/	PF00665	Integrase core domain
scaffold3946	SJ9203	/	PF00665	Integrase core domain
scaffold1576	SJ9264	K03843	PF00534	Glycosyl transferases group 1
scaffold1576	SJ9266	K03843	PF00534	Glycosyl transferases group 1
scaffold273	SJ9396	K04427	PF07714	Protein tyrosine kinase
scaffold2883	SJ94	/	PF13964	Kelch motif
scaffold6033	SJ959	/	PF12697	Alpha/beta hydrolase family
scaffold2669	SJ9613	/	PF13688	Metallo-peptidase family M12
scaffold2669	SJ9630	K00771	PF01822	WSC domain
scaffold2669	SJ9631	K00771	PF13583	Metallo-peptidase family M12B Reprolysin-like
scaffold2669	SJ9632	K16726	PF12796	Ankyrin repeats (3 copies)
scaffold2669	SJ9635	K16726	PF12796	Ankyrin repeats (3 copies)
scaffold4221	SJ971	/	PF00665	Integrase core domain
scaffold3857	SJ9839	/	PF00098	Zinc knuckle
