# Supplementary material for: Saccharina genomes provide novel insight into kelp biology
Source: Nat Commun. 2015 Apr 24;6:6986. doi: 10.1038/ncomms7986 (PMC4421812; doi:10.1038/ncomms7986)
Supplement: Supplementary Data 6 — Selected genes with decreased Tajimas D values in wild S. japonica individuals [file ncomms7986-s7.xlsx]

## Sheet: Sheet1
Supplementary Data 6. All genes with decreased Tajima's D values in wild S. japonica individuals
contigID	geneID	KO	pfamID	pfamDescription
scaffold425	SJ10068	/	PF06203	CCT motif
scaffold16246	SJ10112	/	PF00124	Photosynthetic reaction centre protein
scaffold5338	SJ10665	K01190	PF02837	Glycosyl hydrolases family 2, sugar binding domain
scaffold5338	SJ10667	K01061	PF01738	Dienelactone hydrolase family
scaffold5338	SJ10668	/	PF12705	PD-(D/E)XK nuclease superfamily
scaffold713	SJ10701	/	PF00589	Phage integrase family
scaffold713	SJ10703	/	PF07690	Major Facilitator Superfamily
scaffold3805	SJ10784	/	PF12695	Alpha/beta hydrolase family
scaffold20142	SJ10923	K12232	PF00632	HECT-domain (ubiquitin-transferase)
scaffold1851	SJ11049	/	PF00665	Integrase core domain
scaffold1851	SJ11051	/	PF14223	gag-polypeptide of LTR copia-type
scaffold1851	SJ11052	/	PF03732	Retrotransposon gag protein
scaffold264	SJ11163	/	PF13359	DDE superfamily endonuclease
scaffold1710	SJ11201	K03671	PF00085	Thioredoxin
scaffold15133	SJ1157	/	PF15441	Rho guanine nucleotide exchange factor 5/35
scaffold15133	SJ1158	/	PF15441	Rho guanine nucleotide exchange factor 5/35
scaffold2513	SJ1159	/	PF03547	Membrane transport protein
scaffold2513	SJ1160	/	PF03184	DDE superfamily endonuclease
scaffold5781	SJ11627	K14456	PF03982	Diacylglycerol acyltransferase
scaffold594	SJ11651	/	PF00078	Reverse transcriptase (RNA-dependent DNA polymerase)
scaffold3071	SJ11724	/	PF13041	PPR repeat family
scaffold2695	SJ11735	K17541	PF00069	Protein kinase domain
scaffold2695	SJ11736	K14347	PF13593	SBF-like CPA transporter family (DUF4137)
scaffold2695	SJ11737	K02984	PF07727	Reverse transcriptase (RNA-dependent DNA polymerase)
scaffold2695	SJ11738	K01135	PF13374	Tetratricopeptide repeat
scaffold2695	SJ11739	/	PF03174	Chitobiase/beta-hexosaminidase C-terminal domain
scaffold2695	SJ11747	/	PF06379	L-rhamnose-proton symport protein (RhaT)
scaffold2695	SJ11748	/	PF13374	Tetratricopeptide repeat
scaffold112	SJ11993	K10300	PF00580	UvrD/REP helicase N-terminal domain
scaffold1688	SJ12005	/	PF07719	Tetratricopeptide repeat
scaffold3428	SJ12007	/	PF14703	Domain of unknown function (DUF4463)
scaffold3070	SJ12057	/	PF01569	PAP2 superfamily
scaffold3070	SJ12058	/	PF01569	PAP2 superfamily
scaffold8578	SJ12327	K11865	PF00249	Myb-like DNA-binding domain
scaffold14055	SJ12456	/	PF00665	Integrase core domain
scaffold2619	SJ13408	/	PF14223	gag-polypeptide of LTR copia-type
scaffold2809	SJ136	K14856	PF05285	SDA1
scaffold11424	SJ141	/	PF03432	Relaxase/Mobilisation nuclease domain
scaffold6628	SJ1420	/	PF00734	Fungal cellulose binding domain
scaffold10974	SJ14275	K01417	PF02163	Peptidase family M50
scaffold8564	SJ14332	K13348	PF04117	Mpv17 / PMP22 family
scaffold16877	SJ14392	/	PF02229	Transcriptional Coactivator p15 (PC4)
scaffold1176	SJ14452	/	PF03399	SAC3/GANP/Nin1/mts3/eIF-3 p25 family
scaffold6642	SJ14462	K15255	PF05970	PIF1-like helicase
scaffold2325	SJ14468	K12603	PF03372	Endonuclease/Exonuclease/phosphatase family
scaffold2381	SJ14567	/	PF09335	SNARE associated Golgi protein
scaffold279	SJ14643	K17605	PF03095	Phosphotyrosyl phosphate activator (PTPA) protein
scaffold2622	SJ14678	K02639	PF00111	2Fe-2S iron-sulfur cluster binding domain
scaffold713	SJ14688	/	PF06650	Protein of unknown function (DUF1162)
scaffold10310	SJ14697	K01802	PF00160	Cyclophilin type peptidyl-prolyl cis-trans isomerase/CLD
scaffold2622	SJ14744	K10573	PF00179	Ubiquitin-conjugating enzyme
scaffold23270	SJ14763	K00128	PF00171	Aldehyde dehydrogenase family
scaffold1513	SJ14821	K11865	PF00249	Myb-like DNA-binding domain
scaffold1072	SJ149	K10777	PF01068	ATP dependent DNA ligase domain
scaffold8976	SJ14909	K06883	PF03029	Conserved hypothetical ATP binding protein
scaffold3923	SJ14936	K07953	PF00025	ADP-ribosylation factor family
scaffold5338	SJ14978	K01658	PF00117	Glutamine amidotransferase class-I
scaffold3485	SJ14987	/	PF13812	Pentatricopeptide repeat domain
scaffold917	SJ15090	K11550	PF08234	Chromosome segregation protein Spc25
scaffold2449	SJ15110	K15281	PF03151	Triose-phosphate Transporter family
scaffold2809	SJ15149	K00059	PF00106	short chain dehydrogenase
scaffold279	SJ15156	/	PF07992	Pyridine nucleotide-disulphide oxidoreductase
scaffold2059	SJ15179	K04714	PF14360	PAP2 superfamily C-terminal
scaffold4639	SJ1522	/	PF01443	Viral (Superfamily 1) RNA helicase
scaffold253	SJ1524	K09935	PF08719	Domain of unknown function (DUF1768)
scaffold845	SJ15314	K10656	PF12906	RING-variant domain
scaffold356	SJ15335	K04739	PF00027	Cyclic nucleotide-binding domain
scaffold3923	SJ15414	K01365	PF02221	ML domain
scaffold839	SJ15442	K01802	PF00515	Tetratricopeptide repeat
scaffold1201	SJ15452	/	PF09861	Domain of unknown function (DUF2088)
scaffold10217	SJ155	K10407	PF13374	Tetratricopeptide repeat
scaffold2577	SJ15589	K14848	PF00400	WD domain, G-beta repeat
scaffold10232	SJ15614	K06838	PF00008	EGF-like domain
scaffold2513	SJ15661	K03083	PF00069	Protein kinase domain
scaffold2639	SJ15708	K04498	PF00628	PHD-finger
scaffold1304	SJ15716	K00734	PF01762	Galactosyltransferase
scaffold2617	SJ15847	K12302	PF07690	Major Facilitator Superfamily
scaffold2577	SJ15856	K03671	PF00085	Thioredoxin
scaffold9347	SJ15887	K01079	PF12710	haloacid dehalogenase-like hydrolase
scaffold4043	SJ16063	/	PF05176	ATP10 protein
scaffold4553	SJ16074	/	PF08551	Eukaryotic integral membrane protein (DUF1751)
scaffold917	SJ1608	K14816	PF12171	Zinc-finger double-stranded RNA-binding
scaffold917	SJ1609	K13337	PF04614	Pex19 protein family
scaffold384	SJ16163	/	PF11264	Thylakoid formation protein
scaffold8564	SJ16262	K11209	PF00043	Glutathione S-transferase, C-terminal domain
scaffold3969	SJ16291	K08794	PF00069	Protein kinase domain
scaffold10907	SJ16303	K03177	PF01509	TruB family pseudouridylate synthase (N terminal domain)
scaffold3428	SJ16324	/	PF01594	Domain of unknown function DUF20
scaffold279	SJ16366	K01520	PF00692	dUTPase
scaffold1201	SJ16543	/	PF04755	PAP_fibrillin
scaffold11447	SJ16555	K04893	PF00612	IQ calmodulin-binding motif
scaffold5899	SJ16947	/	PF04055	Radical SAM superfamily
scaffold6629	SJ16976	/	PF04577	Protein of unknown function (DUF563)
scaffold279	SJ17091	K05743	PF00169	PH domain
scaffold2695	SJ17109	K01062	PF03403	Platelet-activating factor acetylhydrolase, isoform II
scaffold4044	SJ17116	K01053	PF08450	SMP-30/Gluconolaconase/LRE-like region
scaffold1823	SJ17159	K02206	PF00069	Protein kinase domain
scaffold5338	SJ17180	K12825	PF01805	Surp module
scaffold2227	SJ17229	K10536	PF04371	Porphyromonas-type peptidyl-arginine deiminase
scaffold2622	SJ1729	K10380	PF12796	Ankyrin repeats (3 copies)
scaffold5019	SJ1730	K17458	PF12796	Ankyrin repeats (3 copies)
scaffold2227	SJ17332	K14799	PF08142	AARP2CN (NUC121) domain
scaffold9536	SJ17367	/	PF06080	Protein of unknown function (DUF938)
scaffold2622	SJ1738	K16726	PF00023	Ankyrin repeat
scaffold1091	SJ17419	/	PF00078	Reverse transcriptase (RNA-dependent DNA polymerase)
scaffold1072	SJ17545	/	PF03567	Sulfotransferase family
scaffold1142	SJ17672	/	PF00520	Ion transport protein
scaffold1142	SJ17674	/	PF00170	bZIP transcription factor
scaffold2513	SJ178	/	PF09273	Rubisco LSMT substrate-binding
scaffold894	SJ17930	/	PF07690	Major Facilitator Superfamily
scaffold2093	SJ17932	/	PF04116	Fatty acid hydroxylase superfamily
scaffold1356	SJ18052	K17734	PF00082	Subtilase family
scaffold1513	SJ18295	K12134	PF00249	Myb-like DNA-binding domain
scaffold8137	SJ1836	/	PF14214	Helitron helicase-like domain at N-terminus
scaffold2221	SJ1841	K10407	PF13424	Tetratricopeptide repeat
scaffold2221	SJ1843	/	PF00665	Integrase core domain
scaffold3990	SJ18480	K02366	PF03016	Exostosin family
scaffold1688	SJ18536	/	PF13424	Tetratricopeptide repeat
scaffold20925	SJ19121	K12812	PF00271	Helicase conserved C-terminal domain
scaffold20925	SJ19122	K00933	PF02807	ATP:guanido phosphotransferase, N-terminal domain
scaffold3990	SJ194	K14777	PF00271	Helicase conserved C-terminal domain
scaffold2191	SJ19404	/	PF08698	Fcf2 pre-rRNA processing
scaffold22964	SJ19424	K13806	PF01764	Lipase (class 3)
scaffold22977	SJ19425	K00555	PF02005	N2,N2-dimethylguanosine tRNA methyltransferase
scaffold2227	SJ19442	K12655	PF02338	OTU-like cysteine protease
scaffold23270	SJ19475	K01620	PF01212	Beta-eliminating lyase
scaffold2325	SJ19498	/	PF03372	Endonuclease/Exonuclease/phosphatase family
scaffold23464	SJ19520	/	PF05725	FNIP Repeat
scaffold5125	SJ19651	K13210	PF00013	KH domain
scaffold2513	SJ19900	/	PF03219	TLC ATP/ADP transporter
scaffold2577	SJ19972	K11493	PF00415	Regulator of chromosome condensation (RCC1) repeat
scaffold2617	SJ20022	K14442	PF00271	Helicase conserved C-terminal domain
scaffold2622	SJ20029	K11274	PF00400	WD domain, G-beta repeat
scaffold2622	SJ20031	K11274	PF12341	Protein of unknown function (DUF3639)
scaffold2622	SJ20032	K10380	PF12796	Ankyrin repeats (3 copies)
scaffold2639	SJ20047	K04498	PF02135	TAZ zinc finger
scaffold2695	SJ20109	K00939	PF00406	Adenylate kinase
scaffold2695	SJ20110	K01456	PF01841	Transglutaminase-like superfamily
scaffold2695	SJ20111	K01135	PF00884	Sulfatase
scaffold2618	SJ2012	K17535	PF00069	Protein kinase domain
scaffold2618	SJ2013	K01014	PF00685	Sulfotransferase domain
scaffold3436	SJ20464	K12410	PF02146	Sir2 family
scaffold8561	SJ20820	K15283	PF03151	Triose-phosphate Transporter family
scaffold279	SJ20826	/	PF01722	BolA-like protein
scaffold3401	SJ20876	K13023	PF13855	Leucine rich repeat
scaffold3428	SJ20907	K04418	PF07714	Protein tyrosine kinase
scaffold3923	SJ21322	/	PF10294	Putative methyltransferase
scaffold3969	SJ21362	K11857	PF00443	Ubiquitin carboxyl-terminal hydrolase
scaffold384	SJ21393	/	PF01613	Flavin reductase like domain
scaffold384	SJ21394	K10380	PF12796	Ankyrin repeats (3 copies)
scaffold3990	SJ21410	/	PF01645	Conserved region in glutamate synthase
scaffold1834	SJ21464	/	PF04832	SOUL heme-binding protein
scaffold1834	SJ21467	K00924	PF13540	Regulator of chromosome condensation (RCC1) repeat
scaffold4245	SJ21643	K06839	PF00560	Leucine Rich Repeat
scaffold4366	SJ21756	K01373	PF08246	Cathepsin propeptide inhibitor domain (I29)
scaffold4401	SJ21773	K14831	PF04874	Mak16 protein C-terminal region
scaffold425	SJ21795	K11843	PF00443	Ubiquitin carboxyl-terminal hydrolase
scaffold1834	SJ21799	/	PF14966	DNA repair REX1-B
scaffold4543	SJ21857	K11584	PF01603	Protein phosphatase 2A regulatory B subunit (B56 family)
scaffold4544	SJ21868	K16233	PF02797	Chalcone and stilbene synthases, C-terminal domain
scaffold44	SJ21880	K11161	PF00106	short chain dehydrogenase
scaffold6094	SJ22083	/	PF13855	Leucine rich repeat
scaffold3805	SJ22261	K15430	PF01170	Putative RNA methylase family UPF0020
scaffold3805	SJ22263	/	PF05699	hAT family C-terminal dimerisation region
scaffold6645	SJ22304	K10357	PF00063	Myosin head (motor domain)
scaffold6645	SJ22305	K10357	PF00063	Myosin head (motor domain)
scaffold5338	SJ22404	K08681	PF01174	SNO glutamine amidotransferase family
scaffold5338	SJ22406	/	PF13419	Haloacid dehalogenase-like hydrolase
scaffold5338	SJ22408	K00655	PF01553	Acyltransferase
scaffold5338	SJ22409	K01190	PF02837	Glycosyl hydrolases family 2, sugar binding domain
scaffold5338	SJ22411	K13950	PF00425	chorismate binding enzyme
scaffold5338	SJ22415	K01190	PF02929	Beta galactosidase small chain
scaffold5338	SJ22416	K01190	PF02836	Glycosyl hydrolases family 2, TIM barrel domain
scaffold4787	SJ22468	K13811	PF14306	PUA-like domain
scaffold2577	SJ2255	/	PF10257	Retinoic acid induced 16-like protein
scaffold2577	SJ2256	K10395	PF00225	Kinesin motor domain
scaffold20142	SJ22564	K15462	PF13540	Regulator of chromosome condensation (RCC1) repeat
scaffold10624	SJ2259	K12761	PF00069	Protein kinase domain
scaffold4489	SJ22602	K00640	PF00132	Bacterial transferase hexapeptide (six repeats)
scaffold5781	SJ22627	/	PF02415	Chlamydia polymorphic membrane protein (Chlamydia_PMP) repeat
scaffold4193	SJ22651	K11253	PF00125	Core histone H2A/H2B/H3/H4
scaffold4487	SJ22692	K00630	PF01553	Acyltransferase
scaffold5899	SJ22730	K05129	PF07714	Protein tyrosine kinase
scaffold5937	SJ22736	K01738	PF00291	Pyridoxal-phosphate dependent enzyme
scaffold591	SJ22949	/	PF13704	Glycosyl transferase family 2
scaffold591	SJ22950	K01017	PF03567	Sulfotransferase family
scaffold6627	SJ23152	K05633	PF00397	WW domain
scaffold11387	SJ2322	K17686	PF00403	Heavy-metal-associated domain
scaffold3922	SJ23286	K08515	PF00957	Synaptobrevin
scaffold7129	SJ23384	K00503	PF03712	Copper type II ascorbate-dependent monooxygenase, C-terminal domain
scaffold839	SJ2341	K00640	PF06426	Serine acetyltransferase, N-terminal
scaffold713	SJ23574	/	PF09333	ATG C terminal domain
scaffold8564	SJ23596	K09674	PF03567	Sulfotransferase family
scaffold3484	SJ23633	K13123	PF01585	G-patch domain
scaffold3484	SJ23636	K12185	PF07200	Modifier of rudimentary (Mod(r)) protein
scaffold1202	SJ23676	/	PF01494	FAD binding domain
scaffold7970	SJ23715	K01764	PF01265	Cytochrome c/c1 heme lyase
scaffold8583	SJ23941	/	PF07082	Protein of unknown function (DUF1350)
scaffold829	SJ24081	K04456	PF00433	Protein kinase C terminal domain
scaffold8973	SJ24118	K11294	PF00076	RNA recognition motif. (a.k.a. RRM, RBD, or RNP domain)
scaffold839	SJ24120	K16524	PF10469	AKAP7 2'5' RNA ligase-like domain
scaffold839	SJ24121	K15111	PF00153	Mitochondrial carrier protein
scaffold866	SJ24214	K04679	PF01363	FYVE zinc finger
scaffold4785	SJ2431	/	PF00665	Integrase core domain
scaffold894	SJ24325	/	PF00013	KH domain
scaffold894	SJ24327	/	PF13462	Thioredoxin
scaffold917	SJ24386	K02957	PF00410	Ribosomal protein S8
scaffold9966	SJ24446	K00627	PF00198	2-oxoacid dehydrogenases acyltransferase (catalytic domain)
scaffold10228	SJ24492	K00559	PF08498	Sterol methyltransferase C-terminal
scaffold2221	SJ2501	/	PF13424	Tetratricopeptide repeat
scaffold356	SJ2577	K06173	PF01416	tRNA pseudouridine synthase
scaffold22130	SJ2584	/	PF13361	UvrD-like helicase C-terminal domain
scaffold356	SJ2758	K11643	PF00628	PHD-finger
scaffold1651	SJ2813	K10297	PF05048	Periplasmic copper-binding protein (NosD)
scaffold845	SJ2832	K06820	PF01833	IPT/TIG domain
scaffold845	SJ2833	K09935	PF08719	Domain of unknown function (DUF1768)
scaffold845	SJ2837	/	PF00474	Sodium:solute symporter family
scaffold16519	SJ2879	K01908	PF00501	AMP-binding enzyme
scaffold5937	SJ2924	K14803	PF00481	Protein phosphatase 2C
scaffold5937	SJ2925	K08869	PF03109	ABC1 family
scaffold11761	SJ3076	K00503	PF01082	Copper type II ascorbate-dependent monooxygenase, N-terminal domain
scaffold8578	SJ31	K00602	PF02142	MGS-like domain
scaffold7505	SJ3133	K00474	PF02668	Taurine catabolism dioxygenase TauD, TfdA family
scaffold15145	SJ3158	/	PF13374	Tetratricopeptide repeat
scaffold16877	SJ32	/	PF12781	ATP-binding dynein motor region D5
scaffold829	SJ3248	K11124	PF10373	Est1 DNA/RNA binding domain
scaffold2809	SJ335	/	PF00172	Fungal Zn(2)-Cys(6) binuclear cluster domain
scaffold2809	SJ3397	/	PF10294	Putative methyltransferase
scaffold9642	SJ3574	K07079	PF00248	Aldo/keto reductase family
scaffold5249	SJ3585	/	PF07727	Reverse transcriptase (RNA-dependent DNA polymerase)
scaffold8583	SJ3654	K15025	PF01176	Translation initiation factor 1A / IF-1
scaffold8583	SJ3655	/	PF00789	UBX domain
scaffold3484	SJ3963	/	PF00078	Reverse transcriptase (RNA-dependent DNA polymerase)
scaffold3484	SJ3964	K00967	PF01467	Cytidylyltransferase
scaffold3484	SJ3965	/	PF00078	Reverse transcriptase (RNA-dependent DNA polymerase)
scaffold3484	SJ3966	/	PF05422	Stress-activated map kinase interacting protein 1 (SIN1)
scaffold6645	SJ3984	K10357	PF00063	Myosin head (motor domain)
scaffold4786	SJ4322	K10380	PF00023	Ankyrin repeat
scaffold6627	SJ4324	K05632	PF00397	WW domain
scaffold6627	SJ4325	K10591	PF00397	WW domain
scaffold1651	SJ4406	K10297	PF05048	Periplasmic copper-binding protein (NosD)
scaffold3929	SJ4689	K07497	PF08719	Domain of unknown function (DUF1768)
scaffold5792	SJ4815	K02031	PF08352	Oligopeptide/dipeptide transporter, C-terminal region
scaffold5792	SJ4816	K16506	PF00353	Hemolysin-type calcium-binding repeat (2 copies)
scaffold1240	SJ5063	K09250	PF00098	Zinc knuckle
scaffold2381	SJ5190	K10380	PF00023	Ankyrin repeat
scaffold4479	SJ5279	K11230	PF00069	Protein kinase domain
scaffold4479	SJ5280	/	PF03639	Glycosyl hydrolase family 81
scaffold4479	SJ5281	/	PF03639	Glycosyl hydrolase family 81
scaffold4555	SJ5326	K13369	PF00106	short chain dehydrogenase
scaffold2617	SJ5410	K01044	PF00135	Carboxylesterase family
scaffold1097	SJ5452	K00543	PF00891	O-methyltransferase
scaffold964	SJ5491	K10296	PF13229	Right handed beta helix region
scaffold964	SJ5493	K10296	PF13229	Right handed beta helix region
scaffold964	SJ5497	K10296	PF05048	Periplasmic copper-binding protein (NosD)
scaffold12009	SJ5523	/	PF00665	Integrase core domain
scaffold4245	SJ5627	K09935	PF08719	Domain of unknown function (DUF1768)
scaffold16877	SJ5872	/	PF12572	Protein of unknown function (DUF3752)
scaffold16877	SJ5873	/	PF01167	Tub family
scaffold16877	SJ5874	/	PF04727	ELMO/CED-12 family
scaffold1072	SJ665	K04371	PF00069	Protein kinase domain
scaffold1650	SJ6815	/	PF00092	von Willebrand factor type A domain
scaffold3805	SJ6927	/	PF12317	Intraflagellar transport complex B protein 46 C terminal
scaffold1708	SJ7136	K10407	PF00931	NB-ARC domain
scaffold3562	SJ7493	/	PF07727	Reverse transcriptase (RNA-dependent DNA polymerase)
scaffold2448	SJ764	/	PF05725	FNIP Repeat
scaffold3969	SJ7718	K11857	PF00443	Ubiquitin carboxyl-terminal hydrolase
scaffold2448	SJ779	K11244	PF01822	WSC domain
scaffold4365	SJ7962	/	PF14922	Protein of unknown function
scaffold1556	SJ8239	K10380	PF12796	Ankyrin repeats (3 copies)
scaffold5785	SJ8247	/	PF04051	Transport protein particle (TRAPP) component
scaffold3484	SJ83	K15176	PF13432	Tetratricopeptide repeat
scaffold1091	SJ8320	/	PF03407	Nucleotide-diphospho-sugar transferase
scaffold3560	SJ8351	K06062	PF00439	Bromodomain
scaffold5338	SJ86	K07573	PF10447	Exosome component EXOSC1/CSL4
scaffold1513	SJ8673	/	PF00665	Integrase core domain
scaffold6096	SJ8762	K05856	PF07714	Protein tyrosine kinase
C6145326	SJ8905	/	PF08706	D5 N terminal like
scaffold279	SJ8975	K01885	PF00749	tRNA synthetases class I (E and Q), catalytic domain
scaffold1650	SJ8989	K11244	PF00092	von Willebrand factor type A domain
scaffold2295	SJ8991	K11244	PF01822	WSC domain
scaffold20166	SJ9125	K02389	PF01313	Bacterial export proteins, family 3
scaffold3847	SJ9336	/	PF08719	Domain of unknown function (DUF1768)
scaffold2345	SJ9520	/	PF05725	FNIP Repeat
scaffold2227	SJ9543	K11644	PF08295	Sin3 family co-repressor
scaffold2227	SJ9545	K14319	PF13516	Leucine Rich repeat
scaffold2227	SJ9546	K17550	PF00069	Protein kinase domain
scaffold2227	SJ9547	K09935	PF08719	Domain of unknown function (DUF1768)
scaffold2227	SJ9548	K03404	PF01078	Magnesium chelatase, subunit ChlI
scaffold2227	SJ9549	K14563	PF01269	Fibrillarin
scaffold2227	SJ9557	K01054	PF12697	Alpha/beta hydrolase family
scaffold3111	SJ96	/	PF03639	Glycosyl hydrolase family 81
scaffold2192	SJ9670	/	PF05725	FNIP Repeat
scaffold4245	SJ9842	K09250	PF00098	Zinc knuckle
