# Supplementary material for: Saccharina genomes provide novel insight into kelp biology
Source: Nat Commun. 2015 Apr 24;6:6986. doi: 10.1038/ncomms7986 (PMC4421812; doi:10.1038/ncomms7986)
Supplement: Supplementary Data 7 — Selected genes with elevated Tajimas D values in wild S. japonica individuals [file ncomms7986-s8.xlsx]

## Sheet: Sheet1
Supplementary Data 7. All genes with elevated Tajima's D values in wild S. japonica individuals
contigID	geneID	KO	pfamID	pfamDescription
scaffold4852	SJ10011	K08653	PF00082	Subtilase family
scaffold1746	SJ10062	/	PF00078	Reverse transcriptase (RNA-dependent DNA polymerase)
scaffold8829	SJ10257	K12862	PF00400	WD domain, G-beta repeat
scaffold12173	SJ10463	/	PF09084	NMT1/THI5 like
scaffold12173	SJ10464	/	PF01380	SIS domain
scaffold1179	SJ10546	K08844	PF08477	Miro-like protein
scaffold9744	SJ10560	/	PF00665	Integrase core domain
scaffold9744	SJ10561	/	PF07727	Reverse transcriptase (RNA-dependent DNA polymerase)
scaffold8474	SJ10717	K11427	PF08123	Histone methylation protein DOT1
scaffold7668	SJ108	K03018	PF04998	RNA polymerase Rpb1, domain 5
scaffold8884	SJ10804	K16669	PF01457	Leishmanolysin
scaffold8128	SJ10826	K09935	PF08719	Domain of unknown function (DUF1768)
scaffold3983	SJ11040	K16289	PF12796	Ankyrin repeats (3 copies)
scaffold7421	SJ11237	/	PF13424	Tetratricopeptide repeat
scaffold7421	SJ11238	K10407	PF13424	Tetratricopeptide repeat
scaffold2354	SJ11250	/	PF12775	P-loop containing dynein motor region D3
scaffold2579	SJ11279	/	PF00665	Integrase core domain
scaffold3567	SJ11410	K09865	PF00230	Major intrinsic protein
scaffold1344	SJ11609	K15255	PF05970	PIF1-like helicase
scaffold715	SJ11671	/	PF14223	gag-polypeptide of LTR copia-type
scaffold1919	SJ11680	/	PF07727	Reverse transcriptase (RNA-dependent DNA polymerase)
scaffold8347	SJ11860	/	PF04515	Plasma-membrane choline transporter
scaffold2400	SJ11888	/	PF12436	ICP0-binding domain of Ubiquitin-specific protease 7
scaffold8341	SJ11950	/	PF03732	Retrotransposon gag protein
scaffold18697	SJ12216	/	PF13812	Pentatricopeptide repeat domain
scaffold1423	SJ12737	/	PF00642	Zinc finger C-x8-C-x5-C-x3-H type (and similar)
scaffold276	SJ12966	/	PF00665	Integrase core domain
scaffold1917	SJ1309	K12597	PF00098	Zinc knuckle
scaffold1746	SJ13841	/	PF14223	gag-polypeptide of LTR copia-type
scaffold917	SJ14276	K15433	PF10036	Putative carnitine deficiency-associated protein
scaffold8829	SJ14416	K11663	PF04438	HIT zinc finger
scaffold1968	SJ14420	K07893	PF00071	Ras family
scaffold4817	SJ14471	/	PF00400	WD domain, G-beta repeat
scaffold4230	SJ145	K03029	PF13519	von Willebrand factor type A domain
scaffold5816	SJ14515	K15109	PF00153	Mitochondrial carrier protein
scaffold10	SJ14569	/	PF02815	MIR domain
scaffold2763	SJ14592	K17808	PF05180	DNL zinc finger
scaffold9632	SJ14599	K07304	PF01625	Peptide methionine sulfoxide reductase
scaffold7163	SJ14630	K10572	PF06090	Inositol-pentakisphosphate 2-kinase
scaffold917	SJ14675	K10407	PF13424	Tetratricopeptide repeat
scaffold2159	SJ14718	K00771	PF01822	WSC domain
scaffold3983	SJ14721	K10860	PF13532	2OG-Fe(II) oxygenase superfamily
scaffold737	SJ1474	K16726	PF12796	Ankyrin repeats (3 copies)
scaffold3831	SJ14748	/	PF05873	ATP synthase D chain, mitochondrial (ATP5H)
scaffold737	SJ1475	/	PF12796	Ankyrin repeats (3 copies)
scaffold9091	SJ15037	K06889	PF12697	Alpha/beta hydrolase family
scaffold3471	SJ151	K11847	PF00443	Ubiquitin carboxyl-terminal hydrolase
scaffold23767	SJ15117	/	PF05725	FNIP Repeat
scaffold917	SJ15134	K06825	PF07645	Calcium-binding EGF domain
scaffold3412	SJ15215	K01507	PF00719	Inorganic pyrophosphatase
scaffold23767	SJ1523	K05864	PF00160	Cyclophilin type peptidyl-prolyl cis-trans isomerase/CLD
scaffold8077	SJ15264	K17816	PF00293	NUDIX domain
scaffold3576	SJ15372	K15259	PF00644	Poly(ADP-ribose) polymerase catalytic domain
scaffold5729	SJ15377	/	PF00965	Tissue inhibitor of metalloproteinase
scaffold9632	SJ15392	K08994	PF01062	Bestrophin, RFP-TM, chloride channel
scaffold2159	SJ15525	K03386	PF00085	Thioredoxin
scaffold2266	SJ15563	K11244	PF01822	WSC domain
scaffold2400	SJ15564	K14832	PF03914	CBF/Mak21 family
scaffold1868	SJ15737	K00297	PF02219	Methylenetetrahydrofolate reductase
scaffold2934	SJ15777	K00771	PF13229	Right handed beta helix region
scaffold227	SJ15919	K14674	PF11815	Domain of unknown function (DUF3336)
scaffold5724	SJ15945	/	PF13499	EF-hand domain pair
scaffold2689	SJ16051	/	PF13520	Amino acid permease
scaffold917	SJ1610	K10407	PF13424	Tetratricopeptide repeat
scaffold917	SJ1612	K13096	PF01585	G-patch domain
scaffold4818	SJ16139	/	PF00111	2Fe-2S iron-sulfur cluster binding domain
scaffold917	SJ1614	K00012	PF00984	UDP-glucose/GDP-mannose dehydrogenase family, central domain
scaffold917	SJ1615	K00012	PF03721	UDP-glucose/GDP-mannose dehydrogenase family, NAD binding domain
scaffold1629	SJ16159	/	PF00168	C2 domain
scaffold3851	SJ16250	K10615	PF13540	Regulator of chromosome condensation (RCC1) repeat
scaffold3063	SJ16493	K02212	PF00493	MCM2/3/5 family
scaffold917	SJ16500	K00012	PF00984	UDP-glucose/GDP-mannose dehydrogenase family, central domain
scaffold2689	SJ16586	/	PF12854	PPR repeat
scaffold917	SJ16625	K10601	PF13639	Ring finger domain
scaffold1429	SJ16693	/	PF10343	Protein of unknown function (DUF2419)
scaffold8474	SJ16887	K00231	PF01593	Flavin containing amine oxidoreductase
scaffold6877	SJ16921	/	PF02383	SacI homology domain
scaffold9091	SJ17081	K03671	PF00085	Thioredoxin
scaffold3579	SJ1714	K09935	PF00078	Reverse transcriptase (RNA-dependent DNA polymerase)
scaffold372	SJ1717	K00889	PF02493	MORN repeat
scaffold812	SJ17183	K15181	PF04858	TH1 protein
scaffold8829	SJ17259	/	PF00149	Calcineurin-like phosphoesterase
scaffold2689	SJ17334	K01358	PF00574	Clp protease
scaffold10	SJ17464	K04714	PF14360	PAP2 superfamily C-terminal
scaffold10	SJ17471	K03650	PF10396	GTP-binding protein TrmE N-terminus
scaffold1264	SJ17915	K04424	PF00069	Protein kinase domain
scaffold1364	SJ18066	/	PF13812	Pentatricopeptide repeat domain
scaffold1429	SJ18163	K17686	PF00702	haloacid dehalogenase-like hydrolase
scaffold4234	SJ18288	K11446	PF00439	Bromodomain
scaffold18648	SJ18725	/	PF01535	PPR repeat
scaffold8121	SJ18750	K08844	PF13855	Leucine rich repeat
scaffold8121	SJ18751	K07304	PF01625	Peptide methionine sulfoxide reductase
scaffold6939	SJ18824	K09674	PF03567	Sulfotransferase family
scaffold19185	SJ18919	K11824	PF01602	Adaptin N terminal region
scaffold1865	SJ18920	/	PF02415	Chlamydia polymorphic membrane protein (Chlamydia_PMP) repeat
scaffold1868	SJ18923	K01834	PF00300	Histidine phosphatase superfamily (branch 1)
scaffold182	SJ18929	K06213	PF01769	Divalent cation transporter
scaffold1869	SJ18930	K16606	PF12799	Leucine Rich repeats (2 copies)
scaffold1900	SJ18975	/	PF00188	Cysteine-rich secretory protein family
scaffold1900	SJ18976	/	PF00188	Cysteine-rich secretory protein family
scaffold2159	SJ19363	K00771	PF01822	WSC domain
scaffold2159	SJ19364	K12428	PF00501	AMP-binding enzyme
scaffold2159	SJ19365	/	PF01985	CRS1 / YhbY (CRM) domain
scaffold2159	SJ19366	K00771	PF01822	WSC domain
scaffold22884	SJ19411	/	PF04437	RINT-1 / TIP-1 family
scaffold1442	SJ1944	K00771	PF01822	WSC domain
scaffold1442	SJ1945	K00771	PF01822	WSC domain
scaffold2269	SJ19544	K12375	PF00884	Sulfatase
scaffold2306	SJ19615	K06178	PF00849	RNA pseudouridylate synthase
scaffold2306	SJ19616	K14408	PF05843	Suppressor of forked protein (Suf)
scaffold227	SJ19663	K03453	PF01758	Sodium Bile acid symporter family
scaffold2965	SJ19707	K08838	PF00069	Protein kinase domain
scaffold6351	SJ198	K14458	PF03982	Diacylglycerol acyltransferase
scaffold4931	SJ1989	K07279	PF02415	Chlamydia polymorphic membrane protein (Chlamydia_PMP) repeat
scaffold4931	SJ1990	/	PF03567	Sulfotransferase family
scaffold4931	SJ1991	K07279	PF02415	Chlamydia polymorphic membrane protein (Chlamydia_PMP) repeat
scaffold4931	SJ1992	K07279	PF02415	Chlamydia polymorphic membrane protein (Chlamydia_PMP) repeat
scaffold3412	SJ20019	K11421	PF00856	SET domain
scaffold4818	SJ20080	/	PF06814	Lung seven transmembrane receptor
scaffold18642	SJ20289	/	PF13812	Pentatricopeptide repeat domain
scaffold7672	SJ20451	K14650	PF00628	PHD-finger
scaffold3065	SJ20488	/	PF13839	GDSL/SGNH-like Acyl-Esterase family found in Pmr5 and Cas1p
scaffold3105	SJ20520	/	PF05725	FNIP Repeat
scaffold4817	SJ20533	/	PF10294	Putative methyltransferase
scaffold6773	SJ20781	K12460	PF12796	Ankyrin repeats (3 copies)
scaffold2689	SJ20783	/	PF02263	Guanylate-binding protein, N-terminal domain
scaffold2689	SJ20784	K03124	PF00382	Transcription factor TFIIB repeat
scaffold2689	SJ20785	K01693	PF00475	Imidazoleglycerol-phosphate dehydratase
scaffold2689	SJ20787	/	PF11977	Zc3h12a-like Ribonuclease NYN domain
scaffold2689	SJ20788	/	PF13812	Pentatricopeptide repeat domain
scaffold372	SJ20896	K10637	PF13920	Zinc finger, C3HC4 type (RING finger)
scaffold2400	SJ20912	K17261	PF08603	Adenylate cyclase associated (CAP) C terminal
scaffold8077	SJ20946	K00472	PF13640	2OG-Fe(II) oxygenase superfamily
scaffold13154	SJ20963	K03665	PF01926	50S ribosome-binding GTPase
scaffold13154	SJ20964	/	PF11016	Protein of unknown function (DUF2854)
scaffold3720	SJ21134	K08073	PF08645	Polynucleotide kinase 3 phosphatase
scaffold3819	SJ21231	K16360	PF13855	Leucine rich repeat
scaffold3815	SJ21232	/	PF06468	Spondin_N
scaffold3810	SJ2137	/	PF05725	FNIP Repeat
scaffold3983	SJ21381	/	PF14229	Domain of unknown function (DUF4332)
scaffold2406	SJ21564	K11426	PF01753	MYND finger
scaffold2406	SJ21565	K14847	PF04427	Brix domain
scaffold2406	SJ21566	/	PF01370	NAD dependent epimerase/dehydratase family
scaffold4233	SJ21633	K01066	PF01764	Lipase (class 3)
scaffold4233	SJ21634	K03849	PF03155	ALG6, ALG8 glycosyltransferase family
scaffold4613	SJ21908	/	PF05725	FNIP Repeat
scaffold5880	SJ21921	K03843	PF00534	Glycosyl transferases group 1
scaffold2763	SJ21959	/	PF00665	Integrase core domain
scaffold5961	SJ22072	K12604	PF12842	Domain of unknown function (DUF3819)
scaffold516	SJ22454	/	PF01757	Acyltransferase family
scaffold4818	SJ2268	/	PF04970	Lecithin retinol acyltransferase
scaffold6351	SJ22987	K05290	PF01650	Peptidase C13 family
scaffold6351	SJ22989	/	PF13833	EF-hand domain pair
scaffold6350	SJ22992	K06180	PF00849	RNA pseudouridylate synthase
scaffold7202	SJ23409	K01958	PF02436	Conserved carboxylase domain
scaffold715	SJ23602	K09676	PF06990	Galactose-3-O-sulfotransferase
scaffold1674	SJ23656	K14703	PF13792	Sulfate transporter N-terminal domain with GLY motif
scaffold19564	SJ23834	K15731	PF03031	NLI interacting factor-like phosphatase
scaffold8341	SJ23857	/	PF00685	Sulfotransferase domain
scaffold8471	SJ23899	K06889	PF12695	Alpha/beta hydrolase family
scaffold7362	SJ24041	K00505	PF00264	Common central domain of tyrosinase
scaffold8829	SJ24052	/	PF12530	Protein of unknown function (DUF3730)
scaffold8829	SJ24056	K08776	PF01433	Peptidase family M1
scaffold909	SJ24138	K10380	PF12796	Ankyrin repeats (3 copies)
scaffold9091	SJ24165	K00219	PF07992	Pyridine nucleotide-disulphide oxidoreductase
scaffold4057	SJ2423	/	PF00665	Integrase core domain
scaffold1792	SJ24230	K00670	PF00583	Acetyltransferase (GNAT) family
scaffold885	SJ24281	K10407	PF13374	Tetratricopeptide repeat
scaffold917	SJ24378	/	PF00117	Glutamine amidotransferase class-I
scaffold917	SJ24385	K00876	PF14681	Uracil phosphoribosyltransferase
scaffold10394	SJ24561	K10380	PF00023	Ankyrin repeat
scaffold721	SJ2641	/	PF02415	Chlamydia polymorphic membrane protein (Chlamydia_PMP) repeat
scaffold1968	SJ2660	K11714	PF03407	Nucleotide-diphospho-sugar transferase
scaffold1968	SJ2661	K01135	PF00884	Sulfatase
scaffold6773	SJ2822	K03011	PF01000	RNA polymerase Rpb3/RpoA insert domain
scaffold1423	SJ3175	/	PF00023	Ankyrin repeat
scaffold7211	SJ3220	/	PF00170	bZIP transcription factor
scaffold23530	SJ3353	/	PF01454	MAGE family
scaffold6877	SJ346	/	PF00665	Integrase core domain
scaffold8123	SJ3520	/	PF00665	Integrase core domain
scaffold13635	SJ3832	/	PF01183	Glycosyl hydrolases family 25
scaffold3579	SJ3892	K10296	PF05048	Periplasmic copper-binding protein (NosD)
scaffold2269	SJ3951	K01135	PF00884	Sulfatase
scaffold8119	SJ426	/	PF01569	PAP2 superfamily
scaffold2763	SJ4267	K09569	PF00254	FKBP-type peptidyl-prolyl cis-trans isomerase
scaffold2763	SJ4268	K10323	PF12796	Ankyrin repeats (3 copies)
scaffold8119	SJ428	/	PF01569	PAP2 superfamily
scaffold8119	SJ429	/	PF01569	PAP2 superfamily
scaffold16291	SJ4371	K04841	PF00520	Ion transport protein
scaffold638	SJ4479	/	PF04515	Plasma-membrane choline transporter
scaffold1041	SJ4647	/	PF07727	Reverse transcriptase (RNA-dependent DNA polymerase)
scaffold23076	SJ4728	K07079	PF00248	Aldo/keto reductase family
scaffold19699	SJ4930	/	PF00041	Fibronectin type III domain
scaffold2557	SJ4957	/	PF00665	Integrase core domain
scaffold8840	SJ4995	/	PF03567	Sulfotransferase family
scaffold8839	SJ5028	/	PF00665	Integrase core domain
scaffold2689	SJ5338	K07375	PF00091	Tubulin/FtsZ family, GTPase domain
scaffold2689	SJ5340	K07375	PF03953	Tubulin C-terminal domain
scaffold6350	SJ54	K02932	PF14204	Ribosomal L18 C-terminal region
scaffold2595	SJ5419	K07387	PF14223	gag-polypeptide of LTR copia-type
scaffold715	SJ5427	/	PF03537	Glycoside-hydrolase family GH114
scaffold2159	SJ5550	K09935	PF08719	Domain of unknown function (DUF1768)
scaffold2159	SJ5551	K07497	PF00078	Reverse transcriptase (RNA-dependent DNA polymerase)
scaffold9091	SJ5610	K07298	PF00069	Protein kinase domain
scaffold1316	SJ5687	K09674	PF03567	Sulfotransferase family
scaffold1869	SJ5859	K02183	PF13833	EF-hand domain pair
scaffold4231	SJ5954	/	PF00078	Reverse transcriptase (RNA-dependent DNA polymerase)
scaffold1884	SJ5998	/	PF02415	Chlamydia polymorphic membrane protein (Chlamydia_PMP) repeat
scaffold227	SJ6277	K17632	PF00168	C2 domain
scaffold7275	SJ6283	/	PF00078	Reverse transcriptase (RNA-dependent DNA polymerase)
scaffold6771	SJ6288	K05863	PF00153	Mitochondrial carrier protein
scaffold10	SJ6459	K03650	PF10396	GTP-binding protein TrmE N-terminus
scaffold10	SJ6462	K08727	PF13516	Leucine Rich repeat
scaffold13624	SJ6597	/	PF13378	Enolase C-terminal domain-like
scaffold3812	SJ6643	/	PF14214	Helitron helicase-like domain at N-terminus
scaffold1629	SJ6824	K08914	PF00504	Chlorophyll A-B binding protein
scaffold1629	SJ6826	K08914	PF00504	Chlorophyll A-B binding protein
scaffold485	SJ6850	K01019	PF06990	Galactose-3-O-sulfotransferase
scaffold6986	SJ6994	/	PF02892	BED zinc finger
scaffold4854	SJ71	K02727	PF00227	Proteasome subunit
scaffold2965	SJ7218	K10614	PF01833	IPT/TIG domain
C6445114	SJ726	K12603	PF03372	Endonuclease/Exonuclease/phosphatase family
scaffold10616	SJ7356	K00464	PF03055	Retinal pigment epithelial membrane protein
scaffold3108	SJ786	K09250	PF00098	Zinc knuckle
scaffold3065	SJ7923	/	PF13839	GDSL/SGNH-like Acyl-Esterase family found in Pmr5 and Cas1p
scaffold2556	SJ8139	K14662	PF14736	Protein N-terminal asparagine amidohydrolase
scaffold3063	SJ8233	K02212	PF14551	MCM N-terminal domain
scaffold4935	SJ8281	/	PF07727	Reverse transcriptase (RNA-dependent DNA polymerase)
scaffold464	SJ8318	/	PF00078	Reverse transcriptase (RNA-dependent DNA polymerase)
scaffold464	SJ8319	K05856	PF07714	Protein tyrosine kinase
scaffold464	SJ8326	K04424	PF08719	Domain of unknown function (DUF1768)
scaffold1151	SJ840	/	PF07727	Reverse transcriptase (RNA-dependent DNA polymerase)
scaffold3831	SJ8457	/	PF06011	Transient receptor potential (TRP) ion channel
scaffold3831	SJ8458	/	PF13359	DDE superfamily endonuclease
scaffold3815	SJ8496	/	PF03184	DDE superfamily endonuclease
scaffold464	SJ8754	K07527	PF07714	Protein tyrosine kinase
scaffold2377	SJ8918	K15255	PF05970	PIF1-like helicase
scaffold573	SJ8976	/	PF00665	Integrase core domain
scaffold516	SJ9216	/	PF07727	Reverse transcriptase (RNA-dependent DNA polymerase)
scaffold602	SJ9230	K09935	PF08719	Domain of unknown function (DUF1768)
scaffold282	SJ9257	/	PF05725	FNIP Repeat
scaffold2406	SJ9385	/	PF02415	Chlamydia polymorphic membrane protein (Chlamydia_PMP) repeat
scaffold720	SJ9417	K04427	PF07714	Protein tyrosine kinase
scaffold2669	SJ9628	/	PF07727	Reverse transcriptase (RNA-dependent DNA polymerase)
scaffold2689	SJ9681	K16219	PF05891	AdoMet dependent proline di-methyltransferase
scaffold2689	SJ9682	K16726	PF12796	Ankyrin repeats (3 copies)
scaffold1902	SJ9964	/	PF03567	Sulfotransferase family
scaffold6755	SJ9968	/	PF00439	Bromodomain
